# Supplementary material for: Single Atom Alloys Segregation in the Presence of Ligands
Source: J Phys Chem C Nanomater Interfaces. 2023 Nov 13;127(46):22790–8. doi: 10.1021/acs.jpcc.3c05827 (PMC10683009; doi:10.1021/acs.jpcc.3c05827)
Supplement: Supplementary file 2 — jp3c05827_si_002.zip [file jp3c05827_si_002.zip]

Archive with 566 entries (520 files):
- xyz/
- xyz/.DS_Store
- __MACOSX/xyz/._.DS_Store
- xyz/RSCH3/
- xyz/RNH2/
- xyz/RNH/
- xyz/RSCH3/.DS_Store
- __MACOSX/xyz/RSCH3/._.DS_Store
- xyz/RSCH3/111/
- xyz/RSCH3/100/
- xyz/RNH2/.DS_Store
- __MACOSX/xyz/RNH2/._.DS_Store
- xyz/RNH2/111/
- xyz/RNH2/100/
- xyz/RNH/.DS_Store
- __MACOSX/xyz/RNH/._.DS_Store
- xyz/RNH/111/
- xyz/RNH/100/
- xyz/RSCH3/111/pd/
- xyz/RSCH3/111/.DS_Store
- __MACOSX/xyz/RSCH3/111/._.DS_Store
- xyz/RSCH3/111/ni/
- xyz/RSCH3/111/cu/
- xyz/RSCH3/111/pt/
- xyz/RSCH3/111/ag/
- xyz/RSCH3/111/au/
- xyz/RSCH3/100/pd/
- xyz/RSCH3/100/.DS_Store
- __MACOSX/xyz/RSCH3/100/._.DS_Store
- xyz/RSCH3/100/ni/
- xyz/RSCH3/100/cu/
- xyz/RSCH3/100/pt/
- xyz/RSCH3/100/ag/
- xyz/RSCH3/100/au/
- xyz/RNH2/111/pd/
- xyz/RNH2/111/.DS_Store
- __MACOSX/xyz/RNH2/111/._.DS_Store
- xyz/RNH2/111/ni/
- xyz/RNH2/111/cu/
- xyz/RNH2/111/pt/
- xyz/RNH2/111/ag/
- xyz/RNH2/111/au/
- xyz/RNH2/100/pd/
- xyz/RNH2/100/.DS_Store
- __MACOSX/xyz/RNH2/100/._.DS_Store
- xyz/RNH2/100/ni/
- xyz/RNH2/100/cu/
- xyz/RNH2/100/pt/
- xyz/RNH2/100/ag/
- xyz/RNH2/100/au/
- xyz/RNH/111/pd/
- xyz/RNH/111/.DS_Store
- __MACOSX/xyz/RNH/111/._.DS_Store
- xyz/RNH/111/ni/
- xyz/RNH/111/cu/
- xyz/RNH/111/pt/
- xyz/RNH/111/ag/
- xyz/RNH/111/au/
- xyz/RNH/100/pd/
- xyz/RNH/100/.DS_Store
- __MACOSX/xyz/RNH/100/._.DS_Store
- xyz/RNH/100/ni/
- xyz/RNH/100/cu/
- xyz/RNH/100/pt/
- xyz/RNH/100/ag/
- xyz/RNH/100/au/
- xyz/RSCH3/111/pd/.DS_Store
- __MACOSX/xyz/RSCH3/111/pd/._.DS_Store
- xyz/RSCH3/111/pd/pd111ausch3.txt
- __MACOSX/xyz/RSCH3/111/pd/._pd111ausch3.txt
- xyz/RSCH3/111/pd/pd111sch3.txt
- __MACOSX/xyz/RSCH3/111/pd/._pd111sch3.txt
- xyz/RSCH3/111/pd/pd111cusch3.txt
- __MACOSX/xyz/RSCH3/111/pd/._pd111cusch3.txt
- xyz/RSCH3/111/pd/pd111agsch3.txt
- __MACOSX/xyz/RSCH3/111/pd/._pd111agsch3.txt
- xyz/RSCH3/111/pd/pd111nisch3.txt
- __MACOSX/xyz/RSCH3/111/pd/._pd111nisch3.txt
- xyz/RSCH3/111/pd/pd111ptsch3.txt
- __MACOSX/xyz/RSCH3/111/pd/._pd111ptsch3.txt
- xyz/RSCH3/111/ni/ni111ptsch3.txt
- __MACOSX/xyz/RSCH3/111/ni/._ni111ptsch3.txt
- xyz/RSCH3/111/ni/.DS_Store
- __MACOSX/xyz/RSCH3/111/ni/._.DS_Store
- xyz/RSCH3/111/ni/ni111agsch3.txt
- __MACOSX/xyz/RSCH3/111/ni/._ni111agsch3.txt
- xyz/RSCH3/111/ni/ni111cusch3.txt
- __MACOSX/xyz/RSCH3/111/ni/._ni111cusch3.txt
- xyz/RSCH3/111/ni/ni111sch3.txt
- __MACOSX/xyz/RSCH3/111/ni/._ni111sch3.txt
- xyz/RSCH3/111/ni/ni111ausch3.txt
- __MACOSX/xyz/RSCH3/111/ni/._ni111ausch3.txt
- xyz/RSCH3/111/ni/ni111pdsch3.txt
- __MACOSX/xyz/RSCH3/111/ni/._ni111pdsch3.txt
- xyz/RSCH3/111/cu/.DS_Store
- __MACOSX/xyz/RSCH3/111/cu/._.DS_Store
- xyz/RSCH3/111/cu/cu111sch3.txt
- __MACOSX/xyz/RSCH3/111/cu/._cu111sch3.txt
- xyz/RSCH3/111/cu/cu111ausch3.txt
- __MACOSX/xyz/RSCH3/111/cu/._cu111ausch3.txt
- xyz/RSCH3/111/cu/cu111pdsch3.txt
- __MACOSX/xyz/RSCH3/111/cu/._cu111pdsch3.txt
- xyz/RSCH3/111/cu/cu111nisch3.txt
- __MACOSX/xyz/RSCH3/111/cu/._cu111nisch3.txt
- xyz/RSCH3/111/cu/cu111ptsch3.txt
- __MACOSX/xyz/RSCH3/111/cu/._cu111ptsch3.txt
- xyz/RSCH3/111/cu/cu111agsch3.txt
- __MACOSX/xyz/RSCH3/111/cu/._cu111agsch3.txt
- xyz/RSCH3/111/pt/pt111cusch3.txt
- __MACOSX/xyz/RSCH3/111/pt/._pt111cusch3.txt
- xyz/RSCH3/111/pt/pt111agsch3.txt
- __MACOSX/xyz/RSCH3/111/pt/._pt111agsch3.txt
- xyz/RSCH3/111/pt/.DS_Store
- __MACOSX/xyz/RSCH3/111/pt/._.DS_Store
- xyz/RSCH3/111/pt/pt111nisch3.txt
- __MACOSX/xyz/RSCH3/111/pt/._pt111nisch3.txt
- xyz/RSCH3/111/pt/pt111pdsch3.txt
- __MACOSX/xyz/RSCH3/111/pt/._pt111pdsch3.txt
- xyz/RSCH3/111/pt/pt111ausch3.txt
- __MACOSX/xyz/RSCH3/111/pt/._pt111ausch3.txt
- xyz/RSCH3/111/pt/pt111sch3.txt
- __MACOSX/xyz/RSCH3/111/pt/._pt111sch3.txt
- xyz/RSCH3/111/ag/ag111ptsch3.txt
- __MACOSX/xyz/RSCH3/111/ag/._ag111ptsch3.txt
- xyz/RSCH3/111/ag/.DS_Store
- __MACOSX/xyz/RSCH3/111/ag/._.DS_Store
- xyz/RSCH3/111/ag/ag111nisch3.txt
- __MACOSX/xyz/RSCH3/111/ag/._ag111nisch3.txt
- xyz/RSCH3/111/ag/ag111sch3.txt
- __MACOSX/xyz/RSCH3/111/ag/._ag111sch3.txt
- xyz/RSCH3/111/ag/ag111cusch3.txt
- __MACOSX/xyz/RSCH3/111/ag/._ag111cusch3.txt
- xyz/RSCH3/111/ag/ag111pdsch3.txt
- __MACOSX/xyz/RSCH3/111/ag/._ag111pdsch3.txt
- xyz/RSCH3/111/ag/ag111ausch3.txt
- __MACOSX/xyz/RSCH3/111/ag/._ag111ausch3.txt
- xyz/RSCH3/111/au/au111agsch3.txt
- __MACOSX/xyz/RSCH3/111/au/._au111agsch3.txt
- xyz/RSCH3/111/au/.DS_Store
- __MACOSX/xyz/RSCH3/111/au/._.DS_Store
- xyz/RSCH3/111/au/au111cusch3.txt
- __MACOSX/xyz/RSCH3/111/au/._au111cusch3.txt
- xyz/RSCH3/111/au/au111ptsch3.txt
- __MACOSX/xyz/RSCH3/111/au/._au111ptsch3.txt
- xyz/RSCH3/111/au/au111nisch3.txt
- __MACOSX/xyz/RSCH3/111/au/._au111nisch3.txt
- xyz/RSCH3/111/au/au111sch3.txt
- __MACOSX/xyz/RSCH3/111/au/._au111sch3.txt
- xyz/RSCH3/111/au/au111pdsch3.txt
- __MACOSX/xyz/RSCH3/111/au/._au111pdsch3.txt
- xyz/RSCH3/100/pd/pd100nisch3.txt
- __MACOSX/xyz/RSCH3/100/pd/._pd100nisch3.txt
- xyz/RSCH3/100/pd/pd100sch3.txt
- __MACOSX/xyz/RSCH3/100/pd/._pd100sch3.txt
- xyz/RSCH3/100/pd/pd100ptsch3.txt
- __MACOSX/xyz/RSCH3/100/pd/._pd100ptsch3.txt
- xyz/RSCH3/100/pd/.DS_Store
- __MACOSX/xyz/RSCH3/100/pd/._.DS_Store
- xyz/RSCH3/100/pd/pd100agsch3.txt
- __MACOSX/xyz/RSCH3/100/pd/._pd100agsch3.txt
- xyz/RSCH3/100/pd/pd100cusch3.txt
- __MACOSX/xyz/RSCH3/100/pd/._pd100cusch3.txt
- xyz/RSCH3/100/pd/pd100ausch3.txt
- __MACOSX/xyz/RSCH3/100/pd/._pd100ausch3.txt
- xyz/RSCH3/100/ni/ni100pdsch3.txt
- __MACOSX/xyz/RSCH3/100/ni/._ni100pdsch3.txt
- xyz/RSCH3/100/ni/.DS_Store
- __MACOSX/xyz/RSCH3/100/ni/._.DS_Store
- xyz/RSCH3/100/ni/ni100ausch3.txt
- __MACOSX/xyz/RSCH3/100/ni/._ni100ausch3.txt
- xyz/RSCH3/100/ni/ni100cusch3.txt
- __MACOSX/xyz/RSCH3/100/ni/._ni100cusch3.txt
- xyz/RSCH3/100/ni/ni100sch3.txt
- __MACOSX/xyz/RSCH3/100/ni/._ni100sch3.txt
- xyz/RSCH3/100/ni/ni100agsch3.txt
- __MACOSX/xyz/RSCH3/100/ni/._ni100agsch3.txt
- xyz/RSCH3/100/ni/ni100ptsch3.txt
- __MACOSX/xyz/RSCH3/100/ni/._ni100ptsch3.txt
- xyz/RSCH3/100/cu/cu100agsch3.txt
- __MACOSX/xyz/RSCH3/100/cu/._cu100agsch3.txt
- xyz/RSCH3/100/cu/.DS_Store
- __MACOSX/xyz/RSCH3/100/cu/._.DS_Store
- xyz/RSCH3/100/cu/cu100nisch3.txt
- __MACOSX/xyz/RSCH3/100/cu/._cu100nisch3.txt
- xyz/RSCH3/100/cu/cu100ptsch3.txt
- __MACOSX/xyz/RSCH3/100/cu/._cu100ptsch3.txt
- xyz/RSCH3/100/cu/cu100sch3.txt
- __MACOSX/xyz/RSCH3/100/cu/._cu100sch3.txt
- xyz/RSCH3/100/cu/cu100pdsch3.txt
- __MACOSX/xyz/RSCH3/100/cu/._cu100pdsch3.txt
- xyz/RSCH3/100/cu/cu100ausch3.txt
- __MACOSX/xyz/RSCH3/100/cu/._cu100ausch3.txt
- xyz/RSCH3/100/pt/.DS_Store
- __MACOSX/xyz/RSCH3/100/pt/._.DS_Store
- xyz/RSCH3/100/pt/pt100ausch3.txt
- __MACOSX/xyz/RSCH3/100/pt/._pt100ausch3.txt
- xyz/RSCH3/100/pt/pt100pdsch3.txt
- __MACOSX/xyz/RSCH3/100/pt/._pt100pdsch3.txt
- xyz/RSCH3/100/pt/pt100nisch3.txt
- __MACOSX/xyz/RSCH3/100/pt/._pt100nisch3.txt
- xyz/RSCH3/100/pt/pt100agsch3.txt
- __MACOSX/xyz/RSCH3/100/pt/._pt100agsch3.txt
- xyz/RSCH3/100/pt/pt100cusch3.txt
- __MACOSX/xyz/RSCH3/100/pt/._pt100cusch3.txt
- xyz/RSCH3/100/pt/pt100sch3.txt
- __MACOSX/xyz/RSCH3/100/pt/._pt100sch3.txt
- xyz/RSCH3/100/ag/ag100sch3.txt
- __MACOSX/xyz/RSCH3/100/ag/._ag100sch3.txt
- xyz/RSCH3/100/ag/ag100ausch3.txt
- __MACOSX/xyz/RSCH3/100/ag/._ag100ausch3.txt
- xyz/RSCH3/100/ag/ag100pdsch3.txt
- __MACOSX/xyz/RSCH3/100/ag/._ag100pdsch3.txt
- xyz/RSCH3/100/ag/ag100cusch3.txt
- __MACOSX/xyz/RSCH3/100/ag/._ag100cusch3.txt
- xyz/RSCH3/100/ag/ag100ptsch3.txt
- __MACOSX/xyz/RSCH3/100/ag/._ag100ptsch3.txt
- xyz/RSCH3/100/ag/ag100nisch3.txt
- __MACOSX/xyz/RSCH3/100/ag/._ag100nisch3.txt
- xyz/RSCH3/100/au/au100pdsch3.txt
- __MACOSX/xyz/RSCH3/100/au/._au100pdsch3.txt
- xyz/RSCH3/100/au/au100ptsch3.txt
- __MACOSX/xyz/RSCH3/100/au/._au100ptsch3.txt
- xyz/RSCH3/100/au/au100sch3.txt
- __MACOSX/xyz/RSCH3/100/au/._au100sch3.txt
- xyz/RSCH3/100/au/au100nisch3.txt
- __MACOSX/xyz/RSCH3/100/au/._au100nisch3.txt
- xyz/RSCH3/100/au/au100cusch3.txt
- __MACOSX/xyz/RSCH3/100/au/._au100cusch3.txt
- xyz/RSCH3/100/au/au100agsch3.txt
- __MACOSX/xyz/RSCH3/100/au/._au100agsch3.txt
- xyz/RNH2/111/pd/.DS_Store
- __MACOSX/xyz/RNH2/111/pd/._.DS_Store
- xyz/RNH2/111/pd/pd111ninh2.txt
- __MACOSX/xyz/RNH2/111/pd/._pd111ninh2.txt
- xyz/RNH2/111/pd/pd111aunh2.txt
- __MACOSX/xyz/RNH2/111/pd/._pd111aunh2.txt
- xyz/RNH2/111/pd/pd111nh2.txt
- __MACOSX/xyz/RNH2/111/pd/._pd111nh2.txt
- xyz/RNH2/111/pd/pd111ptnh2.txt
- __MACOSX/xyz/RNH2/111/pd/._pd111ptnh2.txt
- xyz/RNH2/111/pd/pd111agnh2.txt
- __MACOSX/xyz/RNH2/111/pd/._pd111agnh2.txt
- xyz/RNH2/111/pd/pd111cunh2.txt
- __MACOSX/xyz/RNH2/111/pd/._pd111cunh2.txt
- xyz/RNH2/111/ni/ni111pdnh2.txt
- __MACOSX/xyz/RNH2/111/ni/._ni111pdnh2.txt
- xyz/RNH2/111/ni/ni111aunh2.txt
- __MACOSX/xyz/RNH2/111/ni/._ni111aunh2.txt
- xyz/RNH2/111/ni/.DS_Store
- __MACOSX/xyz/RNH2/111/ni/._.DS_Store
- xyz/RNH2/111/ni/ni111cunh2.txt
- __MACOSX/xyz/RNH2/111/ni/._ni111cunh2.txt
- xyz/RNH2/111/ni/ni111ptnh2.txt
- __MACOSX/xyz/RNH2/111/ni/._ni111ptnh2.txt
- xyz/RNH2/111/ni/ni111agnh2.txt
- __MACOSX/xyz/RNH2/111/ni/._ni111agnh2.txt
- xyz/RNH2/111/ni/ni111nh2.txt
- __MACOSX/xyz/RNH2/111/ni/._ni111nh2.txt
- xyz/RNH2/111/cu/cu111pdnh2.txt
- __MACOSX/xyz/RNH2/111/cu/._cu111pdnh2.txt
- xyz/RNH2/111/cu/cu111nh2.txt
- __MACOSX/xyz/RNH2/111/cu/._cu111nh2.txt
- xyz/RNH2/111/cu/.DS_Store
- __MACOSX/xyz/RNH2/111/cu/._.DS_Store
- xyz/RNH2/111/cu/cu111aunh2.txt
- __MACOSX/xyz/RNH2/111/cu/._cu111aunh2.txt
- xyz/RNH2/111/cu/cu111agnh2.txt
- __MACOSX/xyz/RNH2/111/cu/._cu111agnh2.txt
- xyz/RNH2/111/cu/cu111ptnh2.txt
- __MACOSX/xyz/RNH2/111/cu/._cu111ptnh2.txt
- xyz/RNH2/111/cu/cu111ninh2.txt
- __MACOSX/xyz/RNH2/111/cu/._cu111ninh2.txt
- xyz/RNH2/111/pt/pt111ninh2.txt
- __MACOSX/xyz/RNH2/111/pt/._pt111ninh2.txt
- xyz/RNH2/111/pt/.DS_Store
- __MACOSX/xyz/RNH2/111/pt/._.DS_Store
- xyz/RNH2/111/pt/pt111nh2.txt
- __MACOSX/xyz/RNH2/111/pt/._pt111nh2.txt
- xyz/RNH2/111/pt/pt111agnh2.txt
- __MACOSX/xyz/RNH2/111/pt/._pt111agnh2.txt
- xyz/RNH2/111/pt/pt111cunh2.txt
- __MACOSX/xyz/RNH2/111/pt/._pt111cunh2.txt
- xyz/RNH2/111/pt/pt111aunh2.txt
- __MACOSX/xyz/RNH2/111/pt/._pt111aunh2.txt
- xyz/RNH2/111/pt/pt111pdnh2.txt
- __MACOSX/xyz/RNH2/111/pt/._pt111pdnh2.txt
- xyz/RNH2/111/ag/ag111nh2.txt
- __MACOSX/xyz/RNH2/111/ag/._ag111nh2.txt
- xyz/RNH2/111/ag/ag111ptnh2.txt
- __MACOSX/xyz/RNH2/111/ag/._ag111ptnh2.txt
- xyz/RNH2/111/ag/.DS_Store
- __MACOSX/xyz/RNH2/111/ag/._.DS_Store
- xyz/RNH2/111/ag/ag111cunh2.txt
- __MACOSX/xyz/RNH2/111/ag/._ag111cunh2.txt
- xyz/RNH2/111/ag/ag111aunh2.txt
- __MACOSX/xyz/RNH2/111/ag/._ag111aunh2.txt
- xyz/RNH2/111/ag/ag111pdnh2.txt
- __MACOSX/xyz/RNH2/111/ag/._ag111pdnh2.txt
- xyz/RNH2/111/ag/ag111ninh2.txt
- __MACOSX/xyz/RNH2/111/ag/._ag111ninh2.txt
[truncated: 266 more entries]
