# Supplementary material for: Single Atom Alloys Segregation in the Presence of Ligands
Source: J Phys Chem C Nanomater Interfaces. 2023 Nov 13;127(46):22790–8. doi: 10.1021/acs.jpcc.3c05827 (PMC10683009; doi:10.1021/acs.jpcc.3c05827)
Supplement: Supplementary file 2 — jp3c05827_si_002.zip [file jp3c05827_si_002.zip › xyz/RSCH3/111/pd/pd111ausch3.txt]

     221

 Pd         2.7559300000        0.0000000000        0.0000000000
 Pd        16.5364000000        9.5473000000        0.0000000000
 Pd        11.0242700000        0.0000000000        0.0000000000
 Pd        12.4023700000        2.3867800000        0.0000000000
 Pd         8.2682000000        9.5473800000        0.0000000000
 Pd         9.6461200000       11.9341600000        0.0000000000
 Pd        16.5364000000        4.7735600000        0.0000000000
 Pd         5.5120900000        4.7736400000        0.0000000000
 Pd         8.2682000000        4.7736500000        0.0000000000
 Pd        11.0241700000        9.5473000000        0.0000000000
 Pd         4.1340200000        2.3867800000        0.0000000000
 Pd         8.2681500000        0.0000000000        0.0000000000
 Pd        13.7803900000        0.0000000000        0.0000000000
 Pd         0.0000000000        0.0000000000        0.0000000000
 Pd        19.2925200000        9.5473000000        0.0000000000
 Pd        15.1583400000        7.1604300000        0.0000000000
 Pd        15.1583400000       11.9341600000        0.0000000000
 Pd         4.1340800000        7.1604300000        0.0000000000
 Pd        17.9144600000        7.1604300000        0.0000000000
 Pd         2.7560200000        4.7735600000        0.0000000000
 Pd        11.0243100000        4.7736400000        0.0000000000
 Pd         5.5120400000        0.0000000000        0.0000000000
 Pd         9.6462500000        7.1605100000        0.0000000000
 Pd        13.7802900000        4.7735600000        0.0000000000
 Pd         6.8901900000       11.9341600000        0.0000000000
 Pd        17.9144600000       11.9341600000        0.0000000000
 Pd         1.3779600000        2.3867000000        0.0000000000
 Pd        12.4022300000        7.1604300000        0.0000000000
 Pd        13.7802800000        9.5473000000        0.0000000000
 Pd         6.8901500000        7.1605100000        0.0000000000
 Pd        20.6705800000       11.9341600000        0.0000000000
 Pd        15.1583500000        2.3867000000        0.0000000000
 Pd        12.4022200000       11.9341600000        0.0000000000
 Pd         5.5121400000        9.5473000000        0.0000000000
 Pd         6.8901400000        2.3867800000        0.0000000000
 Pd         9.6462600000        2.3867800000        0.0000000000
 Pd         9.6462500000       13.5253300000        2.2503600000
 Pd        16.5364000000        1.5912400000        2.2503600000
 Pd        23.4265500000       13.5253300000        2.2503600000
 Pd        13.7802900000        1.5912400000        2.2503700000
 Pd         8.2682000000       11.1384600000        2.2503700000
 Pd         2.7561100000        1.5912400000        2.2503700000
 Pd        22.0486300000       11.1385400000        2.2504800000
 Pd        20.6705700000       13.5254100000        2.2504800000
 Pd        12.4022300000       13.5254100000        2.2504800000
 Pd        17.9144600000        3.9779400000        2.2504800000
 Pd        11.0241700000       11.1385400000        2.2504800000
 Pd        15.1583400000        3.9779400000        2.2504800000
 Pd        16.5364000000       11.1385400000        2.2504900000
 Pd        17.9144600000        8.7516700000        2.2504900000
 Pd        15.1583400000        8.7516700000        2.2504900000
 Pd        13.7802800000       11.1385400000        2.2504900000
 Pd        16.5364000000        6.3648000000        2.2504900000
 Pd        19.2925200000       11.1385400000        2.2504900000
 Pd        20.6705800000        8.7516700000        2.2504900000
 Pd        15.1583400000       13.5254100000        2.2504900000
 Pd        13.7802800000        6.3648000000        2.2504900000
 Pd        17.9144600000       13.5254100000        2.2504900000
 Pd        19.2925200000        6.3648000000        2.2504900000
 Pd        12.4022200000        8.7516700000        2.2504900000
 Pd         6.8902800000        8.7516700000        2.2504900000
 Pd         5.5120900000        1.5913300000        2.2504900000
 Pd        11.0243100000        1.5913300000        2.2504900000
 Pd        12.4022300000        3.9779500000        2.2504900000
 Pd         4.1341700000        3.9779500000        2.2504900000
 Pd         9.6461200000        8.7516700000        2.2504900000
 Pd         8.2682000000        1.5913300000        2.2505000000
 Pd         5.5122300000        6.3648100000        2.2505000000
 Pd        11.0241700000        6.3648100000        2.2505000000
 Pd         9.6462500000        3.9780300000        2.2506200000
 Pd         8.2682000000        6.3648900000        2.2506200000
 Pd         6.8901500000        3.9780300000        2.2506200000
 Pd         8.2682000000       12.7297000000        4.5007200000
 Pd        15.1583400000        0.7956200000        4.5007200000
 Pd         1.3780600000        0.7956200000        4.5007200000
 Pd        16.5364000000        3.1824800000        4.5007200000
 Pd        22.0484900000       12.7297000000        4.5007200000
 Pd        11.0243100000       12.7297000000        4.5007200000
 Pd        13.7802800000        3.1824800000        4.5007200000
 Pd         4.1341700000        0.7956300000        4.5007200000
 Pd         9.6462500000       10.3428400000        4.5007200000
 Pd         6.8901500000       10.3428400000        4.5007200000
 Pd         2.7561200000        3.1824800000        4.5007200000
 Pd        12.4022300000        0.7956300000        4.5007200000
 Pd        11.0241700000        3.1824900000        4.5007300000
 Pd         5.5122300000        3.1824900000        4.5007300000
 Pd         8.2682000000        7.9559700000        4.5007300000
 Pd        19.2925100000       12.7297800000        4.5008500000
 Pd        12.4022300000       10.3429100000        4.5008500000
 Pd        17.9144600000        5.5691900000        4.5008500000
 Pd        15.1583400000        5.5691900000        4.5008500000
 Pd        13.7802900000       12.7297800000        4.5008500000
 Pd        20.6705700000       10.3429100000        4.5008500000
 Pd         5.5122300000        7.9560400000        4.5008500000
 Pd         9.6462500000        0.7957100000        4.5008500000
 Pd         6.8901500000        0.7957100000        4.5008500000
 Pd        12.4022200000        5.5691900000        4.5008500000
 Pd         4.1341800000        5.5691900000        4.5008500000
 Pd        11.0241700000        7.9560400000        4.5008500000
 Pd        15.1583400000       10.3429200000        4.5008500000
 Pd        17.9144600000       10.3429200000        4.5008500000
 Pd        16.5364000000        7.9560500000        4.5008500000
 Pd        16.5364000000       12.7297900000        4.5008500000
 Pd        13.7802800000        7.9560500000        4.5008500000
 Pd        19.2925200000        7.9560500000        4.5008500000
 Pd         9.6461100000        5.5691800000        4.5008500000
 Pd         8.2682000000        3.1825700000        4.5008500000
 Pd         6.8902900000        5.5691800000        4.5008500000
 Pd         8.2748921939        4.7774238988        6.7832500348
 Pd         0.0036261470        0.0020865102        6.7699089331
 Pd        15.1589930718        2.3884359854        6.7696491459
 Pd        13.7817528100        0.0035139542        6.7684880847
 Pd         9.6479526585       11.9338385078        6.7696348345
 Pd         1.3777231175        2.3878473759        6.7718071534
 Pd         2.7568179457       -0.0008325391        6.7717956178
 Pd         6.8939462268       11.9335632619        6.7685016085
 Pd         8.2693183588        9.5457958650        6.7706681099
 Pd        12.4015534836        2.3884521621        6.7706650353
 Pd         4.1337476851        2.3865599864        6.7717657440
 Pd         9.6447220987        2.3918791975        6.7713545202
 Pd         6.8938821100        7.1565404482        6.7713360062
 Pd         9.6473955511        7.1592934628        6.7870398448
 Pd         5.5140767283        4.7723086832        6.7709782521
 Pd        11.0238301083        4.7751571989        6.7869810482
 Pd         6.8900197329        2.3890437973        6.7709814130
 Pd        16.5328097384        4.7747153056        6.7731327733
 Pd        20.6706663561       11.9341484684        6.7656322907
 Pd        12.4014401377       11.9304084582        6.7731323143
 Pd        11.0215429355        9.5425586039        6.7762782909
 Pd        13.7748707755        4.7735880675        6.7763168206
 Pd         5.5149063903        9.5419655690        6.7670335792
 Pd         5.5100934531       -0.0009573438        6.7708068455
 Pd        11.0210456206        0.0049390336        6.7670385209
 Pd         2.7542914614        4.7722833040        6.7707914265
 Pd        12.4003098619        7.1592684368        6.7820428461
 Pd         4.1355995689        7.1558894696        6.7664474750
 Pd         8.2650070623        0.0034401718        6.7664426074
 Pd        13.7798904558        9.5431835754        6.7731578697
 Pd        19.2906336766        9.5428907710        6.7683287317
 Pd        17.9116044372        7.1572513281        6.7692536840
 Pd        15.1541750600       11.9331524288        6.7692489881
 Pd        15.1546254543        7.1620333801        6.7731317021
 Pd        17.9097484539       11.9345776646        6.7683185837
 Pd        16.5382077294        9.5482575951        6.7658976321
 Pd         6.8916884746        3.9787386005        9.0315291669
 Pd         8.2740178859        6.3661493072        9.0577644949
 Pd         9.6504248682        3.9820863745        9.0577793309
 Pd         5.5133794793        6.3654170217        9.0259976297
 Pd         8.2694202084        1.5917264901        9.0259877096
 Pd        11.0276062548        6.3664583262        9.0636223532
 Pd        11.0272758738        1.5942985325        9.0313031771
 Pd         9.6463551143        8.7535249503        9.0629532390
 Pd        12.4041469886        3.9770286070        9.0629179216
 Pd         6.8945052844        8.7524623629        9.0313200726
 Pd         4.1354276155        3.9783696468        9.0301105989
 Pd         5.5131616787        1.5919628399        9.0301237432
 Pd        23.4228314926       13.5230877058        9.0234424634
 Pd         9.6460140428       13.5251587725        9.0292921018
 Pd        16.5362533859        1.5910046401        9.0293128755
 Pd         2.7561652344        1.5911719712        9.0326899230
 Pd         8.2696618792       11.1372892836        9.0308859341
 Pd        13.7801616567        1.5929372050        9.0309275221
 Pd        12.4040523057       13.5270992308        9.0294634642
 Pd        20.6705218040       13.5237158931        9.0236593148
 Pd        11.0236067886       11.1362157693        9.0340735004
 Pd        22.0472495377       11.1390882568        9.0236650862
 Pd        17.9169891205        3.9785684262        9.0294537512
 Pd        15.1561816338        3.9785728816        9.0340474750
 Pd        19.2917089093        6.3678556900        9.0249149834
 Pd        12.3994477755        8.7513232399        9.0418922150
 Pd        13.7788713226        6.3626903927        9.0419484655
 Pd        15.1606126445       13.5229601072        9.0249370613
 Pd        20.6721522408        8.7566516222        9.0204375120
 Pd        17.9196412246       13.5240175892        9.0204308831
 Pd        19.2938547268       11.1391990385        9.0226413967
 Pd        16.5336272289        6.3666467732        9.0324632400
 Pd        13.7804637881       11.1349872359        9.0324321951
 Pd        16.5374882166       11.1366449804        9.0291112875
 Pd        17.9134986964        8.7534345353        9.0290883206
 Pd        15.1615180872        8.7534290740        9.0445067490
 Pd         8.2442642954        3.1464607408       11.3328356119
 Au         9.6068584933        5.5458415268       11.4974051129
 Pd         6.8472745149        5.5659669292       11.3328258089
 Pd        11.0195108645        3.1141264905       11.3518691792
 Pd         4.1245489333        5.5672790238       11.3202270604
 Pd         5.5000589056        3.1752272699       11.3232801963
 Pd        10.9254023415        8.0319018823       11.3711823581
 Pd         6.8838493732        0.7880599653       11.3202482577
 Pd         5.4914165755        7.9586178936       11.3120153011
 Pd        12.4204426207        5.4454013417       11.3712082780
 Pd         9.6384312952        0.7762125241       11.3119748647
 Pd         8.2065203558        7.9853236908       11.3519449326
 Pd        16.5449436881       12.7408961447       11.3153218150
 Pd        13.9014114808        8.0268262795       11.3257876841
 Pd        19.3063567313        7.9576658415       11.3152852878
 Pd         6.8701721048       10.3615525122       11.3196488301
 Pd        13.8072545858        3.1311796341       11.3393071987
 Pd         9.6153705280       10.3909995954       11.3392526923
 Pd        12.4088341914        0.7686059043       11.3196646364
 Pd         4.1327891600        0.7973509206       11.3256078864
 Pd         2.7571119744        3.1801866088       11.3255992597
 Pd        17.9257018361        5.5668523905       11.3210108451
 Pd        13.7838468561       12.7405087280       11.3209812632
 Pd        19.2955561823       12.7264159558       11.3173828937
 Pd        12.4067295403       10.3834275823       11.3286121678
 Pd        20.6692936393       10.3469000840       11.3173926573
 Pd        15.1961972571        5.5530960324       11.3286162239
 Pd         8.2611745391       12.7472145904       11.3184811095
 Pd        15.1703708125        0.7803043229       11.3185407012
 Pd         1.3834537104        0.7985257749       11.3316898173
 Pd        22.0487416562       12.7295724837       11.3184414187
 Pd        11.0225286727       12.7439182168       11.3215524991
 Pd        16.5481912987        3.1736536755       11.3215449999
 Pd        16.5918176686        7.9650951511       11.3367885817
 Pd        17.9338206824       10.3539921614       11.3235038141
 Pd        15.1939030870       10.3866728615       11.3368695379
  S        12.4508188163        7.1883256100       12.8059266796
  C        12.4930691370        7.2124276445       14.6391162260
  H        11.6751989249        7.8536346013       14.9850308987
  H        13.4659413884        7.6146971105       14.9419068336
  H        12.3641822402        6.1830990095       14.9908260344
