# Supplementary material for: Single Atom Alloys Segregation in the Presence of Ligands
Source: J Phys Chem C Nanomater Interfaces. 2023 Nov 13;127(46):22790–8. doi: 10.1021/acs.jpcc.3c05827 (PMC10683009; doi:10.1021/acs.jpcc.3c05827)
Supplement: Supplementary file 2 — jp3c05827_si_002.zip [file jp3c05827_si_002.zip › xyz/RSCH3/111/pd/pd111sch3.txt]

     221

 Pd         2.7559300000        0.0000000000        0.0000000000
 Pd        16.5364000000        9.5473000000        0.0000000000
 Pd        11.0242700000        0.0000000000        0.0000000000
 Pd        12.4023700000        2.3867800000        0.0000000000
 Pd         8.2682000000        9.5473800000        0.0000000000
 Pd         9.6461200000       11.9341600000        0.0000000000
 Pd        16.5364000000        4.7735600000        0.0000000000
 Pd         5.5120900000        4.7736400000        0.0000000000
 Pd         8.2682000000        4.7736500000        0.0000000000
 Pd        11.0241700000        9.5473000000        0.0000000000
 Pd         4.1340200000        2.3867800000        0.0000000000
 Pd         8.2681500000        0.0000000000        0.0000000000
 Pd        13.7803900000        0.0000000000        0.0000000000
 Pd         0.0000000000        0.0000000000        0.0000000000
 Pd        19.2925200000        9.5473000000        0.0000000000
 Pd        15.1583400000        7.1604300000        0.0000000000
 Pd        15.1583400000       11.9341600000        0.0000000000
 Pd         4.1340800000        7.1604300000        0.0000000000
 Pd        17.9144600000        7.1604300000        0.0000000000
 Pd         2.7560200000        4.7735600000        0.0000000000
 Pd        11.0243100000        4.7736400000        0.0000000000
 Pd         5.5120400000        0.0000000000        0.0000000000
 Pd         9.6462500000        7.1605100000        0.0000000000
 Pd        13.7802900000        4.7735600000        0.0000000000
 Pd         6.8901900000       11.9341600000        0.0000000000
 Pd        17.9144600000       11.9341600000        0.0000000000
 Pd         1.3779600000        2.3867000000        0.0000000000
 Pd        12.4022300000        7.1604300000        0.0000000000
 Pd        13.7802800000        9.5473000000        0.0000000000
 Pd         6.8901500000        7.1605100000        0.0000000000
 Pd        20.6705800000       11.9341600000        0.0000000000
 Pd        15.1583500000        2.3867000000        0.0000000000
 Pd        12.4022200000       11.9341600000        0.0000000000
 Pd         5.5121400000        9.5473000000        0.0000000000
 Pd         6.8901400000        2.3867800000        0.0000000000
 Pd         9.6462600000        2.3867800000        0.0000000000
 Pd         9.6462500000       13.5253300000        2.2503600000
 Pd        16.5364000000        1.5912400000        2.2503600000
 Pd        23.4265500000       13.5253300000        2.2503600000
 Pd        13.7802900000        1.5912400000        2.2503700000
 Pd         8.2682000000       11.1384600000        2.2503700000
 Pd         2.7561100000        1.5912400000        2.2503700000
 Pd        22.0486300000       11.1385400000        2.2504800000
 Pd        20.6705700000       13.5254100000        2.2504800000
 Pd        12.4022300000       13.5254100000        2.2504800000
 Pd        17.9144600000        3.9779400000        2.2504800000
 Pd        11.0241700000       11.1385400000        2.2504800000
 Pd        15.1583400000        3.9779400000        2.2504800000
 Pd        16.5364000000       11.1385400000        2.2504900000
 Pd        17.9144600000        8.7516700000        2.2504900000
 Pd        15.1583400000        8.7516700000        2.2504900000
 Pd        13.7802800000       11.1385400000        2.2504900000
 Pd        16.5364000000        6.3648000000        2.2504900000
 Pd        19.2925200000       11.1385400000        2.2504900000
 Pd        20.6705800000        8.7516700000        2.2504900000
 Pd        15.1583400000       13.5254100000        2.2504900000
 Pd        13.7802800000        6.3648000000        2.2504900000
 Pd        17.9144600000       13.5254100000        2.2504900000
 Pd        19.2925200000        6.3648000000        2.2504900000
 Pd        12.4022200000        8.7516700000        2.2504900000
 Pd         6.8902800000        8.7516700000        2.2504900000
 Pd         5.5120900000        1.5913300000        2.2504900000
 Pd        11.0243100000        1.5913300000        2.2504900000
 Pd        12.4022300000        3.9779500000        2.2504900000
 Pd         4.1341700000        3.9779500000        2.2504900000
 Pd         9.6461200000        8.7516700000        2.2504900000
 Pd         8.2682000000        1.5913300000        2.2505000000
 Pd         5.5122300000        6.3648100000        2.2505000000
 Pd        11.0241700000        6.3648100000        2.2505000000
 Pd         9.6462500000        3.9780300000        2.2506200000
 Pd         8.2682000000        6.3648900000        2.2506200000
 Pd         6.8901500000        3.9780300000        2.2506200000
 Pd         8.2682000000       12.7297000000        4.5007200000
 Pd        15.1583400000        0.7956200000        4.5007200000
 Pd         1.3780600000        0.7956200000        4.5007200000
 Pd        16.5364000000        3.1824800000        4.5007200000
 Pd        22.0484900000       12.7297000000        4.5007200000
 Pd        11.0243100000       12.7297000000        4.5007200000
 Pd        13.7802800000        3.1824800000        4.5007200000
 Pd         4.1341700000        0.7956300000        4.5007200000
 Pd         9.6462500000       10.3428400000        4.5007200000
 Pd         6.8901500000       10.3428400000        4.5007200000
 Pd         2.7561200000        3.1824800000        4.5007200000
 Pd        12.4022300000        0.7956300000        4.5007200000
 Pd        11.0241700000        3.1824900000        4.5007300000
 Pd         5.5122300000        3.1824900000        4.5007300000
 Pd         8.2682000000        7.9559700000        4.5007300000
 Pd        19.2925100000       12.7297800000        4.5008500000
 Pd        12.4022300000       10.3429100000        4.5008500000
 Pd        17.9144600000        5.5691900000        4.5008500000
 Pd        15.1583400000        5.5691900000        4.5008500000
 Pd        13.7802900000       12.7297800000        4.5008500000
 Pd        20.6705700000       10.3429100000        4.5008500000
 Pd         5.5122300000        7.9560400000        4.5008500000
 Pd         9.6462500000        0.7957100000        4.5008500000
 Pd         6.8901500000        0.7957100000        4.5008500000
 Pd        12.4022200000        5.5691900000        4.5008500000
 Pd         4.1341800000        5.5691900000        4.5008500000
 Pd        11.0241700000        7.9560400000        4.5008500000
 Pd        15.1583400000       10.3429200000        4.5008500000
 Pd        17.9144600000       10.3429200000        4.5008500000
 Pd        16.5364000000        7.9560500000        4.5008500000
 Pd        16.5364000000       12.7297900000        4.5008500000
 Pd        13.7802800000        7.9560500000        4.5008500000
 Pd        19.2925200000        7.9560500000        4.5008500000
 Pd         9.6461100000        5.5691800000        4.5008500000
 Pd         8.2682000000        3.1825700000        4.5008500000
 Pd         6.8902900000        5.5691800000        4.5008500000
 Pd         8.2711367904        4.7741230114        6.7836821064
 Pd         0.0018817465       -0.0002231040        6.7710704484
 Pd        15.1585801630        2.3879628217        6.7727848155
 Pd        13.7818660582        0.0018589595        6.7695007149
 Pd         9.6485426187       11.9318040904        6.7728114318
 Pd         1.3776444037        2.3851607251        6.7739099563
 Pd         2.7554321691       -0.0013341724        6.7741070200
 Pd         6.8938985741       11.9325424911        6.7695130238
 Pd         8.2713418548        9.5444084736        6.7685629756
 Pd        12.4023772744        2.3882849298        6.7680783726
 Pd         4.1330817267        2.3850645782        6.7738417190
 Pd         9.6448623473        2.3876204400        6.7675018182
 Pd         6.8912588128        7.1572202616        6.7669340364
 Pd         9.6452487990        7.1589398242        6.7788046715
 Pd         5.5132724850        4.7701653096        6.7725046317
 Pd        11.0236809048        4.7715027639        6.7778745274
 Pd         6.8886058905        2.3876864708        6.7727729554
 Pd        16.5337749913        4.7702425560        6.7727553576
 Pd        20.6719744517       11.9336339718        6.7690710822
 Pd        12.3988236544       11.9317674188        6.7730597690
 Pd        11.0238028042        9.5410255582        6.7849545288
 Pd        13.7760495475        4.7743878135        6.7844150085
 Pd         5.5145533191        9.5444441271        6.7677824316
 Pd         5.5089032394       -0.0003890932        6.7713763944
 Pd        11.0236552742        0.0013849145        6.7676813108
 Pd         2.7552743776        4.7694526550        6.7709756994
 Pd        12.4022316152        7.1590211147        6.7797769153
 Pd         4.1351266364        7.1557177540        6.7694607250
 Pd         8.2652600847        0.0015207687        6.7698040863
 Pd        13.7761237915        9.5445011802        6.7687726419
 Pd        19.2916393024        9.5437592998        6.7690961120
 Pd        17.9117426624        7.1557055027        6.7696362620
 Pd        15.1533423562       11.9324652856        6.7700030938
 Pd        15.1556126041        7.1570702646        6.7676927005
 Pd        17.9115422141       11.9334906262        6.7692628016
 Pd        16.5325373133        9.5443244179        6.7682196118
 Pd         6.8896422513        3.9752239618        9.0374599916
 Pd         8.2661455477        6.3644965248        9.0482248019
 Pd         9.6475113265        3.9732362826        9.0476843423
 Pd         5.5125723604        6.3617931986        9.0310347215
 Pd         8.2675508498        1.5896910748        9.0314971622
 Pd        11.0230484231        6.3614830963        9.0348636826
 Pd        11.0229829310        1.5871961075        9.0268447531
 Pd         9.6431175238        8.7463682407        9.0516377849
 Pd        12.3982830795        3.9738160275        9.0493058168
 Pd         6.8884144514        8.7489127534        9.0267225260
 Pd         4.1334115059        3.9760790653        9.0312453190
 Pd         5.5119797560        1.5880756540        9.0317105204
 Pd        23.4223258898       13.5204668746        9.0250400795
 Pd         9.6442832693       13.5210693078        9.0318826378
 Pd        16.5339603754        1.5880130400        9.0316844427
 Pd         2.7547592819        1.5880243432        9.0351854404
 Pd         8.2678597826       11.1336575163        9.0312386751
 Pd        13.7783101462        1.5897268640        9.0313609919
 Pd        12.4015193258       13.5210663041        9.0321752319
 Pd        20.6677217065       13.5222201822        9.0251549188
 Pd        11.0227320854       11.1343381177        9.0382654606
 Pd        22.0463947020       11.1343200352        9.0251146595
 Pd        17.9125421940        3.9760111118        9.0315003256
 Pd        15.1562492675        3.9750212800        9.0379845812
 Pd        19.2911796095        6.3652672196        9.0249342927
 Pd        12.4026678413        8.7467409440        9.0526362113
 Pd        13.7795127253        6.3641074556        9.0507843387
 Pd        15.1599055170       13.5205195518        9.0256682054
 Pd        20.6698629651        8.7504246544        9.0249121025
 Pd        17.9147468608       13.5221709139        9.0253810211
 Pd        19.2912997673       11.1357016700        9.0258718707
 Pd        16.5332897203        6.3617951179        9.0314916721
 Pd        13.7779738320       11.1336639729        9.0318637255
 Pd        16.5361212416       11.1343866028        9.0255993404
 Pd        17.9126665611        8.7504173211        9.0251579740
 Pd        15.1573374369        8.7488124477        9.0272665957
 Pd         8.2412429155        3.1441995819       11.3400816902
 Pd         9.5669910505        5.5204102079       11.3504788482
 Pd         6.8474382647        5.5596878266       11.3392253474
 Pd        11.0221273049        3.1346080707       11.3273050083
 Pd         4.1196770918        5.5648959304       11.3209734395
 Pd         5.4971446008        3.1703278415       11.3266889206
 Pd        11.0219140657        8.0418859137       11.3646554707
 Pd         6.8823221183        0.7800943097       11.3216313983
 Pd         5.4954072321        7.9567077284       11.3165686007
 Pd        12.4784177154        5.5195653078       11.3571328948
 Pd         9.6419701868        0.7765188530       11.3170575894
 Pd         8.2275289494        7.9729372930       11.3276111689
 Pd        16.5357589313       12.7247371029       11.3200436292
 Pd        13.8172524220        7.9733050218       11.3283271258
 Pd        19.2907111282        7.9527493864       11.3195146850
 Pd         6.8762805946       10.3480364441       11.3171792380
 Pd        13.8043028407        3.1431084967       11.3405300076
 Pd         9.6272906743       10.3784669418       11.3397457505
 Pd        12.4026403257        0.7764891029       11.3171041987
 Pd         4.1313761820        0.7919419182       11.3281309737
 Pd         2.7544381231        3.1768621110       11.3275378309
 Pd        17.9257444570        5.5648820123       11.3212329371
 Pd        13.7855116297       12.7367633123       11.3220869212
 Pd        19.2905639908       12.7194819940       11.3184972054
 Pd        12.4166268428       10.3779663917       11.3396280904
 Pd        20.6633694645       10.3413314017       11.3185717512
 Pd        15.1978144234        5.5591606708       11.3395129266
 Pd         8.2591678503       12.7366752540       11.3213923037
 Pd        15.1626618985        0.7795225114       11.3212181602
 Pd         1.3773321519        0.7918497665       11.3280539626
 Pd        22.0453629477       12.7245709577       11.3192952462
 Pd        11.0223146601       12.7413292966       11.3277268561
 Pd        16.5481836306        3.1699477154       11.3270998005
 Pd        16.5497510401        7.9567416273       11.3170389074
 Pd        17.9179655132       10.3414460002       11.3189144525
 Pd        15.1685686845       10.3484907680       11.3176294898
  S        11.0163012240        6.3439972491       12.8661408957
  C        10.9467018235        6.1765987003       14.6891370842
  H        10.0228517748        6.6552046350       15.0343213086
  H        11.8302211169        6.6717159826       15.1085014071
  H        10.9461405343        5.1055153169       14.9223145999
