# Supplementary material for: Single Atom Alloys Segregation in the Presence of Ligands
Source: J Phys Chem C Nanomater Interfaces. 2023 Nov 13;127(46):22790–8. doi: 10.1021/acs.jpcc.3c05827 (PMC10683009; doi:10.1021/acs.jpcc.3c05827)
Supplement: Supplementary file 2 — jp3c05827_si_002.zip [file jp3c05827_si_002.zip › xyz/RSCH3/111/pd/pd111cusch3.txt]

     221

 Pd         2.7559300000        0.0000000000        0.0000000000
 Pd        16.5364000000        9.5473000000        0.0000000000
 Pd        11.0242700000        0.0000000000        0.0000000000
 Pd        12.4023700000        2.3867800000        0.0000000000
 Pd         8.2682000000        9.5473800000        0.0000000000
 Pd         9.6461200000       11.9341600000        0.0000000000
 Pd        16.5364000000        4.7735600000        0.0000000000
 Pd         5.5120900000        4.7736400000        0.0000000000
 Pd         8.2682000000        4.7736500000        0.0000000000
 Pd        11.0241700000        9.5473000000        0.0000000000
 Pd         4.1340200000        2.3867800000        0.0000000000
 Pd         8.2681500000        0.0000000000        0.0000000000
 Pd        13.7803900000        0.0000000000        0.0000000000
 Pd         0.0000000000        0.0000000000        0.0000000000
 Pd        19.2925200000        9.5473000000        0.0000000000
 Pd        15.1583400000        7.1604300000        0.0000000000
 Pd        15.1583400000       11.9341600000        0.0000000000
 Pd         4.1340800000        7.1604300000        0.0000000000
 Pd        17.9144600000        7.1604300000        0.0000000000
 Pd         2.7560200000        4.7735600000        0.0000000000
 Pd        11.0243100000        4.7736400000        0.0000000000
 Pd         5.5120400000        0.0000000000        0.0000000000
 Pd         9.6462500000        7.1605100000        0.0000000000
 Pd        13.7802900000        4.7735600000        0.0000000000
 Pd         6.8901900000       11.9341600000        0.0000000000
 Pd        17.9144600000       11.9341600000        0.0000000000
 Pd         1.3779600000        2.3867000000        0.0000000000
 Pd        12.4022300000        7.1604300000        0.0000000000
 Pd        13.7802800000        9.5473000000        0.0000000000
 Pd         6.8901500000        7.1605100000        0.0000000000
 Pd        20.6705800000       11.9341600000        0.0000000000
 Pd        15.1583500000        2.3867000000        0.0000000000
 Pd        12.4022200000       11.9341600000        0.0000000000
 Pd         5.5121400000        9.5473000000        0.0000000000
 Pd         6.8901400000        2.3867800000        0.0000000000
 Pd         9.6462600000        2.3867800000        0.0000000000
 Pd         9.6462500000       13.5253300000        2.2503600000
 Pd        16.5364000000        1.5912400000        2.2503600000
 Pd        23.4265500000       13.5253300000        2.2503600000
 Pd        13.7802900000        1.5912400000        2.2503700000
 Pd         8.2682000000       11.1384600000        2.2503700000
 Pd         2.7561100000        1.5912400000        2.2503700000
 Pd        22.0486300000       11.1385400000        2.2504800000
 Pd        20.6705700000       13.5254100000        2.2504800000
 Pd        12.4022300000       13.5254100000        2.2504800000
 Pd        17.9144600000        3.9779400000        2.2504800000
 Pd        11.0241700000       11.1385400000        2.2504800000
 Pd        15.1583400000        3.9779400000        2.2504800000
 Pd        16.5364000000       11.1385400000        2.2504900000
 Pd        17.9144600000        8.7516700000        2.2504900000
 Pd        15.1583400000        8.7516700000        2.2504900000
 Pd        13.7802800000       11.1385400000        2.2504900000
 Pd        16.5364000000        6.3648000000        2.2504900000
 Pd        19.2925200000       11.1385400000        2.2504900000
 Pd        20.6705800000        8.7516700000        2.2504900000
 Pd        15.1583400000       13.5254100000        2.2504900000
 Pd        13.7802800000        6.3648000000        2.2504900000
 Pd        17.9144600000       13.5254100000        2.2504900000
 Pd        19.2925200000        6.3648000000        2.2504900000
 Pd        12.4022200000        8.7516700000        2.2504900000
 Pd         6.8902800000        8.7516700000        2.2504900000
 Pd         5.5120900000        1.5913300000        2.2504900000
 Pd        11.0243100000        1.5913300000        2.2504900000
 Pd        12.4022300000        3.9779500000        2.2504900000
 Pd         4.1341700000        3.9779500000        2.2504900000
 Pd         9.6461200000        8.7516700000        2.2504900000
 Pd         8.2682000000        1.5913300000        2.2505000000
 Pd         5.5122300000        6.3648100000        2.2505000000
 Pd        11.0241700000        6.3648100000        2.2505000000
 Pd         9.6462500000        3.9780300000        2.2506200000
 Pd         8.2682000000        6.3648900000        2.2506200000
 Pd         6.8901500000        3.9780300000        2.2506200000
 Pd         8.2682000000       12.7297000000        4.5007200000
 Pd        15.1583400000        0.7956200000        4.5007200000
 Pd         1.3780600000        0.7956200000        4.5007200000
 Pd        16.5364000000        3.1824800000        4.5007200000
 Pd        22.0484900000       12.7297000000        4.5007200000
 Pd        11.0243100000       12.7297000000        4.5007200000
 Pd        13.7802800000        3.1824800000        4.5007200000
 Pd         4.1341700000        0.7956300000        4.5007200000
 Pd         9.6462500000       10.3428400000        4.5007200000
 Pd         6.8901500000       10.3428400000        4.5007200000
 Pd         2.7561200000        3.1824800000        4.5007200000
 Pd        12.4022300000        0.7956300000        4.5007200000
 Pd        11.0241700000        3.1824900000        4.5007300000
 Pd         5.5122300000        3.1824900000        4.5007300000
 Pd         8.2682000000        7.9559700000        4.5007300000
 Pd        19.2925100000       12.7297800000        4.5008500000
 Pd        12.4022300000       10.3429100000        4.5008500000
 Pd        17.9144600000        5.5691900000        4.5008500000
 Pd        15.1583400000        5.5691900000        4.5008500000
 Pd        13.7802900000       12.7297800000        4.5008500000
 Pd        20.6705700000       10.3429100000        4.5008500000
 Pd         5.5122300000        7.9560400000        4.5008500000
 Pd         9.6462500000        0.7957100000        4.5008500000
 Pd         6.8901500000        0.7957100000        4.5008500000
 Pd        12.4022200000        5.5691900000        4.5008500000
 Pd         4.1341800000        5.5691900000        4.5008500000
 Pd        11.0241700000        7.9560400000        4.5008500000
 Pd        15.1583400000       10.3429200000        4.5008500000
 Pd        17.9144600000       10.3429200000        4.5008500000
 Pd        16.5364000000        7.9560500000        4.5008500000
 Pd        16.5364000000       12.7297900000        4.5008500000
 Pd        13.7802800000        7.9560500000        4.5008500000
 Pd        19.2925200000        7.9560500000        4.5008500000
 Pd         9.6461100000        5.5691800000        4.5008500000
 Pd         8.2682000000        3.1825700000        4.5008500000
 Pd         6.8902900000        5.5691800000        4.5008500000
 Pd         8.2726782444        4.7756446908        6.7841777624
 Pd         0.0028669360        0.0007360212        6.7715700450
 Pd        15.1590345827        2.3880695808        6.7721818262
 Pd        13.7828451931        0.0010769432        6.7699020247
 Pd         9.6485643555       11.9326526695        6.7724368636
 Pd         1.3795314448        2.3868369071        6.7736739511
 Pd         2.7574383278        0.0001664463        6.7737429300
 Pd         6.8935377980       11.9342240625        6.7699836877
 Pd         8.2705254189        9.5464415203        6.7677394256
 Pd        12.4033113459        2.3872373318        6.7669385312
 Pd         4.1367939310        2.3876828185        6.7739401393
 Pd         9.6475754018        2.3882658223        6.7665303378
 Pd         6.8929580248        7.1597416136        6.7667424935
 Pd         9.6474226036        7.1590951924        6.7853613492
 Pd         5.5157389066        4.7729785360        6.7731040036
 Pd        11.0243353692        4.7743163807        6.7839703123
 Pd         6.8920349167        2.3891843136        6.7731809356
 Pd        16.5360236224        4.7719397885        6.7718621548
 Pd        20.6725549773       11.9341993722        6.7704811614
 Pd        12.4009610972       11.9333125221        6.7722441062
 Pd        11.0244752461        9.5426550242        6.7827210824
 Pd        13.7775531307        4.7748224836        6.7813426059
 Pd         5.5144744504        9.5462779609        6.7699214055
 Pd         5.5123477602        0.0016833169        6.7715451035
 Pd        11.0249465882        0.0007267306        6.7697395762
 Pd         2.7584230923        4.7720106407        6.7715127356
 Pd        12.4020645108        7.1595523191        6.7769280038
 Pd         4.1360133615        7.1593236027        6.7695330534
 Pd         8.2685127528        0.0008742615        6.7695986086
 Pd        13.7774248554        9.5453338149        6.7691574042
 Pd        19.2931827289        9.5455590911        6.7704723383
 Pd        17.9134392927        7.1578443053        6.7699501259
 Pd        15.1556249187       11.9332227414        6.7701928152
 Pd        15.1567264942        7.1584330056        6.7679292576
 Pd        17.9136633913       11.9343508258        6.7706165375
 Pd        16.5330255620        9.5449022670        6.7694120860
 Pd         6.8950389419        3.9793263083        9.0390218322
 Pd         8.2642947976        6.3690608217        9.0488179257
 Pd         9.6497727360        3.9700892360        9.0472535801
 Pd         5.5141078004        6.3624815198        9.0300440437
 Pd         8.2682278423        1.5918646813        9.0299019601
 Pd        11.0289025623        6.3657847051        9.0491113896
 Pd        11.0271663006        1.5942673978        9.0297446311
 Pd         9.6454641024        8.7464524688        9.0499581566
 Pd        12.3988992802        3.9763655419        9.0458478560
 Pd         6.8961755259        8.7500777880        9.0300463830
 Pd         4.1355494639        3.9784634917        9.0330510423
 Pd         5.5143461998        1.5899382506        9.0330020150
 Pd        23.4277573679       13.5240950315        9.0262893329
 Pd         9.6486717590       13.5250178364        9.0321335583
 Pd        16.5389078092        1.5907877370        9.0319897283
 Pd         2.7584850983        1.5910479503        9.0355337391
 Pd         8.2727408379       11.1375385699        9.0315514451
 Pd        13.7835061490        1.5924073309        9.0310331044
 Pd        12.4058096941       13.5236891540        9.0299762244
 Pd        20.6710301628       13.5269768552        9.0272891474
 Pd        11.0264349663       11.1379548348        9.0350138604
 Pd        22.0518330473       11.1358907146        9.0273249263
 Pd        17.9164858738        3.9797101569        9.0297208740
 Pd        15.1608675515        3.9773853631        9.0339614540
 Pd        19.2952305138        6.3701717853        9.0262309993
 Pd        12.4004103120        8.7482781165        9.0503958806
 Pd        13.7796105106        6.3626337345        9.0471077219
 Pd        15.1651547078       13.5226473477        9.0263698111
 Pd        20.6761688552        8.7525562681        9.0281345950
 Pd        17.9188514286       13.5276675666        9.0284359328
 Pd        19.2964728385       11.1395435272        9.0291486601
 Pd        16.5353127559        6.3657436860        9.0301402444
 Pd        13.7812525123       11.1342646746        9.0308318059
 Pd        16.5409737707       11.1374184794        9.0280530372
 Pd        17.9172825342        8.7545172385        9.0277803085
 Pd        15.1601112481        8.7512192236        9.0267962150
 Pd         8.2416244322        3.1566950624       11.3304759527
 Cu         9.4847515951        5.4747281359       11.1974971154
 Pd         6.8559747170        5.5558865806       11.3307712850
 Pd        11.0189721808        3.1618895278       11.3279647679
 Pd         4.1187730267        5.5696025430       11.3283197868
 Pd         5.5039347997        3.1753312887       11.3270370140
 Pd        11.0338202705        8.0185705961       11.3618396858
 Pd         6.8849262126        0.7791361759       11.3280354197
 Pd         5.5125860655        7.9543003216       11.3172610457
 Pd        12.4668156099        5.5414529851       11.3500386893
 Pd         9.6471322190        0.7948957904       11.3172848144
 Pd         8.2480524181        7.9584290361       11.3289403868
 Pd        16.5429666230       12.7327875311       11.3227702998
 Pd        13.8217831548        7.9767733214       11.3226100929
 Pd        19.3002205264        7.9573179654       11.3226770677
 Pd         6.8877681732       10.3529592203       11.3217109232
 Pd        13.7982931271        3.1625321309       11.3319830979
 Pd         9.6405379165       10.3631725017       11.3330942569
 Pd        12.4116710967        0.7857640673       11.3212878689
 Pd         4.1347399826        0.7932211147       11.3297481930
 Pd         2.7566692903        3.1805586945       11.3298291100
 Pd        17.9314129513        5.5700225021       11.3208626615
 Pd        13.7912733144       12.7403612576       11.3212766976
 Pd        19.2981770519       12.7282024598       11.3219554256
 Pd        12.4262375280       10.3784483551       11.3379834896
 Pd        20.6734409091       10.3460967230       11.3218968673
 Pd        15.2039404323        5.5682734446       11.3364497558
 Pd         8.2664784388       12.7355372143       11.3236614163
 Pd        15.1650351076        0.7874026627       11.3236680896
 Pd         1.3816490776        0.7949600555       11.3283591083
 Pd        22.0500875094       12.7285637832       11.3198324823
 Pd        11.0281581153       12.7393891549       11.3261069546
 Pd        16.5495726574        3.1770750746       11.3255897300
 Pd        16.5581112219        7.9617147124       11.3177960319
 Pd        17.9255486373       10.3473824816       11.3213856557
 Pd        15.1757449146       10.3551420972       11.3185605442
  S        10.8390244900        6.2402152521       12.7582100121
  C        10.9123798660        6.1826803975       14.5875332258
  H        10.0163689820        6.6803562501       14.9758720029
  H        11.8229152146        6.7025764425       14.9054818177
  H        10.9367216701        5.1280117865       14.8850696867
