# Supplementary material for: Single Atom Alloys Segregation in the Presence of Ligands
Source: J Phys Chem C Nanomater Interfaces. 2023 Nov 13;127(46):22790–8. doi: 10.1021/acs.jpcc.3c05827 (PMC10683009; doi:10.1021/acs.jpcc.3c05827)
Supplement: Supplementary file 2 — jp3c05827_si_002.zip [file jp3c05827_si_002.zip › xyz/RSCH3/111/pd/pd111agsch3.txt]

     221

 Pd         2.7559300000        0.0000000000        0.0000000000
 Pd        16.5364000000        9.5473000000        0.0000000000
 Pd        11.0242700000        0.0000000000        0.0000000000
 Pd        12.4023700000        2.3867800000        0.0000000000
 Pd         8.2682000000        9.5473800000        0.0000000000
 Pd         9.6461200000       11.9341600000        0.0000000000
 Pd        16.5364000000        4.7735600000        0.0000000000
 Pd         5.5120900000        4.7736400000        0.0000000000
 Pd         8.2682000000        4.7736500000        0.0000000000
 Pd        11.0241700000        9.5473000000        0.0000000000
 Pd         4.1340200000        2.3867800000        0.0000000000
 Pd         8.2681500000        0.0000000000        0.0000000000
 Pd        13.7803900000        0.0000000000        0.0000000000
 Pd         0.0000000000        0.0000000000        0.0000000000
 Pd        19.2925200000        9.5473000000        0.0000000000
 Pd        15.1583400000        7.1604300000        0.0000000000
 Pd        15.1583400000       11.9341600000        0.0000000000
 Pd         4.1340800000        7.1604300000        0.0000000000
 Pd        17.9144600000        7.1604300000        0.0000000000
 Pd         2.7560200000        4.7735600000        0.0000000000
 Pd        11.0243100000        4.7736400000        0.0000000000
 Pd         5.5120400000        0.0000000000        0.0000000000
 Pd         9.6462500000        7.1605100000        0.0000000000
 Pd        13.7802900000        4.7735600000        0.0000000000
 Pd         6.8901900000       11.9341600000        0.0000000000
 Pd        17.9144600000       11.9341600000        0.0000000000
 Pd         1.3779600000        2.3867000000        0.0000000000
 Pd        12.4022300000        7.1604300000        0.0000000000
 Pd        13.7802800000        9.5473000000        0.0000000000
 Pd         6.8901500000        7.1605100000        0.0000000000
 Pd        20.6705800000       11.9341600000        0.0000000000
 Pd        15.1583500000        2.3867000000        0.0000000000
 Pd        12.4022200000       11.9341600000        0.0000000000
 Pd         5.5121400000        9.5473000000        0.0000000000
 Pd         6.8901400000        2.3867800000        0.0000000000
 Pd         9.6462600000        2.3867800000        0.0000000000
 Pd         9.6462500000       13.5253300000        2.2503600000
 Pd        16.5364000000        1.5912400000        2.2503600000
 Pd        23.4265500000       13.5253300000        2.2503600000
 Pd        13.7802900000        1.5912400000        2.2503700000
 Pd         8.2682000000       11.1384600000        2.2503700000
 Pd         2.7561100000        1.5912400000        2.2503700000
 Pd        22.0486300000       11.1385400000        2.2504800000
 Pd        20.6705700000       13.5254100000        2.2504800000
 Pd        12.4022300000       13.5254100000        2.2504800000
 Pd        17.9144600000        3.9779400000        2.2504800000
 Pd        11.0241700000       11.1385400000        2.2504800000
 Pd        15.1583400000        3.9779400000        2.2504800000
 Pd        16.5364000000       11.1385400000        2.2504900000
 Pd        17.9144600000        8.7516700000        2.2504900000
 Pd        15.1583400000        8.7516700000        2.2504900000
 Pd        13.7802800000       11.1385400000        2.2504900000
 Pd        16.5364000000        6.3648000000        2.2504900000
 Pd        19.2925200000       11.1385400000        2.2504900000
 Pd        20.6705800000        8.7516700000        2.2504900000
 Pd        15.1583400000       13.5254100000        2.2504900000
 Pd        13.7802800000        6.3648000000        2.2504900000
 Pd        17.9144600000       13.5254100000        2.2504900000
 Pd        19.2925200000        6.3648000000        2.2504900000
 Pd        12.4022200000        8.7516700000        2.2504900000
 Pd         6.8902800000        8.7516700000        2.2504900000
 Pd         5.5120900000        1.5913300000        2.2504900000
 Pd        11.0243100000        1.5913300000        2.2504900000
 Pd        12.4022300000        3.9779500000        2.2504900000
 Pd         4.1341700000        3.9779500000        2.2504900000
 Pd         9.6461200000        8.7516700000        2.2504900000
 Pd         8.2682000000        1.5913300000        2.2505000000
 Pd         5.5122300000        6.3648100000        2.2505000000
 Pd        11.0241700000        6.3648100000        2.2505000000
 Pd         9.6462500000        3.9780300000        2.2506200000
 Pd         8.2682000000        6.3648900000        2.2506200000
 Pd         6.8901500000        3.9780300000        2.2506200000
 Pd         8.2682000000       12.7297000000        4.5007200000
 Pd        15.1583400000        0.7956200000        4.5007200000
 Pd         1.3780600000        0.7956200000        4.5007200000
 Pd        16.5364000000        3.1824800000        4.5007200000
 Pd        22.0484900000       12.7297000000        4.5007200000
 Pd        11.0243100000       12.7297000000        4.5007200000
 Pd        13.7802800000        3.1824800000        4.5007200000
 Pd         4.1341700000        0.7956300000        4.5007200000
 Pd         9.6462500000       10.3428400000        4.5007200000
 Pd         6.8901500000       10.3428400000        4.5007200000
 Pd         2.7561200000        3.1824800000        4.5007200000
 Pd        12.4022300000        0.7956300000        4.5007200000
 Pd        11.0241700000        3.1824900000        4.5007300000
 Pd         5.5122300000        3.1824900000        4.5007300000
 Pd         8.2682000000        7.9559700000        4.5007300000
 Pd        19.2925100000       12.7297800000        4.5008500000
 Pd        12.4022300000       10.3429100000        4.5008500000
 Pd        17.9144600000        5.5691900000        4.5008500000
 Pd        15.1583400000        5.5691900000        4.5008500000
 Pd        13.7802900000       12.7297800000        4.5008500000
 Pd        20.6705700000       10.3429100000        4.5008500000
 Pd         5.5122300000        7.9560400000        4.5008500000
 Pd         9.6462500000        0.7957100000        4.5008500000
 Pd         6.8901500000        0.7957100000        4.5008500000
 Pd        12.4022200000        5.5691900000        4.5008500000
 Pd         4.1341800000        5.5691900000        4.5008500000
 Pd        11.0241700000        7.9560400000        4.5008500000
 Pd        15.1583400000       10.3429200000        4.5008500000
 Pd        17.9144600000       10.3429200000        4.5008500000
 Pd        16.5364000000        7.9560500000        4.5008500000
 Pd        16.5364000000       12.7297900000        4.5008500000
 Pd        13.7802800000        7.9560500000        4.5008500000
 Pd        19.2925200000        7.9560500000        4.5008500000
 Pd         9.6461100000        5.5691800000        4.5008500000
 Pd         8.2682000000        3.1825700000        4.5008500000
 Pd         6.8902900000        5.5691800000        4.5008500000
 Pd         8.2767381248        4.7784475887        6.7902873287
 Pd         0.0037517797        0.0021555701        6.7696309168
 Pd        15.1596463106        2.3888102340        6.7702958103
 Pd        13.7817281849        0.0038068549        6.7676702947
 Pd         9.6486228574       11.9342523372        6.7702862423
 Pd         1.3787988256        2.3882038920        6.7712044095
 Pd         2.7577262914       -0.0000823756        6.7712224945
 Pd         6.8941936103       11.9333991689        6.7676941066
 Pd         8.2705268448        9.5461038734        6.7690435090
 Pd        12.4024158499        2.3893075342        6.7690458945
 Pd         4.1353202774        2.3874603254        6.7714330451
 Pd         9.6461880471        2.3943734991        6.7726716578
 Pd         6.8968360469        7.1565146096        6.7726846016
 Pd         9.6484833260        7.1591689791        6.7925410189
 Pd         5.5163314277        4.7731801495        6.7701451906
 Pd        11.0243057301        4.7760886776        6.7924994886
 Pd         6.8919164701        2.3905706386        6.7701359097
 Pd        16.5334573086        4.7751110642        6.7721517860
 Pd        20.6702764584       11.9339111466        6.7652047872
 Pd        12.4021590441       11.9308289972        6.7721667540
 Pd        11.0222109400        9.5430649961        6.7763202985
 Pd        13.7756123036        4.7739097571        6.7763398171
 Pd         5.5157730039        9.5416997363        6.7664241361
 Pd         5.5123448378       -0.0001513893        6.7694990500
 Pd        11.0212457823        0.0057888373        6.7663996472
 Pd         2.7560624308        4.7737888391        6.7694561678
 Pd        12.3988993954        7.1584609037        6.7832008461
 Pd         4.1371591408        7.1568793996        6.7656996901
 Pd         8.2666508917        0.0042879322        6.7656763794
 Pd        13.7795517179        9.5427066622        6.7722462496
 Pd        19.2909142850        9.5431534599        6.7678578983
 Pd        17.9122079309        7.1583807193        6.7679610050
 Pd        15.1555070465       11.9331226090        6.7679569096
 Pd        15.1540134572        7.1620019134        6.7722015154
 Pd        17.9101366482       11.9346619358        6.7678305913
 Pd        16.5371273939        9.5476172368        6.7658640251
 Pd         6.8926852210        3.9792749007        9.0326519287
 Pd         8.2784918924        6.3649019854        9.0742475153
 Pd         9.6516890344        3.9864810278        9.0742771342
 Pd         5.5153356251        6.3646326413        9.0232280898
 Pd         8.2697934788        1.5937997646        9.0232062107
 Pd        11.0271238565        6.3661405522        9.0740922001
 Pd        11.0270311411        1.5956450745        9.0282333929
 Pd         9.6447310192        8.7544653168        9.0611344681
 Pd        12.4042255683        3.9751483579        9.0611826058
 Pd         6.8955357392        8.7515176905        9.0282291573
 Pd         4.1345372988        3.9788234788        9.0282871637
 Pd         5.5131426406        1.5910269808        9.0283206691
 Pd        23.4223476559       13.5227814943        9.0212397038
 Pd         9.6470648281       13.5262735354        9.0290558917
 Pd        16.5376417570        1.5913456990        9.0290688892
 Pd         2.7569967233        1.5916866605        9.0324460558
 Pd         8.2687082178       11.1385524486        9.0297877964
 Pd        13.7807335083        1.5914333037        9.0298615165
 Pd        12.4049191678       13.5271754947        9.0268877982
 Pd        20.6694873606       13.5231679538        9.0213812851
 Pd        11.0243286185       11.1382735379        9.0338446119
 Pd        22.0463014927       11.1384004422        9.0214368737
 Pd        17.9173329569        3.9792225197        9.0268115013
 Pd        15.1582321673        3.9781299508        9.0338738369
 Pd        19.2917805250        6.3693084389        9.0223614248
 Pd        12.3990068543        8.7514605087        9.0413044737
 Pd        13.7788057455        6.3622133665        9.0413381344
 Pd        15.1619869177       13.5223017053        9.0223967395
 Pd        20.6731185427        8.7564495422        9.0197732885
 Pd        17.9199922143       13.5249210752        9.0197146063
 Pd        19.2936103911       11.1389944072        9.0224962188
 Pd        16.5336454523        6.3676684761        9.0303262095
 Pd        13.7814281791       11.1345222261        9.0302683717
 Pd        16.5371383427       11.1360542053        9.0282871306
 Pd        17.9128347553        8.7533312557        9.0282930373
 Pd        15.1588059545        8.7518313042        9.0445971828
 Pd         8.2479958099        3.1526947544       11.3234159731
 Ag         9.6221008741        5.5547670368       11.4948802936
 Pd         6.8545061754        5.5660690459       11.3234150021
 Pd        11.0223247521        3.1110404128       11.3433581643
 Pd         4.1215675756        5.5678543912       11.3193040683
 Pd         5.5058291910        3.1785548899       11.3191561694
 Pd        10.9177796559        8.0390291032       11.3601374606
 Pd         6.8828290309        0.7851603923       11.3193016390
 Pd         5.4935725096        7.9571650212       11.3103209794
 Pd        12.4227754866        5.4354254823       11.3601724233
 Pd         9.6382827204        0.7788088739       11.3102385031
 Pd         8.2051241635        7.9893158969       11.3433995922
 Pd        16.5447553247       12.7403332093       11.3145848946
 Pd        13.8931146884        8.0219463622       11.3336715566
 Pd        19.3058177851        7.9577700114       11.3146165909
 Pd         6.8648458847       10.3666017158       11.3189390815
 Pd        13.8088848783        3.1289873874       11.3368396637
 Pd         9.6143800281       10.3935861981       11.3366767131
 Pd        12.4105197682        0.7612638046       11.3189284035
 Pd         4.1339951512        0.7984693128       11.3256198562
 Pd         2.7586916260        3.1807297905       11.3255311889
 Pd        17.9281066166        5.5660384218       11.3194478596
 Pd        13.7843542730       12.7429645323       11.3195128219
 Pd        19.2948858614       12.7252999011       11.3169979424
 Pd        12.4110947296       10.3890985921       11.3288769257
 Pd        20.6681042042       10.3467717901       11.3171311053
 Pd        15.2032649670        5.5539269848       11.3290199630
 Pd         8.2611321997       12.7486266673       11.3179320183
 Pd        15.1715128996        0.7794456620       11.3179716833
 Pd         1.3845449072        0.7991913985       11.3312075277
 Pd        22.0501129079       12.7302217816       11.3179926430
 Pd        11.0235272336       12.7456621785       11.3227237567
 Pd        16.5501541153        3.1735996763       11.3227214039
 Pd        16.5893487273        7.9642603757       11.3344815680
 Pd        17.9322099937       10.3530269830       11.3216660613
 Pd        15.1919665495       10.3848320498       11.3344779622
  S        12.4204137828        7.1707617242       12.7993046190
  C        12.4896404775        7.2101435970       14.6324288684
  H        11.6730927575        7.8496275694       14.9848901142
  H        13.4636661481        7.6202703904       14.9209357234
  H        12.3716169670        6.1831734991       14.9950506122
