# Supplementary material for: Single Atom Alloys Segregation in the Presence of Ligands
Source: J Phys Chem C Nanomater Interfaces. 2023 Nov 13;127(46):22790–8. doi: 10.1021/acs.jpcc.3c05827 (PMC10683009; doi:10.1021/acs.jpcc.3c05827)
Supplement: Supplementary file 2 — jp3c05827_si_002.zip [file jp3c05827_si_002.zip › xyz/RSCH3/111/pd/pd111nisch3.txt]

     221

 Pd         2.7559300000        0.0000000000        0.0000000000
 Pd        16.5364000000        9.5473000000        0.0000000000
 Pd        11.0242700000        0.0000000000        0.0000000000
 Pd        12.4023700000        2.3867800000        0.0000000000
 Pd         8.2682000000        9.5473800000        0.0000000000
 Pd         9.6461200000       11.9341600000        0.0000000000
 Pd        16.5364000000        4.7735600000        0.0000000000
 Pd         5.5120900000        4.7736400000        0.0000000000
 Pd         8.2682000000        4.7736500000        0.0000000000
 Pd        11.0241700000        9.5473000000        0.0000000000
 Pd         4.1340200000        2.3867800000        0.0000000000
 Pd         8.2681500000        0.0000000000        0.0000000000
 Pd        13.7803900000        0.0000000000        0.0000000000
 Pd         0.0000000000        0.0000000000        0.0000000000
 Pd        19.2925200000        9.5473000000        0.0000000000
 Pd        15.1583400000        7.1604300000        0.0000000000
 Pd        15.1583400000       11.9341600000        0.0000000000
 Pd         4.1340800000        7.1604300000        0.0000000000
 Pd        17.9144600000        7.1604300000        0.0000000000
 Pd         2.7560200000        4.7735600000        0.0000000000
 Pd        11.0243100000        4.7736400000        0.0000000000
 Pd         5.5120400000        0.0000000000        0.0000000000
 Pd         9.6462500000        7.1605100000        0.0000000000
 Pd        13.7802900000        4.7735600000        0.0000000000
 Pd         6.8901900000       11.9341600000        0.0000000000
 Pd        17.9144600000       11.9341600000        0.0000000000
 Pd         1.3779600000        2.3867000000        0.0000000000
 Pd        12.4022300000        7.1604300000        0.0000000000
 Pd        13.7802800000        9.5473000000        0.0000000000
 Pd         6.8901500000        7.1605100000        0.0000000000
 Pd        20.6705800000       11.9341600000        0.0000000000
 Pd        15.1583500000        2.3867000000        0.0000000000
 Pd        12.4022200000       11.9341600000        0.0000000000
 Pd         5.5121400000        9.5473000000        0.0000000000
 Pd         6.8901400000        2.3867800000        0.0000000000
 Pd         9.6462600000        2.3867800000        0.0000000000
 Pd         9.6462500000       13.5253300000        2.2503600000
 Pd        16.5364000000        1.5912400000        2.2503600000
 Pd        23.4265500000       13.5253300000        2.2503600000
 Pd        13.7802900000        1.5912400000        2.2503700000
 Pd         8.2682000000       11.1384600000        2.2503700000
 Pd         2.7561100000        1.5912400000        2.2503700000
 Pd        22.0486300000       11.1385400000        2.2504800000
 Pd        20.6705700000       13.5254100000        2.2504800000
 Pd        12.4022300000       13.5254100000        2.2504800000
 Pd        17.9144600000        3.9779400000        2.2504800000
 Pd        11.0241700000       11.1385400000        2.2504800000
 Pd        15.1583400000        3.9779400000        2.2504800000
 Pd        16.5364000000       11.1385400000        2.2504900000
 Pd        17.9144600000        8.7516700000        2.2504900000
 Pd        15.1583400000        8.7516700000        2.2504900000
 Pd        13.7802800000       11.1385400000        2.2504900000
 Pd        16.5364000000        6.3648000000        2.2504900000
 Pd        19.2925200000       11.1385400000        2.2504900000
 Pd        20.6705800000        8.7516700000        2.2504900000
 Pd        15.1583400000       13.5254100000        2.2504900000
 Pd        13.7802800000        6.3648000000        2.2504900000
 Pd        17.9144600000       13.5254100000        2.2504900000
 Pd        19.2925200000        6.3648000000        2.2504900000
 Pd        12.4022200000        8.7516700000        2.2504900000
 Pd         6.8902800000        8.7516700000        2.2504900000
 Pd         5.5120900000        1.5913300000        2.2504900000
 Pd        11.0243100000        1.5913300000        2.2504900000
 Pd        12.4022300000        3.9779500000        2.2504900000
 Pd         4.1341700000        3.9779500000        2.2504900000
 Pd         9.6461200000        8.7516700000        2.2504900000
 Pd         8.2682000000        1.5913300000        2.2505000000
 Pd         5.5122300000        6.3648100000        2.2505000000
 Pd        11.0241700000        6.3648100000        2.2505000000
 Pd         9.6462500000        3.9780300000        2.2506200000
 Pd         8.2682000000        6.3648900000        2.2506200000
 Pd         6.8901500000        3.9780300000        2.2506200000
 Pd         8.2682000000       12.7297000000        4.5007200000
 Pd        15.1583400000        0.7956200000        4.5007200000
 Pd         1.3780600000        0.7956200000        4.5007200000
 Pd        16.5364000000        3.1824800000        4.5007200000
 Pd        22.0484900000       12.7297000000        4.5007200000
 Pd        11.0243100000       12.7297000000        4.5007200000
 Pd        13.7802800000        3.1824800000        4.5007200000
 Pd         4.1341700000        0.7956300000        4.5007200000
 Pd         9.6462500000       10.3428400000        4.5007200000
 Pd         6.8901500000       10.3428400000        4.5007200000
 Pd         2.7561200000        3.1824800000        4.5007200000
 Pd        12.4022300000        0.7956300000        4.5007200000
 Pd        11.0241700000        3.1824900000        4.5007300000
 Pd         5.5122300000        3.1824900000        4.5007300000
 Pd         8.2682000000        7.9559700000        4.5007300000
 Pd        19.2925100000       12.7297800000        4.5008500000
 Pd        12.4022300000       10.3429100000        4.5008500000
 Pd        17.9144600000        5.5691900000        4.5008500000
 Pd        15.1583400000        5.5691900000        4.5008500000
 Pd        13.7802900000       12.7297800000        4.5008500000
 Pd        20.6705700000       10.3429100000        4.5008500000
 Pd         5.5122300000        7.9560400000        4.5008500000
 Pd         9.6462500000        0.7957100000        4.5008500000
 Pd         6.8901500000        0.7957100000        4.5008500000
 Pd        12.4022200000        5.5691900000        4.5008500000
 Pd         4.1341800000        5.5691900000        4.5008500000
 Pd        11.0241700000        7.9560400000        4.5008500000
 Pd        15.1583400000       10.3429200000        4.5008500000
 Pd        17.9144600000       10.3429200000        4.5008500000
 Pd        16.5364000000        7.9560500000        4.5008500000
 Pd        16.5364000000       12.7297900000        4.5008500000
 Pd        13.7802800000        7.9560500000        4.5008500000
 Pd        19.2925200000        7.9560500000        4.5008500000
 Pd         9.6461100000        5.5691800000        4.5008500000
 Pd         8.2682000000        3.1825700000        4.5008500000
 Pd         6.8902900000        5.5691800000        4.5008500000
 Pd         8.2753501341        4.7770918508        6.7777709431
 Pd         0.0057663994        0.0031756788        6.7703115215
 Pd        15.1622116467        2.3912133601        6.7714034716
 Pd        13.7858760193        0.0037438116        6.7695927505
 Pd         9.6524163980       11.9349596458        6.7715497845
 Pd         1.3830612671        2.3893800207        6.7731208094
 Pd         2.7606891607        0.0031138880        6.7731943819
 Pd         6.8969908518       11.9364944608        6.7697156348
 Pd         8.2739304050        9.5488733040        6.7687348113
 Pd        12.4063635373        2.3895488373        6.7684414254
 Pd         4.1393980807        2.3899116199        6.7742071047
 Pd         9.6503757324        2.3869668616        6.7642137374
 Pd         6.8936136516        7.1633483914        6.7640527978
 Pd         9.6515091946        7.1618825193        6.7778039453
 Pd         5.5184840871        4.7749229485        6.7741797341
 Pd        11.0285151489        4.7762517582        6.7775599700
 Pd         6.8944752620        2.3909337629        6.7741996329
 Pd        16.5394151399        4.7735263269        6.7727897653
 Pd        20.6749547675       11.9361011990        6.7693839741
 Pd        12.4035783844       11.9364068667        6.7729601817
 Pd        11.0290833966        9.5447704139        6.7844266482
 Pd        13.7809376212        4.7781286077        6.7839025976
 Pd         5.5166666928        9.5500693430        6.7692182477
 Pd         5.5146974236        0.0044164654        6.7717092858
 Pd        11.0286889908        0.0010987696        6.7692478825
 Pd         2.7616788702        4.7738076066        6.7716805057
 Pd        12.4072703019        7.1626906318        6.7831772412
 Pd         4.1381224853        7.1613278607        6.7702668728
 Pd         8.2705292155        0.0018989983        6.7703103145
 Pd        13.7802114252        9.5482735371        6.7712023273
 Pd        19.2941234527        9.5468025577        6.7708119909
 Pd        17.9149111153        7.1584449839        6.7707374039
 Pd        15.1564044976       11.9348744886        6.7708426444
 Pd        15.1597920827        7.1595986227        6.7707198095
 Pd        17.9147787887       11.9348681892        6.7708496547
 Pd        16.5349810374        9.5462647000        6.7701434387
 Pd         6.9015341111        3.9834182190        9.0403256354
 Pd         8.2666992165        6.3742966957        9.0325252134
 Pd         9.6552974555        3.9693447973        9.0324785008
 Pd         5.5198962544        6.3678981316        9.0335753273
 Pd         8.2746460064        1.5943404081        9.0336208288
 Pd        11.0282085187        6.3648428026        9.0465263428
 Pd        11.0332696367        1.5960840491        9.0314034183
 Pd         9.6508427417        8.7464134090        9.0481559249
 Pd        12.4019624281        3.9812567137        9.0468993837
 Pd         6.9003967124        8.7553800826        9.0310620271
 Pd         4.1440185003        3.9835361600        9.0345919472
 Pd         5.5218377977        1.5956186576        9.0346043898
 Pd        23.4356938964       13.5293527333        9.0253115235
 Pd         9.6560496230       13.5288215338        9.0300749130
 Pd        16.5456972551        1.5963645956        9.0300091587
 Pd         2.7653976550        1.5958453811        9.0342935820
 Pd         8.2809141530       11.1411915628        9.0305666192
 Pd        13.7905508475        1.5985395129        9.0301964993
 Pd        12.4120256842       13.5272691899        9.0302606391
 Pd        20.6799630648       13.5330151283        9.0277697169
 Pd        11.0322077204       11.1391833783        9.0359451311
 Pd        22.0609021701       11.1416510631        9.0277323217
 Pd        17.9226364763        3.9847421812        9.0300911288
 Pd        15.1651097277        3.9828197146        9.0355880874
 Pd        19.3025917285        6.3735481242        9.0274549219
 Pd        12.4054842251        8.7496845892        9.0602444318
 Pd        13.7833675852        6.3663186494        9.0588255364
 Pd        15.1701375263       13.5279777157        9.0276535182
 Pd        20.6817914317        8.7583498066        9.0283043071
 Pd        17.9255449209       13.5303368079        9.0285272592
 Pd        19.3042879851       11.1449243583        9.0289767923
 Pd        16.5394564040        6.3695156627        9.0338495197
 Pd        13.7852494119       11.1364556317        9.0342815532
 Pd        16.5463546132       11.1418424163        9.0280179539
 Pd        17.9235015949        8.7584252879        9.0278646609
 Pd        15.1653249951        8.7547521898        9.0292235630
 Pd         8.2526604603        3.1737105126       11.3426211308
 Ni         9.4586614980        5.4606725180       11.1260122194
 Pd         6.8757295891        5.5579371123       11.3430373223
 Pd        11.0106504427        3.1877541017       11.3292466582
 Pd         4.1399784805        5.5759256536       11.3288902107
 Pd         5.5098493200        3.1791526212       11.3325822724
 Pd        11.0445867546        8.0117784808       11.3822673637
 Pd         6.8995926883        0.7945236704       11.3289053808
 Pd         5.5235429942        7.9603290336       11.3179773599
 Pd        12.4722305725        5.5538394047       11.3775218617
 Pd         9.6567858443        0.8025592411       11.3180792304
 Pd         8.2651373236        7.9385368419       11.3282902616
 Pd        16.5536754659       12.7409973948       11.3221243044
 Pd        13.8333193730        7.9836029425       11.3311067129
 Pd        19.3123084988        7.9642565056       11.3219601770
 Pd         6.9088196830       10.3442717642       11.3208000370
 Pd        13.8068293743        3.1726977778       11.3318355779
 Pd         9.6520009468       10.3633226699       11.3322433479
 Pd        12.4148929410        0.8097826022       11.3206028000
 Pd         4.1443746647        0.7985681796       11.3274385286
 Pd         2.7668360773        3.1867290351       11.3274329344
 Pd        17.9447721920        5.5775337401       11.3190036915
 Pd        13.8024444341       12.7470845616       11.3193454116
 Pd        19.3112663501       12.7397023332       11.3206289033
 Pd        12.4307785538       10.3728568024       11.3427511027
 Pd        20.6886640244       10.3532824233       11.3204987667
 Pd        15.2058928870        5.5753941140       11.3424792022
 Pd         8.2775279869       12.7385583831       11.3207393791
 Pd        15.1738635220        0.7953348752       11.3207203141
 Pd         1.3903906871        0.7995386488       11.3243224015
 Pd        22.0623528645       12.7363554619       11.3165314012
 Pd        11.0388859502       12.7405801968       11.3233096036
 Pd        16.5579624541        3.1856455473       11.3232657131
 Pd        16.5689990260        7.9701097601       11.3192348569
 Pd        17.9395519020       10.3569195027       11.3190752784
 Pd        15.1868746637       10.3611402809       11.3195325294
  S        10.6873554964        6.1546502613       12.6373082158
  C        10.4398728582        5.9994962014       14.4452579071
  H         9.4929569760        6.4922028557       14.6922789864
  H        11.2845275631        6.4882772113       14.9430963384
  H        10.4024097425        4.9305705412       14.6831268217
