# Supplementary material for: Single Atom Alloys Segregation in the Presence of Ligands
Source: J Phys Chem C Nanomater Interfaces. 2023 Nov 13;127(46):22790–8. doi: 10.1021/acs.jpcc.3c05827 (PMC10683009; doi:10.1021/acs.jpcc.3c05827)
Supplement: Supplementary file 2 — jp3c05827_si_002.zip [file jp3c05827_si_002.zip › xyz/RSCH3/111/pd/pd111ptsch3.txt]

     221

 Pd         2.7559300000        0.0000000000        0.0000000000
 Pd        16.5364000000        9.5473000000        0.0000000000
 Pd        11.0242700000        0.0000000000        0.0000000000
 Pd        12.4023700000        2.3867800000        0.0000000000
 Pd         8.2682000000        9.5473800000        0.0000000000
 Pd         9.6461200000       11.9341600000        0.0000000000
 Pd        16.5364000000        4.7735600000        0.0000000000
 Pd         5.5120900000        4.7736400000        0.0000000000
 Pd         8.2682000000        4.7736500000        0.0000000000
 Pd        11.0241700000        9.5473000000        0.0000000000
 Pd         4.1340200000        2.3867800000        0.0000000000
 Pd         8.2681500000        0.0000000000        0.0000000000
 Pd        13.7803900000        0.0000000000        0.0000000000
 Pd         0.0000000000        0.0000000000        0.0000000000
 Pd        19.2925200000        9.5473000000        0.0000000000
 Pd        15.1583400000        7.1604300000        0.0000000000
 Pd        15.1583400000       11.9341600000        0.0000000000
 Pd         4.1340800000        7.1604300000        0.0000000000
 Pd        17.9144600000        7.1604300000        0.0000000000
 Pd         2.7560200000        4.7735600000        0.0000000000
 Pd        11.0243100000        4.7736400000        0.0000000000
 Pd         5.5120400000        0.0000000000        0.0000000000
 Pd         9.6462500000        7.1605100000        0.0000000000
 Pd        13.7802900000        4.7735600000        0.0000000000
 Pd         6.8901900000       11.9341600000        0.0000000000
 Pd        17.9144600000       11.9341600000        0.0000000000
 Pd         1.3779600000        2.3867000000        0.0000000000
 Pd        12.4022300000        7.1604300000        0.0000000000
 Pd        13.7802800000        9.5473000000        0.0000000000
 Pd         6.8901500000        7.1605100000        0.0000000000
 Pd        20.6705800000       11.9341600000        0.0000000000
 Pd        15.1583500000        2.3867000000        0.0000000000
 Pd        12.4022200000       11.9341600000        0.0000000000
 Pd         5.5121400000        9.5473000000        0.0000000000
 Pd         6.8901400000        2.3867800000        0.0000000000
 Pd         9.6462600000        2.3867800000        0.0000000000
 Pd         9.6462500000       13.5253300000        2.2503600000
 Pd        16.5364000000        1.5912400000        2.2503600000
 Pd        23.4265500000       13.5253300000        2.2503600000
 Pd        13.7802900000        1.5912400000        2.2503700000
 Pd         8.2682000000       11.1384600000        2.2503700000
 Pd         2.7561100000        1.5912400000        2.2503700000
 Pd        22.0486300000       11.1385400000        2.2504800000
 Pd        20.6705700000       13.5254100000        2.2504800000
 Pd        12.4022300000       13.5254100000        2.2504800000
 Pd        17.9144600000        3.9779400000        2.2504800000
 Pd        11.0241700000       11.1385400000        2.2504800000
 Pd        15.1583400000        3.9779400000        2.2504800000
 Pd        16.5364000000       11.1385400000        2.2504900000
 Pd        17.9144600000        8.7516700000        2.2504900000
 Pd        15.1583400000        8.7516700000        2.2504900000
 Pd        13.7802800000       11.1385400000        2.2504900000
 Pd        16.5364000000        6.3648000000        2.2504900000
 Pd        19.2925200000       11.1385400000        2.2504900000
 Pd        20.6705800000        8.7516700000        2.2504900000
 Pd        15.1583400000       13.5254100000        2.2504900000
 Pd        13.7802800000        6.3648000000        2.2504900000
 Pd        17.9144600000       13.5254100000        2.2504900000
 Pd        19.2925200000        6.3648000000        2.2504900000
 Pd        12.4022200000        8.7516700000        2.2504900000
 Pd         6.8902800000        8.7516700000        2.2504900000
 Pd         5.5120900000        1.5913300000        2.2504900000
 Pd        11.0243100000        1.5913300000        2.2504900000
 Pd        12.4022300000        3.9779500000        2.2504900000
 Pd         4.1341700000        3.9779500000        2.2504900000
 Pd         9.6461200000        8.7516700000        2.2504900000
 Pd         8.2682000000        1.5913300000        2.2505000000
 Pd         5.5122300000        6.3648100000        2.2505000000
 Pd        11.0241700000        6.3648100000        2.2505000000
 Pd         9.6462500000        3.9780300000        2.2506200000
 Pd         8.2682000000        6.3648900000        2.2506200000
 Pd         6.8901500000        3.9780300000        2.2506200000
 Pd         8.2682000000       12.7297000000        4.5007200000
 Pd        15.1583400000        0.7956200000        4.5007200000
 Pd         1.3780600000        0.7956200000        4.5007200000
 Pd        16.5364000000        3.1824800000        4.5007200000
 Pd        22.0484900000       12.7297000000        4.5007200000
 Pd        11.0243100000       12.7297000000        4.5007200000
 Pd        13.7802800000        3.1824800000        4.5007200000
 Pd         4.1341700000        0.7956300000        4.5007200000
 Pd         9.6462500000       10.3428400000        4.5007200000
 Pd         6.8901500000       10.3428400000        4.5007200000
 Pd         2.7561200000        3.1824800000        4.5007200000
 Pd        12.4022300000        0.7956300000        4.5007200000
 Pd        11.0241700000        3.1824900000        4.5007300000
 Pd         5.5122300000        3.1824900000        4.5007300000
 Pd         8.2682000000        7.9559700000        4.5007300000
 Pd        19.2925100000       12.7297800000        4.5008500000
 Pd        12.4022300000       10.3429100000        4.5008500000
 Pd        17.9144600000        5.5691900000        4.5008500000
 Pd        15.1583400000        5.5691900000        4.5008500000
 Pd        13.7802900000       12.7297800000        4.5008500000
 Pd        20.6705700000       10.3429100000        4.5008500000
 Pd         5.5122300000        7.9560400000        4.5008500000
 Pd         9.6462500000        0.7957100000        4.5008500000
 Pd         6.8901500000        0.7957100000        4.5008500000
 Pd        12.4022200000        5.5691900000        4.5008500000
 Pd         4.1341800000        5.5691900000        4.5008500000
 Pd        11.0241700000        7.9560400000        4.5008500000
 Pd        15.1583400000       10.3429200000        4.5008500000
 Pd        17.9144600000       10.3429200000        4.5008500000
 Pd        16.5364000000        7.9560500000        4.5008500000
 Pd        16.5364000000       12.7297900000        4.5008500000
 Pd        13.7802800000        7.9560500000        4.5008500000
 Pd        19.2925200000        7.9560500000        4.5008500000
 Pd         9.6461100000        5.5691800000        4.5008500000
 Pd         8.2682000000        3.1825700000        4.5008500000
 Pd         6.8902900000        5.5691800000        4.5008500000
 Pd         8.2706300761        4.7751249840        6.7802826634
 Pd         0.0035498178        0.0018359310        6.7709670658
 Pd        15.1602622423        2.3900202596        6.7724853546
 Pd        13.7836002261        0.0039731352        6.7696178373
 Pd         9.6500749879       11.9339244557        6.7724823342
 Pd         1.3793832869        2.3872444603        6.7740833230
 Pd         2.7572983410        0.0005900496        6.7741115914
 Pd         6.8953362543       11.9348089417        6.7696213094
 Pd         8.2723238009        9.5463981839        6.7692312057
 Pd        12.4037508119        2.3905849318        6.7690706899
 Pd         4.1343715243        2.3867416260        6.7744930592
 Pd         9.6456745499        2.3892609114        6.7686868649
 Pd         6.8915410923        7.1588562617        6.7681226193
 Pd         9.6455391211        7.1609187581        6.7750951925
 Pd         5.5131233149        4.7718996870        6.7735391379
 Pd        11.0244346513        4.7729832600        6.7747892108
 Pd         6.8892796058        2.3884124806        6.7735970721
 Pd        16.5354987279        4.7721009975        6.7728762730
 Pd        20.6734299404       11.9356962413        6.7686096784
 Pd        12.4005851037       11.9338371450        6.7729137279
 Pd        11.0254311713        9.5428672373        6.7843975007
 Pd        13.7772820939        4.7768334976        6.7844586348
 Pd         5.5156467045        9.5469795146        6.7679730793
 Pd         5.5104380866        0.0010196013        6.7717340292
 Pd        11.0257746494        0.0031601958        6.7678962041
 Pd         2.7562852518        4.7713140605        6.7716784002
 Pd        12.4024089542        7.1603522406        6.7836936083
 Pd         4.1356515505        7.1576750384        6.7706663941
 Pd         8.2667739151        0.0027877312        6.7707573514
 Pd        13.7770077557        9.5461629030        6.7697465620
 Pd        19.2922387212        9.5457480384        6.7700072776
 Pd        17.9126025152        7.1575721876        6.7704246865
 Pd        15.1549613697       11.9337546396        6.7704664501
 Pd        15.1563574766        7.1582212655        6.7692279543
 Pd        17.9129485391       11.9346264986        6.7700847682
 Pd        16.5337274045        9.5457740832        6.7691553533
 Pd         6.8881015751        3.9766201945        9.0380695560
 Pd         8.2658578421        6.3680391090        9.0408206394
 Pd         9.6481493963        3.9755786498        9.0410721202
 Pd         5.5152092006        6.3654576727        9.0359456570
 Pd         8.2706049744        1.5937303583        9.0360533745
 Pd        11.0265935923        6.3661648342        9.0321859877
 Pd        11.0268853582        1.5902199895        9.0273767932
 Pd         9.6463735167        8.7537145525        9.0470807555
 Pd        12.4041198648        3.9776883866        9.0468071109
 Pd         6.8904317297        8.7544507701        9.0274162024
 Pd         4.1357367671        3.9796841084        9.0330112147
 Pd         5.5147108018        1.5915803015        9.0330569112
 Pd        23.4269786386       13.5256198029        9.0256682808
 Pd         9.6484230271       13.5258377595        9.0320988802
 Pd        16.5379391629        1.5928324115        9.0320128188
 Pd         2.7576132570        1.5919253592        9.0351078841
 Pd         8.2720673723       11.1395366680        9.0309219195
 Pd        13.7831443443        1.5943843105        9.0310829262
 Pd        12.4053739942       13.5247642191        9.0329662698
 Pd        20.6729846920       13.5274615290        9.0261194514
 Pd        11.0267146934       11.1392203041        9.0377648890
 Pd        22.0514839077       11.1396986227        9.0260598381
 Pd        17.9154622218        3.9806563628        9.0328708294
 Pd        15.1601701339        3.9796865373        9.0378008120
 Pd        19.2958481631        6.3689104603        9.0272750454
 Pd        12.4061511501        8.7523807943        9.0566869904
 Pd        13.7832220609        6.3678692573        9.0564738929
 Pd        15.1639711579       13.5260800132        9.0273658695
 Pd        20.6736975761        8.7548955930        9.0263004341
 Pd        17.9189551734       13.5266124609        9.0265293548
 Pd        19.2965559014       11.1408815676        9.0267107831
 Pd        16.5364639371        6.3664796704        9.0326742494
 Pd        13.7820676583       11.1376458626        9.0325319790
 Pd        16.5409408690       11.1394248409        9.0262867619
 Pd        17.9174305386        8.7550481210        9.0261573464
 Pd        15.1617518917        8.7535552929        9.0276475774
 Pd         8.2537103157        3.1612886763       11.3500174547
 Pt         9.5703969047        5.5260705212       11.3120087809
 Pd         6.8657825557        5.5669999989       11.3493361589
 Pd        11.0219770856        3.1510995441       11.3257939590
 Pd         4.1360057891        5.5696309039       11.3239090965
 Pd         5.5029684299        3.1770668831       11.3304455126
 Pd        11.0313318195        8.0450827448       11.3687362385
 Pd         6.8916069441        0.7966974655       11.3238937318
 Pd         5.5022679830        7.9627881867       11.3181801399
 Pd        12.4824345609        5.5318518335       11.3681650241
 Pd         9.6475925751        0.7839429029       11.3183733316
 Pd         8.2395358263        7.9696014666       11.3260725801
 Pd        16.5422870017       12.7338937266       11.3208534301
 Pd        13.8253742057        7.9818387926       11.3285750573
 Pd        19.2990641824        7.9589227881       11.3205474324
 Pd         6.8888665443       10.3474498521       11.3172113952
 Pd        13.8087616883        3.1503291225       11.3395113277
 Pd         9.6326515357       10.3841253277       11.3385806979
 Pd        12.4055735195        0.7924336309       11.3171615145
 Pd         4.1373252798        0.7995875696       11.3276469223
 Pd         2.7610119711        3.1833083830       11.3275955666
 Pd        17.9333640212        5.5729517336       11.3206173492
 Pd        13.7932897332       12.7445061464       11.3208187848
 Pd        19.2979292466       12.7289317696       11.3191701480
 Pd        12.4197460991       10.3816149944       11.3397096814
 Pd        20.6724762597       10.3479550032       11.3191131054
 Pd        15.1994803223        5.5651875400       11.3402281709
 Pd         8.2647473391       12.7423593522       11.3216026311
 Pd        15.1673368842        0.7866047504       11.3212817839
 Pd         1.3823851366        0.7982832079       11.3273601946
 Pd        22.0505851011       12.7309128844       11.3179713359
 Pd        11.0283548532       12.7466910133       11.3271996527
 Pd        16.5526981115        3.1777110837       11.3270745924
 Pd        16.5577314203        7.9640917819       11.3186183397
 Pd        17.9260918586       10.3495342671       11.3193140936
 Pd        15.1760874646       10.3570418697       11.3187328321
  S        10.9571271825        6.3185084158       12.8679127411
  C        10.5449220253        5.9953538248       14.6283424213
  H         9.5793078608        6.4694154990       14.8363266915
  H        11.3439432977        6.4320843838       15.2385666351
  H        10.4888194462        4.9094106974       14.7618055053
