# Supplementary material for: Single Atom Alloys Segregation in the Presence of Ligands
Source: J Phys Chem C Nanomater Interfaces. 2023 Nov 13;127(46):22790–8. doi: 10.1021/acs.jpcc.3c05827 (PMC10683009; doi:10.1021/acs.jpcc.3c05827)
Supplement: Supplementary file 2 — jp3c05827_si_002.zip [file jp3c05827_si_002.zip › xyz/RSCH3/111/ni/ni111ptsch3.txt]

     221
 i =       28, E =    -36539.4082097373
 Ni         4.9358570000        0.7118500000        0.0000000000
 Ni         7.4017770000        0.7118500000        0.0000000000
 Ni         9.8676830000        0.7118500000        0.0000000000
 Ni        12.3336020000        0.7118500000        0.0000000000
 Ni         0.0011910000        0.7118500000        0.0000000000
 Ni         2.4671110000        0.7118500000        0.0000000000
 Ni         6.1688170000        2.8473990000        0.0000000000
 Ni         8.6347230000        2.8473990000        0.0000000000
 Ni        11.1006420000        2.8473990000        0.0000000000
 Ni        13.5665620000        2.8473990000        0.0000000000
 Ni         1.2341510000        2.8473990000        0.0000000000
 Ni         3.7000710000        2.8473990000        0.0000000000
 Ni         7.4017710000        4.9829350000        0.0000000000
 Ni         9.8676880000        4.9829350000        0.0000000000
 Ni        12.3336100000        4.9829350000        0.0000000000
 Ni        14.7995290000        4.9829350000        0.0000000000
 Ni         2.4671030000        4.9829350000        0.0000000000
 Ni         4.9330250000        4.9829350000        0.0000000000
 Ni         8.6347290000        7.1184850000        0.0000000000
 Ni        11.1006480000        7.1184850000        0.0000000000
 Ni        13.5665700000        7.1184850000        0.0000000000
 Ni        16.0324900000        7.1184850000        0.0000000000
 Ni         3.7000630000        7.1184850000        0.0000000000
 Ni         6.1659840000        7.1184850000        0.0000000000
 Ni         9.8676880000        9.2540330000        0.0000000000
 Ni        12.3336100000        9.2540330000        0.0000000000
 Ni        14.7995290000        9.2540330000        0.0000000000
 Ni        17.2654340000        9.2540330000        0.0000000000
 Ni         4.9330230000        9.2540330000        0.0000000000
 Ni         7.3989420000        9.2540330000        0.0000000000
 Ni        11.1006480000       11.3895830000        0.0000000000
 Ni        13.5665700000       11.3895830000        0.0000000000
 Ni        16.0324900000       11.3895830000        0.0000000000
 Ni        18.4983920000       11.3895830000        0.0000000000
 Ni         6.1659820000       11.3895830000        0.0000000000
 Ni         8.6319040000       11.3895830000        0.0000000000
 Ni         3.7028970000        1.4236990000        2.0134100000
 Ni         6.1688170000        1.4236990000        2.0134100000
 Ni         8.6347230000        1.4236990000        2.0134100000
 Ni        11.1006420000        1.4236990000        2.0134100000
 Ni        13.5665620000        1.4236990000        2.0134100000
 Ni         1.2341510000        1.4236990000        2.0134100000
 Ni         4.9358490000        3.5592360000        2.0134100000
 Ni         7.4017710000        3.5592360000        2.0134100000
 Ni         9.8676880000        3.5592360000        2.0134100000
 Ni        12.3336100000        3.5592360000        2.0134100000
 Ni        14.7995290000        3.5592360000        2.0134100000
 Ni         2.4671040000        3.5592360000        2.0134100000
 Ni         6.1688090000        5.6947850000        2.0134100000
 Ni         8.6347290000        5.6947850000        2.0134100000
 Ni        11.1006480000        5.6947850000        2.0134100000
 Ni        13.5665700000        5.6947850000        2.0134100000
 Ni        16.0324900000        5.6947850000        2.0134100000
 Ni         3.7000640000        5.6947850000        2.0134100000
 Ni         7.4017690000        7.8303340000        2.0134100000
 Ni         9.8676880000        7.8303340000        2.0134100000
 Ni        12.3336100000        7.8303340000        2.0134100000
 Ni        14.7995290000        7.8303340000        2.0134100000
 Ni        17.2654340000        7.8303340000        2.0134100000
 Ni         4.9330230000        7.8303340000        2.0134100000
 Ni         8.6347310000        9.9658840000        2.0134100000
 Ni        11.1006480000        9.9658840000        2.0134100000
 Ni        13.5665700000        9.9658840000        2.0134100000
 Ni        16.0324900000        9.9658840000        2.0134100000
 Ni        18.4983920000        9.9658840000        2.0134100000
 Ni         6.1659840000        9.9658840000        2.0134100000
 Ni         9.8676880000       12.1014320000        2.0134100000
 Ni        12.3336100000       12.1014320000        2.0134100000
 Ni        14.7995290000       12.1014320000        2.0134100000
 Ni        17.2654340000       12.1014320000        2.0134100000
 Ni        19.7313540000       12.1014320000        2.0134100000
 Ni         7.3989420000       12.1014320000        2.0134100000
 Ni        11.1020620000       12.8157300000        4.0268200000
 Ni        13.5679830000       12.8157300000        4.0268200000
 Ni        16.0338880000       12.8157300000        4.0268200000
 Ni        18.4998070000       12.8157300000        4.0268200000
 Ni        20.9657290000       12.8157300000        4.0268200000
 Ni         8.6333150000       12.8157300000        4.0268200000
 Ni         4.9358570000        2.1355490000        4.0268200000
 Ni         7.4017770000        2.1355490000        4.0268200000
 Ni         9.8676830000        2.1355490000        4.0268200000
 Ni        12.3336020000        2.1355490000        4.0268200000
 Ni        14.7995220000        2.1355490000        4.0268200000
 Ni         2.4671110000        2.1355490000        4.0268200000
 Ni         6.1688090000        4.2710860000        4.0268200000
 Ni         8.6347310000        4.2710860000        4.0268200000
 Ni        11.1006480000        4.2710860000        4.0268200000
 Ni        13.5665700000        4.2710860000        4.0268200000
 Ni        16.0324900000        4.2710860000        4.0268200000
 Ni         3.7000630000        4.2710860000        4.0268200000
 Ni         7.4017710000        6.4066350000        4.0268200000
 Ni         9.8676880000        6.4066350000        4.0268200000
 Ni        12.3336100000        6.4066350000        4.0268200000
 Ni        14.7995290000        6.4066350000        4.0268200000
 Ni        17.2654340000        6.4066350000        4.0268200000
 Ni         4.9330230000        6.4066350000        4.0268200000
 Ni         8.6347310000        8.5421840000        4.0268200000
 Ni        11.1006480000        8.5421840000        4.0268200000
 Ni        13.5665700000        8.5421840000        4.0268200000
 Ni        16.0324900000        8.5421840000        4.0268200000
 Ni        18.4983920000        8.5421840000        4.0268200000
 Ni         6.1659820000        8.5421840000        4.0268200000
 Ni         9.8676880000       10.6777330000        4.0268200000
 Ni        12.3336100000       10.6777330000        4.0268200000
 Ni        14.7995290000       10.6777330000        4.0268200000
 Ni        17.2654340000       10.6777330000        4.0268200000
 Ni        19.7313560000       10.6777330000        4.0268200000
 Ni         7.3989420000       10.6777330000        4.0268200000
 Ni         4.9334602430        0.7143518476        6.0269958958
 Ni         7.3999456999        0.7131227836        6.0257039256
 Ni         9.8661228309        0.7168526041        6.0266930683
 Ni        12.3332760537        0.7139359083        6.0259355919
 Ni         0.0006942539        0.7168692574        6.0260128785
 Ni         2.4687068491        0.7123650231        6.0256961763
 Ni         6.1639512569        2.8523703318        6.0265956566
 Ni         8.6353616329        2.8544117908        6.0269392142
 Ni        11.0949753394        2.8530355508        6.0263616553
 Ni        13.5674674422        2.8545388405        6.0257766540
 Ni         1.2318348876        2.8536461278        6.0255980168
 Ni         3.7053500382        2.8515637879        6.0259713432
 Ni         7.3947303340        4.9875492256        6.0328862024
 Ni         9.8660336638        4.9851792641        6.0316818428
 Ni        12.3304332758        4.9873892071        6.0249665734
 Ni        14.7976067156        4.9859870575        6.0256360858
 Ni         2.4680424567        4.9885879341        6.0266890302
 Ni         4.9331282628        4.9835925897        6.0266682570
 Ni         8.6279049615        7.1211805980        6.0290211762
 Ni        11.1005776664        7.1135665639        6.0312137883
 Ni        13.5596143161        7.1227281099        6.0259105815
 Ni        16.0337528876        7.1228854011        6.0264349344
 Ni         3.6972566678        7.1214842051        6.0266857931
 Ni         6.1664993991        7.1128580060        6.0322162206
 Ni         9.8629740259        9.2583333288        6.0283632456
 Ni        12.3290852899        9.2532422666        6.0266095421
 Ni        14.7967485553        9.2582711104        6.0266696608
 Ni        17.2654997102        9.2558335212        6.0258304473
 Ni         4.9341960469        9.2570305665        6.0271688465
 Ni         7.3987735275        9.2551478115        6.0286358376
 Ni        11.0951417835       11.3897940880        6.0255871435
 Ni        13.5672603058       11.3921822256        6.0262134472
 Ni        16.0285465803       11.3948558130        6.0260977045
 Ni        18.5022669017       11.3944056431        6.0260195217
 Ni         6.1632614406       11.3945285017        6.0252087089
 Ni         8.6352493046       11.3984694599        6.0201316941
 Ni         3.6967791223        1.4324697244        8.0406447145
 Ni         6.1682870205        1.4290124941        8.0403940782
 Ni         8.6291808053        1.4311033965        8.0429013346
 Ni        11.1041484008        1.4315884774        8.0409490151
 Ni        13.5674026472        1.4380757359        8.0396034571
 Ni         1.2385333770        1.4348758249        8.0405169122
 Ni         4.9358810815        3.5668592263        8.0456084151
 Ni         7.3956802176        3.5647630218        8.0469193291
 Ni         9.8702313586        3.5664099783        8.0476424572
 Ni        12.3335916586        3.5636106328        8.0430063156
 Ni        14.8022452628        3.5658968904        8.0418086864
 Ni         2.4703549402        3.5638275540        8.0409019911
 Ni         6.1575815441        5.6986619487        8.0872004010
 Ni         8.6419190096        5.7044221396        8.0497789663
 Ni        11.0979036558        5.6915759704        8.0804699704
 Ni        13.5698450426        5.6966971558        8.0390338647
 Ni        16.0285327260        5.6993516591        8.0402601121
 Ni         3.7040791177        5.7044006901        8.0448487731
 Ni         7.4007032718        7.8461255626        8.0483692500
 Ni         9.8564656903        7.8322127262        8.0514794420
 Ni        12.3235237332        7.8322544395        8.0459239556
 Ni        14.7943531941        7.8323125071        8.0407131025
 Ni        17.2616769963        7.8370290941        8.0410321423
 Ni         4.9302460351        7.8327060003        8.0474009897
 Ni         8.6270929132        9.9852609978        8.0486761228
 Ni        11.0946043059        9.9685042620        8.0448992753
 Ni        13.5588754086        9.9714698364        8.0428154179
 Ni        16.0325975072        9.9736458529        8.0417238607
 Ni        18.4933944809        9.9756735371        8.0425196126
 Ni         6.1669930913        9.9821878267        8.0424560047
 Ni         9.8651256874       12.1135675416        8.0385720379
 Ni        12.3284774275       12.1051543276        8.0402695218
 Ni        14.7966574322       12.1092088086        8.0430130957
 Ni        17.2646882705       12.1075408237        8.0415181057
 Ni        19.7311556934       12.1150208210        8.0408671362
 Ni         7.4001463644       12.1142631733        8.0378179449
 Ni         3.7065737570        0.0187508770       10.0636211821
 Ni         6.1591841915        0.0030118836       10.0627329222
 Ni         8.6328291920        0.0029310909       10.0624458115
 Ni        11.0890942183        0.0145894972       10.0641052254
 Ni        13.5521736827        0.0311490785       10.0617730578
 Ni         1.2318033388        0.0291512169       10.0649955544
 Ni         4.9272971230        2.1293954231       10.0613698609
 Ni         7.3879340359        2.1214796142       10.0648093414
 Ni         9.8716438732        2.1230490530       10.0629036828
 Ni        12.3421384871        2.1339529178       10.0643694892
 Ni        14.8047082430        2.1391315912       10.0627667412
 Ni         2.4692064050        2.1443905551       10.0624358907
 Ni         6.1337960497        4.2190443032       10.1169842762
 Ni         8.6551136920        4.1957748199       10.0648471414
 Ni        11.1439904921        4.2281870410       10.1071507283
 Ni        13.5933809143        4.2620911368       10.0673158814
 Ni        16.0406975022        4.2796970978       10.0613333737
 Ni         3.6849531292        4.2710867958       10.0654378791
 Pt         7.3347992499        6.3898763443       10.2423110365
 Ni        10.0113280378        6.3449037653       10.1387409373
 Ni        12.3962269225        6.3987602166       10.0652146514
 Ni        14.8084207341        6.4141407084       10.0643836215
 Ni        17.2423364559        6.4170566785       10.0609503954
 Ni         4.8529619506        6.4174576210       10.1178610283
 Ni         8.6275550091        8.7285312616       10.1179080955
 Ni        11.1248704755        8.5735069970       10.0647834733
 Ni        13.5758308872        8.5543347171       10.0627725120
 Ni        16.0191530536        8.5551300557       10.0629945974
 Ni        18.4609230458        8.5645247886       10.0639438962
 Ni         6.0906662557        8.6286972440       10.0647073215
 Ni         9.8737572098       10.7492109172       10.0624066088
 Ni        12.3340824547       10.6961950571       10.0635012510
 Ni        14.7922282445       10.6838085530       10.0636655285
 Ni        17.2538777717       10.6919729353       10.0636861531
 Ni        19.7028698041       10.7194654681       10.0623629376
 Ni         7.3646580273       10.7558730306       10.0669168252
  S         8.8990587540        7.3206069840       11.6332582139
  C         8.6892737507        7.4185240661       13.4447427043
  H         8.6037386454        6.3961286660       13.8297479152
  H         7.7737527486        7.9932537445       13.6274023016
  H         9.5687322134        7.9302951112       13.8531613757
