# Supplementary material for: Single Atom Alloys Segregation in the Presence of Ligands
Source: J Phys Chem C Nanomater Interfaces. 2023 Nov 13;127(46):22790–8. doi: 10.1021/acs.jpcc.3c05827 (PMC10683009; doi:10.1021/acs.jpcc.3c05827)
Supplement: Supplementary file 2 — jp3c05827_si_002.zip [file jp3c05827_si_002.zip › xyz/RSCH3/111/ni/ni111agsch3.txt]

     221

 Ni         4.9358600000        0.7118500000        0.0000000000
 Ni         7.4017800000        0.7118500000        0.0000000000
 Ni         9.8676800000        0.7118500000        0.0000000000
 Ni        12.3336000000        0.7118500000        0.0000000000
 Ni         0.0011900000        0.7118500000        0.0000000000
 Ni         2.4671100000        0.7118500000        0.0000000000
 Ni         6.1688200000        2.8474000000        0.0000000000
 Ni         8.6347200000        2.8474000000        0.0000000000
 Ni        11.1006400000        2.8474000000        0.0000000000
 Ni        13.5665600000        2.8474000000        0.0000000000
 Ni         1.2341500000        2.8474000000        0.0000000000
 Ni         3.7000700000        2.8474000000        0.0000000000
 Ni         7.4017700000        4.9829400000        0.0000000000
 Ni         9.8676900000        4.9829400000        0.0000000000
 Ni        12.3336100000        4.9829400000        0.0000000000
 Ni        14.7995300000        4.9829400000        0.0000000000
 Ni         2.4671000000        4.9829400000        0.0000000000
 Ni         4.9330200000        4.9829400000        0.0000000000
 Ni         8.6347300000        7.1184800000        0.0000000000
 Ni        11.1006500000        7.1184800000        0.0000000000
 Ni        13.5665700000        7.1184800000        0.0000000000
 Ni        16.0324900000        7.1184800000        0.0000000000
 Ni         3.7000600000        7.1184800000        0.0000000000
 Ni         6.1659800000        7.1184800000        0.0000000000
 Ni         9.8676900000        9.2540300000        0.0000000000
 Ni        12.3336100000        9.2540300000        0.0000000000
 Ni        14.7995300000        9.2540300000        0.0000000000
 Ni        17.2654300000        9.2540300000        0.0000000000
 Ni         4.9330200000        9.2540300000        0.0000000000
 Ni         7.3989400000        9.2540300000        0.0000000000
 Ni        11.1006500000       11.3895800000        0.0000000000
 Ni        13.5665700000       11.3895800000        0.0000000000
 Ni        16.0324900000       11.3895800000        0.0000000000
 Ni        18.4983900000       11.3895800000        0.0000000000
 Ni         6.1659800000       11.3895800000        0.0000000000
 Ni         8.6319000000       11.3895800000        0.0000000000
 Ni         3.7029000000        1.4237000000        2.0134100000
 Ni         6.1688200000        1.4237000000        2.0134100000
 Ni         8.6347200000        1.4237000000        2.0134100000
 Ni        11.1006400000        1.4237000000        2.0134100000
 Ni        13.5665600000        1.4237000000        2.0134100000
 Ni         1.2341500000        1.4237000000        2.0134100000
 Ni         4.9358500000        3.5592400000        2.0134100000
 Ni         7.4017700000        3.5592400000        2.0134100000
 Ni         9.8676900000        3.5592400000        2.0134100000
 Ni        12.3336100000        3.5592400000        2.0134100000
 Ni        14.7995300000        3.5592400000        2.0134100000
 Ni         2.4671000000        3.5592400000        2.0134100000
 Ni         6.1688100000        5.6947900000        2.0134100000
 Ni         8.6347300000        5.6947900000        2.0134100000
 Ni        11.1006500000        5.6947900000        2.0134100000
 Ni        13.5665700000        5.6947900000        2.0134100000
 Ni        16.0324900000        5.6947900000        2.0134100000
 Ni         3.7000600000        5.6947900000        2.0134100000
 Ni         7.4017700000        7.8303300000        2.0134100000
 Ni         9.8676900000        7.8303300000        2.0134100000
 Ni        12.3336100000        7.8303300000        2.0134100000
 Ni        14.7995300000        7.8303300000        2.0134100000
 Ni        17.2654300000        7.8303300000        2.0134100000
 Ni         4.9330200000        7.8303300000        2.0134100000
 Ni         8.6347300000        9.9658800000        2.0134100000
 Ni        11.1006500000        9.9658800000        2.0134100000
 Ni        13.5665700000        9.9658800000        2.0134100000
 Ni        16.0324900000        9.9658800000        2.0134100000
 Ni        18.4983900000        9.9658800000        2.0134100000
 Ni         6.1659800000        9.9658800000        2.0134100000
 Ni         9.8676900000       12.1014300000        2.0134100000
 Ni        12.3336100000       12.1014300000        2.0134100000
 Ni        14.7995300000       12.1014300000        2.0134100000
 Ni        17.2654300000       12.1014300000        2.0134100000
 Ni        19.7313500000       12.1014300000        2.0134100000
 Ni         7.3989400000       12.1014300000        2.0134100000
 Ni        11.1020600000       12.8157300000        4.0268200000
 Ni        13.5679800000       12.8157300000        4.0268200000
 Ni        16.0338900000       12.8157300000        4.0268200000
 Ni        18.4998100000       12.8157300000        4.0268200000
 Ni        20.9657300000       12.8157300000        4.0268200000
 Ni         8.6333100000       12.8157300000        4.0268200000
 Ni         4.9358600000        2.1355500000        4.0268200000
 Ni         7.4017800000        2.1355500000        4.0268200000
 Ni         9.8676800000        2.1355500000        4.0268200000
 Ni        12.3336000000        2.1355500000        4.0268200000
 Ni        14.7995200000        2.1355500000        4.0268200000
 Ni         2.4671100000        2.1355500000        4.0268200000
 Ni         6.1688100000        4.2710900000        4.0268200000
 Ni         8.6347300000        4.2710900000        4.0268200000
 Ni        11.1006500000        4.2710900000        4.0268200000
 Ni        13.5665700000        4.2710900000        4.0268200000
 Ni        16.0324900000        4.2710900000        4.0268200000
 Ni         3.7000600000        4.2710900000        4.0268200000
 Ni         7.4017700000        6.4066300000        4.0268200000
 Ni         9.8676900000        6.4066300000        4.0268200000
 Ni        12.3336100000        6.4066300000        4.0268200000
 Ni        14.7995300000        6.4066300000        4.0268200000
 Ni        17.2654300000        6.4066300000        4.0268200000
 Ni         4.9330200000        6.4066300000        4.0268200000
 Ni         8.6347300000        8.5421800000        4.0268200000
 Ni        11.1006500000        8.5421800000        4.0268200000
 Ni        13.5665700000        8.5421800000        4.0268200000
 Ni        16.0324900000        8.5421800000        4.0268200000
 Ni        18.4983900000        8.5421800000        4.0268200000
 Ni         6.1659800000        8.5421800000        4.0268200000
 Ni         9.8676900000       10.6777300000        4.0268200000
 Ni        12.3336100000       10.6777300000        4.0268200000
 Ni        14.7995300000       10.6777300000        4.0268200000
 Ni        17.2654300000       10.6777300000        4.0268200000
 Ni        19.7313600000       10.6777300000        4.0268200000
 Ni         7.3989400000       10.6777300000        4.0268200000
 Ni         4.9340646046        0.7166302250        6.0266440019
 Ni         7.4006394794        0.7146271366        6.0260599148
 Ni         9.8667795369        0.7177899315        6.0263467949
 Ni        12.3338872028        0.7137389827        6.0253592441
 Ni         0.0017657128        0.7148711822        6.0259366161
 Ni         2.4681005370        0.7110643519        6.0260779938
 Ni         6.1664546511        2.8555344894        6.0263090239
 Ni         8.6355031755        2.8564249809        6.0264192463
 Ni        11.0958205992        2.8565114907        6.0248229197
 Ni        13.5688011710        2.8530814276        6.0251977521
 Ni         1.2311472500        2.8512433952        6.0250708598
 Ni         3.7045558684        2.8531625105        6.0249666540
 Ni         7.4002106749        4.9940967434        6.0364198521
 Ni         9.8605513842        4.9906812842        6.0305547493
 Ni        12.3295355762        4.9896310525        6.0230868910
 Ni        14.7968487773        4.9853703608        6.0261757054
 Ni         2.4684505540        4.9871703537        6.0256555538
 Ni         4.9412928500        4.9884595158        6.0276440599
 Ni         8.6266081287        7.1220674594        6.0728865579
 Ni        11.0969215351        7.1267773496        6.0325593171
 Ni        13.5602393274        7.1224594352        6.0227467782
 Ni        16.0351538457        7.1212155153        6.0263185818
 Ni         3.6994000622        7.1232293704        6.0265624925
 Ni         6.1744885365        7.1188687052        6.0359707080
 Ni         9.8651491281        9.2563811849        6.0330017340
 Ni        12.3306293692        9.2557893292        6.0287626281
 Ni        14.7976516089        9.2589305137        6.0266424813
 Ni        17.2660807383        9.2555610407        6.0259374912
 Ni         4.9352017599        9.2571406398        6.0270713240
 Ni         7.4012257989        9.2510217580        6.0304195246
 Ni        11.0954680569       11.3931711534        6.0224828687
 Ni        13.5686800634       11.3940632434        6.0259375559
 Ni        16.0291074405       11.3955415630        6.0259866067
 Ni        18.5028230131       11.3941633771        6.0255934000
 Ni         6.1651300320       11.3922361061        6.0245058774
 Ni         8.6363546368       11.3909923535        6.0220493587
 Ni         3.6961495671        1.4330970984        8.0392406260
 Ni         6.1697062452        1.4361862127        8.0404191910
 Ni         8.6324056702        1.4358717089        8.0416014679
 Ni        11.1065788358        1.4340517395        8.0394067915
 Ni        13.5677727454        1.4355003242        8.0389309835
 Ni         1.2385032896        1.4325805064        8.0400070386
 Ni         4.9316604171        3.5683513839        8.0378199243
 Ni         7.4030043578        3.5763343176        8.0460332990
 Ni         9.8717366690        3.5683156907        8.0404264999
 Ni        12.3388627445        3.5654701112        8.0386927708
 Ni        14.8029774081        3.5649854999        8.0409965115
 Ni         2.4677947561        3.5622965408        8.0402966471
 Ni         6.1685144151        5.7084388312        8.0925661497
 Ni         8.6350564043        5.7034615488        8.1028041667
 Ni        11.0944683712        5.7038227490        8.0498687875
 Ni        13.5678408801        5.7013924575        8.0367336606
 Ni        16.0277840962        5.6979887455        8.0392967644
 Ni         3.7019384671        5.6981418735        8.0368450825
 Ni         7.3962248217        7.8406346412        8.1044950755
 Ni         9.8557475411        7.8338580835        8.0847711083
 Ni        12.3279157799        7.8384220008        8.0501460729
 Ni        14.7961147362        7.8332462578        8.0391226042
 Ni        17.2644713274        7.8364477536        8.0414084918
 Ni         4.9401919913        7.8321640300        8.0468724811
 Ni         8.6268773416        9.9747148716        8.0500429203
 Ni        11.1004819107        9.9711217489        8.0505823713
 Ni        13.5612137240        9.9758602086        8.0438147534
 Ni        16.0347621389        9.9750693361        8.0407386919
 Ni        18.4961363022        9.9762524327        8.0416554308
 Ni         6.1689685195        9.9811059308        8.0398775003
 Ni         9.8656575819       12.1100876124        8.0367963777
 Ni        12.3303434150       12.1085915067        8.0384521949
 Ni        14.7987414163       12.1122960856        8.0422719612
 Ni        17.2673296221       12.1091621284        8.0401472755
 Ni        19.7334665093       12.1150295733        8.0397887132
 Ni         7.4024293224       12.1103442764        8.0385055263
 Ni         3.7061224499        0.0234879644       10.0638112161
 Ni         6.1699542086        0.0190083569       10.0624553097
 Ni         8.6379844725        0.0081814687       10.0620852919
 Ni        11.0932323366        0.0165473894       10.0635421968
 Ni        13.5564278842        0.0300409959       10.0616734090
 Ni         1.2282492996        0.0260549638       10.0640252628
 Ni         4.9246974990        2.1253284238       10.0622182702
 Ni         7.3999131980        2.1275339283       10.0648000194
 Ni         9.8784698318        2.1175331420       10.0644861352
 Ni        12.3474904385        2.1336954055       10.0628045606
 Ni        14.8067587842        2.1399403804       10.0636764404
 Ni         2.4663103865        2.1439059039       10.0630762540
 Ni         6.1297536706        4.1939135945       10.0637962110
 Ni         8.6648980704        4.1825017574       10.0656872233
 Ni        11.1411421628        4.2301927187       10.0660058319
 Ni        13.5910786936        4.2624946577       10.0645707194
 Ni        16.0386217576        4.2789862959       10.0624323763
 Ni         3.6882994790        4.2741636782       10.0638494805
 Ag         7.3546103682        6.3966971330       10.4988733459
 Ni         9.9428235230        6.3108761952       10.1300741539
 Ni        12.3971813526        6.3916728781       10.0573432071
 Ni        14.8086188182        6.4153215283       10.0647355664
 Ni        17.2354373610        6.4190920664       10.0618226618
 Ni         4.8352836177        6.4177474377       10.0645067260
 Ni         8.5817243564        8.6768008090       10.1308037565
 Ni        11.1827780778        8.6060433956       10.1195083345
 Ni        13.5994034351        8.5654205298       10.0651599465
 Ni        16.0258199815        8.5589775210       10.0626850373
 Ni        18.4661083834        8.5664058524       10.0636451999
 Ni         6.0819306479        8.6338277615       10.0652104196
 Ni         9.8706048137       10.7575667581       10.0572245915
 Ni        12.3549024590       10.7301291308       10.0663404303
 Ni        14.8094490172       10.6940071942       10.0651355364
 Ni        17.2588721881       10.6949079476       10.0633347507
 Ni        19.7016596724       10.7251857189       10.0644522117
 Ni         7.3638533279       10.7458680736       10.0670551155
  S         9.8748081828        7.8446183262       11.5640555847
  C         9.9777172107        7.8843992618       13.3919539285
  H        10.2666829638        6.8808482369       13.7246083230
  H         8.9896413416        8.1650956446       13.7742186386
  H        10.7368811701        8.6285006362       13.6586836578
