# Supplementary material for: Single Atom Alloys Segregation in the Presence of Ligands
Source: J Phys Chem C Nanomater Interfaces. 2023 Nov 13;127(46):22790–8. doi: 10.1021/acs.jpcc.3c05827 (PMC10683009; doi:10.1021/acs.jpcc.3c05827)
Supplement: Supplementary file 2 — jp3c05827_si_002.zip [file jp3c05827_si_002.zip › xyz/RSCH3/111/ni/ni111cusch3.txt]

     221

 Ni         4.9358600000        0.7118500000        0.0000000000
 Ni         7.4017800000        0.7118500000        0.0000000000
 Ni         9.8676800000        0.7118500000        0.0000000000
 Ni        12.3336000000        0.7118500000        0.0000000000
 Ni         0.0011900000        0.7118500000        0.0000000000
 Ni         2.4671100000        0.7118500000        0.0000000000
 Ni         6.1688200000        2.8474000000        0.0000000000
 Ni         8.6347200000        2.8474000000        0.0000000000
 Ni        11.1006400000        2.8474000000        0.0000000000
 Ni        13.5665600000        2.8474000000        0.0000000000
 Ni         1.2341500000        2.8474000000        0.0000000000
 Ni         3.7000700000        2.8474000000        0.0000000000
 Ni         7.4017700000        4.9829400000        0.0000000000
 Ni         9.8676900000        4.9829400000        0.0000000000
 Ni        12.3336100000        4.9829400000        0.0000000000
 Ni        14.7995300000        4.9829400000        0.0000000000
 Ni         2.4671000000        4.9829400000        0.0000000000
 Ni         4.9330200000        4.9829400000        0.0000000000
 Ni         8.6347300000        7.1184800000        0.0000000000
 Ni        11.1006500000        7.1184800000        0.0000000000
 Ni        13.5665700000        7.1184800000        0.0000000000
 Ni        16.0324900000        7.1184800000        0.0000000000
 Ni         3.7000600000        7.1184800000        0.0000000000
 Ni         6.1659800000        7.1184800000        0.0000000000
 Ni         9.8676900000        9.2540300000        0.0000000000
 Ni        12.3336100000        9.2540300000        0.0000000000
 Ni        14.7995300000        9.2540300000        0.0000000000
 Ni        17.2654300000        9.2540300000        0.0000000000
 Ni         4.9330200000        9.2540300000        0.0000000000
 Ni         7.3989400000        9.2540300000        0.0000000000
 Ni        11.1006500000       11.3895800000        0.0000000000
 Ni        13.5665700000       11.3895800000        0.0000000000
 Ni        16.0324900000       11.3895800000        0.0000000000
 Ni        18.4983900000       11.3895800000        0.0000000000
 Ni         6.1659800000       11.3895800000        0.0000000000
 Ni         8.6319000000       11.3895800000        0.0000000000
 Ni         3.7029000000        1.4237000000        2.0134100000
 Ni         6.1688200000        1.4237000000        2.0134100000
 Ni         8.6347200000        1.4237000000        2.0134100000
 Ni        11.1006400000        1.4237000000        2.0134100000
 Ni        13.5665600000        1.4237000000        2.0134100000
 Ni         1.2341500000        1.4237000000        2.0134100000
 Ni         4.9358500000        3.5592400000        2.0134100000
 Ni         7.4017700000        3.5592400000        2.0134100000
 Ni         9.8676900000        3.5592400000        2.0134100000
 Ni        12.3336100000        3.5592400000        2.0134100000
 Ni        14.7995300000        3.5592400000        2.0134100000
 Ni         2.4671000000        3.5592400000        2.0134100000
 Ni         6.1688100000        5.6947900000        2.0134100000
 Ni         8.6347300000        5.6947900000        2.0134100000
 Ni        11.1006500000        5.6947900000        2.0134100000
 Ni        13.5665700000        5.6947900000        2.0134100000
 Ni        16.0324900000        5.6947900000        2.0134100000
 Ni         3.7000600000        5.6947900000        2.0134100000
 Ni         7.4017700000        7.8303300000        2.0134100000
 Ni         9.8676900000        7.8303300000        2.0134100000
 Ni        12.3336100000        7.8303300000        2.0134100000
 Ni        14.7995300000        7.8303300000        2.0134100000
 Ni        17.2654300000        7.8303300000        2.0134100000
 Ni         4.9330200000        7.8303300000        2.0134100000
 Ni         8.6347300000        9.9658800000        2.0134100000
 Ni        11.1006500000        9.9658800000        2.0134100000
 Ni        13.5665700000        9.9658800000        2.0134100000
 Ni        16.0324900000        9.9658800000        2.0134100000
 Ni        18.4983900000        9.9658800000        2.0134100000
 Ni         6.1659800000        9.9658800000        2.0134100000
 Ni         9.8676900000       12.1014300000        2.0134100000
 Ni        12.3336100000       12.1014300000        2.0134100000
 Ni        14.7995300000       12.1014300000        2.0134100000
 Ni        17.2654300000       12.1014300000        2.0134100000
 Ni        19.7313500000       12.1014300000        2.0134100000
 Ni         7.3989400000       12.1014300000        2.0134100000
 Ni        11.1020600000       12.8157300000        4.0268200000
 Ni        13.5679800000       12.8157300000        4.0268200000
 Ni        16.0338900000       12.8157300000        4.0268200000
 Ni        18.4998100000       12.8157300000        4.0268200000
 Ni        20.9657300000       12.8157300000        4.0268200000
 Ni         8.6333100000       12.8157300000        4.0268200000
 Ni         4.9358600000        2.1355500000        4.0268200000
 Ni         7.4017800000        2.1355500000        4.0268200000
 Ni         9.8676800000        2.1355500000        4.0268200000
 Ni        12.3336000000        2.1355500000        4.0268200000
 Ni        14.7995200000        2.1355500000        4.0268200000
 Ni         2.4671100000        2.1355500000        4.0268200000
 Ni         6.1688100000        4.2710900000        4.0268200000
 Ni         8.6347300000        4.2710900000        4.0268200000
 Ni        11.1006500000        4.2710900000        4.0268200000
 Ni        13.5665700000        4.2710900000        4.0268200000
 Ni        16.0324900000        4.2710900000        4.0268200000
 Ni         3.7000600000        4.2710900000        4.0268200000
 Ni         7.4017700000        6.4066300000        4.0268200000
 Ni         9.8676900000        6.4066300000        4.0268200000
 Ni        12.3336100000        6.4066300000        4.0268200000
 Ni        14.7995300000        6.4066300000        4.0268200000
 Ni        17.2654300000        6.4066300000        4.0268200000
 Ni         4.9330200000        6.4066300000        4.0268200000
 Ni         8.6347300000        8.5421800000        4.0268200000
 Ni        11.1006500000        8.5421800000        4.0268200000
 Ni        13.5665700000        8.5421800000        4.0268200000
 Ni        16.0324900000        8.5421800000        4.0268200000
 Ni        18.4983900000        8.5421800000        4.0268200000
 Ni         6.1659800000        8.5421800000        4.0268200000
 Ni         9.8676900000       10.6777300000        4.0268200000
 Ni        12.3336100000       10.6777300000        4.0268200000
 Ni        14.7995300000       10.6777300000        4.0268200000
 Ni        17.2654300000       10.6777300000        4.0268200000
 Ni        19.7313600000       10.6777300000        4.0268200000
 Ni         7.3989400000       10.6777300000        4.0268200000
 Ni         4.9334900423        0.7150450197        6.0641621826
 Ni         7.4009262198        0.7106070377        6.0670868371
 Ni         9.8676783955        0.7131942317        6.0693798167
 Ni        12.3325145986        0.7127627145        6.0640527857
 Ni        -0.0007505252        0.7152332996        6.0668468456
 Ni         2.4647896734        0.7138960777        6.0381899624
 Ni         6.1653086967        2.8443511876        6.0335413503
 Ni         8.6408391548        2.8440064081        6.0401132009
 Ni        11.0981053272        2.8486644444        6.0630250415
 Ni        13.5669471257        2.8489289263        6.0667507375
 Ni         1.2268044409        2.8475324271        6.0656109112
 Ni         3.6982975509        2.8461731512        6.0372568876
 Ni         7.4048665252        4.9850405514        6.0321119367
 Ni         9.8694961192        4.9819766049        6.0673405159
 Ni        12.3330605950        4.9842618796        6.0384278930
 Ni        14.7965892125        4.9816657059        6.0628306214
 Ni         2.4610056441        4.9822928531        6.0379353193
 Ni         4.9332469132        4.9820415484        6.0248221774
 Ni         8.6293684269        7.1158505389        6.0759603682
 Ni        11.1004257943        7.1162644737        6.0437762239
 Ni        13.5655416332        7.1171588869        6.0382004120
 Ni        16.0345664025        7.1175512546        6.0647525329
 Ni         3.6939624785        7.1215311729        6.0330894306
 Ni         6.1723584266        7.1233491608        6.0302117024
 Ni         9.8643314510        9.2565029642        6.0399388381
 Ni        12.3371353043        9.2557971846        6.0318968122
 Ni        14.7994451208        9.2568738828        6.0687465906
 Ni        17.2644792016        9.2547577800        6.0653972403
 Ni         4.9309949859        9.2614457656        6.0337705186
 Ni         7.4033198222        9.2551777395        6.0375425075
 Ni        11.0990957996       11.3975702785        6.0320035388
 Ni        13.5690978698       11.3937110537        6.0661490918
 Ni        16.0290718664       11.3921246275        6.0694301471
 Ni        18.5010087265       11.3940611902        6.0656852025
 Ni         6.1639384035       11.4001299225        6.0373379996
 Ni         8.6335343447       11.3936552473        6.0306830696
 Ni         3.6919747704        1.4325412037        8.0901805503
 Ni         6.1658720654        1.4335701490        8.0952526789
 Ni         8.6298663041        1.4268928527        8.0987001891
 Ni        11.1047196755        1.4263692276        8.0985847381
 Ni        13.5635419856        1.4303693658        8.0981399632
 Ni         1.2373323399        1.4267999236        8.0965510930
 Ni         4.9283985094        3.5627353219        8.0500479862
 Ni         7.4045664286        3.5606856614        8.0548527181
 Ni         9.8674610168        3.5624604074        8.0963238609
 Ni        12.3285749252        3.5659053801        8.0960652581
 Ni        14.7961173748        3.5641143058        8.1007612959
 Ni         2.4656828484        3.5597670661        8.0917969265
 Ni         6.1643047945        5.6980936539        8.0495762977
 Ni         8.6372114425        5.6922704490        8.1061368101
 Ni        11.0927295713        5.7019605554        8.1041071266
 Ni        13.5633265094        5.7014554676        8.0867206442
 Ni        16.0280960105        5.6899411618        8.0951000115
 Ni         3.6987532733        5.6892735507        8.0493036791
 Ni         7.3989147333        7.8371602045        8.0978565863
 Ni         9.8554966053        7.8300573358        8.0972648540
 Ni        12.3317257326        7.8353397202        8.0566295379
 Ni        14.7982609294        7.8281073359        8.0952566989
 Ni        17.2663366921        7.8295926220        8.0963129801
 Ni         4.9322834832        7.8320701368        8.0482836390
 Ni         8.6242485698        9.9665120254        8.0940355170
 Ni        11.1018957600        9.9741918198        8.0481637381
 Ni        13.5597918640        9.9698517797        8.0960980134
 Ni        16.0352140850        9.9654605847        8.1009155684
 Ni        18.4971719039        9.9682104947        8.0967779563
 Ni         6.1700501964        9.9772341771        8.0540442984
 Ni         9.8636499870       12.1104729331        8.0514136313
 Ni        12.3267315382       12.1079539574        8.0940727384
 Ni        14.7957829051       12.1077861466        8.1020110491
 Ni        17.2656165209       12.1025774503        8.1002416769
 Ni        19.7354380754       12.1080937043        8.0970974313
 Ni         7.4025526329       12.1016767586        8.0887014382
 Ni         3.7027888475        0.0178948516       10.1181927270
 Ni         6.1618377437        0.0083023332       10.1250603187
 Ni         8.6371777696        0.0005966864       10.1259013305
 Ni        11.0949638066        0.0026659626       10.1256522884
 Ni        13.5662951111        0.0118417192       10.1230626226
 Ni         1.2310553448        0.0160249948       10.1208156988
 Ni         4.9272025601        2.1342883422       10.1195263323
 Ni         7.3971144424        2.1376814300       10.1192723450
 Ni         9.8702054360        2.1292029659       10.1252523441
 Ni        12.3326666964        2.1399423797       10.1250547800
 Ni        14.7963617557        2.1389194972       10.1240509691
 Ni         2.4653353192        2.1438638251       10.1244337287
 Ni         6.1512219512        4.2435102867       10.0637676669
 Ni         8.6337290162        4.2390800390       10.1145768149
 Ni        11.1099328820        4.2688942576       10.1264284788
 Ni        13.5636082344        4.2790822962       10.1251745281
 Ni        16.0358710436        4.2767760201       10.1249421530
 Ni         3.6940748621        4.2753137366       10.1136813640
 Cu         7.3657659808        6.3904369462       10.1658072451
 Ni         9.9099933011        6.3980583312       10.1924461849
 Ni        12.3618443556        6.4141841489       10.1161616464
 Ni        14.8043607916        6.4133451653       10.1241540385
 Ni        17.2577653106        6.4070825572       10.1196011970
 Ni         4.9029899359        6.4061175583       10.0629930146
 Ni         8.6306843397        8.6137287162       10.1883755836
 Ni        11.1234771973        8.5742026367       10.0608399485
 Ni        13.5750134642        8.5515758673       10.1177315512
 Ni        16.0282896702        8.5467830576       10.1262067337
 Ni        18.4991398241        8.5414147598       10.1172554083
 Ni         6.1359252997        8.5684706286       10.0663292617
 Ni         9.8783786081       10.7280650695       10.0700379269
 Ni        12.3347611429       10.6944125569       10.1173475675
 Ni        14.7988537034       10.6809614527       10.1246991157
 Ni        17.2649638006       10.6824115212       10.1261812542
 Ni        19.7284923433       10.6862156129       10.1198682928
 Ni         7.3939547010       10.7019452462       10.1200049851
  S         9.2179377170        7.4811726584       11.9050404957
  C        10.5189313303        8.2537061259       12.9708019601
  H        10.8073313666        7.4972886284       13.7102951390
  H        10.0562808536        9.1209163597       13.4555327463
  H        11.3992770082        8.5699623124       12.3866731804
