# Supplementary material for: Single Atom Alloys Segregation in the Presence of Ligands
Source: J Phys Chem C Nanomater Interfaces. 2023 Nov 13;127(46):22790–8. doi: 10.1021/acs.jpcc.3c05827 (PMC10683009; doi:10.1021/acs.jpcc.3c05827)
Supplement: Supplementary file 2 — jp3c05827_si_002.zip [file jp3c05827_si_002.zip › xyz/RSCH3/111/ni/ni111sch3.txt]

221
Ni	4.935857	0.71185	0
Ni	7.401777	0.71185	0
Ni	9.867683	0.71185	0
Ni	12.333602	0.71185	0
Ni	0.001191	0.71185	0
Ni	2.467111	0.71185	0
Ni	6.168817	2.847399	0
Ni	8.634723	2.847399	0
Ni	11.100642	2.847399	0
Ni	13.566562	2.847399	0
Ni	1.234151	2.847399	0
Ni	3.700071	2.847399	0
Ni	7.401771	4.982935	0
Ni	9.867688	4.982935	0
Ni	12.33361	4.982935	0
Ni	14.799529	4.982935	0
Ni	2.467103	4.982935	0
Ni	4.933025	4.982935	0
Ni	8.634729	7.118485	0
Ni	11.100648	7.118485	0
Ni	13.56657	7.118485	0
Ni	16.032489	7.118485	0
Ni	3.700063	7.118485	0
Ni	6.165984	7.118485	0
Ni	9.867688	9.254033	0
Ni	12.33361	9.254033	0
Ni	14.799529	9.254033	0
Ni	17.265434	9.254033	0
Ni	4.933023	9.254033	0
Ni	7.398942	9.254033	0
Ni	11.100648	11.389583	0
Ni	13.56657	11.389583	0
Ni	16.032489	11.389583	0
Ni	18.498393	11.389583	0
Ni	6.165982	11.389583	0
Ni	8.631904	11.389583	0
Ni	3.702897	1.423699	2.01341
Ni	6.168817	1.423699	2.01341
Ni	8.634723	1.423699	2.01341
Ni	11.100642	1.423699	2.01341
Ni	13.566562	1.423699	2.01341
Ni	1.234151	1.423699	2.01341
Ni	4.935849	3.559236	2.01341
Ni	7.401771	3.559236	2.01341
Ni	9.867688	3.559236	2.01341
Ni	12.33361	3.559236	2.01341
Ni	14.799529	3.559236	2.01341
Ni	2.467104	3.559236	2.01341
Ni	6.168809	5.694785	2.01341
Ni	8.634729	5.694785	2.01341
Ni	11.100648	5.694785	2.01341
Ni	13.56657	5.694785	2.01341
Ni	16.032489	5.694785	2.01341
Ni	3.700064	5.694785	2.01341
Ni	7.401769	7.830334	2.01341
Ni	9.867688	7.830334	2.01341
Ni	12.33361	7.830334	2.01341
Ni	14.799529	7.830334	2.01341
Ni	17.265434	7.830334	2.01341
Ni	4.933023	7.830334	2.01341
Ni	8.634731	9.965884	2.01341
Ni	11.100648	9.965884	2.01341
Ni	13.56657	9.965884	2.01341
Ni	16.032489	9.965884	2.01341
Ni	18.498393	9.965884	2.01341
Ni	6.165984	9.965884	2.01341
Ni	9.867688	12.101432	2.01341
Ni	12.33361	12.101432	2.01341
Ni	14.799529	12.101432	2.01341
Ni	17.265434	12.101432	2.01341
Ni	19.731353	12.101432	2.01341
Ni	7.398942	12.101432	2.01341
Ni	11.102062	12.81573	4.02682
Ni	13.567983	12.81573	4.02682
Ni	16.033887	12.81573	4.02682
Ni	18.499807	12.81573	4.02682
Ni	20.965728	12.81573	4.02682
Ni	8.633315	12.81573	4.02682
Ni	4.935857	2.135549	4.02682
Ni	7.401777	2.135549	4.02682
Ni	9.867683	2.135549	4.02682
Ni	12.333602	2.135549	4.02682
Ni	14.799522	2.135549	4.02682
Ni	2.467111	2.135549	4.02682
Ni	6.168809	4.271086	4.02682
Ni	8.634731	4.271086	4.02682
Ni	11.100648	4.271086	4.02682
Ni	13.56657	4.271086	4.02682
Ni	16.032489	4.271086	4.02682
Ni	3.700063	4.271086	4.02682
Ni	7.401771	6.406635	4.02682
Ni	9.867688	6.406635	4.02682
Ni	12.33361	6.406635	4.02682
Ni	14.799529	6.406635	4.02682
Ni	17.265434	6.406635	4.02682
Ni	4.933023	6.406635	4.02682
Ni	8.634731	8.542184	4.02682
Ni	11.100648	8.542184	4.02682
Ni	13.56657	8.542184	4.02682
Ni	16.032489	8.542184	4.02682
Ni	18.498393	8.542184	4.02682
Ni	6.165982	8.542184	4.02682
Ni	9.867688	10.677733	4.02682
Ni	12.33361	10.677733	4.02682
Ni	14.799529	10.677733	4.02682
Ni	17.265434	10.677733	4.02682
Ni	19.731355	10.677733	4.02682
Ni	7.398942	10.677733	4.02682
Ni	4.933267	0.717694	6.026393
Ni	7.397819	0.719373	6.026534
Ni	9.866578	0.718578	6.026337
Ni	12.330917	0.718629	6.026618
Ni	0	0.717245	6.026337
Ni	2.465742	0.718091	6.026365
Ni	6.167388	2.856485	6.025521
Ni	8.631221	2.859664	6.026843
Ni	11.098638	2.856588	6.025521
Ni	13.561944	2.858292	6.026449
Ni	1.233611	2.855716	6.025577
Ni	3.699442	2.858459	6.026253
Ni	7.398017	4.989125	6.027884
Ni	9.866506	4.989907	6.027968
Ni	12.33435	4.98901	6.022315
Ni	14.796361	4.991009	6.026562
Ni	2.467466	4.990074	6.026309
Ni	4.92999	4.989702	6.022371
Ni	8.632524	7.126507	6.028812
Ni	11.097423	7.126353	6.027968
Ni	13.564224	7.127827	6.025605
Ni	16.028848	7.129377	6.02659
Ni	3.700389	7.127789	6.025577
Ni	6.162261	7.125956	6.027799
Ni	9.86433	9.261749	6.027546
Ni	12.32874	9.261595	6.026899
Ni	14.79716	9.260595	6.026309
Ni	17.263917	9.261813	6.026562
Ni	4.934346	9.26071	6.02673
Ni	7.398706	9.262774	6.027546
Ni	11.098327	11.397708	6.025352
Ni	13.560834	11.400822	6.026196
Ni	16.031505	11.399387	6.025802
Ni	18.49707	11.401309	6.026253
Ni	6.166532	11.397836	6.025296
Ni	8.630224	11.404359	6.021724
Ni	3.698043	1.438335	8.040422
Ni	6.162454	1.439975	8.041012
Ni	8.632472	1.437207	8.042559
Ni	11.09871	1.440245	8.041097
Ni	13.566901	1.437976	8.040618
Ni	1.231658	1.440424	8.042193
Ni	4.933704	3.570872	8.03924
Ni	7.396606	3.574666	8.043684
Ni	9.868518	3.57382	8.043487
Ni	12.330871	3.571642	8.039634
Ni	14.800033	3.569847	8.042278
Ni	2.464255	3.571039	8.042756
Ni	6.166887	5.709036	8.052403
Ni	8.632259	5.717956	8.050462
Ni	11.099052	5.708703	8.052515
Ni	13.56327	5.710241	8.039325
Ni	16.031898	5.706165	8.04045
Ni	3.698524	5.710369	8.039213
Ni	7.40569	7.840561	8.050266
Ni	9.85864	7.841445	8.051025
Ni	12.329023	7.839049	8.043431
Ni	14.795947	7.841561	8.041491
Ni	17.265374	7.840305	8.040985
Ni	4.933999	7.840715	8.043543
Ni	8.632354	9.981454	8.052121
Ni	11.091399	9.981493	8.043431
Ni	13.564113	9.980006	8.042475
Ni	16.028997	9.982441	8.042193
Ni	18.498609	9.980173	8.042559
Ni	6.169711	9.982544	8.043375
Ni	9.86547	12.114427	8.039213
Ni	12.327859	12.115543	8.041491
Ni	14.798108	12.113454	8.042193
Ni	17.262748	12.114953	8.04284
Ni	19.73367	12.114363	8.041125
Ni	7.397878	12.115863	8.039522
Ni	3.706974	0.028464	10.062832
Ni	6.167871	0.015943	10.062382
Ni	8.630386	0.017096	10.063197
Ni	11.098014	0.015212	10.062269
Ni	13.557388	0.027016	10.062859
Ni	1.233514	0.027221	10.06435
Ni	4.927184	2.142316	10.063197
Ni	7.394401	2.136485	10.06345
Ni	9.869502	2.137728	10.063732
Ni	12.33756	2.140253	10.062973
Ni	14.795369	2.149839	10.062438
Ni	2.469908	2.148903	10.062156
Ni	6.138665	4.252682	10.065869
Ni	8.633004	4.244134	10.05791
Ni	11.128677	4.251811	10.066009
Ni	13.574723	4.282184	10.064407
Ni	16.03112	4.292039	10.0621
Ni	3.692539	4.282991	10.064378
Ni	7.299402	6.365048	10.119136
Ni	9.968421	6.364625	10.118939
Ni	12.379211	6.417156	10.066403
Ni	14.812736	6.423052	10.062859
Ni	17.253574	6.422898	10.063141
Ni	4.888747	6.417477	10.065925
Ni	8.630519	8.678223	10.119024
Ni	11.138673	8.582848	10.057966
Ni	13.582456	8.564778	10.063422
Ni	16.032792	8.560831	10.062466
Ni	18.48142	8.562894	10.063422
Ni	6.12742	8.581682	10.057798
Ni	9.882976	10.740017	10.066403
Ni	12.345035	10.706184	10.063366
Ni	14.798419	10.694958	10.063788
Ni	17.264642	10.692817	10.063309
Ni	19.72038	10.704915	10.063732
Ni	7.38231	10.740145	10.066122
S	8.63442	7.136708	11.529451
C	8.63478	7.134414	13.35097
H	8.731044	6.0927	13.677773
H	7.685054	7.571457	13.679994
H	9.48866	7.737907	13.679517
