# Supplementary material for: Single Atom Alloys Segregation in the Presence of Ligands
Source: J Phys Chem C Nanomater Interfaces. 2023 Nov 13;127(46):22790–8. doi: 10.1021/acs.jpcc.3c05827 (PMC10683009; doi:10.1021/acs.jpcc.3c05827)
Supplement: Supplementary file 2 — jp3c05827_si_002.zip [file jp3c05827_si_002.zip › xyz/RSCH3/111/ni/ni111ausch3.txt]

     221

 Ni         4.9358600000        0.7118500000        0.0000000000
 Ni         7.4017800000        0.7118500000        0.0000000000
 Ni         9.8676800000        0.7118500000        0.0000000000
 Ni        12.3336000000        0.7118500000        0.0000000000
 Ni         0.0011900000        0.7118500000        0.0000000000
 Ni         2.4671100000        0.7118500000        0.0000000000
 Ni         6.1688200000        2.8474000000        0.0000000000
 Ni         8.6347200000        2.8474000000        0.0000000000
 Ni        11.1006400000        2.8474000000        0.0000000000
 Ni        13.5665600000        2.8474000000        0.0000000000
 Ni         1.2341500000        2.8474000000        0.0000000000
 Ni         3.7000700000        2.8474000000        0.0000000000
 Ni         7.4017700000        4.9829400000        0.0000000000
 Ni         9.8676900000        4.9829400000        0.0000000000
 Ni        12.3336100000        4.9829400000        0.0000000000
 Ni        14.7995300000        4.9829400000        0.0000000000
 Ni         2.4671000000        4.9829400000        0.0000000000
 Ni         4.9330200000        4.9829400000        0.0000000000
 Ni         8.6347300000        7.1184800000        0.0000000000
 Ni        11.1006500000        7.1184800000        0.0000000000
 Ni        13.5665700000        7.1184800000        0.0000000000
 Ni        16.0324900000        7.1184800000        0.0000000000
 Ni         3.7000600000        7.1184800000        0.0000000000
 Ni         6.1659800000        7.1184800000        0.0000000000
 Ni         9.8676900000        9.2540300000        0.0000000000
 Ni        12.3336100000        9.2540300000        0.0000000000
 Ni        14.7995300000        9.2540300000        0.0000000000
 Ni        17.2654300000        9.2540300000        0.0000000000
 Ni         4.9330200000        9.2540300000        0.0000000000
 Ni         7.3989400000        9.2540300000        0.0000000000
 Ni        11.1006500000       11.3895800000        0.0000000000
 Ni        13.5665700000       11.3895800000        0.0000000000
 Ni        16.0324900000       11.3895800000        0.0000000000
 Ni        18.4983900000       11.3895800000        0.0000000000
 Ni         6.1659800000       11.3895800000        0.0000000000
 Ni         8.6319000000       11.3895800000        0.0000000000
 Ni         3.7029000000        1.4237000000        2.0134100000
 Ni         6.1688200000        1.4237000000        2.0134100000
 Ni         8.6347200000        1.4237000000        2.0134100000
 Ni        11.1006400000        1.4237000000        2.0134100000
 Ni        13.5665600000        1.4237000000        2.0134100000
 Ni         1.2341500000        1.4237000000        2.0134100000
 Ni         4.9358500000        3.5592400000        2.0134100000
 Ni         7.4017700000        3.5592400000        2.0134100000
 Ni         9.8676900000        3.5592400000        2.0134100000
 Ni        12.3336100000        3.5592400000        2.0134100000
 Ni        14.7995300000        3.5592400000        2.0134100000
 Ni         2.4671000000        3.5592400000        2.0134100000
 Ni         6.1688100000        5.6947900000        2.0134100000
 Ni         8.6347300000        5.6947900000        2.0134100000
 Ni        11.1006500000        5.6947900000        2.0134100000
 Ni        13.5665700000        5.6947900000        2.0134100000
 Ni        16.0324900000        5.6947900000        2.0134100000
 Ni         3.7000600000        5.6947900000        2.0134100000
 Ni         7.4017700000        7.8303300000        2.0134100000
 Ni         9.8676900000        7.8303300000        2.0134100000
 Ni        12.3336100000        7.8303300000        2.0134100000
 Ni        14.7995300000        7.8303300000        2.0134100000
 Ni        17.2654300000        7.8303300000        2.0134100000
 Ni         4.9330200000        7.8303300000        2.0134100000
 Ni         8.6347300000        9.9658800000        2.0134100000
 Ni        11.1006500000        9.9658800000        2.0134100000
 Ni        13.5665700000        9.9658800000        2.0134100000
 Ni        16.0324900000        9.9658800000        2.0134100000
 Ni        18.4983900000        9.9658800000        2.0134100000
 Ni         6.1659800000        9.9658800000        2.0134100000
 Ni         9.8676900000       12.1014300000        2.0134100000
 Ni        12.3336100000       12.1014300000        2.0134100000
 Ni        14.7995300000       12.1014300000        2.0134100000
 Ni        17.2654300000       12.1014300000        2.0134100000
 Ni        19.7313500000       12.1014300000        2.0134100000
 Ni         7.3989400000       12.1014300000        2.0134100000
 Ni        11.1020600000       12.8157300000        4.0268200000
 Ni        13.5679800000       12.8157300000        4.0268200000
 Ni        16.0338900000       12.8157300000        4.0268200000
 Ni        18.4998100000       12.8157300000        4.0268200000
 Ni        20.9657300000       12.8157300000        4.0268200000
 Ni         8.6333100000       12.8157300000        4.0268200000
 Ni         4.9358600000        2.1355500000        4.0268200000
 Ni         7.4017800000        2.1355500000        4.0268200000
 Ni         9.8676800000        2.1355500000        4.0268200000
 Ni        12.3336000000        2.1355500000        4.0268200000
 Ni        14.7995200000        2.1355500000        4.0268200000
 Ni         2.4671100000        2.1355500000        4.0268200000
 Ni         6.1688100000        4.2710900000        4.0268200000
 Ni         8.6347300000        4.2710900000        4.0268200000
 Ni        11.1006500000        4.2710900000        4.0268200000
 Ni        13.5665700000        4.2710900000        4.0268200000
 Ni        16.0324900000        4.2710900000        4.0268200000
 Ni         3.7000600000        4.2710900000        4.0268200000
 Ni         7.4017700000        6.4066300000        4.0268200000
 Ni         9.8676900000        6.4066300000        4.0268200000
 Ni        12.3336100000        6.4066300000        4.0268200000
 Ni        14.7995300000        6.4066300000        4.0268200000
 Ni        17.2654300000        6.4066300000        4.0268200000
 Ni         4.9330200000        6.4066300000        4.0268200000
 Ni         8.6347300000        8.5421800000        4.0268200000
 Ni        11.1006500000        8.5421800000        4.0268200000
 Ni        13.5665700000        8.5421800000        4.0268200000
 Ni        16.0324900000        8.5421800000        4.0268200000
 Ni        18.4983900000        8.5421800000        4.0268200000
 Ni         6.1659800000        8.5421800000        4.0268200000
 Ni         9.8676900000       10.6777300000        4.0268200000
 Ni        12.3336100000       10.6777300000        4.0268200000
 Ni        14.7995300000       10.6777300000        4.0268200000
 Ni        17.2654300000       10.6777300000        4.0268200000
 Ni        19.7313600000       10.6777300000        4.0268200000
 Ni         7.3989400000       10.6777300000        4.0268200000
 Ni         4.9327294441        0.7172503848        6.0265747739
 Ni         7.3994959746        0.7151441116        6.0259202147
 Ni         9.8660352065        0.7179254150        6.0263646542
 Ni        12.3329104420        0.7141994629        6.0254382052
 Ni         0.0004885175        0.7153186368        6.0260814366
 Ni         2.4659964059        0.7112009899        6.0260938257
 Ni         6.1651604915        2.8560419525        6.0258769514
 Ni         8.6358837525        2.8557487541        6.0261796396
 Ni        11.0951633540        2.8566598505        6.0247542562
 Ni        13.5674455578        2.8541121292        6.0254544033
 Ni         1.2292369740        2.8521235481        6.0252662850
 Ni         3.7022826495        2.8524899059        6.0249752037
 Ni         7.4028054087        4.9930877684        6.0318831046
 Ni         9.8619394158        4.9913198333        6.0322418003
 Ni        12.3282432848        4.9909280047        6.0237964506
 Ni        14.7948419830        4.9862257450        6.0263129773
 Ni         2.4658691309        4.9876248696        6.0255937794
 Ni         4.9363839204        4.9869153986        6.0241983998
 Ni         8.6272435465        7.1229364872        6.0744376411
 Ni        11.0958504047        7.1281096246        6.0346223539
 Ni        13.5596953613        7.1244543427        6.0225275722
 Ni        16.0344854130        7.1223031321        6.0262908882
 Ni         3.6988519562        7.1240391594        6.0262554178
 Ni         6.1745850600        7.1243738970        6.0312261837
 Ni         9.8646807046        9.2565041316        6.0350819776
 Ni        12.3300749178        9.2568421877        6.0286525831
 Ni        14.7972408514        9.2598471911        6.0266261983
 Ni        17.2656693944        9.2561989128        6.0258828061
 Ni         4.9345994304        9.2589564886        6.0268548570
 Ni         7.4019760161        9.2525525131        6.0320728046
 Ni        11.0948264830       11.3944641223        6.0221599604
 Ni        13.5678717485       11.3955395792        6.0258422256
 Ni        16.0284882731       11.3963380657        6.0258123551
 Ni        18.5020462758       11.3953471449        6.0256200292
 Ni         6.1644343162       11.3932712733        6.0245305533
 Ni         8.6358749864       11.3898528300        6.0228387732
 Ni         3.6927943459        1.4333659657        8.0395096681
 Ni         6.1664713381        1.4371775011        8.0397488508
 Ni         8.6301220456        1.4357368241        8.0414463993
 Ni        11.1037617280        1.4348790759        8.0395897431
 Ni        13.5641342566        1.4365639943        8.0390917195
 Ni         1.2346199278        1.4342181236        8.0403120094
 Ni         4.9269135468        3.5666412154        8.0371765352
 Ni         7.3996617257        3.5725214390        8.0442237072
 Ni         9.8677291179        3.5691778019        8.0415745439
 Ni        12.3321968512        3.5673198616        8.0388568348
 Ni        14.7970599630        3.5671801840        8.0419625238
 Ni         2.4613636723        3.5627220469        8.0403954781
 Ni         6.1594137892        5.7028241588        8.0492704837
 Ni         8.6419009930        5.7023872486        8.0995293743
 Ni        11.0919385143        5.7099153713        8.0586125162
 Ni        13.5641863437        5.7061693876        8.0369915502
 Ni        16.0248221539        5.6995917138        8.0394706638
 Ni         3.6968453177        5.6984395236        8.0365969609
 Ni         7.3982399426        7.8486693702        8.1002569452
 Ni         9.8576892925        7.8368802918        8.0960179016
 Ni        12.3288724670        7.8420696771        8.0505288623
 Ni        14.7965099229        7.8349978952        8.0388126676
 Ni        17.2635012526        7.8370755269        8.0409110865
 Ni         4.9369829598        7.8341024638        8.0445704776
 Ni         8.6275576982        9.9719894965        8.0591718907
 Ni        11.1003667226        9.9768100005        8.0501248652
 Ni        13.5620049972        9.9790101015        8.0438514635
 Ni        16.0344401307        9.9767592146        8.0406643002
 Ni        18.4952810638        9.9778826260        8.0414506602
 Ni         6.1672464700        9.9816091707        8.0411627478
 Ni         9.8636584404       12.1106470524        8.0373050955
 Ni        12.3288953896       12.1110293503        8.0382529644
 Ni        14.7978032926       12.1138591939        8.0418993882
 Ni        17.2656760578       12.1100597075        8.0400852423
 Ni        19.7319333259       12.1158451103        8.0400949090
 Ni         7.4004948534       12.1101031729        8.0386788631
 Ni         3.7032731242        0.0246590307       10.0635841810
 Ni         6.1714185996        0.0232648530       10.0624317447
 Ni         8.6382552998        0.0138748793       10.0623141376
 Ni        11.0922878941        0.0189435359       10.0636190791
 Ni        13.5530359171        0.0322198391       10.0615759077
 Ni         1.2244058107        0.0262270544       10.0638119461
 Ni         4.9203424678        2.1252450485       10.0615855912
 Ni         7.3942497135        2.1275722304       10.0640748688
 Ni         9.8742525685        2.1232507905       10.0631938014
 Ni        12.3373541680        2.1399260784       10.0626704558
 Ni        14.7971127930        2.1420780306       10.0639406717
 Ni         2.4602833846        2.1436369635       10.0631669602
 Ni         6.1107363693        4.1886758190       10.0659717230
 Ni         8.6592627292        4.1871118331       10.0751759325
 Ni        11.1252843153        4.2431726303       10.0667776431
 Ni        13.5693136267        4.2694252565       10.0640990743
 Ni        16.0276269967        4.2817799498       10.0625648495
 Ni         3.6790997010        4.2700453747       10.0628544769
 Au         7.3313425600        6.3892762353       10.4299893517
 Ni         9.9420873898        6.3411609099       10.1796231127
 Ni        12.3921114705        6.4004838124       10.0579295881
 Ni        14.8039438204        6.4177322120       10.0643622791
 Ni        17.2298697033        6.4198827783       10.0613346559
 Ni         4.8142090356        6.4200238235       10.0666581781
 Ni         8.5880225011        8.6758864471       10.1796098430
 Ni        11.2056362477        8.6278866561       10.1183350538
 Ni        13.6130978090        8.5726137214       10.0652837197
 Ni        16.0291328087        8.5625848864       10.0627278816
 Ni        18.4623650404        8.5691174064       10.0627837308
 Ni         6.0802962656        8.6378746669       10.0738358742
 Ni         9.8704200850       10.7579272773       10.0578845301
 Ni        12.3654663550       10.7399240551       10.0662315786
 Ni        14.8169939589       10.7039145931       10.0658369424
 Ni        17.2605696833       10.6995022159       10.0634824191
 Ni        19.7021271402       10.7255644299       10.0634994994
 Ni         7.3643511993       10.7458180786       10.0679658989
  S         9.9376699226        7.8994167453       11.5961422992
  C         9.9934124106        7.9387769239       13.4190378579
  H        10.8852276318        7.3832997233       13.7326735392
  H         9.0754679362        7.4642808422       13.7858122991
  H        10.0494285776        8.9910107013       13.7220543189
