# Supplementary material for: Single Atom Alloys Segregation in the Presence of Ligands
Source: J Phys Chem C Nanomater Interfaces. 2023 Nov 13;127(46):22790–8. doi: 10.1021/acs.jpcc.3c05827 (PMC10683009; doi:10.1021/acs.jpcc.3c05827)
Supplement: Supplementary file 2 — jp3c05827_si_002.zip [file jp3c05827_si_002.zip › xyz/RSCH3/111/ni/ni111pdsch3.txt]

     221

 Ni         4.9358600000        0.7118500000        0.0000000000
 Ni         7.4017800000        0.7118500000        0.0000000000
 Ni         9.8676800000        0.7118500000        0.0000000000
 Ni        12.3336000000        0.7118500000        0.0000000000
 Ni         0.0011900000        0.7118500000        0.0000000000
 Ni         2.4671100000        0.7118500000        0.0000000000
 Ni         6.1688200000        2.8474000000        0.0000000000
 Ni         8.6347200000        2.8474000000        0.0000000000
 Ni        11.1006400000        2.8474000000        0.0000000000
 Ni        13.5665600000        2.8474000000        0.0000000000
 Ni         1.2341500000        2.8474000000        0.0000000000
 Ni         3.7000700000        2.8474000000        0.0000000000
 Ni         7.4017700000        4.9829400000        0.0000000000
 Ni         9.8676900000        4.9829400000        0.0000000000
 Ni        12.3336100000        4.9829400000        0.0000000000
 Ni        14.7995300000        4.9829400000        0.0000000000
 Ni         2.4671000000        4.9829400000        0.0000000000
 Ni         4.9330200000        4.9829400000        0.0000000000
 Ni         8.6347300000        7.1184800000        0.0000000000
 Ni        11.1006500000        7.1184800000        0.0000000000
 Ni        13.5665700000        7.1184800000        0.0000000000
 Ni        16.0324900000        7.1184800000        0.0000000000
 Ni         3.7000600000        7.1184800000        0.0000000000
 Ni         6.1659800000        7.1184800000        0.0000000000
 Ni         9.8676900000        9.2540300000        0.0000000000
 Ni        12.3336100000        9.2540300000        0.0000000000
 Ni        14.7995300000        9.2540300000        0.0000000000
 Ni        17.2654300000        9.2540300000        0.0000000000
 Ni         4.9330200000        9.2540300000        0.0000000000
 Ni         7.3989400000        9.2540300000        0.0000000000
 Ni        11.1006500000       11.3895800000        0.0000000000
 Ni        13.5665700000       11.3895800000        0.0000000000
 Ni        16.0324900000       11.3895800000        0.0000000000
 Ni        18.4983900000       11.3895800000        0.0000000000
 Ni         6.1659800000       11.3895800000        0.0000000000
 Ni         8.6319000000       11.3895800000        0.0000000000
 Ni         3.7029000000        1.4237000000        2.0134100000
 Ni         6.1688200000        1.4237000000        2.0134100000
 Ni         8.6347200000        1.4237000000        2.0134100000
 Ni        11.1006400000        1.4237000000        2.0134100000
 Ni        13.5665600000        1.4237000000        2.0134100000
 Ni         1.2341500000        1.4237000000        2.0134100000
 Ni         4.9358500000        3.5592400000        2.0134100000
 Ni         7.4017700000        3.5592400000        2.0134100000
 Ni         9.8676900000        3.5592400000        2.0134100000
 Ni        12.3336100000        3.5592400000        2.0134100000
 Ni        14.7995300000        3.5592400000        2.0134100000
 Ni         2.4671000000        3.5592400000        2.0134100000
 Ni         6.1688100000        5.6947900000        2.0134100000
 Ni         8.6347300000        5.6947900000        2.0134100000
 Ni        11.1006500000        5.6947900000        2.0134100000
 Ni        13.5665700000        5.6947900000        2.0134100000
 Ni        16.0324900000        5.6947900000        2.0134100000
 Ni         3.7000600000        5.6947900000        2.0134100000
 Ni         7.4017700000        7.8303300000        2.0134100000
 Ni         9.8676900000        7.8303300000        2.0134100000
 Ni        12.3336100000        7.8303300000        2.0134100000
 Ni        14.7995300000        7.8303300000        2.0134100000
 Ni        17.2654300000        7.8303300000        2.0134100000
 Ni         4.9330200000        7.8303300000        2.0134100000
 Ni         8.6347300000        9.9658800000        2.0134100000
 Ni        11.1006500000        9.9658800000        2.0134100000
 Ni        13.5665700000        9.9658800000        2.0134100000
 Ni        16.0324900000        9.9658800000        2.0134100000
 Ni        18.4983900000        9.9658800000        2.0134100000
 Ni         6.1659800000        9.9658800000        2.0134100000
 Ni         9.8676900000       12.1014300000        2.0134100000
 Ni        12.3336100000       12.1014300000        2.0134100000
 Ni        14.7995300000       12.1014300000        2.0134100000
 Ni        17.2654300000       12.1014300000        2.0134100000
 Ni        19.7313500000       12.1014300000        2.0134100000
 Ni         7.3989400000       12.1014300000        2.0134100000
 Ni        11.1020600000       12.8157300000        4.0268200000
 Ni        13.5679800000       12.8157300000        4.0268200000
 Ni        16.0338900000       12.8157300000        4.0268200000
 Ni        18.4998100000       12.8157300000        4.0268200000
 Ni        20.9657300000       12.8157300000        4.0268200000
 Ni         8.6333100000       12.8157300000        4.0268200000
 Ni         4.9358600000        2.1355500000        4.0268200000
 Ni         7.4017800000        2.1355500000        4.0268200000
 Ni         9.8676800000        2.1355500000        4.0268200000
 Ni        12.3336000000        2.1355500000        4.0268200000
 Ni        14.7995200000        2.1355500000        4.0268200000
 Ni         2.4671100000        2.1355500000        4.0268200000
 Ni         6.1688100000        4.2710900000        4.0268200000
 Ni         8.6347300000        4.2710900000        4.0268200000
 Ni        11.1006500000        4.2710900000        4.0268200000
 Ni        13.5665700000        4.2710900000        4.0268200000
 Ni        16.0324900000        4.2710900000        4.0268200000
 Ni         3.7000600000        4.2710900000        4.0268200000
 Ni         7.4017700000        6.4066300000        4.0268200000
 Ni         9.8676900000        6.4066300000        4.0268200000
 Ni        12.3336100000        6.4066300000        4.0268200000
 Ni        14.7995300000        6.4066300000        4.0268200000
 Ni        17.2654300000        6.4066300000        4.0268200000
 Ni         4.9330200000        6.4066300000        4.0268200000
 Ni         8.6347300000        8.5421800000        4.0268200000
 Ni        11.1006500000        8.5421800000        4.0268200000
 Ni        13.5665700000        8.5421800000        4.0268200000
 Ni        16.0324900000        8.5421800000        4.0268200000
 Ni        18.4983900000        8.5421800000        4.0268200000
 Ni         6.1659800000        8.5421800000        4.0268200000
 Ni         9.8676900000       10.6777300000        4.0268200000
 Ni        12.3336100000       10.6777300000        4.0268200000
 Ni        14.7995300000       10.6777300000        4.0268200000
 Ni        17.2654300000       10.6777300000        4.0268200000
 Ni        19.7313600000       10.6777300000        4.0268200000
 Ni         7.3989400000       10.6777300000        4.0268200000
 Ni         4.9330758363        0.7089043473        6.0269053628
 Ni         7.3996372840        0.7081721006        6.0255195377
 Ni         9.8664389070        0.7129811248        6.0265505538
 Ni        12.3338469362        0.7106014258        6.0257523467
 Ni         0.0021267297        0.7130578917        6.0260051253
 Ni         2.4686495415        0.7064299694        6.0259372312
 Ni         6.1640886252        2.8445645986        6.0268551378
 Ni         8.6361105478        2.8477649403        6.0268694905
 Ni        11.0962701771        2.8483937148        6.0260018370
 Ni        13.5699368431        2.8489071069        6.0255315122
 Ni         1.2315550735        2.8469222684        6.0255247467
 Ni         3.7039513579        2.8442561061        6.0257646107
 Ni         7.3994011337        4.9851130268        6.0263226339
 Ni         9.8662776870        4.9831388757        6.0284378188
 Ni        12.3324652991        4.9854900123        6.0218471376
 Ni        14.7974204416        4.9835600240        6.0261561804
 Ni         2.4671542153        4.9841328027        6.0261795915
 Ni         4.9349079054        4.9806682011        6.0258668950
 Ni         8.6313287920        7.1185980945        6.0333092948
 Ni        11.1006201462        7.1193805561        6.0383816163
 Ni        13.5574101379        7.1209274703        6.0264358032
 Ni        16.0334656193        7.1182155204        6.0268481880
 Ni         3.6974362712        7.1174723462        6.0269090685
 Ni         6.1707194510        7.1146948275        6.0256183634
 Ni         9.8655067624        9.2535711222        6.0377037171
 Ni        12.3269934007        9.2491708947        6.0359796689
 Ni        14.7959933217        9.2551867926        6.0268852115
 Ni        17.2653697602        9.2524259617        6.0255868117
 Ni         4.9349987302        9.2548183730        6.0270888197
 Ni         7.4011461212        9.2521251975        6.0284324303
 Ni        11.0958997450       11.3802330318        6.0262623384
 Ni        13.5670089442       11.3840407282        6.0266468401
 Ni        16.0282067818       11.3884438729        6.0265155807
 Ni        18.5022807834       11.3896553949        6.0261157872
 Ni         6.1641600686       11.3902556826        6.0255536348
 Ni         8.6367048132       11.3898133689        6.0209460106
 Ni         3.6965256732        1.4196943866        8.0410215533
 Ni         6.1671938399        1.4169720300        8.0406898980
 Ni         8.6291793877        1.4184136320        8.0424364416
 Ni        11.1052809196        1.4213514565        8.0414707457
 Ni        13.5677539451        1.4282236660        8.0389549896
 Ni         1.2401455601        1.4266922765        8.0401809061
 Ni         4.9315904943        3.5583610492        8.0400631444
 Ni         7.4000155192        3.5582775037        8.0432941454
 Ni         9.8708338937        3.5563418921        8.0430391425
 Ni        12.3389609042        3.5563392633        8.0384847817
 Ni        14.8052605720        3.5601023141        8.0407529226
 Ni         2.4688502808        3.5566400125        8.0406579962
 Ni         6.1638984692        5.6936742604        8.0466467962
 Ni         8.6406583567        5.6899042495        8.0532416533
 Ni        11.0986396594        5.6843380509        8.0504243162
 Ni        13.5691357568        5.6912559405        8.0375821605
 Ni        16.0288979910        5.6919594650        8.0410178098
 Ni         3.7023119477        5.6910016213        8.0396426294
 Ni         7.3994431601        7.8380203863        8.0523075892
 Ni         9.8562095860        7.8240394117        8.0818992401
 Ni        12.3164042298        7.8266531487        8.0846989227
 Ni        14.7921239789        7.8264427124        8.0405916812
 Ni        17.2638629867        7.8304754436        8.0414150995
 Ni         4.9369860785        7.8287802365        8.0436906389
 Ni         8.6256423451        9.9741221109        8.0492074085
 Ni        11.0913789512        9.9483653727        8.0820578549
 Ni        13.5566722109        9.9581460489        8.0448353479
 Ni        16.0323475406        9.9616392131        8.0418808316
 Ni        18.4943040806        9.9676469079        8.0419482924
 Ni         6.1687672578        9.9764557033        8.0422962451
 Ni         9.8662074777       12.1032946131        8.0377642572
 Ni        12.3277293114       12.0936017706        8.0401977283
 Ni        14.7948378449       12.1001783015        8.0420700918
 Ni        17.2640469701       12.1000811508        8.0407580535
 Ni        19.7319001355       12.1084716361        8.0414325018
 Ni         7.4019258286       12.1078906719        8.0385493332
 Ni         3.7081711654        0.0122935195       10.0641435297
 Ni         6.1588757301       -0.0110797023       10.0624993679
 Ni         8.6263300071       -0.0207068866       10.0626891857
 Ni        11.0884653993       -0.0039949338       10.0635865898
 Ni        13.5555320926        0.0235426932       10.0622449094
 Ni         1.2281928558        0.0236283150       10.0636298901
 Ni         4.9291256510        2.1214601157       10.0615198852
 Ni         7.3891666816        2.0988132217       10.0643527763
 Ni         9.8691921583        2.0982849343       10.0632768852
 Ni        12.3492286155        2.1180698446       10.0632725118
 Ni        14.8058787034        2.1334294810       10.0637785185
 Ni         2.4696437346        2.1389313758       10.0634672235
 Ni         6.1420752476        4.2071090455       10.0642591640
 Ni         8.6538793699        4.1819667328       10.0662940996
 Ni        11.1408913402        4.2001607341       10.0680732961
 Ni        13.5896069030        4.2461517477       10.0641298803
 Ni        16.0416768546        4.2664066982       10.0632853970
 Ni         3.6915012428        4.2648319027       10.0636791846
 Pd         7.3737633066        6.3946581606       10.2517199138
 Ni         9.9541042821        6.2817641113       10.1241904086
 Ni        12.3966420648        6.3611075200       10.0599108425
 Ni        14.8157940246        6.4020563696       10.0644834297
 Ni        17.2518971505        6.4070017293       10.0616159498
 Ni         4.8651481225        6.4151533495       10.0643932625
 Ni         8.5660300350        8.6807902127       10.1191263538
 Ni        11.1516015092        8.5683499658       10.1797724154
 Ni        13.5861065489        8.5366939928       10.0708900757
 Ni        16.0225964569        8.5389373677       10.0625409477
 Ni        18.4659010222        8.5574959025       10.0637226348
 Ni         6.1005514797        8.6140889047       10.0663935237
 Ni         9.8639684356       10.7497000135       10.0600764869
 Ni        12.3400984909       10.6939172830       10.0703984023
 Ni        14.7941025176       10.6720150562       10.0639952190
 Ni        17.2497974224       10.6790321514       10.0631214041
 Ni        19.7025804237       10.7050682890       10.0635904127
 Ni         7.3619498658       10.7477596345       10.0687171219
  S         9.7670123301        7.7821649340       11.5674028273
  C         9.7223740939        7.8322010169       13.3972457069
  H         9.4982521067        6.8198288097       13.7502582334
  H         8.9346616070        8.5384495157       13.6814179668
  H        10.7054162268        8.1692101533       13.7431895329
