# Supplementary material for: Single Atom Alloys Segregation in the Presence of Ligands
Source: J Phys Chem C Nanomater Interfaces. 2023 Nov 13;127(46):22790–8. doi: 10.1021/acs.jpcc.3c05827 (PMC10683009; doi:10.1021/acs.jpcc.3c05827)
Supplement: Supplementary file 2 — jp3c05827_si_002.zip [file jp3c05827_si_002.zip › xyz/RSCH3/111/cu/cu111sch3.txt]

     221

 Cu         0.0000000000        0.0000000000        0.0000000000
 Cu        12.8129500000        0.0001500000        0.0000000000
 Cu        16.6566500000        6.6576400000        0.0000000000
 Cu         2.5626400000        4.4383200000        0.0000000000
 Cu        14.0940100000       11.0962700000        0.0000000000
 Cu        12.8126900000        4.4383200000        0.0000000000
 Cu        11.5313600000        6.6576400000        0.0000000000
 Cu        12.8126900000        8.8769500000        0.0000000000
 Cu         7.6876700000        0.0001500000        0.0000000000
 Cu         5.1250200000        0.0001500000        0.0000000000
 Cu         2.5623800000        0.0001500000        0.0000000000
 Cu         3.8439700000        6.6576400000        0.0000000000
 Cu         1.2813200000        2.2190100000        0.0000000000
 Cu        15.3753300000        8.8769500000        0.0000000000
 Cu        11.5313600000       11.0962700000        0.0000000000
 Cu        10.2500400000        8.8769500000        0.0000000000
 Cu        14.0940100000        2.2190100000        0.0000000000
 Cu        16.6566500000       11.0962700000        0.0000000000
 Cu         6.4066100000       11.0962700000        0.0000000000
 Cu        17.9379700000        8.8769500000        0.0000000000
 Cu        15.3753300000        4.4383200000        0.0000000000
 Cu         8.9687200000       11.0962700000        0.0000000000
 Cu        10.2503100000        0.0001500000        0.0000000000
 Cu        19.2193000000       11.0962700000        0.0000000000
 Cu         5.1252900000        8.8769500000        0.0000000000
 Cu        14.0940100000        6.6576400000        0.0000000000
 Cu         7.6876700000        4.4384800000        0.0004400000
 Cu        10.2503100000        4.4384800000        0.0004400000
 Cu         8.9689900000        2.2191600000        0.0004400000
 Cu         5.1250200000        4.4384800000        0.0004400000
 Cu         6.4063400000        6.6577900000        0.0004400000
 Cu         6.4063400000        2.2191600000        0.0004400000
 Cu         8.9689900000        6.6577900000        0.0004400000
 Cu         3.8437000000        2.2191600000        0.0004400000
 Cu         7.6876700000        8.8771100000        0.0004400000
 Cu        11.5316300000        2.2191600000        0.0004400000
 Cu        21.7816700000       12.5756500000        2.0923900000
 Cu        15.3753300000        1.4795400000        2.0923900000
 Cu         8.9689900000       12.5756500000        2.0923900000
 Cu        12.8126900000        1.4795400000        2.0923900000
 Cu         2.5626400000        1.4795400000        2.0923900000
 Cu         7.6876600000       10.3563400000        2.0923900000
 Cu         7.6876600000        1.4797000000        2.0926100000
 Cu         5.1252900000        5.9178600000        2.0926100000
 Cu        10.2500400000        5.9178600000        2.0926100000
 Cu        17.9379700000        5.9178600000        2.0926100000
 Cu        16.6566500000       12.5758100000        2.0926100000
 Cu        19.2193000000        8.1371800000        2.0926100000
 Cu        14.0940100000       12.5758100000        2.0926100000
 Cu        19.2193000000       12.5758100000        2.0926100000
 Cu        12.8126900000       10.3564900000        2.0926100000
 Cu        16.6566500000        3.6985500000        2.0926100000
 Cu        14.0940100000        3.6985500000        2.0926100000
 Cu        11.5313600000       12.5758100000        2.0926100000
 Cu        17.9379700000       10.3564900000        2.0926100000
 Cu        20.5006200000       10.3564900000        2.0926100000
 Cu        11.5313600000        8.1371800000        2.0926100000
 Cu        10.2500400000       10.3564900000        2.0926100000
 Cu        15.3753300000        5.9178600000        2.0926100000
 Cu        12.8126900000        5.9178600000        2.0926100000
 Cu        11.5313600000        3.6985500000        2.0926100000
 Cu        15.3753300000       10.3564900000        2.0926100000
 Cu        16.6566500000        8.1371800000        2.0926100000
 Cu         6.4066100000        8.1371800000        2.0926100000
 Cu         3.8439700000        3.6985500000        2.0926100000
 Cu         8.9687200000        8.1371800000        2.0926100000
 Cu        10.2503100000        1.4797000000        2.0926100000
 Cu         5.1250200000        1.4797000000        2.0926100000
 Cu        14.0940100000        8.1371800000        2.0926100000
 Cu         7.6876700000        5.9180200000        2.0928300000
 Cu         8.9689900000        3.6987000000        2.0928300000
 Cu         6.4063400000        3.6987000000        2.0928300000
 Cu         5.1252900000        2.9590900000        4.1847800000
 Cu         1.2813200000        0.7397700000        4.1847800000
 Cu        14.0940100000        0.7397700000        4.1847800000
 Cu         7.6876600000       11.8358800000        4.1847800000
 Cu         7.6876600000        7.3972500000        4.1847800000
 Cu        10.2500400000        2.9590900000        4.1847800000
 Cu        20.5003500000       11.8358800000        4.1847800000
 Cu        12.8126900000        2.9590900000        4.1847800000
 Cu        11.5313600000        0.7397700000        4.1847800000
 Cu         3.8439700000        0.7397700000        4.1847800000
 Cu         8.9689900000        9.6165700000        4.1847800000
 Cu        15.3753300000        2.9590900000        4.1847800000
 Cu        10.2503100000       11.8358800000        4.1847800000
 Cu         2.5626400000        2.9590900000        4.1847800000
 Cu         6.4063400000        9.6165700000        4.1847800000
 Cu         6.4063400000        0.7399300000        4.1850000000
 Cu         3.8439700000        5.1780900000        4.1850000000
 Cu         8.9689900000        0.7399300000        4.1850000000
 Cu        12.8126900000        7.3974100000        4.1850000000
 Cu         5.1252900000        7.3974100000        4.1850000000
 Cu        17.9379700000        7.3974100000        4.1850000000
 Cu        10.2500400000        7.3974100000        4.1850000000
 Cu        11.5313600000        5.1780900000        4.1850000000
 Cu        15.3753300000       11.8360400000        4.1850000000
 Cu         6.4066100000        5.1780900000        4.1850000000
 Cu         8.9687200000        5.1780900000        4.1850000000
 Cu        14.0940100000        5.1780900000        4.1850000000
 Cu        14.0940100000        9.6167200000        4.1850000000
 Cu         7.6876600000        2.9592400000        4.1850000000
 Cu        11.5313600000        9.6167200000        4.1850000000
 Cu        16.6566500000        9.6167200000        4.1850000000
 Cu        12.8126900000       11.8360400000        4.1850000000
 Cu        19.2193000000        9.6167200000        4.1850000000
 Cu        17.9379700000       11.8360400000        4.1850000000
 Cu        15.3753300000        7.3974100000        4.1850000000
 Cu        16.6566500000        5.1780900000        4.1850000000
 Cu         7.6927939163        4.4352197069        6.2393240034
 Cu        10.2520683204        0.0088163920        6.2431006112
 Cu         3.8438099012        2.2162807749        6.2323134263
 Cu        11.5280790331        2.2239424442        6.2502763883
 Cu         2.5632073603        4.4365554792        6.2326761123
 Cu         7.6893846167        8.8719375946        6.2345174323
 Cu         8.9725911628        6.6517465049        6.2390112547
 Cu         5.1284992011        4.4362931099        6.2347225539
 Cu        10.2538251676        4.4343835993        6.2484582839
 Cu         6.4080158803        2.2156088866        6.2336030748
 Cu         8.9716784609        2.2158883528        6.2388059170
 Cu         6.4188595572        6.6483158688        6.2422204082
 Cu        10.2524305066        8.8742990299        6.2334626880
 Cu         5.1284472138        8.8726038462        6.2294837580
 Cu        12.8054051046        4.4363642759        6.2501961113
 Cu         5.1262652323       -0.0037363984        6.2329616883
 Cu         0.0009135434       -0.0021017498        6.2324431613
 Cu        12.8112142138        0.0000667875        6.2351203675
 Cu         1.2819688895        2.2166682347        6.2324163227
 Cu        19.2204175221       11.0944998304        6.2301733182
 Cu        15.3729309704        4.4368889388        6.2351265067
 Cu         2.5639197283       -0.0027972975        6.2303475196
 Cu         8.9697312486       11.0946662423        6.2323029899
 Cu         6.4067258942       11.0937138043        6.2325232088
 Cu        11.5335524944       11.0939251691        6.2329426036
 Cu        14.0905530213        2.2194222264        6.2356657519
 Cu        15.3781559082        8.8719594700        6.2274575384
 Cu        14.0857521386        6.6486794749        6.2428993507
 Cu        16.6570891014        6.6545528136        6.2301590984
 Cu        12.8158751582        8.8725114423        6.2339665799
 Cu         3.8475949125        6.6540393574        6.2295185891
 Cu        16.6605822208       11.0934355991        6.2275045941
 Cu        17.9412276278        8.8730780885        6.2322909534
 Cu         7.6912223736       -0.0033449463        6.2341024566
 Cu        14.0971795983       11.0923833098        6.2321666704
 Cu        11.5341885369        6.6539905249        6.2387580231
 Cu         6.4082838355        3.6917427393        8.2609807064
 Cu         5.1304084450        5.9080347469        8.2588932097
 Cu         7.7178303827        5.8952057746        8.2922944791
 Cu        10.2623869574        5.9175093218        8.2761005956
 Cu         8.9710983587        3.6811213374        8.2762688134
 Cu         7.6895963086        1.4619090958        8.2612877552
 Cu        15.3834112090        5.9113912405        8.2584255134
 Cu        12.8202461338       10.3511563692        8.2587808982
 Cu        17.9459588683       10.3442341278        8.2566790573
 Cu        16.6593972002       12.5570173940        8.2561411122
 Cu         5.1242825275        1.4708029299        8.2592996092
 Cu        21.7831428885       12.5658867805        8.2591638441
 Cu        10.2472008227        1.4916739699        8.2964483719
 Cu        19.2240532358       12.5643555119        8.2583465030
 Cu        11.5431750265        8.1363659906        8.2609728013
 Cu         7.6904627149       10.3480178589        8.2584866155
 Cu         3.8474545719        3.6920718581        8.2586190119
 Cu        17.9451085923        5.9146233625        8.2568261528
 Cu        19.2283783282        8.1264939729        8.2581580526
 Cu         8.9675361827       12.5710979148        8.2585665817
 Cu        16.6612402191        3.6945224303        8.2591902598
 Cu        11.5337936012       12.5682742660        8.2610068605
 Cu        12.7976429992        5.9073770790        8.2968075533
 Cu        15.3730366745        1.4757354779        8.2584570542
 Cu         2.5609896328        1.4746236126        8.2585367505
 Cu        14.0973146519       12.5633984106        8.2587945824
 Cu         8.9711165784        8.1304519508        8.2605613992
 Cu         6.4125845688        8.1292271834        8.2587326852
 Cu        10.2522503486       10.3527315436        8.2592900964
 Cu        12.8079705233        1.4709940564        8.2658673458
 Cu        11.5199283644        3.7011726629        8.3237542864
 Cu        20.5024523797       10.3440873183        8.2566878670
 Cu        14.0946965560        3.6999785091        8.2658504634
 Cu        15.3873978870       10.3441087894        8.2537134171
 Cu        14.1074069640        8.1365131020        8.2560631507
 Cu        16.6666626293        8.1281578592        8.2567236210
 Cu        10.1903758433        2.8469343712       10.4275244943
 Cu         6.3950781759        0.7183859456       10.3230893201
 Cu         7.6459403899        2.9241838982       10.3096666703
 Cu         3.8557088449        5.1679512248       10.3240523169
 Cu        15.3745292081       11.8139918234       10.3235005606
 Cu        12.8492984131        7.4345237138       10.3200106840
 Cu        10.2553627919        7.4427698943       10.3093683786
 Cu         6.4161801184        5.1666774916       10.3214634135
 Cu         5.1154414625        2.9486806036       10.3249369131
 Cu        11.5944778878        5.2782546973       10.4276866721
 Cu         8.9499744414        0.6820375814       10.3199838605
 Cu         5.1383472743        7.3851916684       10.3201511051
 Cu         8.9861401632        5.1634903781       10.3641190921
 Cu         7.6978837445        7.3868104617       10.3214037918
 Cu        17.9549613040        7.3847375191       10.3266980373
 Cu        12.8144051245       11.8287147088       10.3286143422
 Cu        19.2345547733        9.6023485048       10.3265323123
 Cu        16.6736806973        5.1694905138       10.3226320848
 Cu        20.5111731177       11.8193477464       10.3224435587
 Cu        11.5410543828        9.6277486876       10.3231545275
 Cu        15.3891460107        2.9514257824       10.3212514374
 Cu        10.2508727541       11.8316421564       10.3258836570
 Cu        17.9475320062       11.8122695958       10.3177439740
 Cu        14.1217613430        5.1769307730       10.3230539073
 Cu         1.2834988610        0.7320219899       10.3245324387
 Cu        14.1097384307        9.6192388950       10.3235947808
 Cu        11.5410253915        0.7099350752       10.3226531865
 Cu        14.1023516903        0.7246434451       10.3212020032
 Cu         3.8411995835        0.7309245986       10.3258335471
 Cu        15.3980867916        7.3927710191       10.3178107373
 Cu         6.4163813933        9.6043208144       10.3239263256
 Cu        16.6706758758        9.6041604700       10.3250978661
 Cu        12.8407590632        2.9387964161       10.3135763619
 Cu         8.9682246975        9.6201108912       10.3249291839
 Cu         2.5667728325        2.9502494985       10.3272211796
 Cu         7.6918570101       11.8278629666       10.3271184242
  S        10.4116131307        4.3411359288       12.1503830772
  C         9.2037217151        5.0456891100       13.3672018891
  H         9.5907482278        4.8275879843       14.3686567285
  H         8.2276640620        4.5725978101       13.2164765927
  H         9.1252711647        6.1263808617       13.2081115323
