# Supplementary material for: Single Atom Alloys Segregation in the Presence of Ligands
Source: J Phys Chem C Nanomater Interfaces. 2023 Nov 13;127(46):22790–8. doi: 10.1021/acs.jpcc.3c05827 (PMC10683009; doi:10.1021/acs.jpcc.3c05827)
Supplement: Supplementary file 2 — jp3c05827_si_002.zip [file jp3c05827_si_002.zip › xyz/RSCH3/111/cu/cu111ausch3.txt]

     221

 Cu         0.0000000000        0.0000000000        0.0000000000
 Cu        12.8129500000        0.0001500000        0.0000000000
 Cu        16.6566500000        6.6576400000        0.0000000000
 Cu         2.5626400000        4.4383200000        0.0000000000
 Cu        14.0940100000       11.0962700000        0.0000000000
 Cu        12.8126900000        4.4383200000        0.0000000000
 Cu        11.5313600000        6.6576400000        0.0000000000
 Cu        12.8126900000        8.8769500000        0.0000000000
 Cu         7.6876700000        0.0001500000        0.0000000000
 Cu         5.1250200000        0.0001500000        0.0000000000
 Cu         2.5623800000        0.0001500000        0.0000000000
 Cu         3.8439700000        6.6576400000        0.0000000000
 Cu         1.2813200000        2.2190100000        0.0000000000
 Cu        15.3753300000        8.8769500000        0.0000000000
 Cu        11.5313600000       11.0962700000        0.0000000000
 Cu        10.2500400000        8.8769500000        0.0000000000
 Cu        14.0940100000        2.2190100000        0.0000000000
 Cu        16.6566500000       11.0962700000        0.0000000000
 Cu         6.4066100000       11.0962700000        0.0000000000
 Cu        17.9379700000        8.8769500000        0.0000000000
 Cu        15.3753300000        4.4383200000        0.0000000000
 Cu         8.9687200000       11.0962700000        0.0000000000
 Cu        10.2503100000        0.0001500000        0.0000000000
 Cu        19.2193000000       11.0962700000        0.0000000000
 Cu         5.1252900000        8.8769500000        0.0000000000
 Cu        14.0940100000        6.6576400000        0.0000000000
 Cu         7.6876700000        4.4384800000        0.0004400000
 Cu        10.2503100000        4.4384800000        0.0004400000
 Cu         8.9689900000        2.2191600000        0.0004400000
 Cu         5.1250200000        4.4384800000        0.0004400000
 Cu         6.4063400000        6.6577900000        0.0004400000
 Cu         6.4063400000        2.2191600000        0.0004400000
 Cu         8.9689900000        6.6577900000        0.0004400000
 Cu         3.8437000000        2.2191600000        0.0004400000
 Cu         7.6876700000        8.8771100000        0.0004400000
 Cu        11.5316300000        2.2191600000        0.0004400000
 Cu        21.7816700000       12.5756500000        2.0923900000
 Cu        15.3753300000        1.4795400000        2.0923900000
 Cu         8.9689900000       12.5756500000        2.0923900000
 Cu        12.8126900000        1.4795400000        2.0923900000
 Cu         2.5626400000        1.4795400000        2.0923900000
 Cu         7.6876600000       10.3563400000        2.0923900000
 Cu         7.6876600000        1.4797000000        2.0926100000
 Cu         5.1252900000        5.9178600000        2.0926100000
 Cu        10.2500400000        5.9178600000        2.0926100000
 Cu        17.9379700000        5.9178600000        2.0926100000
 Cu        16.6566500000       12.5758100000        2.0926100000
 Cu        19.2193000000        8.1371800000        2.0926100000
 Cu        14.0940100000       12.5758100000        2.0926100000
 Cu        19.2193000000       12.5758100000        2.0926100000
 Cu        12.8126900000       10.3564900000        2.0926100000
 Cu        16.6566500000        3.6985500000        2.0926100000
 Cu        14.0940100000        3.6985500000        2.0926100000
 Cu        11.5313600000       12.5758100000        2.0926100000
 Cu        17.9379700000       10.3564900000        2.0926100000
 Cu        20.5006200000       10.3564900000        2.0926100000
 Cu        11.5313600000        8.1371800000        2.0926100000
 Cu        10.2500400000       10.3564900000        2.0926100000
 Cu        15.3753300000        5.9178600000        2.0926100000
 Cu        12.8126900000        5.9178600000        2.0926100000
 Cu        11.5313600000        3.6985500000        2.0926100000
 Cu        15.3753300000       10.3564900000        2.0926100000
 Cu        16.6566500000        8.1371800000        2.0926100000
 Cu         6.4066100000        8.1371800000        2.0926100000
 Cu         3.8439700000        3.6985500000        2.0926100000
 Cu         8.9687200000        8.1371800000        2.0926100000
 Cu        10.2503100000        1.4797000000        2.0926100000
 Cu         5.1250200000        1.4797000000        2.0926100000
 Cu        14.0940100000        8.1371800000        2.0926100000
 Cu         7.6876700000        5.9180200000        2.0928300000
 Cu         8.9689900000        3.6987000000        2.0928300000
 Cu         6.4063400000        3.6987000000        2.0928300000
 Cu         5.1252900000        2.9590900000        4.1847800000
 Cu         1.2813200000        0.7397700000        4.1847800000
 Cu        14.0940100000        0.7397700000        4.1847800000
 Cu         7.6876600000       11.8358800000        4.1847800000
 Cu         7.6876600000        7.3972500000        4.1847800000
 Cu        10.2500400000        2.9590900000        4.1847800000
 Cu        20.5003500000       11.8358800000        4.1847800000
 Cu        12.8126900000        2.9590900000        4.1847800000
 Cu        11.5313600000        0.7397700000        4.1847800000
 Cu         3.8439700000        0.7397700000        4.1847800000
 Cu         8.9689900000        9.6165700000        4.1847800000
 Cu        15.3753300000        2.9590900000        4.1847800000
 Cu        10.2503100000       11.8358800000        4.1847800000
 Cu         2.5626400000        2.9590900000        4.1847800000
 Cu         6.4063400000        9.6165700000        4.1847800000
 Cu         6.4063400000        0.7399300000        4.1850000000
 Cu         3.8439700000        5.1780900000        4.1850000000
 Cu         8.9689900000        0.7399300000        4.1850000000
 Cu        12.8126900000        7.3974100000        4.1850000000
 Cu         5.1252900000        7.3974100000        4.1850000000
 Cu        17.9379700000        7.3974100000        4.1850000000
 Cu        10.2500400000        7.3974100000        4.1850000000
 Cu        11.5313600000        5.1780900000        4.1850000000
 Cu        15.3753300000       11.8360400000        4.1850000000
 Cu         6.4066100000        5.1780900000        4.1850000000
 Cu         8.9687200000        5.1780900000        4.1850000000
 Cu        14.0940100000        5.1780900000        4.1850000000
 Cu        14.0940100000        9.6167200000        4.1850000000
 Cu         7.6876600000        2.9592400000        4.1850000000
 Cu        11.5313600000        9.6167200000        4.1850000000
 Cu        16.6566500000        9.6167200000        4.1850000000
 Cu        12.8126900000       11.8360400000        4.1850000000
 Cu        19.2193000000        9.6167200000        4.1850000000
 Cu        17.9379700000       11.8360400000        4.1850000000
 Cu        15.3753300000        7.3974100000        4.1850000000
 Cu        16.6566500000        5.1780900000        4.1850000000
 Cu         7.6936381207        4.4359396631        6.2382628038
 Cu        10.2540061476        0.0131220068        6.2455661220
 Cu         3.8472156240        2.2191868293        6.2337061356
 Cu        11.5290116873        2.2260706684        6.2518217712
 Cu         2.5652032451        4.4409026107        6.2294660399
 Cu         7.6903626215        8.8766381628        6.2303286752
 Cu         8.9787452151        6.6544401588        6.2407048750
 Cu         5.1275940163        4.4405865880        6.2306223293
 Cu        10.2535157751        4.4390776521        6.2517584090
 Cu         6.4115602972        2.2189159210        6.2345989832
 Cu         8.9754704794        2.2216880629        6.2468026052
 Cu         6.4121225929        6.6580486056        6.2311950857
 Cu        10.2539047757        8.8756526155        6.2336735788
 Cu         5.1260848445        8.8781107564        6.2279448755
 Cu        12.8111533982        4.4413466575        6.2436833348
 Cu         5.1271410662        0.0002376186        6.2323611492
 Cu         0.0015623661        0.0014516281        6.2318432212
 Cu        12.8132304075        0.0045278067        6.2361012785
 Cu         1.2836978132        2.2206704899        6.2315152917
 Cu        19.2217742689       11.0994844283        6.2296338833
 Cu        15.3757653894        4.4400693381        6.2350001596
 Cu         2.5660358664        0.0007439016        6.2313642075
 Cu         8.9717510790       11.0977378606        6.2332078054
 Cu         6.4080700401       11.0972872906        6.2307533501
 Cu        11.5342079884       11.0978312183        6.2316472758
 Cu        14.0930451902        2.2212301029        6.2392094844
 Cu        15.3772191690        8.8752891376        6.2284877169
 Cu        14.0858378570        6.6524723697        6.2437410673
 Cu        16.6558720282        6.6584271832        6.2298476382
 Cu        12.8159739126        8.8769935152        6.2346434413
 Cu         3.8448612970        6.6598505136        6.2293611367
 Cu        16.6599042437       11.0983990599        6.2286353111
 Cu        17.9407877793        8.8781061113        6.2299297354
 Cu         7.6930298573        0.0027064800        6.2362773578
 Cu        14.0973327378       11.0983312978        6.2336360857
 Cu        11.5343874072        6.6564581762        6.2429039496
 Cu         6.4005601608        3.7040931307        8.2581205785
 Cu         5.1275456259        5.9222574084        8.2544787825
 Cu         7.6921933053        5.9217862677        8.2548973063
 Cu        10.2747005968        5.9164821699        8.2998731133
 Cu         8.9694656384        3.7029466733        8.2811936040
 Cu         7.7013453539        1.4823671100        8.2746222797
 Cu        15.3855845998        5.9248266095        8.2597554384
 Cu        12.8262702793       10.3626442132        8.2600496197
 Cu        17.9461664064       10.3550814993        8.2551854844
 Cu        16.6613765946       12.5655082823        8.2600033216
 Cu         5.1336082046        1.4833477884        8.2615340390
 Cu        21.7892774064       12.5758007785        8.2575546221
 Cu        10.2605545858        1.4940773014        8.3058721629
 Cu        19.2276608462       12.5714329957        8.2607661825
 Cu        11.5453246717        8.1445913479        8.2648122629
 Cu         7.6912231161       10.3581423001        8.2553732054
 Cu         3.8457639090        3.7046923731        8.2547129011
 Cu        17.9463783007        5.9260051033        8.2550572663
 Cu        19.2248550240        8.1384894971        8.2554177880
 Cu         8.9772225126       12.5758183417        8.2567522768
 Cu        16.6682142017        3.7048154193        8.2552118850
 Cu        11.5414480691       12.5781486115        8.2598482348
 Cu        12.8000492578        5.9135610891        8.3061825622
 Cu        15.3858311169        1.4804966653        8.2585370205
 Cu         2.5726275870        1.4841632631        8.2584232772
 Cu        14.1060251056       12.5790808225        8.2619101362
 Cu         8.9706444317        8.1429075973        8.2562165364
 Cu         6.4089169028        8.1424817625        8.2536594007
 Cu        10.2569513570       10.3596130116        8.2576136343
 Cu        12.8113145002        1.4792762145        8.2740991659
 Cu        11.5524711780        3.7156112848        8.2967756849
 Cu        20.5038376965       10.3518848099        8.2536498449
 Cu        14.1065432785        3.7102579419        8.2655246977
 Cu        15.3855085054       10.3507161519        8.2543609143
 Cu        14.1049931287        8.1416020361        8.2580974900
 Cu        16.6679302986        8.1415080021        8.2550862344
 Au        10.2313233209        2.9180786618       10.6702357357
 Cu         6.3918577934        0.7260355632       10.3257260855
 Cu         7.6023088007        2.9523484726       10.3320100352
 Cu         3.8481680842        5.1829926971       10.3248066751
 Cu        15.3769124942       11.8201672229       10.3278346084
 Cu        12.8421813091        7.4477959559       10.3270529151
 Cu        10.2481227246        7.4467818771       10.3151706192
 Cu         6.3912720424        5.1905460735       10.3252437989
 Cu         5.1035507304        2.9606917335       10.3272983701
 Cu        11.5931128495        5.3006568585       10.4750225500
 Cu         8.9401438261        0.6717946675       10.3320139802
 Cu         5.1297514231        7.4026197555       10.3197276491
 Cu         8.9089371711        5.2461355672       10.3062154752
 Cu         7.6827832075        7.4224308401       10.3231513658
 Cu        17.9501012968        7.3981135466       10.3245013281
 Cu        12.8177554616       11.8357964730       10.3309171454
 Cu        19.2323580747        9.6098964352       10.3255011672
 Cu        16.6777657123        5.1820612846       10.3224351892
 Cu        20.5255183016       11.8124339569       10.3257795221
 Cu        11.5394167861        9.6365144325       10.3229707765
 Cu        15.4146984589        2.9569244171       10.3251958289
 Cu        10.2587836934       11.8405601627       10.3261359268
 Cu        17.9485872837       11.8090687506       10.3220934172
 Cu        14.1393583800        5.1918721569       10.3283879167
 Cu         1.2974164532        0.7365256698       10.3209238970
 Cu        14.1088294193        9.6296736624       10.3253236457
 Cu        11.5829197164        0.6582271101       10.3419352519
 Cu        14.1260545626        0.7207368741       10.3267065667
 Cu         3.8462987950        0.7388718545       10.3298081909
 Cu        15.3942861744        7.4062574157       10.3184533551
 Cu         6.4167659223        9.6171885919       10.3213744253
 Cu        16.6679325766        9.6112050941       10.3276681947
 Cu        12.9207959107        2.9304804336       10.3109220233
 Cu         8.9726271594        9.6341063136       10.3239240800
 Cu         2.5719723311        2.9598433213       10.3237471448
 Cu         7.7040292196       11.8334185491       10.3259268341
  S        11.2229940657        4.4071510223       12.5312085902
  C         9.8600530198        5.3277351359       13.3605340307
  H         9.9154858149        5.0992047228       14.4312822889
  H         8.8830076871        5.0151105542       12.9700628016
  H         9.9909291013        6.4025835116       13.1952512137
