# Supplementary material for: Single Atom Alloys Segregation in the Presence of Ligands
Source: J Phys Chem C Nanomater Interfaces. 2023 Nov 13;127(46):22790–8. doi: 10.1021/acs.jpcc.3c05827 (PMC10683009; doi:10.1021/acs.jpcc.3c05827)
Supplement: Supplementary file 2 — jp3c05827_si_002.zip [file jp3c05827_si_002.zip › xyz/RSCH3/111/cu/cu111pdsch3.txt]

     221

 Cu         0.0000000000        0.0000000000        0.0000000000
 Cu        12.8129500000        0.0001500000        0.0000000000
 Cu        16.6566500000        6.6576400000        0.0000000000
 Cu         2.5626400000        4.4383200000        0.0000000000
 Cu        14.0940100000       11.0962700000        0.0000000000
 Cu        12.8126900000        4.4383200000        0.0000000000
 Cu        11.5313600000        6.6576400000        0.0000000000
 Cu        12.8126900000        8.8769500000        0.0000000000
 Cu         7.6876700000        0.0001500000        0.0000000000
 Cu         5.1250200000        0.0001500000        0.0000000000
 Cu         2.5623800000        0.0001500000        0.0000000000
 Cu         3.8439700000        6.6576400000        0.0000000000
 Cu         1.2813200000        2.2190100000        0.0000000000
 Cu        15.3753300000        8.8769500000        0.0000000000
 Cu        11.5313600000       11.0962700000        0.0000000000
 Cu        10.2500400000        8.8769500000        0.0000000000
 Cu        14.0940100000        2.2190100000        0.0000000000
 Cu        16.6566500000       11.0962700000        0.0000000000
 Cu         6.4066100000       11.0962700000        0.0000000000
 Cu        17.9379700000        8.8769500000        0.0000000000
 Cu        15.3753300000        4.4383200000        0.0000000000
 Cu         8.9687200000       11.0962700000        0.0000000000
 Cu        10.2503100000        0.0001500000        0.0000000000
 Cu        19.2193000000       11.0962700000        0.0000000000
 Cu         5.1252900000        8.8769500000        0.0000000000
 Cu        14.0940100000        6.6576400000        0.0000000000
 Cu         7.6876700000        4.4384800000        0.0004400000
 Cu        10.2503100000        4.4384800000        0.0004400000
 Cu         8.9689900000        2.2191600000        0.0004400000
 Cu         5.1250200000        4.4384800000        0.0004400000
 Cu         6.4063400000        6.6577900000        0.0004400000
 Cu         6.4063400000        2.2191600000        0.0004400000
 Cu         8.9689900000        6.6577900000        0.0004400000
 Cu         3.8437000000        2.2191600000        0.0004400000
 Cu         7.6876700000        8.8771100000        0.0004400000
 Cu        11.5316300000        2.2191600000        0.0004400000
 Cu        21.7816700000       12.5756500000        2.0923900000
 Cu        15.3753300000        1.4795400000        2.0923900000
 Cu         8.9689900000       12.5756500000        2.0923900000
 Cu        12.8126900000        1.4795400000        2.0923900000
 Cu         2.5626400000        1.4795400000        2.0923900000
 Cu         7.6876600000       10.3563400000        2.0923900000
 Cu         7.6876600000        1.4797000000        2.0926100000
 Cu         5.1252900000        5.9178600000        2.0926100000
 Cu        10.2500400000        5.9178600000        2.0926100000
 Cu        17.9379700000        5.9178600000        2.0926100000
 Cu        16.6566500000       12.5758100000        2.0926100000
 Cu        19.2193000000        8.1371800000        2.0926100000
 Cu        14.0940100000       12.5758100000        2.0926100000
 Cu        19.2193000000       12.5758100000        2.0926100000
 Cu        12.8126900000       10.3564900000        2.0926100000
 Cu        16.6566500000        3.6985500000        2.0926100000
 Cu        14.0940100000        3.6985500000        2.0926100000
 Cu        11.5313600000       12.5758100000        2.0926100000
 Cu        17.9379700000       10.3564900000        2.0926100000
 Cu        20.5006200000       10.3564900000        2.0926100000
 Cu        11.5313600000        8.1371800000        2.0926100000
 Cu        10.2500400000       10.3564900000        2.0926100000
 Cu        15.3753300000        5.9178600000        2.0926100000
 Cu        12.8126900000        5.9178600000        2.0926100000
 Cu        11.5313600000        3.6985500000        2.0926100000
 Cu        15.3753300000       10.3564900000        2.0926100000
 Cu        16.6566500000        8.1371800000        2.0926100000
 Cu         6.4066100000        8.1371800000        2.0926100000
 Cu         3.8439700000        3.6985500000        2.0926100000
 Cu         8.9687200000        8.1371800000        2.0926100000
 Cu        10.2503100000        1.4797000000        2.0926100000
 Cu         5.1250200000        1.4797000000        2.0926100000
 Cu        14.0940100000        8.1371800000        2.0926100000
 Cu         7.6876700000        5.9180200000        2.0928300000
 Cu         8.9689900000        3.6987000000        2.0928300000
 Cu         6.4063400000        3.6987000000        2.0928300000
 Cu         5.1252900000        2.9590900000        4.1847800000
 Cu         1.2813200000        0.7397700000        4.1847800000
 Cu        14.0940100000        0.7397700000        4.1847800000
 Cu         7.6876600000       11.8358800000        4.1847800000
 Cu         7.6876600000        7.3972500000        4.1847800000
 Cu        10.2500400000        2.9590900000        4.1847800000
 Cu        20.5003500000       11.8358800000        4.1847800000
 Cu        12.8126900000        2.9590900000        4.1847800000
 Cu        11.5313600000        0.7397700000        4.1847800000
 Cu         3.8439700000        0.7397700000        4.1847800000
 Cu         8.9689900000        9.6165700000        4.1847800000
 Cu        15.3753300000        2.9590900000        4.1847800000
 Cu        10.2503100000       11.8358800000        4.1847800000
 Cu         2.5626400000        2.9590900000        4.1847800000
 Cu         6.4063400000        9.6165700000        4.1847800000
 Cu         6.4063400000        0.7399300000        4.1850000000
 Cu         3.8439700000        5.1780900000        4.1850000000
 Cu         8.9689900000        0.7399300000        4.1850000000
 Cu        12.8126900000        7.3974100000        4.1850000000
 Cu         5.1252900000        7.3974100000        4.1850000000
 Cu        17.9379700000        7.3974100000        4.1850000000
 Cu        10.2500400000        7.3974100000        4.1850000000
 Cu        11.5313600000        5.1780900000        4.1850000000
 Cu        15.3753300000       11.8360400000        4.1850000000
 Cu         6.4066100000        5.1780900000        4.1850000000
 Cu         8.9687200000        5.1780900000        4.1850000000
 Cu        14.0940100000        5.1780900000        4.1850000000
 Cu        14.0940100000        9.6167200000        4.1850000000
 Cu         7.6876600000        2.9592400000        4.1850000000
 Cu        11.5313600000        9.6167200000        4.1850000000
 Cu        16.6566500000        9.6167200000        4.1850000000
 Cu        12.8126900000       11.8360400000        4.1850000000
 Cu        19.2193000000        9.6167200000        4.1850000000
 Cu        17.9379700000       11.8360400000        4.1850000000
 Cu        15.3753300000        7.3974100000        4.1850000000
 Cu        16.6566500000        5.1780900000        4.1850000000
 Cu         7.6911606909        4.4320821890        6.2379760594
 Cu        10.2508863674        0.0045498012        6.2409700302
 Cu         3.8432543589        2.2131851358        6.2335332407
 Cu        11.5261895912        2.2208421628        6.2469525079
 Cu         2.5621349414        4.4361784849        6.2300680381
 Cu         7.6868516430        8.8718584310        6.2303357423
 Cu         8.9754018342        6.6509381647        6.2409788264
 Cu         5.1267148316        4.4336617772        6.2330313278
 Cu        10.2496856893        4.4363793072        6.2471172018
 Cu         6.4094841523        2.2137144257        6.2391873452
 Cu         8.9690773095        2.2149393235        6.2385816063
 Cu         6.4088509568        6.6524584761        6.2324861986
 Cu        10.2503251056        8.8725255973        6.2328942343
 Cu         5.1227360829        8.8737518292        6.2294422492
 Cu        12.8066652341        4.4374453751        6.2464536254
 Cu         5.1251501884       -0.0037781369        6.2340796410
 Cu        -0.0017567568       -0.0032952853        6.2313144332
 Cu        12.8102058749        0.0015737347        6.2382912610
 Cu         1.2786549061        2.2164049703        6.2313080436
 Cu        19.2183638869       11.0951048815        6.2326642496
 Cu        15.3699876058        4.4348562093        6.2364634948
 Cu         2.5626330287       -0.0042126003        6.2316286494
 Cu         8.9684796011       11.0936596728        6.2333108367
 Cu         6.4049495717       11.0928984075        6.2304217272
 Cu        11.5314229501       11.0942029356        6.2329512128
 Cu        14.0874585880        2.2163838139        6.2409114724
 Cu        15.3744662855        8.8737316591        6.2304158933
 Cu        14.0825008872        6.6497486227        6.2417275139
 Cu        16.6517488342        6.6537552181        6.2294305003
 Cu        12.8116912229        8.8722247363        6.2347139920
 Cu         3.8412599953        6.6537974019        6.2297891320
 Cu        16.6556296575       11.0960069288        6.2318276568
 Cu        17.9367563396        8.8739677234        6.2322724944
 Cu         7.6883816613       -0.0011143129        6.2415026560
 Cu        14.0919734194       11.0936347784        6.2349283841
 Cu        11.5295023620        6.6519872946        6.2429579546
 Cu         6.3987312342        3.6868069782        8.2658206344
 Cu         5.1188972766        5.9064729735        8.2567811866
 Cu         7.6851884120        5.9037362280        8.2601725193
 Cu        10.2623895878        5.8968482595        8.3004084443
 Cu         8.9620258406        3.6788471622        8.2732314136
 Cu         7.6984012411        1.4745265799        8.2920812814
 Cu        15.3708829117        5.9134878234        8.2619486515
 Cu        12.8133122417       10.3504517036        8.2627610455
 Cu        17.9346970598       10.3448264181        8.2604585119
 Cu        16.6515164324       12.5559111172        8.2673563438
 Cu         5.1233272698        1.4688939927        8.2662259825
 Cu        21.7761687001       12.5641454905        8.2570958283
 Cu        10.2442696602        1.4690049230        8.2928995653
 Cu        19.2171095336       12.5631717686        8.2676009729
 Cu        11.5331119136        8.1306171390        8.2658115225
 Cu         7.6799089007       10.3447215754        8.2561385662
 Cu         3.8387780536        3.6903970032        8.2558662001
 Cu        17.9338334317        5.9130651004        8.2557376383
 Cu        19.2149011856        8.1255260862        8.2569966288
 Cu         8.9644568897       12.5628250209        8.2568154801
 Cu        16.6580096583        3.6929049633        8.2551045939
 Cu        11.5280060884       12.5648344079        8.2592663642
 Cu        12.7929645797        5.9076331462        8.3042655817
 Cu        15.3710181176        1.4687106606        8.2601361082
 Cu         2.5590360461        1.4713500216        8.2580605860
 Cu        14.0943545413       12.5689170849        8.2676133466
 Cu         8.9598467183        8.1267957009        8.2570949384
 Cu         6.3996417360        8.1273169222        8.2566602261
 Cu        10.2451574484       10.3453805493        8.2612176164
 Cu        12.7927474030        1.4725679315        8.2820237710
 Cu        11.5412167392        3.7021475082        8.2948957148
 Cu        20.4940039681       10.3403301501        8.2571621625
 Cu        14.0920520455        3.6964613664        8.2725224819
 Cu        15.3737208846       10.3428321520        8.2595403555
 Cu        14.0945381594        8.1324646408        8.2593556308
 Cu        16.6563195659        8.1305316732        8.2572501036
 Pd        10.2128094286        2.9233837368       10.5083334956
 Cu         6.3828863216        0.7188526521       10.3382077672
 Cu         7.6062565019        2.9403956251       10.3548842967
 Cu         3.8322318775        5.1649542273       10.3260359744
 Cu        15.3583235812       11.8101691593       10.3336834558
 Cu        12.8189840778        7.4225448783       10.3305584972
 Cu        10.2368761652        7.4269775318       10.3179639961
 Cu         6.3803638658        5.1702717799       10.3311122741
 Cu         5.0917992297        2.9452789167       10.3314988134
 Cu        11.5756150547        5.2592956611       10.4613785729
 Cu         8.9353670100        0.6771842240       10.3484414170
 Cu         5.1121097127        7.3851177807       10.3210984747
 Cu         8.9082718923        5.2099774052       10.3171430891
 Cu         7.6696262228        7.3940829409       10.3265307422
 Cu        17.9316463882        7.3854258305       10.3245167990
 Cu        12.8004965545       11.8246994055       10.3351417859
 Cu        19.2128754283        9.5980177471       10.3280030255
 Cu        16.6631213272        5.1678516591       10.3219408173
 Cu        20.5036388533       11.8044945423       10.3282153733
 Cu        11.5232261373        9.6219242753       10.3242588427
 Cu        15.3929743799        2.9430544191       10.3264852298
 Cu        10.2382572776       11.8253594750       10.3280570895
 Cu        17.9302944100       11.8035813100       10.3325516500
 Cu        14.1257887461        5.1769685014       10.3340575487
 Cu         1.2776744911        0.7230235178       10.3205876931
 Cu        14.0876290422        9.6113660130       10.3281833145
 Cu        11.5481250120        0.6666590317       10.3573159614
 Cu        14.1017387711        0.7129554025       10.3299014572
 Cu         3.8294643023        0.7252853083       10.3315127537
 Cu        15.3769485295        7.3932307448       10.3197916813
 Cu         6.3978914631        9.6000033121       10.3227836599
 Cu        16.6472780706        9.6012866459       10.3330772546
 Cu        12.8821765391        2.9202606237       10.3282077375
 Cu         8.9534252113        9.6133393635       10.3236593458
 Cu         2.5528518134        2.9452168899       10.3230269567
 Cu         7.6807600682       11.8201505580       10.3249555347
  S        11.1583278327        4.1238270533       12.3812457922
  C         9.8486780178        4.9833227693       13.3559094553
  H        10.2923106017        5.2561765636       14.3213417111
  H         9.0051051874        4.3013624771       13.5058067169
  H         9.5073634425        5.8900212983       12.8374412615
