# Supplementary material for: Single Atom Alloys Segregation in the Presence of Ligands
Source: J Phys Chem C Nanomater Interfaces. 2023 Nov 13;127(46):22790–8. doi: 10.1021/acs.jpcc.3c05827 (PMC10683009; doi:10.1021/acs.jpcc.3c05827)
Supplement: Supplementary file 2 — jp3c05827_si_002.zip [file jp3c05827_si_002.zip › xyz/RSCH3/111/cu/cu111nisch3.txt]

     221

 Cu         0.0000000000        0.0000000000        0.0000000000
 Cu        12.8129500000        0.0001500000        0.0000000000
 Cu        16.6566500000        6.6576400000        0.0000000000
 Cu         2.5626400000        4.4383200000        0.0000000000
 Cu        14.0940100000       11.0962700000        0.0000000000
 Cu        12.8126900000        4.4383200000        0.0000000000
 Cu        11.5313600000        6.6576400000        0.0000000000
 Cu        12.8126900000        8.8769500000        0.0000000000
 Cu         7.6876700000        0.0001500000        0.0000000000
 Cu         5.1250200000        0.0001500000        0.0000000000
 Cu         2.5623800000        0.0001500000        0.0000000000
 Cu         3.8439700000        6.6576400000        0.0000000000
 Cu         1.2813200000        2.2190100000        0.0000000000
 Cu        15.3753300000        8.8769500000        0.0000000000
 Cu        11.5313600000       11.0962700000        0.0000000000
 Cu        10.2500400000        8.8769500000        0.0000000000
 Cu        14.0940100000        2.2190100000        0.0000000000
 Cu        16.6566500000       11.0962700000        0.0000000000
 Cu         6.4066100000       11.0962700000        0.0000000000
 Cu        17.9379700000        8.8769500000        0.0000000000
 Cu        15.3753300000        4.4383200000        0.0000000000
 Cu         8.9687200000       11.0962700000        0.0000000000
 Cu        10.2503100000        0.0001500000        0.0000000000
 Cu        19.2193000000       11.0962700000        0.0000000000
 Cu         5.1252900000        8.8769500000        0.0000000000
 Cu        14.0940100000        6.6576400000        0.0000000000
 Cu         7.6876700000        4.4384800000        0.0004400000
 Cu        10.2503100000        4.4384800000        0.0004400000
 Cu         8.9689900000        2.2191600000        0.0004400000
 Cu         5.1250200000        4.4384800000        0.0004400000
 Cu         6.4063400000        6.6577900000        0.0004400000
 Cu         6.4063400000        2.2191600000        0.0004400000
 Cu         8.9689900000        6.6577900000        0.0004400000
 Cu         3.8437000000        2.2191600000        0.0004400000
 Cu         7.6876700000        8.8771100000        0.0004400000
 Cu        11.5316300000        2.2191600000        0.0004400000
 Cu        21.7816700000       12.5756500000        2.0923900000
 Cu        15.3753300000        1.4795400000        2.0923900000
 Cu         8.9689900000       12.5756500000        2.0923900000
 Cu        12.8126900000        1.4795400000        2.0923900000
 Cu         2.5626400000        1.4795400000        2.0923900000
 Cu         7.6876600000       10.3563400000        2.0923900000
 Cu         7.6876600000        1.4797000000        2.0926100000
 Cu         5.1252900000        5.9178600000        2.0926100000
 Cu        10.2500400000        5.9178600000        2.0926100000
 Cu        17.9379700000        5.9178600000        2.0926100000
 Cu        16.6566500000       12.5758100000        2.0926100000
 Cu        19.2193000000        8.1371800000        2.0926100000
 Cu        14.0940100000       12.5758100000        2.0926100000
 Cu        19.2193000000       12.5758100000        2.0926100000
 Cu        12.8126900000       10.3564900000        2.0926100000
 Cu        16.6566500000        3.6985500000        2.0926100000
 Cu        14.0940100000        3.6985500000        2.0926100000
 Cu        11.5313600000       12.5758100000        2.0926100000
 Cu        17.9379700000       10.3564900000        2.0926100000
 Cu        20.5006200000       10.3564900000        2.0926100000
 Cu        11.5313600000        8.1371800000        2.0926100000
 Cu        10.2500400000       10.3564900000        2.0926100000
 Cu        15.3753300000        5.9178600000        2.0926100000
 Cu        12.8126900000        5.9178600000        2.0926100000
 Cu        11.5313600000        3.6985500000        2.0926100000
 Cu        15.3753300000       10.3564900000        2.0926100000
 Cu        16.6566500000        8.1371800000        2.0926100000
 Cu         6.4066100000        8.1371800000        2.0926100000
 Cu         3.8439700000        3.6985500000        2.0926100000
 Cu         8.9687200000        8.1371800000        2.0926100000
 Cu        10.2503100000        1.4797000000        2.0926100000
 Cu         5.1250200000        1.4797000000        2.0926100000
 Cu        14.0940100000        8.1371800000        2.0926100000
 Cu         7.6876700000        5.9180200000        2.0928300000
 Cu         8.9689900000        3.6987000000        2.0928300000
 Cu         6.4063400000        3.6987000000        2.0928300000
 Cu         5.1252900000        2.9590900000        4.1847800000
 Cu         1.2813200000        0.7397700000        4.1847800000
 Cu        14.0940100000        0.7397700000        4.1847800000
 Cu         7.6876600000       11.8358800000        4.1847800000
 Cu         7.6876600000        7.3972500000        4.1847800000
 Cu        10.2500400000        2.9590900000        4.1847800000
 Cu        20.5003500000       11.8358800000        4.1847800000
 Cu        12.8126900000        2.9590900000        4.1847800000
 Cu        11.5313600000        0.7397700000        4.1847800000
 Cu         3.8439700000        0.7397700000        4.1847800000
 Cu         8.9689900000        9.6165700000        4.1847800000
 Cu        15.3753300000        2.9590900000        4.1847800000
 Cu        10.2503100000       11.8358800000        4.1847800000
 Cu         2.5626400000        2.9590900000        4.1847800000
 Cu         6.4063400000        9.6165700000        4.1847800000
 Cu         6.4063400000        0.7399300000        4.1850000000
 Cu         3.8439700000        5.1780900000        4.1850000000
 Cu         8.9689900000        0.7399300000        4.1850000000
 Cu        12.8126900000        7.3974100000        4.1850000000
 Cu         5.1252900000        7.3974100000        4.1850000000
 Cu        17.9379700000        7.3974100000        4.1850000000
 Cu        10.2500400000        7.3974100000        4.1850000000
 Cu        11.5313600000        5.1780900000        4.1850000000
 Cu        15.3753300000       11.8360400000        4.1850000000
 Cu         6.4066100000        5.1780900000        4.1850000000
 Cu         8.9687200000        5.1780900000        4.1850000000
 Cu        14.0940100000        5.1780900000        4.1850000000
 Cu        14.0940100000        9.6167200000        4.1850000000
 Cu         7.6876600000        2.9592400000        4.1850000000
 Cu        11.5313600000        9.6167200000        4.1850000000
 Cu        16.6566500000        9.6167200000        4.1850000000
 Cu        12.8126900000       11.8360400000        4.1850000000
 Cu        19.2193000000        9.6167200000        4.1850000000
 Cu        17.9379700000       11.8360400000        4.1850000000
 Cu        15.3753300000        7.3974100000        4.1850000000
 Cu        16.6566500000        5.1780900000        4.1850000000
 Cu         7.6918548688        4.4405382147        6.2371215564
 Cu        10.2513289412        0.0119418560        6.2381573962
 Cu         3.8430101264        2.2219844861        6.2337081580
 Cu        11.5265025874        2.2282369956        6.2410806583
 Cu         2.5620317572        4.4429854027        6.2324885782
 Cu         7.6874223546        8.8799328050        6.2320279431
 Cu         8.9735073034        6.6600093260        6.2368785763
 Cu         5.1274294122        4.4424432910        6.2350172686
 Cu        10.2503813102        4.4441093729        6.2413647994
 Cu         6.4080284328        2.2232208291        6.2349663175
 Cu         8.9696219927        2.2221688598        6.2318966923
 Cu         6.4101853691        6.6593772837        6.2351978641
 Cu        10.2509543143        8.8799823096        6.2326878797
 Cu         5.1244496158        8.8819195621        6.2315607251
 Cu        12.8047994199        4.4435217210        6.2478845942
 Cu         5.1256765851        0.0041202146        6.2336542171
 Cu        -0.0011297751        0.0044030464        6.2323084998
 Cu        12.8107993026        0.0071382939        6.2358584428
 Cu         1.2791706592        2.2239635605        6.2320198517
 Cu        19.2186122495       11.1026137219        6.2331784073
 Cu        15.3694967222        4.4421108602        6.2378753910
 Cu         2.5630187827        0.0036320029        6.2316724827
 Cu         8.9690464002       11.1011687078        6.2339380570
 Cu         6.4060508505       11.1002665471        6.2314602981
 Cu        11.5318203794       11.1013089657        6.2329579543
 Cu        14.0886826029        2.2244326630        6.2379112146
 Cu        15.3741098328        8.8806649413        6.2309583157
 Cu        14.0831197592        6.6558203040        6.2426673997
 Cu        16.6528753734        6.6604442979        6.2307095613
 Cu        12.8127573777        8.8794789414        6.2341653645
 Cu         3.8421500509        6.6611823591        6.2316151957
 Cu        16.6563962513       11.1030813514        6.2316930330
 Cu        17.9371667478        8.8807839428        6.2337290339
 Cu         7.6887507836        0.0039825583        6.2358185557
 Cu        14.0922913019       11.1000253589        6.2335834333
 Cu        11.5321886297        6.6604613128        6.2389314127
 Cu         6.4080688549        3.7105110275        8.2648143659
 Cu         5.1240641123        5.9294833406        8.2600213144
 Cu         7.6957247197        5.9225809560        8.2626634357
 Cu        10.2628812285        5.9288554536        8.2792992092
 Cu         8.9771667047        3.6884343829        8.2710800039
 Cu         7.6912644096        1.4892227897        8.2695964039
 Cu        15.3707965783        5.9317241299        8.2625813331
 Cu        12.8167470161       10.3690962769        8.2617503647
 Cu        17.9358237828       10.3683981246        8.2600007897
 Cu        16.6552021340       12.5838810660        8.2640901252
 Cu         5.1246839486        1.4921749622        8.2636839735
 Cu        21.7797496915       12.5873152290        8.2581834512
 Cu        10.2430298014        1.5044492003        8.2896390098
 Cu        19.2170605664       12.5898761854        8.2648618647
 Cu        11.5352441651        8.1513712295        8.2635823033
 Cu         7.6828675207       10.3676825554        8.2581904398
 Cu         3.8446854534        3.7130278527        8.2586222133
 Cu        17.9363829154        5.9343144819        8.2585199871
 Cu        19.2188999547        8.1494983584        8.2590295415
 Cu         8.9675403583       12.5864042099        8.2575498843
 Cu        16.6562530458        3.7137148719        8.2585050976
 Cu        11.5305413054       12.5875779321        8.2585617903
 Cu        12.7897666365        5.9201128915        8.3011884331
 Cu        15.3705335012        1.4914255742        8.2605099312
 Cu         2.5600459581        1.4956835919        8.2582523824
 Cu        14.0945680746       12.5890320873        8.2630718047
 Cu         8.9646741436        8.1499488113        8.2583688035
 Cu         6.4058684883        8.1497621921        8.2598910922
 Cu        10.2485642770       10.3679810945        8.2625675001
 Cu        12.7982636210        1.4902412839        8.2685908295
 Cu        11.5174998697        3.7088246417        8.3024563311
 Cu        20.4957480032       10.3666768509        8.2592677022
 Cu        14.0837285010        3.7160734910        8.2710851849
 Cu        15.3770388130       10.3668583261        8.2589344564
 Cu        14.0944158072        8.1510710406        8.2605842860
 Cu        16.6569815734        8.1507057914        8.2583973238
 Ni        10.1912075758        2.9327428112       10.3795013929
 Cu         6.3995790929        0.7554923293       10.3282797276
 Cu         7.6691591203        2.9630467536       10.3333537250
 Cu         3.8451612779        5.1996005279       10.3260924959
 Cu        15.3727279536       11.8541469560       10.3264198727
 Cu        12.8143077034        7.4290492566       10.3272741315
 Cu        10.2461204154        7.4413596308       10.3157179906
 Cu         6.4043076186        5.1988565173       10.3276093831
 Cu         5.1177161856        2.9808743704       10.3282552486
 Cu        11.5470093356        5.2365059807       10.4412239397
 Cu         8.9623492202        0.7555758281       10.3351355173
 Cu         5.1259097226        7.4190844748       10.3214485489
 Cu         8.9497858936        5.1893891615       10.3028727250
 Cu         7.6899954947        7.4117690699       10.3253931975
 Cu        17.9395767906        7.4194740958       10.3239857571
 Cu        12.8115648851       11.8589477903       10.3296048770
 Cu        19.2203935672        9.6370360900       10.3267009157
 Cu        16.6614483252        5.2008016564       10.3221149561
 Cu        20.4991017739       11.8550262628       10.3249211549
 Cu        11.5314784300        9.6468953972       10.3218325977
 Cu        15.3767307045        2.9785526094       10.3242010383
 Cu        10.2476934005       11.8603811632       10.3266789072
 Cu        17.9351960704       11.8489404248       10.3264032887
 Cu        14.1121965739        5.2054258020       10.3300163021
 Cu         1.2801795788        0.7613649418       10.3197617049
 Cu        14.0935267311        9.6405524570       10.3255323044
 Cu        11.5196966279        0.7513215174       10.3390766981
 Cu        14.0940729737        0.7518434964       10.3252153132
 Cu         3.8412133692        0.7628395481       10.3274919306
 Cu        15.3786536695        7.4231756405       10.3196125848
 Cu         6.4074912122        9.6353675417       10.3231304683
 Cu        16.6554819684        9.6377789244       10.3299644720
 Cu        12.8333318516        2.9511283549       10.3185947957
 Cu         8.9642695852        9.6433144080       10.3228784304
 Cu         2.5598563895        2.9815527366       10.3230059324
 Cu         7.6857039268       11.8576606166       10.3243912109
  S        10.9180895725        3.9073114404       12.1863000939
  C         9.6147549334        4.6560429675       13.2680957827
  H        10.0726949196        4.8243221539       14.2498660498
  H         8.7787883810        3.9541085934       13.3470061185
  H         9.2664495573        5.6109354908       12.8519132859
