# Supplementary material for: Single Atom Alloys Segregation in the Presence of Ligands
Source: J Phys Chem C Nanomater Interfaces. 2023 Nov 13;127(46):22790–8. doi: 10.1021/acs.jpcc.3c05827 (PMC10683009; doi:10.1021/acs.jpcc.3c05827)
Supplement: Supplementary file 2 — jp3c05827_si_002.zip [file jp3c05827_si_002.zip › xyz/RSCH3/111/cu/cu111ptsch3.txt]

     221

 Cu         0.0000000000        0.0000000000        0.0000000000
 Cu        12.8129500000        0.0001500000        0.0000000000
 Cu        16.6566500000        6.6576400000        0.0000000000
 Cu         2.5626400000        4.4383200000        0.0000000000
 Cu        14.0940100000       11.0962700000        0.0000000000
 Cu        12.8126900000        4.4383200000        0.0000000000
 Cu        11.5313600000        6.6576400000        0.0000000000
 Cu        12.8126900000        8.8769500000        0.0000000000
 Cu         7.6876700000        0.0001500000        0.0000000000
 Cu         5.1250200000        0.0001500000        0.0000000000
 Cu         2.5623800000        0.0001500000        0.0000000000
 Cu         3.8439700000        6.6576400000        0.0000000000
 Cu         1.2813200000        2.2190100000        0.0000000000
 Cu        15.3753300000        8.8769500000        0.0000000000
 Cu        11.5313600000       11.0962700000        0.0000000000
 Cu        10.2500400000        8.8769500000        0.0000000000
 Cu        14.0940100000        2.2190100000        0.0000000000
 Cu        16.6566500000       11.0962700000        0.0000000000
 Cu         6.4066100000       11.0962700000        0.0000000000
 Cu        17.9379700000        8.8769500000        0.0000000000
 Cu        15.3753300000        4.4383200000        0.0000000000
 Cu         8.9687200000       11.0962700000        0.0000000000
 Cu        10.2503100000        0.0001500000        0.0000000000
 Cu        19.2193000000       11.0962700000        0.0000000000
 Cu         5.1252900000        8.8769500000        0.0000000000
 Cu        14.0940100000        6.6576400000        0.0000000000
 Cu         7.6876700000        4.4384800000        0.0004400000
 Cu        10.2503100000        4.4384800000        0.0004400000
 Cu         8.9689900000        2.2191600000        0.0004400000
 Cu         5.1250200000        4.4384800000        0.0004400000
 Cu         6.4063400000        6.6577900000        0.0004400000
 Cu         6.4063400000        2.2191600000        0.0004400000
 Cu         8.9689900000        6.6577900000        0.0004400000
 Cu         3.8437000000        2.2191600000        0.0004400000
 Cu         7.6876700000        8.8771100000        0.0004400000
 Cu        11.5316300000        2.2191600000        0.0004400000
 Cu        21.7816700000       12.5756500000        2.0923900000
 Cu        15.3753300000        1.4795400000        2.0923900000
 Cu         8.9689900000       12.5756500000        2.0923900000
 Cu        12.8126900000        1.4795400000        2.0923900000
 Cu         2.5626400000        1.4795400000        2.0923900000
 Cu         7.6876600000       10.3563400000        2.0923900000
 Cu         7.6876600000        1.4797000000        2.0926100000
 Cu         5.1252900000        5.9178600000        2.0926100000
 Cu        10.2500400000        5.9178600000        2.0926100000
 Cu        17.9379700000        5.9178600000        2.0926100000
 Cu        16.6566500000       12.5758100000        2.0926100000
 Cu        19.2193000000        8.1371800000        2.0926100000
 Cu        14.0940100000       12.5758100000        2.0926100000
 Cu        19.2193000000       12.5758100000        2.0926100000
 Cu        12.8126900000       10.3564900000        2.0926100000
 Cu        16.6566500000        3.6985500000        2.0926100000
 Cu        14.0940100000        3.6985500000        2.0926100000
 Cu        11.5313600000       12.5758100000        2.0926100000
 Cu        17.9379700000       10.3564900000        2.0926100000
 Cu        20.5006200000       10.3564900000        2.0926100000
 Cu        11.5313600000        8.1371800000        2.0926100000
 Cu        10.2500400000       10.3564900000        2.0926100000
 Cu        15.3753300000        5.9178600000        2.0926100000
 Cu        12.8126900000        5.9178600000        2.0926100000
 Cu        11.5313600000        3.6985500000        2.0926100000
 Cu        15.3753300000       10.3564900000        2.0926100000
 Cu        16.6566500000        8.1371800000        2.0926100000
 Cu         6.4066100000        8.1371800000        2.0926100000
 Cu         3.8439700000        3.6985500000        2.0926100000
 Cu         8.9687200000        8.1371800000        2.0926100000
 Cu        10.2503100000        1.4797000000        2.0926100000
 Cu         5.1250200000        1.4797000000        2.0926100000
 Cu        14.0940100000        8.1371800000        2.0926100000
 Cu         7.6876700000        5.9180200000        2.0928300000
 Cu         8.9689900000        3.6987000000        2.0928300000
 Cu         6.4063400000        3.6987000000        2.0928300000
 Cu         5.1252900000        2.9590900000        4.1847800000
 Cu         1.2813200000        0.7397700000        4.1847800000
 Cu        14.0940100000        0.7397700000        4.1847800000
 Cu         7.6876600000       11.8358800000        4.1847800000
 Cu         7.6876600000        7.3972500000        4.1847800000
 Cu        10.2500400000        2.9590900000        4.1847800000
 Cu        20.5003500000       11.8358800000        4.1847800000
 Cu        12.8126900000        2.9590900000        4.1847800000
 Cu        11.5313600000        0.7397700000        4.1847800000
 Cu         3.8439700000        0.7397700000        4.1847800000
 Cu         8.9689900000        9.6165700000        4.1847800000
 Cu        15.3753300000        2.9590900000        4.1847800000
 Cu        10.2503100000       11.8358800000        4.1847800000
 Cu         2.5626400000        2.9590900000        4.1847800000
 Cu         6.4063400000        9.6165700000        4.1847800000
 Cu         6.4063400000        0.7399300000        4.1850000000
 Cu         3.8439700000        5.1780900000        4.1850000000
 Cu         8.9689900000        0.7399300000        4.1850000000
 Cu        12.8126900000        7.3974100000        4.1850000000
 Cu         5.1252900000        7.3974100000        4.1850000000
 Cu        17.9379700000        7.3974100000        4.1850000000
 Cu        10.2500400000        7.3974100000        4.1850000000
 Cu        11.5313600000        5.1780900000        4.1850000000
 Cu        15.3753300000       11.8360400000        4.1850000000
 Cu         6.4066100000        5.1780900000        4.1850000000
 Cu         8.9687200000        5.1780900000        4.1850000000
 Cu        14.0940100000        5.1780900000        4.1850000000
 Cu        14.0940100000        9.6167200000        4.1850000000
 Cu         7.6876600000        2.9592400000        4.1850000000
 Cu        11.5313600000        9.6167200000        4.1850000000
 Cu        16.6566500000        9.6167200000        4.1850000000
 Cu        12.8126900000       11.8360400000        4.1850000000
 Cu        19.2193000000        9.6167200000        4.1850000000
 Cu        17.9379700000       11.8360400000        4.1850000000
 Cu        15.3753300000        7.3974100000        4.1850000000
 Cu        16.6566500000        5.1780900000        4.1850000000
 Cu         7.6940124517        4.4328298630        6.2380491681
 Cu        10.2556143044        0.0040125986        6.2402160268
 Cu         3.8476313995        2.2141967396        6.2333509367
 Cu        11.5300100989        2.2222155170        6.2427005189
 Cu         2.5660787078        4.4367254840        6.2303993217
 Cu         7.6911262727        8.8732561924        6.2303739437
 Cu         8.9784884193        6.6518485026        6.2402836562
 Cu         5.1300641135        4.4354840757        6.2340292879
 Cu        10.2532095649        4.4384420125        6.2432373036
 Cu         6.4135034812        2.2162076488        6.2384455499
 Cu         8.9733240354        2.2163815193        6.2325646518
 Cu         6.4113376728        6.6543920812        6.2319551474
 Cu        10.2546118713        8.8717978415        6.2336552245
 Cu         5.1273374721        8.8756094821        6.2297704668
 Cu        12.8113800464        4.4383958397        6.2468805966
 Cu         5.1294166527       -0.0018957581        6.2346945876
 Cu         0.0022665244       -0.0023063994        6.2325109582
 Cu        12.8136038893        0.0013683013        6.2368897157
 Cu         1.2829736675        2.2170229785        6.2313505970
 Cu        19.2225794217       11.0958365613        6.2334605411
 Cu        15.3751480737        4.4365764395        6.2360920636
 Cu         2.5664064118       -0.0033285193        6.2319828317
 Cu         8.9728001268       11.0938004337        6.2336598764
 Cu         6.4096210967       11.0942099977        6.2305775208
 Cu        11.5351424953       11.0945587307        6.2329748676
 Cu        14.0925384835        2.2168935407        6.2391431518
 Cu        15.3770166420        8.8747971002        6.2304279718
 Cu        14.0867980403        6.6502850447        6.2430511368
 Cu        16.6560845824        6.6552584381        6.2292824820
 Cu        12.8151507507        8.8733501398        6.2343331726
 Cu         3.8444759350        6.6556789581        6.2303458353
 Cu        16.6591779764       11.0971902161        6.2317044416
 Cu        17.9401604834        8.8750829294        6.2321456546
 Cu         7.6928176997        0.0001322154        6.2394252507
 Cu        14.0952934452       11.0950350817        6.2341230061
 Cu        11.5341242271        6.6526489026        6.2436173635
 Cu         6.4104050053        3.6915490969        8.2691665861
 Cu         5.1282725809        5.9119780347        8.2563542511
 Cu         7.6932964471        5.9065983477        8.2571271907
 Cu        10.2733150233        5.9074913330        8.2976753500
 Cu         8.9732837567        3.6770694002        8.2644217759
 Cu         7.7052313989        1.4770040019        8.2853584846
 Cu        15.3842564397        5.9170618358        8.2619450995
 Cu        12.8295282697       10.3530341030        8.2621446754
 Cu        17.9461552504       10.3496136918        8.2588536981
 Cu        16.6641560338       12.5593885766        8.2672590718
 Cu         5.1358421112        1.4725450496        8.2658847665
 Cu        21.7905868849       12.5685062740        8.2578875773
 Cu        10.2538305301        1.4714606104        8.2835925662
 Cu        19.2293313138       12.5694455453        8.2695200001
 Cu        11.5451469052        8.1352850611        8.2668489616
 Cu         7.6903531559       10.3472834876        8.2562169500
 Cu         3.8512423584        3.6950244531        8.2563248849
 Cu        17.9460766617        5.9177236664        8.2566435347
 Cu        19.2262553096        8.1311232908        8.2566809181
 Cu         8.9784175876       12.5651383889        8.2564886751
 Cu        16.6707609577        3.6968459331        8.2557119026
 Cu        11.5414139609       12.5679603815        8.2577140650
 Cu        12.8036429440        5.9063795196        8.3073506430
 Cu        15.3830772024        1.4708759496        8.2609420055
 Cu         2.5719060522        1.4774376170        8.2577539993
 Cu        14.1077826254       12.5751892857        8.2666515746
 Cu         8.9727104702        8.1307958043        8.2578445041
 Cu         6.4114460684        8.1316534565        8.2566316434
 Cu        10.2585289536       10.3486230506        8.2610234119
 Cu        12.8091736100        1.4706527697        8.2731206554
 Cu        11.5514275284        3.7059578209        8.2865825518
 Cu        20.5055050501       10.3451987957        8.2574743637
 Cu        14.1059538717        3.7011154361        8.2697576543
 Cu        15.3858568103       10.3454676327        8.2583015271
 Cu        14.1053178270        8.1332562962        8.2600638531
 Cu        16.6686391587        8.1340271784        8.2570188806
 Pt        10.2266103214        2.9321744183       10.4702608366
 Cu         6.4027859279        0.7220819911       10.3344608081
 Cu         7.6336402539        2.9447265724       10.3653338204
 Cu         3.8526763608        5.1695719430       10.3272800225
 Cu        15.3873431567       11.8196458668       10.3301103213
 Cu        12.8355759589        7.4206569752       10.3331707826
 Cu        10.2545060427        7.4278094212       10.3211403615
 Cu         6.3951719702        5.1761875831       10.3299797053
 Cu         5.1150900435        2.9496125034       10.3325945056
 Cu        11.5931825892        5.2601136668       10.4798253345
 Cu         8.9582942053        0.6943679703       10.3511146786
 Cu         5.1355051597        7.3915200338       10.3206983539
 Cu         8.9200413928        5.2147280230       10.3098690359
 Cu         7.6907633661        7.4005653439       10.3264051507
 Cu        17.9552587479        7.3889816215       10.3225130314
 Cu        12.8264978473       11.8268742427       10.3324166272
 Cu        19.2367880751        9.6043007471       10.3263725662
 Cu        16.6810293215        5.1703131617       10.3220074041
 Cu        20.5212624735       11.8182867935       10.3288015666
 Cu        11.5456696462        9.6237501602       10.3228514691
 Cu        15.4047664043        2.9470915535       10.3257213237
 Cu        10.2636221463       11.8293992616       10.3251690651
 Cu        17.9523742448       11.8095889474       10.3306627076
 Cu        14.1414948742        5.1820896459       10.3352570173
 Cu         1.2992128566        0.7273628760       10.3191466358
 Cu        14.1123348928        9.6138326816       10.3256528369
 Cu        11.5619001798        0.6853890318       10.3649707796
 Cu        14.1201038849        0.7180330297       10.3277826634
 Cu         3.8530164972        0.7282254148       10.3291949604
 Cu        15.3979076055        7.3948478346       10.3195062577
 Cu         6.4204311136        9.6083504047       10.3212552332
 Cu        16.6726268624        9.6046737065       10.3313538179
 Cu        12.8948063872        2.9259271832       10.3196817951
 Cu         8.9769436567        9.6193444216       10.3222456395
 Cu         2.5737265432        2.9481789237       10.3215160051
 Cu         7.7042646988       11.8257930758       10.3245132273
  S        11.1190558251        4.0396355128       12.3769918497
  C         9.7692927181        4.8540722511       13.3287121381
  H        10.2064201641        5.1910689794       14.2767570116
  H         8.9736262031        4.1250986036       13.5117802894
  H         9.3662427755        5.7184923201       12.7813218877
