# Supplementary material for: Single Atom Alloys Segregation in the Presence of Ligands
Source: J Phys Chem C Nanomater Interfaces. 2023 Nov 13;127(46):22790–8. doi: 10.1021/acs.jpcc.3c05827 (PMC10683009; doi:10.1021/acs.jpcc.3c05827)
Supplement: Supplementary file 2 — jp3c05827_si_002.zip [file jp3c05827_si_002.zip › xyz/RSCH3/111/cu/cu111agsch3.txt]

     221

 Cu         0.0000000000        0.0000000000        0.0000000000
 Cu        12.8129500000        0.0001500000        0.0000000000
 Cu        16.6566500000        6.6576400000        0.0000000000
 Cu         2.5626400000        4.4383200000        0.0000000000
 Cu        14.0940100000       11.0962700000        0.0000000000
 Cu        12.8126900000        4.4383200000        0.0000000000
 Cu        11.5313600000        6.6576400000        0.0000000000
 Cu        12.8126900000        8.8769500000        0.0000000000
 Cu         7.6876700000        0.0001500000        0.0000000000
 Cu         5.1250200000        0.0001500000        0.0000000000
 Cu         2.5623800000        0.0001500000        0.0000000000
 Cu         3.8439700000        6.6576400000        0.0000000000
 Cu         1.2813200000        2.2190100000        0.0000000000
 Cu        15.3753300000        8.8769500000        0.0000000000
 Cu        11.5313600000       11.0962700000        0.0000000000
 Cu        10.2500400000        8.8769500000        0.0000000000
 Cu        14.0940100000        2.2190100000        0.0000000000
 Cu        16.6566500000       11.0962700000        0.0000000000
 Cu         6.4066100000       11.0962700000        0.0000000000
 Cu        17.9379700000        8.8769500000        0.0000000000
 Cu        15.3753300000        4.4383200000        0.0000000000
 Cu         8.9687200000       11.0962700000        0.0000000000
 Cu        10.2503100000        0.0001500000        0.0000000000
 Cu        19.2193000000       11.0962700000        0.0000000000
 Cu         5.1252900000        8.8769500000        0.0000000000
 Cu        14.0940100000        6.6576400000        0.0000000000
 Cu         7.6876700000        4.4384800000        0.0004400000
 Cu        10.2503100000        4.4384800000        0.0004400000
 Cu         8.9689900000        2.2191600000        0.0004400000
 Cu         5.1250200000        4.4384800000        0.0004400000
 Cu         6.4063400000        6.6577900000        0.0004400000
 Cu         6.4063400000        2.2191600000        0.0004400000
 Cu         8.9689900000        6.6577900000        0.0004400000
 Cu         3.8437000000        2.2191600000        0.0004400000
 Cu         7.6876700000        8.8771100000        0.0004400000
 Cu        11.5316300000        2.2191600000        0.0004400000
 Cu        21.7816700000       12.5756500000        2.0923900000
 Cu        15.3753300000        1.4795400000        2.0923900000
 Cu         8.9689900000       12.5756500000        2.0923900000
 Cu        12.8126900000        1.4795400000        2.0923900000
 Cu         2.5626400000        1.4795400000        2.0923900000
 Cu         7.6876600000       10.3563400000        2.0923900000
 Cu         7.6876600000        1.4797000000        2.0926100000
 Cu         5.1252900000        5.9178600000        2.0926100000
 Cu        10.2500400000        5.9178600000        2.0926100000
 Cu        17.9379700000        5.9178600000        2.0926100000
 Cu        16.6566500000       12.5758100000        2.0926100000
 Cu        19.2193000000        8.1371800000        2.0926100000
 Cu        14.0940100000       12.5758100000        2.0926100000
 Cu        19.2193000000       12.5758100000        2.0926100000
 Cu        12.8126900000       10.3564900000        2.0926100000
 Cu        16.6566500000        3.6985500000        2.0926100000
 Cu        14.0940100000        3.6985500000        2.0926100000
 Cu        11.5313600000       12.5758100000        2.0926100000
 Cu        17.9379700000       10.3564900000        2.0926100000
 Cu        20.5006200000       10.3564900000        2.0926100000
 Cu        11.5313600000        8.1371800000        2.0926100000
 Cu        10.2500400000       10.3564900000        2.0926100000
 Cu        15.3753300000        5.9178600000        2.0926100000
 Cu        12.8126900000        5.9178600000        2.0926100000
 Cu        11.5313600000        3.6985500000        2.0926100000
 Cu        15.3753300000       10.3564900000        2.0926100000
 Cu        16.6566500000        8.1371800000        2.0926100000
 Cu         6.4066100000        8.1371800000        2.0926100000
 Cu         3.8439700000        3.6985500000        2.0926100000
 Cu         8.9687200000        8.1371800000        2.0926100000
 Cu        10.2503100000        1.4797000000        2.0926100000
 Cu         5.1250200000        1.4797000000        2.0926100000
 Cu        14.0940100000        8.1371800000        2.0926100000
 Cu         7.6876700000        5.9180200000        2.0928300000
 Cu         8.9689900000        3.6987000000        2.0928300000
 Cu         6.4063400000        3.6987000000        2.0928300000
 Cu         5.1252900000        2.9590900000        4.1847800000
 Cu         1.2813200000        0.7397700000        4.1847800000
 Cu        14.0940100000        0.7397700000        4.1847800000
 Cu         7.6876600000       11.8358800000        4.1847800000
 Cu         7.6876600000        7.3972500000        4.1847800000
 Cu        10.2500400000        2.9590900000        4.1847800000
 Cu        20.5003500000       11.8358800000        4.1847800000
 Cu        12.8126900000        2.9590900000        4.1847800000
 Cu        11.5313600000        0.7397700000        4.1847800000
 Cu         3.8439700000        0.7397700000        4.1847800000
 Cu         8.9689900000        9.6165700000        4.1847800000
 Cu        15.3753300000        2.9590900000        4.1847800000
 Cu        10.2503100000       11.8358800000        4.1847800000
 Cu         2.5626400000        2.9590900000        4.1847800000
 Cu         6.4063400000        9.6165700000        4.1847800000
 Cu         6.4063400000        0.7399300000        4.1850000000
 Cu         3.8439700000        5.1780900000        4.1850000000
 Cu         8.9689900000        0.7399300000        4.1850000000
 Cu        12.8126900000        7.3974100000        4.1850000000
 Cu         5.1252900000        7.3974100000        4.1850000000
 Cu        17.9379700000        7.3974100000        4.1850000000
 Cu        10.2500400000        7.3974100000        4.1850000000
 Cu        11.5313600000        5.1780900000        4.1850000000
 Cu        15.3753300000       11.8360400000        4.1850000000
 Cu         6.4066100000        5.1780900000        4.1850000000
 Cu         8.9687200000        5.1780900000        4.1850000000
 Cu        14.0940100000        5.1780900000        4.1850000000
 Cu        14.0940100000        9.6167200000        4.1850000000
 Cu         7.6876600000        2.9592400000        4.1850000000
 Cu        11.5313600000        9.6167200000        4.1850000000
 Cu        16.6566500000        9.6167200000        4.1850000000
 Cu        12.8126900000       11.8360400000        4.1850000000
 Cu        19.2193000000        9.6167200000        4.1850000000
 Cu        17.9379700000       11.8360400000        4.1850000000
 Cu        15.3753300000        7.3974100000        4.1850000000
 Cu        16.6566500000        5.1780900000        4.1850000000
 Cu         7.6881928906        4.4362811575        6.2410264596
 Cu        10.2493933689        0.0051715386        6.2331881928
 Cu         3.8417717878        2.2179333333        6.2306373897
 Cu        11.5289674004        2.2296657346        6.2523898303
 Cu         2.5621089651        4.4392305334        6.2308121585
 Cu         7.6936751707        8.8703612688        6.2389471814
 Cu         8.9717984971        6.6509845711        6.2506552973
 Cu         5.1245311671        4.4393197759        6.2300471604
 Cu        10.2493747801        4.4358449459        6.2559391311
 Cu         6.4072280132        2.2165723481        6.2362071001
 Cu         8.9693456327        2.2287102233        6.2510328729
 Cu         6.4111594354        6.6539697565        6.2356501034
 Cu        10.2487951691        8.8710422222        6.2390878171
 Cu         5.1271097213        8.8742369883        6.2287813597
 Cu        12.8104701396        4.4378007520        6.2435426579
 Cu         5.1222233830       -0.0014595000        6.2343783006
 Cu        -0.0000355751       -0.0010428189        6.2345262380
 Cu        12.8111615237        0.0028447659        6.2342334261
 Cu         1.2809718395        2.2185959030        6.2306751765
 Cu        19.2180151143       11.0960463610        6.2296986438
 Cu        15.3750130419        4.4406995511        6.2294937151
 Cu         2.5609840110        0.0004907960        6.2304377808
 Cu         8.9675933331       11.0929341872        6.2324119242
 Cu         6.4049169576       11.0948799334        6.2307620672
 Cu        11.5297215718       11.0929083118        6.2327084591
 Cu        14.0908203372        2.2176977365        6.2355925257
 Cu        15.3717390615        8.8747305087        6.2283643365
 Cu        14.0878735432        6.6557903095        6.2355715112
 Cu        16.6562008796        6.6606893603        6.2263200516
 Cu        12.8040967940        8.8705985345        6.2387718673
 Cu         3.8430596013        6.6603027272        6.2258132274
 Cu        16.6555889278       11.0957738920        6.2292211606
 Cu        17.9369282212        8.8787411574        6.2275301078
 Cu         7.6870995866        0.0019529464        6.2337423030
 Cu        14.0924743761       11.0947347645        6.2304020086
 Cu        11.5254255063        6.6518440791        6.2497930235
 Cu         6.3891295425        3.6946449178        8.2569994608
 Cu         5.1059073935        5.9240754042        8.2488240048
 Cu         7.6807435485        5.9119960688        8.2812154233
 Cu        10.2478397662        5.8854674846        8.3170300515
 Cu         8.9507655495        3.7201492582        8.3063899999
 Cu         7.6913137389        1.4812253139        8.2726517146
 Cu        15.3868374542        5.9259581198        8.2494191996
 Cu        12.8099033384       10.3558417140        8.2560426128
 Cu        17.9350501904       10.3553711918        8.2540249496
 Cu        16.6520278809       12.5652764378        8.2541899611
 Cu         5.1200110435        1.4714754440        8.2597616823
 Cu        21.7757648079       12.5735714180        8.2573067006
 Cu        10.2474336507        1.4710032444        8.2711745236
 Cu        19.2190183179       12.5654580727        8.2545308977
 Cu        11.5196512360        8.1183379134        8.2858562426
 Cu         7.6809218604       10.3539604310        8.2557403655
 Cu         3.8356464628        3.7005045907        8.2566553053
 Cu        17.9345557851        5.9237412454        8.2511737530
 Cu        19.2130643751        8.1410148886        8.2528592487
 Cu         8.9633004353       12.5670457748        8.2598318902
 Cu        16.6632172985        3.7014893072        8.2557419257
 Cu        11.5279192543       12.5680776269        8.2599891859
 Cu        12.8152398096        5.9207483232        8.2787444981
 Cu        15.3739683553        1.4725022335        8.2588774890
 Cu         2.5588304523        1.4725542019        8.2588843396
 Cu        14.0922988183       12.5725244448        8.2572905825
 Cu         8.9753411859        8.1159850444        8.2852541736
 Cu         6.4014275834        8.1356952402        8.2535926345
 Cu        10.2461010118       10.3479702977        8.2584067024
 Cu        12.8026854702        1.4856887799        8.2736252394
 Cu        11.5454183039        3.7235908886        8.3090935706
 Cu        20.4966767010       10.3507727009        8.2537147022
 Cu        14.1111437809        3.6973252883        8.2564851779
 Cu        15.3731130852       10.3537401388        8.2528757770
 Cu        14.0948641425        8.1409958451        8.2544750423
 Cu        16.6584348109        8.1424933764        8.2523289807
 Ag        10.2504320826        2.9393094719       10.5664131733
 Cu         6.3802024495        0.7209452283       10.3269081321
 Cu         7.5865151723        2.9436846056       10.3264739760
 Cu         3.8163526180        5.1747140059       10.3219871016
 Cu        15.3569712806       11.8166961518       10.3263742950
 Cu        12.8692205343        7.4459474895       10.3220648155
 Cu        10.2566144074        7.3976690929       10.3870751230
 Cu         6.3246743328        5.1735871630       10.3133661991
 Cu         5.0815301079        2.9438206354       10.3215811174
 Cu        11.6895115655        5.2497433531       10.4202605278
 Cu         8.9229304057        0.6699779177       10.3208531792
 Cu         5.0993344456        7.4005973869       10.3182328313
 Cu         8.7944104841        5.2303997089       10.4321369521
 Cu         7.6245736322        7.4393215108       10.3165343017
 Cu        17.9340012662        7.3999366993       10.3232860042
 Cu        12.7995649856       11.8274659632       10.3255562952
 Cu        19.2130122819        9.6138216059       10.3217026516
 Cu        16.6732602988        5.1775728973       10.3215997588
 Cu        20.5099773650       11.8142065748       10.3258761143
 Cu        11.5240128055        9.6188904456       10.3171686852
 Cu        15.4101774688        2.9474469766       10.3202453126
 Cu        10.2423367116       11.8277922264       10.3209548166
 Cu        17.9338409859       11.8198807957       10.3219054418
 Cu        14.1629364805        5.1814504643       10.3164275474
 Cu         1.2822669208        0.7254604827       10.3287904282
 Cu        14.0971613117        9.6300769471       10.3200029618
 Cu        11.5714288066        0.6694986196       10.3220051626
 Cu        14.1113869152        0.7240906830       10.3260016551
 Cu         3.8304289761        0.7248928949       10.3285781219
 Cu        15.3938910855        7.4070046006       10.3172307820
 Cu         6.3947473939        9.6228637698       10.3220969656
 Cu        16.6550092347        9.6166859610       10.3218275247
 Cu        12.9061041288        2.9528192073       10.3303431670
 Cu         8.9650420155        9.6150211854       10.3153831329
 Cu         2.5572239721        2.9492401486       10.3282095328
 Cu         7.6871835547       11.8257090872       10.3246970062
  S        10.1745687281        5.7917372070       12.1480914395
  C         9.7633223212        7.0196821482       13.4758312048
  H        10.4841402041        6.8836212948       14.2882687016
  H         8.7469784134        6.7982310810       13.8162522969
  H         9.8156985561        8.0391007376       13.0782803177
