# Supplementary material for: Single Atom Alloys Segregation in the Presence of Ligands
Source: J Phys Chem C Nanomater Interfaces. 2023 Nov 13;127(46):22790–8. doi: 10.1021/acs.jpcc.3c05827 (PMC10683009; doi:10.1021/acs.jpcc.3c05827)
Supplement: Supplementary file 2 — jp3c05827_si_002.zip [file jp3c05827_si_002.zip › xyz/RSCH3/111/pt/pt111cusch3.txt]

     221

 Pt        12.4901900000        7.2112100000        0.0000000000
 Pt        15.2659100000        2.4035100000        0.0000000000
 Pt         1.3878600000        2.4035100000        0.0000000000
 Pt        11.1026200000        0.0001700000        0.0000000000
 Pt         2.7757300000        4.8073600000        0.0000000000
 Pt        15.2659200000       12.0189100000        0.0000000000
 Pt        13.8780500000        4.8073600000        0.0000000000
 Pt        12.4901900000       12.0189100000        0.0000000000
 Pt         5.5511600000        0.0001700000        0.0000000000
 Pt        18.0416400000       12.0189100000        0.0000000000
 Pt        11.1023200000        9.6150600000        0.0000000000
 Pt         6.9393200000       12.0189100000        0.0000000000
 Pt        16.6537800000        9.6150600000        0.0000000000
 Pt        20.8173700000       12.0189100000        0.0000000000
 Pt        15.2659100000        7.2112100000        0.0000000000
 Pt        13.8783400000        0.0001700000        0.0000000000
 Pt         4.1635900000        7.2112100000        0.0000000000
 Pt        19.4295100000        9.6150600000        0.0000000000
 Pt         5.5514600000        9.6150600000        0.0000000000
 Pt         2.7754300000        0.0001700000        0.0000000000
 Pt        16.6537800000        4.8073600000        0.0000000000
 Pt        18.0416400000        7.2112100000        0.0000000000
 Pt        13.8780500000        9.6150600000        0.0000000000
 Pt         9.7144600000       12.0189100000        0.0000000000
 Pt         8.3268900000        0.0001700000        0.0000000000
 Pt         0.0000000000        0.0000000000        0.0000000000
 Pt         9.7147500000        2.4036800000        0.0004800000
 Pt         8.3268900000        4.8075300000        0.0004800000
 Pt         6.9390300000        2.4036800000        0.0004800000
 Pt        12.4904800000        2.4036800000        0.0004800000
 Pt         4.1633000000        2.4036800000        0.0004800000
 Pt         9.7147500000        7.2113800000        0.0004800000
 Pt         8.3268900000        9.6152300000        0.0004800000
 Pt        11.1026200000        4.8075300000        0.0004800000
 Pt         5.5511600000        4.8075300000        0.0004800000
 Pt         6.9390300000        7.2113800000        0.0004800000
 Pt         8.3268900000       11.2174600000        2.2663700000
 Pt        13.8780500000        1.6025700000        2.2663700000
 Pt        16.6537800000        1.6025700000        2.2663700000
 Pt         9.7147500000       13.6213100000        2.2663700000
 Pt        23.5928000000       13.6213100000        2.2663700000
 Pt         2.7757300000        1.6025700000        2.2663700000
 Pt        15.2659100000        4.0060800000        2.2666100000
 Pt         9.7144600000        8.8137800000        2.2666100000
 Pt         4.1635900000        4.0060800000        2.2666100000
 Pt        15.2659200000        8.8137800000        2.2666100000
 Pt        13.8780500000       11.2176300000        2.2666100000
 Pt         5.5511600000        1.6027400000        2.2666100000
 Pt        16.6537800000       11.2176300000        2.2666100000
 Pt        12.4901900000        4.0060800000        2.2666100000
 Pt        11.1026200000        1.6027400000        2.2666100000
 Pt        11.1023200000        6.4099300000        2.2666100000
 Pt        20.8173700000       13.6214800000        2.2666100000
 Pt         5.5514500000        6.4099300000        2.2666100000
 Pt        13.8780500000        6.4099300000        2.2666100000
 Pt        20.8173700000        8.8137800000        2.2666100000
 Pt        19.4295100000        6.4099300000        2.2666100000
 Pt        18.0416400000        4.0060800000        2.2666100000
 Pt        15.2659100000       13.6214800000        2.2666100000
 Pt        11.1023200000       11.2176300000        2.2666100000
 Pt         8.3268900000        1.6027400000        2.2666100000
 Pt        22.2052300000       11.2176300000        2.2666100000
 Pt        12.4901900000        8.8137800000        2.2666100000
 Pt        19.4295100000       11.2176300000        2.2666100000
 Pt        18.0416400000        8.8137800000        2.2666100000
 Pt        12.4901900000       13.6214800000        2.2666100000
 Pt        18.0416400000       13.6214800000        2.2666100000
 Pt         6.9393200000        8.8137800000        2.2666100000
 Pt        16.6537800000        6.4099300000        2.2666100000
 Pt         9.7147500000        4.0062500000        2.2668500000
 Pt         6.9390300000        4.0062500000        2.2668500000
 Pt         8.3268900000        6.4101000000        2.2668500000
 Pt         6.9390300000       10.4161800000        4.5327400000
 Pt        22.2049400000       12.8200300000        4.5327400000
 Pt         8.3268900000       12.8200300000        4.5327400000
 Pt        11.1026200000       12.8200300000        4.5327400000
 Pt         4.1635900000        0.8012800000        4.5327400000
 Pt        13.8780500000        3.2051300000        4.5327400000
 Pt         5.5514500000        3.2051300000        4.5327400000
 Pt        11.1023200000        3.2051300000        4.5327400000
 Pt        15.2659100000        0.8012800000        4.5327400000
 Pt         1.3878600000        0.8012800000        4.5327400000
 Pt         8.3268900000        8.0123300000        4.5327400000
 Pt         2.7757300000        3.2051300000        4.5327400000
 Pt         9.7147500000       10.4161800000        4.5327400000
 Pt        16.6537800000        3.2051300000        4.5327400000
 Pt        12.4901900000        0.8012800000        4.5327400000
 Pt        12.4901900000        5.6086500000        4.5329800000
 Pt        18.0416400000       10.4163500000        4.5329800000
 Pt        18.0416400000        5.6086500000        4.5329800000
 Pt         6.9393200000        5.6086500000        4.5329800000
 Pt         4.1635900000        5.6086500000        4.5329800000
 Pt        16.6537800000       12.8202000000        4.5329800000
 Pt        13.8780500000        8.0125000000        4.5329800000
 Pt        19.4295100000        8.0125000000        4.5329800000
 Pt         8.3268900000        3.2053000000        4.5329800000
 Pt         9.7144600000        5.6086500000        4.5329800000
 Pt        12.4901900000       10.4163500000        4.5329800000
 Pt        13.8780500000       12.8202000000        4.5329800000
 Pt        15.2659200000       10.4163500000        4.5329800000
 Pt        19.4295100000       12.8202000000        4.5329800000
 Pt        11.1023200000        8.0125000000        4.5329800000
 Pt        16.6537800000        8.0125000000        4.5329800000
 Pt         5.5514600000        8.0125000000        4.5329800000
 Pt        20.8173700000       10.4163500000        4.5329800000
 Pt         6.9390300000        0.8014500000        4.5329800000
 Pt         9.7147500000        0.8014500000        4.5329800000
 Pt        15.2659100000        5.6086500000        4.5329800000
 Pt         8.3333022531        4.8144158286        6.8147477662
 Pt         6.9439147379        2.4109724827        6.8055454795
 Pt        -0.0026730822        0.0046710411        6.8055696070
 Pt         4.1663329669        2.4060341733        6.8046310892
 Pt        11.1027537474        0.0029570910        6.7871864477
 Pt        11.1024695986        9.6100111261        6.8002650614
 Pt        16.6464487870        4.8087412750        6.8050912948
 Pt         2.7755552463        4.8075091535        6.8010088702
 Pt        20.8177259324       12.0167945905        6.7996652855
 Pt         5.5580403543        9.6107778954        6.8017171992
 Pt         5.5583177387        4.8085050827        6.8052122777
 Pt         8.3319614049        9.6118683877        6.8028861131
 Pt         1.3850071460        2.4061930787        6.8046179412
 Pt        13.8758529696        0.0069794945        6.8017501879
 Pt         2.7757029272        0.0031761824        6.8051956294
 Pt         9.7160052917        7.2024370149        6.8188595007
 Pt         9.7152102601       12.0201564163        6.8031729577
 Pt        12.4866111234        2.4126820149        6.8080386704
 Pt        11.1022875280        4.8032730423        6.8444205159
 Pt         6.9395596095       12.0219014151        6.8018209672
 Pt         9.7182114880        2.4123997410        6.8081724516
 Pt         6.9499289351        7.2063554899        6.8037070240
 Pt        12.4898059145       12.0201097724        6.8033310919
 Pt        15.2608182875        2.4109736207        6.8053327422
 Pt        13.8715133392        4.8143071129        6.8144392529
 Pt         5.5539210014        0.0044582763        6.8058128624
 Pt         4.1689185843        7.2073789039        6.8008485032
 Pt        15.2549193778        7.2063996206        6.8035054564
 Pt        16.6468781818        9.6103993015        6.8016951053
 Pt        18.0360232027        7.2074041764        6.8009174116
 Pt         8.3290521754        0.0068773599        6.8017108784
 Pt        13.8731089207        9.6118299358        6.8030165003
 Pt        19.4294740134        9.6091413372        6.7998158275
 Pt        12.4883444184        7.2023275187        6.8184863742
 Pt        15.2656419250       12.0217040936        6.8019749573
 Pt        18.0414215910       12.0165686237        6.7995656853
 Pt         9.7266239039        3.9959105900        9.1430913569
 Pt         6.9474087912        4.0108605031        9.0875465308
 Pt         5.5654481990        6.4123474265        9.0809663685
 Pt         8.3328522181        1.6073202846        9.0797403208
 Pt         8.3495962151        6.3957594972        9.1402194206
 Pt        11.1020523377        6.3977891810        9.1304500064
 Pt        13.8548880999        6.3963208035        9.1393169856
 Pt        12.4927685845        8.8123789545        9.0785739455
 Pt         6.9443772932        8.8089932572        9.0760413496
 Pt        22.2009290698       11.2171746353        9.0721512746
 Pt        18.0471928239       13.6219994288        9.0653705607
 Pt        11.1023606178       11.2227033598        9.0719423474
 Pt        16.6527467438        1.6083651808        9.0816693965
 Pt        20.8117421609       13.6221106019        9.0658064290
 Pt        23.5862117544       13.6229212702        9.0790686120
 Pt        13.8838122331       11.2213465388        9.0748941567
 Pt        11.1024998267        1.6061556866        9.0909210717
 Pt         8.3211172887       11.2212215361        9.0749203235
 Pt        20.8215545291        8.8118605300        9.0737247251
 Pt         9.7102205339       13.6258088169        9.0805029300
 Pt        13.8720703406        1.6077581015        9.0798046602
 Pt        19.4295649263       11.2150352020        9.0745806004
 Pt         4.1652883085        4.0135459284        9.0756601748
 Pt         5.5519507073        1.6081385314        9.0819097812
 Pt        19.4296339092        6.4129176119        9.0683975909
 Pt        15.2726762722       13.6226456678        9.0789985344
 Pt         9.7120330471        8.8125532093        9.0788641235
 Pt        16.6397649312        6.4122257362        9.0806765854
 Pt         2.7755425256        1.6072026087        9.0815043111
 Pt        12.4943380240       13.6257115794        9.0805361033
 Pt        12.4769730961        3.9960340743        9.1431944273
 Pt        18.0397213950        4.0136132135        9.0754722663
 Pt        15.2567434846        4.0112138688        9.0872513868
 Pt        16.6582381242       11.2170730790        9.0720885581
 Pt        18.0374409038        8.8119796809        9.0738360326
 Pt        15.2609676893        8.8090582528        9.0759672338
 Cu        11.0978592399        3.0970721094       11.3290375554
 Pt        19.4295150612        8.0192553877       11.3597974093
 Pt         9.6498347246        5.6412769281       11.4690718609
 Pt         6.9140023379        5.6170252930       11.4016284932
 Pt        12.5539565131        5.6418364115       11.4677174998
 Pt         8.3187768239        3.1851912126       11.3708063308
 Pt         4.1617075022        5.6152658817       11.3701670413
 Pt         6.9383413311        0.8027348714       11.3710517058
 Pt        16.6466472960       12.8144700062       11.3821048123
 Pt         5.5443465197        8.0242591071       11.3823968802
 Pt        13.9018452869        8.0680516560       11.3979782048
 Pt         9.7057458578        0.7895552381       11.3593985939
 Pt         5.5325413366        3.2097414750       11.3815430448
 Pt         8.3030000265        8.0680544024       11.3983543635
 Pt        11.1024264798        8.0931269207       11.3503383144
 Pt        19.4296281232       12.8289277141       11.3706869084
 Pt        15.2750002929       10.4385673707       11.3740520677
 Pt        13.8760518620       12.8352694232       11.3835881036
 Pt         8.3283022704       12.8351229004       11.3835023517
 Pt         2.7752474789        3.2101420473       11.3799170409
 Pt        11.1024459209       12.8415205610       11.3693494000
 Pt         4.1620928757        0.8091039170       11.3826942162
 Pt        13.8837091608        3.1859307512       11.3703481633
 Pt        16.6714461519        3.2099697668       11.3811174584
 Pt        20.8139953144       10.4242788424       11.3709929044
 Pt        16.6606990057        8.0241179782       11.3821700503
 Pt        12.4983141908        0.7905483598       11.3593631094
 Pt        18.0425152840        5.6149636640       11.3700383663
 Pt        12.4981887265       10.4515371518       11.3691084006
 Pt         1.3883322602        0.8095365101       11.3825618437
 Pt         9.7068565737       10.4515471602       11.3692551844
 Pt         6.9296183240       10.4383368757       11.3742462484
 Pt        22.2115842710       12.8144464552       11.3823011537
 Pt        15.2900477940        5.6170668010       11.4006450563
 Pt        18.0446416816       10.4244186134       11.3709203962
 Pt        15.2665323706        0.8032308498       11.3709410553
  S        11.1030539496        5.1829680183       13.1739411369
  C        11.1054890962        6.5711619061       14.3694568834
  H        11.0890596727        7.5360310940       13.8389719364
  H        12.0188771455        6.4721353075       14.9697712723
  H        10.2109305695        6.4542234539       14.9944361381
