# Supplementary material for: Single Atom Alloys Segregation in the Presence of Ligands
Source: J Phys Chem C Nanomater Interfaces. 2023 Nov 13;127(46):22790–8. doi: 10.1021/acs.jpcc.3c05827 (PMC10683009; doi:10.1021/acs.jpcc.3c05827)
Supplement: Supplementary file 2 — jp3c05827_si_002.zip [file jp3c05827_si_002.zip › xyz/RSCH3/111/pt/pt111agsch3.txt]

     221

 Pt        12.4901900000        7.2112100000        0.0000000000
 Pt        15.2659100000        2.4035100000        0.0000000000
 Pt         1.3878600000        2.4035100000        0.0000000000
 Pt        11.1026200000        0.0001700000        0.0000000000
 Pt         2.7757300000        4.8073600000        0.0000000000
 Pt        15.2659200000       12.0189100000        0.0000000000
 Pt        13.8780500000        4.8073600000        0.0000000000
 Pt        12.4901900000       12.0189100000        0.0000000000
 Pt         5.5511600000        0.0001700000        0.0000000000
 Pt        18.0416400000       12.0189100000        0.0000000000
 Pt        11.1023200000        9.6150600000        0.0000000000
 Pt         6.9393200000       12.0189100000        0.0000000000
 Pt        16.6537800000        9.6150600000        0.0000000000
 Pt        20.8173700000       12.0189100000        0.0000000000
 Pt        15.2659100000        7.2112100000        0.0000000000
 Pt        13.8783400000        0.0001700000        0.0000000000
 Pt         4.1635900000        7.2112100000        0.0000000000
 Pt        19.4295100000        9.6150600000        0.0000000000
 Pt         5.5514600000        9.6150600000        0.0000000000
 Pt         2.7754300000        0.0001700000        0.0000000000
 Pt        16.6537800000        4.8073600000        0.0000000000
 Pt        18.0416400000        7.2112100000        0.0000000000
 Pt        13.8780500000        9.6150600000        0.0000000000
 Pt         9.7144600000       12.0189100000        0.0000000000
 Pt         8.3268900000        0.0001700000        0.0000000000
 Pt         0.0000000000        0.0000000000        0.0000000000
 Pt         9.7147500000        2.4036800000        0.0004800000
 Pt         8.3268900000        4.8075300000        0.0004800000
 Pt         6.9390300000        2.4036800000        0.0004800000
 Pt        12.4904800000        2.4036800000        0.0004800000
 Pt         4.1633000000        2.4036800000        0.0004800000
 Pt         9.7147500000        7.2113800000        0.0004800000
 Pt         8.3268900000        9.6152300000        0.0004800000
 Pt        11.1026200000        4.8075300000        0.0004800000
 Pt         5.5511600000        4.8075300000        0.0004800000
 Pt         6.9390300000        7.2113800000        0.0004800000
 Pt         8.3268900000       11.2174600000        2.2663700000
 Pt        13.8780500000        1.6025700000        2.2663700000
 Pt        16.6537800000        1.6025700000        2.2663700000
 Pt         9.7147500000       13.6213100000        2.2663700000
 Pt        23.5928000000       13.6213100000        2.2663700000
 Pt         2.7757300000        1.6025700000        2.2663700000
 Pt        15.2659100000        4.0060800000        2.2666100000
 Pt         9.7144600000        8.8137800000        2.2666100000
 Pt         4.1635900000        4.0060800000        2.2666100000
 Pt        15.2659200000        8.8137800000        2.2666100000
 Pt        13.8780500000       11.2176300000        2.2666100000
 Pt         5.5511600000        1.6027400000        2.2666100000
 Pt        16.6537800000       11.2176300000        2.2666100000
 Pt        12.4901900000        4.0060800000        2.2666100000
 Pt        11.1026200000        1.6027400000        2.2666100000
 Pt        11.1023200000        6.4099300000        2.2666100000
 Pt        20.8173700000       13.6214800000        2.2666100000
 Pt         5.5514500000        6.4099300000        2.2666100000
 Pt        13.8780500000        6.4099300000        2.2666100000
 Pt        20.8173700000        8.8137800000        2.2666100000
 Pt        19.4295100000        6.4099300000        2.2666100000
 Pt        18.0416400000        4.0060800000        2.2666100000
 Pt        15.2659100000       13.6214800000        2.2666100000
 Pt        11.1023200000       11.2176300000        2.2666100000
 Pt         8.3268900000        1.6027400000        2.2666100000
 Pt        22.2052300000       11.2176300000        2.2666100000
 Pt        12.4901900000        8.8137800000        2.2666100000
 Pt        19.4295100000       11.2176300000        2.2666100000
 Pt        18.0416400000        8.8137800000        2.2666100000
 Pt        12.4901900000       13.6214800000        2.2666100000
 Pt        18.0416400000       13.6214800000        2.2666100000
 Pt         6.9393200000        8.8137800000        2.2666100000
 Pt        16.6537800000        6.4099300000        2.2666100000
 Pt         9.7147500000        4.0062500000        2.2668500000
 Pt         6.9390300000        4.0062500000        2.2668500000
 Pt         8.3268900000        6.4101000000        2.2668500000
 Pt         6.9390300000       10.4161800000        4.5327400000
 Pt        22.2049400000       12.8200300000        4.5327400000
 Pt         8.3268900000       12.8200300000        4.5327400000
 Pt        11.1026200000       12.8200300000        4.5327400000
 Pt         4.1635900000        0.8012800000        4.5327400000
 Pt        13.8780500000        3.2051300000        4.5327400000
 Pt         5.5514500000        3.2051300000        4.5327400000
 Pt        11.1023200000        3.2051300000        4.5327400000
 Pt        15.2659100000        0.8012800000        4.5327400000
 Pt         1.3878600000        0.8012800000        4.5327400000
 Pt         8.3268900000        8.0123300000        4.5327400000
 Pt         2.7757300000        3.2051300000        4.5327400000
 Pt         9.7147500000       10.4161800000        4.5327400000
 Pt        16.6537800000        3.2051300000        4.5327400000
 Pt        12.4901900000        0.8012800000        4.5327400000
 Pt        12.4901900000        5.6086500000        4.5329800000
 Pt        18.0416400000       10.4163500000        4.5329800000
 Pt        18.0416400000        5.6086500000        4.5329800000
 Pt         6.9393200000        5.6086500000        4.5329800000
 Pt         4.1635900000        5.6086500000        4.5329800000
 Pt        16.6537800000       12.8202000000        4.5329800000
 Pt        13.8780500000        8.0125000000        4.5329800000
 Pt        19.4295100000        8.0125000000        4.5329800000
 Pt         8.3268900000        3.2053000000        4.5329800000
 Pt         9.7144600000        5.6086500000        4.5329800000
 Pt        12.4901900000       10.4163500000        4.5329800000
 Pt        13.8780500000       12.8202000000        4.5329800000
 Pt        15.2659200000       10.4163500000        4.5329800000
 Pt        19.4295100000       12.8202000000        4.5329800000
 Pt        11.1023200000        8.0125000000        4.5329800000
 Pt        16.6537800000        8.0125000000        4.5329800000
 Pt         5.5514600000        8.0125000000        4.5329800000
 Pt        20.8173700000       10.4163500000        4.5329800000
 Pt         6.9390300000        0.8014500000        4.5329800000
 Pt         9.7147500000        0.8014500000        4.5329800000
 Pt        15.2659100000        5.6086500000        4.5329800000
 Pt         8.3387461457        4.8115973337        6.8185867201
 Pt         6.9466607486        2.4116382948        6.8056886734
 Pt        -0.0037681377        0.0055779645        6.8041283208
 Pt         4.1671153707        2.4062268799        6.8034872341
 Pt        11.1026415241        0.0104258046        6.7888942291
 Pt        11.1024130420        9.6090306975        6.7967700919
 Pt        16.6434773677        4.8081814069        6.8036502021
 Pt         2.7753331685        4.8068870324        6.8000109962
 Pt        20.8168202758       12.0202075204        6.7981713252
 Pt         5.5583019267        9.6104962696        6.8011018540
 Pt         5.5609272486        4.8077867126        6.8037855137
 Pt         8.3321130565        9.6107457588        6.8008170269
 Pt         1.3838562393        2.4063378585        6.8034077473
 Pt        13.8744922292        0.0105925800        6.8006018483
 Pt         2.7755453230        0.0035439848        6.8042873832
 Pt         9.7176035587        7.1987976701        6.8193971877
 Pt         9.7146438422       12.0205442043        6.8019563101
 Pt        12.4836950013        2.4150130123        6.8163079719
 Pt        11.1021858203        4.8000790943        6.8543667960
 Pt         6.9384427331       12.0231797300        6.8002359590
 Pt         9.7208392355        2.4148270794        6.8164057061
 Pt         6.9525738932        7.2034506271        6.8029875684
 Pt        12.4902217543       12.0206223493        6.8021714163
 Pt        15.2577301978        2.4115536013        6.8053561980
 Pt        13.8659056840        4.8117691586        6.8182598752
 Pt         5.5547510066        0.0055080159        6.8044379447
 Pt         4.1697490415        7.2066768244        6.7998184813
 Pt        15.2520205974        7.2038195794        6.8028893698
 Pt        16.6463605474        9.6103633086        6.8010628302
 Pt        18.0348841190        7.2068316462        6.7998893056
 Pt         8.3301434042        0.0107153717        6.8007712030
 Pt        13.8728076743        9.6109840538        6.8009852032
 Pt        19.4293132678        9.6101316902        6.7988010168
 Pt        12.4866383119        7.1987091805        6.8189792849
 Pt        15.2665074334       12.0232582552        6.8004947633
 Pt        18.0418899393       12.0202312846        6.7981227263
 Pt         9.7257225850        3.9969849650        9.1689343973
 Pt         6.9459345458        4.0130348071        9.0862216740
 Pt         5.5658601084        6.4121089295        9.0808120829
 Pt         8.3336299783        1.6104086874        9.0848245404
 Pt         8.3497142402        6.3935913699        9.1441644680
 Pt        11.1022692881        6.3925861533        9.1381303737
 Pt        13.8549340616        6.3942143623        9.1436016755
 Pt        12.4940164166        8.8123620843        9.0708674679
 Pt         6.9427636445        8.8076490888        9.0722205910
 Pt        22.1988466903       11.2151397605        9.0685066682
 Pt        18.0486073238       13.6210122822        9.0604439420
 Pt        11.1021101265       11.2237808880        9.0670343460
 Pt        16.6529954480        1.6090292668        9.0787380182
 Pt        20.8099819623       13.6211910170        9.0605869435
 Pt        23.5852371085       13.6232971940        9.0749841211
 Pt        13.8858890223       11.2214058495        9.0706014210
 Pt        11.1022896727        1.6120856978        9.1152289438
 Pt         8.3184187221       11.2212241296        9.0703379491
 Pt        20.8209607656        8.8100566739        9.0723290737
 Pt         9.7098543194       13.6262573755        9.0775813332
 Pt        13.8711124524        1.6106894016        9.0847129083
 Pt        19.4294627520       11.2125693000        9.0726293142
 Pt         4.1645092134        4.0152739583        9.0728325706
 Pt         5.5514238641        1.6089616752        9.0790566785
 Pt        19.4294464214        6.4133404604        9.0664316349
 Pt        15.2732262226       13.6230687868        9.0751288246
 Pt         9.7104676189        8.8124309728        9.0712539928
 Pt        16.6392102869        6.4121521461        9.0806354989
 Pt         2.7753699299        1.6084345446        9.0789957440
 Pt        12.4942977815       13.6262544520        9.0776971542
 Pt        12.4786105006        3.9972043769        9.1688077030
 Pt        18.0401976036        4.0152741292        9.0726636004
 Pt        15.2583768986        4.0133758697        9.0858283189
 Pt        16.6600027272       11.2151902491        9.0684331013
 Pt        18.0377984056        8.8102943414        9.0724414862
 Pt        15.2624805448        8.8080514859        9.0721339736
 Ag        11.1025844701        3.1262738501       11.5978904016
 Pt        19.4295971754        8.0182926091       11.3616322377
 Pt         9.6426698971        5.6855578188       11.5000542941
 Pt         6.9082432004        5.6228905372       11.4079726433
 Pt        12.5629875613        5.6857489355       11.4995655240
 Pt         8.2734291639        3.1900400798       11.3801307953
 Pt         4.1588653898        5.6169451331       11.3692897327
 Pt         6.9252325475        0.7964547740       11.3695051360
 Pt        16.6388186408       12.7994943218       11.3764289583
 Pt         5.5409541449        8.0238306833       11.3834039829
 Pt        13.9105059278        8.0797920922       11.3927593885
 Pt         9.6783437359        0.7449652816       11.3581473640
 Pt         5.5205077532        3.2114884770       11.3782998781
 Pt         8.2940438273        8.0790821440       11.3934438971
 Pt        11.1025190361        8.1146499749       11.3334149972
 Pt        19.4290542314       12.8127213666       11.3714458966
 Pt        15.2750071655       10.4376409537       11.3713582324
 Pt        13.8720597303       12.8343450436       11.3807134491
 Pt         8.3316695157       12.8341200648       11.3805108863
 Pt         2.7755512442        3.2102195923       11.3789268929
 Pt        11.1019797064       12.8434700616       11.3691480206
 Pt         4.1587726965        0.8082573724       11.3811490730
 Pt        13.9320240035        3.1902579587       11.3799006759
 Pt        16.6844602081        3.2118064829       11.3779938938
 Pt        20.8136791303       10.4185863804       11.3711992248
 Pt        16.6640304358        8.0237989048       11.3831875077
 Pt        12.5260171207        0.7452300351       11.3583100770
 Pt        18.0461999929        5.6168653565       11.3692606892
 Pt        12.4989480120       10.4598674308       11.3631006961
 Pt         1.3916508074        0.8086759836       11.3809298248
 Pt         9.7047638742       10.4596494011       11.3632164587
 Pt         6.9289673363       10.4374754307       11.3715070343
 Pt        22.2188311180       12.7997705552       11.3763973282
 Pt        15.2967257746        5.6232297516       11.4074234246
 Pt        18.0445322505       10.4185559269       11.3710702031
 Pt        15.2792264403        0.7967023481       11.3693505808
  S        11.1032234857        5.4017632091       13.2488324967
  C        11.1041819279        6.8744164304       14.3384600005
  H        11.1014492341        7.8046621117       13.7449905349
  H        12.0110113555        6.8115270080       14.9531343820
  H        10.2005617285        6.8091624026       14.9576608879
