# Supplementary material for: Single Atom Alloys Segregation in the Presence of Ligands
Source: J Phys Chem C Nanomater Interfaces. 2023 Nov 13;127(46):22790–8. doi: 10.1021/acs.jpcc.3c05827 (PMC10683009; doi:10.1021/acs.jpcc.3c05827)
Supplement: Supplementary file 2 — jp3c05827_si_002.zip [file jp3c05827_si_002.zip › xyz/RSCH3/111/pt/pt111nisch3.txt]

     221

 Pt        12.4901900000        7.2112100000        0.0000000000
 Pt        15.2659100000        2.4035100000        0.0000000000
 Pt         1.3878600000        2.4035100000        0.0000000000
 Pt        11.1026200000        0.0001700000        0.0000000000
 Pt         2.7757300000        4.8073600000        0.0000000000
 Pt        15.2659200000       12.0189100000        0.0000000000
 Pt        13.8780500000        4.8073600000        0.0000000000
 Pt        12.4901900000       12.0189100000        0.0000000000
 Pt         5.5511600000        0.0001700000        0.0000000000
 Pt        18.0416400000       12.0189100000        0.0000000000
 Pt        11.1023200000        9.6150600000        0.0000000000
 Pt         6.9393200000       12.0189100000        0.0000000000
 Pt        16.6537800000        9.6150600000        0.0000000000
 Pt        20.8173700000       12.0189100000        0.0000000000
 Pt        15.2659100000        7.2112100000        0.0000000000
 Pt        13.8783400000        0.0001700000        0.0000000000
 Pt         4.1635900000        7.2112100000        0.0000000000
 Pt        19.4295100000        9.6150600000        0.0000000000
 Pt         5.5514600000        9.6150600000        0.0000000000
 Pt         2.7754300000        0.0001700000        0.0000000000
 Pt        16.6537800000        4.8073600000        0.0000000000
 Pt        18.0416400000        7.2112100000        0.0000000000
 Pt        13.8780500000        9.6150600000        0.0000000000
 Pt         9.7144600000       12.0189100000        0.0000000000
 Pt         8.3268900000        0.0001700000        0.0000000000
 Pt         0.0000000000        0.0000000000        0.0000000000
 Pt         9.7147500000        2.4036800000        0.0004800000
 Pt         8.3268900000        4.8075300000        0.0004800000
 Pt         6.9390300000        2.4036800000        0.0004800000
 Pt        12.4904800000        2.4036800000        0.0004800000
 Pt         4.1633000000        2.4036800000        0.0004800000
 Pt         9.7147500000        7.2113800000        0.0004800000
 Pt         8.3268900000        9.6152300000        0.0004800000
 Pt        11.1026200000        4.8075300000        0.0004800000
 Pt         5.5511600000        4.8075300000        0.0004800000
 Pt         6.9390300000        7.2113800000        0.0004800000
 Pt         8.3268900000       11.2174600000        2.2663700000
 Pt        13.8780500000        1.6025700000        2.2663700000
 Pt        16.6537800000        1.6025700000        2.2663700000
 Pt         9.7147500000       13.6213100000        2.2663700000
 Pt        23.5928000000       13.6213100000        2.2663700000
 Pt         2.7757300000        1.6025700000        2.2663700000
 Pt        15.2659100000        4.0060800000        2.2666100000
 Pt         9.7144600000        8.8137800000        2.2666100000
 Pt         4.1635900000        4.0060800000        2.2666100000
 Pt        15.2659200000        8.8137800000        2.2666100000
 Pt        13.8780500000       11.2176300000        2.2666100000
 Pt         5.5511600000        1.6027400000        2.2666100000
 Pt        16.6537800000       11.2176300000        2.2666100000
 Pt        12.4901900000        4.0060800000        2.2666100000
 Pt        11.1026200000        1.6027400000        2.2666100000
 Pt        11.1023200000        6.4099300000        2.2666100000
 Pt        20.8173700000       13.6214800000        2.2666100000
 Pt         5.5514500000        6.4099300000        2.2666100000
 Pt        13.8780500000        6.4099300000        2.2666100000
 Pt        20.8173700000        8.8137800000        2.2666100000
 Pt        19.4295100000        6.4099300000        2.2666100000
 Pt        18.0416400000        4.0060800000        2.2666100000
 Pt        15.2659100000       13.6214800000        2.2666100000
 Pt        11.1023200000       11.2176300000        2.2666100000
 Pt         8.3268900000        1.6027400000        2.2666100000
 Pt        22.2052300000       11.2176300000        2.2666100000
 Pt        12.4901900000        8.8137800000        2.2666100000
 Pt        19.4295100000       11.2176300000        2.2666100000
 Pt        18.0416400000        8.8137800000        2.2666100000
 Pt        12.4901900000       13.6214800000        2.2666100000
 Pt        18.0416400000       13.6214800000        2.2666100000
 Pt         6.9393200000        8.8137800000        2.2666100000
 Pt        16.6537800000        6.4099300000        2.2666100000
 Pt         9.7147500000        4.0062500000        2.2668500000
 Pt         6.9390300000        4.0062500000        2.2668500000
 Pt         8.3268900000        6.4101000000        2.2668500000
 Pt         6.9390300000       10.4161800000        4.5327400000
 Pt        22.2049400000       12.8200300000        4.5327400000
 Pt         8.3268900000       12.8200300000        4.5327400000
 Pt        11.1026200000       12.8200300000        4.5327400000
 Pt         4.1635900000        0.8012800000        4.5327400000
 Pt        13.8780500000        3.2051300000        4.5327400000
 Pt         5.5514500000        3.2051300000        4.5327400000
 Pt        11.1023200000        3.2051300000        4.5327400000
 Pt        15.2659100000        0.8012800000        4.5327400000
 Pt         1.3878600000        0.8012800000        4.5327400000
 Pt         8.3268900000        8.0123300000        4.5327400000
 Pt         2.7757300000        3.2051300000        4.5327400000
 Pt         9.7147500000       10.4161800000        4.5327400000
 Pt        16.6537800000        3.2051300000        4.5327400000
 Pt        12.4901900000        0.8012800000        4.5327400000
 Pt        12.4901900000        5.6086500000        4.5329800000
 Pt        18.0416400000       10.4163500000        4.5329800000
 Pt        18.0416400000        5.6086500000        4.5329800000
 Pt         6.9393200000        5.6086500000        4.5329800000
 Pt         4.1635900000        5.6086500000        4.5329800000
 Pt        16.6537800000       12.8202000000        4.5329800000
 Pt        13.8780500000        8.0125000000        4.5329800000
 Pt        19.4295100000        8.0125000000        4.5329800000
 Pt         8.3268900000        3.2053000000        4.5329800000
 Pt         9.7144600000        5.6086500000        4.5329800000
 Pt        12.4901900000       10.4163500000        4.5329800000
 Pt        13.8780500000       12.8202000000        4.5329800000
 Pt        15.2659200000       10.4163500000        4.5329800000
 Pt        19.4295100000       12.8202000000        4.5329800000
 Pt        11.1023200000        8.0125000000        4.5329800000
 Pt        16.6537800000        8.0125000000        4.5329800000
 Pt         5.5514600000        8.0125000000        4.5329800000
 Pt        20.8173700000       10.4163500000        4.5329800000
 Pt         6.9390300000        0.8014500000        4.5329800000
 Pt         9.7147500000        0.8014500000        4.5329800000
 Pt        15.2659100000        5.6086500000        4.5329800000
 Pt         8.3332422869        4.8094605821        6.8131716179
 Pt         6.9461345893        2.4059237793        6.8046239680
 Pt        -0.0041400294        0.0012337611        6.8044410577
 Pt         4.1661028632        2.4023592918        6.8039615093
 Pt        11.1010362792        0.0093852911        6.7989188378
 Pt        11.1011097410        9.6052632138        6.8048452861
 Pt        16.6433524857        4.8037321576        6.8023318775
 Pt         2.7739474114        4.8024532562        6.8026004429
 Pt        20.8161111181       12.0210735862        6.7986465733
 Pt         5.5546712400        9.6110543705        6.7996239408
 Pt         5.5583218031        4.8037584633        6.8024000336
 Pt         8.3310148583        9.6073056374        6.8036193271
 Pt         1.3823519697        2.4022951383        6.8039295207
 Pt        13.8736528754        0.0061480964        6.8044025948
 Pt         2.7742082664       -0.0005733524        6.8046791562
 Pt         9.7149538148        7.2017317488        6.8156404176
 Pt         9.7148949040       12.0143558601        6.8041730680
 Pt        12.4811246456        2.4098386073        6.8192173770
 Pt        11.1008266305        4.8053191901        6.8421172909
 Pt         6.9395018512       12.0183165204        6.8014757934
 Pt         9.7202737994        2.4095977215        6.8192890809
 Pt         6.9453078983        7.2054886386        6.7979611762
 Pt        12.4873056320       12.0145531555        6.8042908640
 Pt        15.2556066837        2.4059997386        6.8043837446
 Pt        13.8687659844        4.8094782272        6.8128514907
 Pt         5.5524106352        0.0012128123        6.8048122900
 Pt         4.1656352817        7.2052651429        6.7997669160
 Pt        15.2566811863        7.2054835905        6.7980242893
 Pt        16.6472453252        9.6108663069        6.7995175991
 Pt        18.0361401621        7.2052473895        6.7997637835
 Pt         8.3282463939        0.0060718430        6.8044125784
 Pt        13.8714507626        9.6074189536        6.8036732766
 Pt        19.4280817161        9.6115496304        6.7981156213
 Pt        12.4865872366        7.2014303785        6.8155167717
 Pt        15.2626715932       12.0180705417        6.8015759845
 Pt        18.0400516288       12.0208921098        6.7984327149
 Pt         9.7268223061        3.9983671223        9.1464998156
 Pt         6.9435035885        4.0047996771        9.0846096434
 Pt         5.5521249331        6.4082207080        9.0725780100
 Pt         8.3326284565        1.5974268317        9.0863025384
 Pt         8.3303058322        6.4010536465        9.1201128708
 Pt        11.0991435500        6.3947211159        9.1337378126
 Pt        13.8678841166        6.4011950558        9.1196554632
 Pt        12.4877245354        8.8025041246        9.0876170776
 Pt         6.9361072881        8.8035089106        9.0743525391
 Pt        22.1987041558       11.2123634602        9.0693650939
 Pt        18.0443267178       13.6164428918        9.0745322518
 Pt        11.0995263654       11.2102443488        9.0792940166
 Pt        16.6477857211        1.5986760816        9.0782750882
 Pt        20.8084054815       13.6169510375        9.0745252349
 Pt        23.5851214834       13.6142638958        9.0768428729
 Pt        13.8779602449       11.2099843119        9.0755947720
 Pt        11.0990274119        1.6038763012        9.1298607025
 Pt         8.3211969082       11.2101119784        9.0753185341
 Pt        20.8151156560        8.8083942460        9.0726702408
 Pt         9.7096971579       13.6158263734        9.0787291179
 Pt        13.8659478428        1.5977779805        9.0859671588
 Pt        19.4266887209       11.2141243580        9.0724708588
 Pt         4.1621802458        4.0053637958        9.0745742985
 Pt         5.5507255258        1.5990010602        9.0787471075
 Pt        19.4267996537        6.4072028286        9.0706596224
 Pt        15.2675716152       13.6138313166        9.0770691963
 Pt         9.7110272879        8.8026207144        9.0875094235
 Pt        16.6464812564        6.4080222946        9.0727403907
 Pt         2.7728526158        1.6009758118        9.0787699378
 Pt        12.4893655719       13.6159428800        9.0791117919
 Pt        12.4709670173        3.9985616258        9.1460760921
 Pt        18.0367931305        4.0052736796        9.0742986599
 Pt        15.2547135075        4.0048313262        9.0842752006
 Pt        16.6541580752       11.2118390097        9.0692812146
 Pt        18.0380109695        8.8082968102        9.0727414992
 Pt        15.2635542431        8.8033401424        9.0744028840
 Ni        11.0956709875        2.9451736311       11.3301457862
 Pt        19.4247412744        8.0063871435       11.3666027212
 Pt         9.5607530589        5.6566408286       11.4370761807
 Pt         6.8638403700        5.6039100352       11.3967132382
 Pt        12.6343071430        5.6573262406       11.4365291162
 Pt         8.2885276688        3.1556195877       11.3613474417
 Pt         4.1435114098        5.6018266054       11.3733690193
 Pt         6.9231954994        0.7754461297       11.3761451844
 Pt        16.6417715277       12.7973082025       11.3792199219
 Pt         5.5306431137        8.0159313429       11.3850013124
 Pt        13.9081692193        8.0618743049       11.4012165784
 Pt         9.6919957294        0.7476723804       11.3922434440
 Pt         5.5193223703        3.1913516881       11.3764079133
 Pt         8.2871403130        8.0618670184       11.4016992577
 Pt        11.0975801353        8.0501693772       11.3787145020
 Pt        19.4242963208       12.8012348949       11.3879267663
 Pt        15.2717413718       10.4230129381       11.3717810188
 Pt        13.8682691812       12.8141521860       11.3801477307
 Pt         8.3271946611       12.8146226251       11.3799993834
 Pt         2.7706023275        3.1903530462       11.3805954242
 Pt        11.0980652734       12.8185187440       11.3743123186
 Pt         4.1535812166        0.7885384760       11.3770808469
 Pt        13.9059753507        3.1560287672       11.3611763627
 Pt        16.6751715958        3.1919222217       11.3760063848
 Pt        20.8107335445       10.4099272969       11.3667799749
 Pt        16.6648197850        8.0155641926       11.3848364700
 Pt        12.5028600840        0.7481905560       11.3921326748
 Pt        18.0519710816        5.6015050394       11.3732136930
 Pt        12.4913966456       10.4279643376       11.3761807259
 Pt         1.3878126211        0.7887209477       11.3766201770
 Pt         9.7044904805       10.4282453370       11.3763280222
 Pt         6.9235467957       10.4234868641       11.3720995499
 Pt        22.2068058142       12.7978185364       11.3788538156
 Pt        15.3311641353        5.6046666433       11.3961896944
 Pt        18.0384887617       10.4094758267       11.3666419413
 Pt        15.2717581662        0.7759233576       11.3755505338
  S        11.0979346139        4.5821186315       12.6583504151
  C        11.1004734172        4.6526395320       14.4705205038
  H        11.1023803140        5.7101484703       14.7603569098
  H        12.0069765701        4.1381230888       14.8127732097
  H        10.1936647380        4.1406410216       14.8156621787
