# Supplementary material for: Single Atom Alloys Segregation in the Presence of Ligands
Source: J Phys Chem C Nanomater Interfaces. 2023 Nov 13;127(46):22790–8. doi: 10.1021/acs.jpcc.3c05827 (PMC10683009; doi:10.1021/acs.jpcc.3c05827)
Supplement: Supplementary file 2 — jp3c05827_si_002.zip [file jp3c05827_si_002.zip › xyz/RSCH3/111/pt/pt111pdsch3.txt]

     221

 Pt        12.4901900000        7.2112100000        0.0000000000
 Pt        15.2659100000        2.4035100000        0.0000000000
 Pt         1.3878600000        2.4035100000        0.0000000000
 Pt        11.1026200000        0.0001700000        0.0000000000
 Pt         2.7757300000        4.8073600000        0.0000000000
 Pt        15.2659200000       12.0189100000        0.0000000000
 Pt        13.8780500000        4.8073600000        0.0000000000
 Pt        12.4901900000       12.0189100000        0.0000000000
 Pt         5.5511600000        0.0001700000        0.0000000000
 Pt        18.0416400000       12.0189100000        0.0000000000
 Pt        11.1023200000        9.6150600000        0.0000000000
 Pt         6.9393200000       12.0189100000        0.0000000000
 Pt        16.6537800000        9.6150600000        0.0000000000
 Pt        20.8173700000       12.0189100000        0.0000000000
 Pt        15.2659100000        7.2112100000        0.0000000000
 Pt        13.8783400000        0.0001700000        0.0000000000
 Pt         4.1635900000        7.2112100000        0.0000000000
 Pt        19.4295100000        9.6150600000        0.0000000000
 Pt         5.5514600000        9.6150600000        0.0000000000
 Pt         2.7754300000        0.0001700000        0.0000000000
 Pt        16.6537800000        4.8073600000        0.0000000000
 Pt        18.0416400000        7.2112100000        0.0000000000
 Pt        13.8780500000        9.6150600000        0.0000000000
 Pt         9.7144600000       12.0189100000        0.0000000000
 Pt         8.3268900000        0.0001700000        0.0000000000
 Pt         0.0000000000        0.0000000000        0.0000000000
 Pt         9.7147500000        2.4036800000        0.0004800000
 Pt         8.3268900000        4.8075300000        0.0004800000
 Pt         6.9390300000        2.4036800000        0.0004800000
 Pt        12.4904800000        2.4036800000        0.0004800000
 Pt         4.1633000000        2.4036800000        0.0004800000
 Pt         9.7147500000        7.2113800000        0.0004800000
 Pt         8.3268900000        9.6152300000        0.0004800000
 Pt        11.1026200000        4.8075300000        0.0004800000
 Pt         5.5511600000        4.8075300000        0.0004800000
 Pt         6.9390300000        7.2113800000        0.0004800000
 Pt         8.3268900000       11.2174600000        2.2663700000
 Pt        13.8780500000        1.6025700000        2.2663700000
 Pt        16.6537800000        1.6025700000        2.2663700000
 Pt         9.7147500000       13.6213100000        2.2663700000
 Pt        23.5928000000       13.6213100000        2.2663700000
 Pt         2.7757300000        1.6025700000        2.2663700000
 Pt        15.2659100000        4.0060800000        2.2666100000
 Pt         9.7144600000        8.8137800000        2.2666100000
 Pt         4.1635900000        4.0060800000        2.2666100000
 Pt        15.2659200000        8.8137800000        2.2666100000
 Pt        13.8780500000       11.2176300000        2.2666100000
 Pt         5.5511600000        1.6027400000        2.2666100000
 Pt        16.6537800000       11.2176300000        2.2666100000
 Pt        12.4901900000        4.0060800000        2.2666100000
 Pt        11.1026200000        1.6027400000        2.2666100000
 Pt        11.1023200000        6.4099300000        2.2666100000
 Pt        20.8173700000       13.6214800000        2.2666100000
 Pt         5.5514500000        6.4099300000        2.2666100000
 Pt        13.8780500000        6.4099300000        2.2666100000
 Pt        20.8173700000        8.8137800000        2.2666100000
 Pt        19.4295100000        6.4099300000        2.2666100000
 Pt        18.0416400000        4.0060800000        2.2666100000
 Pt        15.2659100000       13.6214800000        2.2666100000
 Pt        11.1023200000       11.2176300000        2.2666100000
 Pt         8.3268900000        1.6027400000        2.2666100000
 Pt        22.2052300000       11.2176300000        2.2666100000
 Pt        12.4901900000        8.8137800000        2.2666100000
 Pt        19.4295100000       11.2176300000        2.2666100000
 Pt        18.0416400000        8.8137800000        2.2666100000
 Pt        12.4901900000       13.6214800000        2.2666100000
 Pt        18.0416400000       13.6214800000        2.2666100000
 Pt         6.9393200000        8.8137800000        2.2666100000
 Pt        16.6537800000        6.4099300000        2.2666100000
 Pt         9.7147500000        4.0062500000        2.2668500000
 Pt         6.9390300000        4.0062500000        2.2668500000
 Pt         8.3268900000        6.4101000000        2.2668500000
 Pt         6.9390300000       10.4161800000        4.5327400000
 Pt        22.2049400000       12.8200300000        4.5327400000
 Pt         8.3268900000       12.8200300000        4.5327400000
 Pt        11.1026200000       12.8200300000        4.5327400000
 Pt         4.1635900000        0.8012800000        4.5327400000
 Pt        13.8780500000        3.2051300000        4.5327400000
 Pt         5.5514500000        3.2051300000        4.5327400000
 Pt        11.1023200000        3.2051300000        4.5327400000
 Pt        15.2659100000        0.8012800000        4.5327400000
 Pt         1.3878600000        0.8012800000        4.5327400000
 Pt         8.3268900000        8.0123300000        4.5327400000
 Pt         2.7757300000        3.2051300000        4.5327400000
 Pt         9.7147500000       10.4161800000        4.5327400000
 Pt        16.6537800000        3.2051300000        4.5327400000
 Pt        12.4901900000        0.8012800000        4.5327400000
 Pt        12.4901900000        5.6086500000        4.5329800000
 Pt        18.0416400000       10.4163500000        4.5329800000
 Pt        18.0416400000        5.6086500000        4.5329800000
 Pt         6.9393200000        5.6086500000        4.5329800000
 Pt         4.1635900000        5.6086500000        4.5329800000
 Pt        16.6537800000       12.8202000000        4.5329800000
 Pt        13.8780500000        8.0125000000        4.5329800000
 Pt        19.4295100000        8.0125000000        4.5329800000
 Pt         8.3268900000        3.2053000000        4.5329800000
 Pt         9.7144600000        5.6086500000        4.5329800000
 Pt        12.4901900000       10.4163500000        4.5329800000
 Pt        13.8780500000       12.8202000000        4.5329800000
 Pt        15.2659200000       10.4163500000        4.5329800000
 Pt        19.4295100000       12.8202000000        4.5329800000
 Pt        11.1023200000        8.0125000000        4.5329800000
 Pt        16.6537800000        8.0125000000        4.5329800000
 Pt         5.5514600000        8.0125000000        4.5329800000
 Pt        20.8173700000       10.4163500000        4.5329800000
 Pt         6.9390300000        0.8014500000        4.5329800000
 Pt         9.7147500000        0.8014500000        4.5329800000
 Pt        15.2659100000        5.6086500000        4.5329800000
 Pt         8.3362316009        4.8107624180        6.8187816658
 Pt         6.9463188750        2.4070506195        6.8048842736
 Pt         0.0003757611        0.0008912095        6.8039254896
 Pt         4.1684295212        2.4034256969        6.8044743202
 Pt        11.1048633500        0.0084566799        6.7984248093
 Pt        11.1045975555        9.6080096151        6.8006483344
 Pt        16.6486545083        4.8054513843        6.8051386078
 Pt         2.7776016442        4.8050733897        6.8030244986
 Pt        20.8189392731       12.0186482533        6.8003865003
 Pt         5.5595731632        9.6101625908        6.8024845766
 Pt         5.5605560568        4.8053324302        6.8054079375
 Pt         8.3337726642        9.6092425926        6.8021400620
 Pt         1.3869681978        2.4032822798        6.8044787709
 Pt        13.8786034731        0.0049593280        6.8022305034
 Pt         2.7779532276        0.0003383835        6.8053525496
 Pt         9.7177611025        7.2017340862        6.8177016046
 Pt         9.7180006001       12.0165530526        6.8040176635
 Pt        12.4885904979        2.4098629869        6.8085619685
 Pt        11.1042984782        4.8029502312        6.8366181242
 Pt         6.9417798976       12.0191554690        6.8013707951
 Pt         9.7204616627        2.4098962312        6.8089806745
 Pt         6.9504942072        7.2042213451        6.8008784998
 Pt        12.4915111003       12.0168637395        6.8041874991
 Pt        15.2625957300        2.4069674107        6.8044778622
 Pt        13.8731094627        4.8108972478        6.8179527794
 Pt         5.5552543959        0.0011667925        6.8042025227
 Pt         4.1704183094        7.2063615822        6.8011884583
 Pt        15.2588235637        7.2046119733        6.8003628275
 Pt        16.6496424040        9.6100529838        6.8024277297
 Pt        18.0386757640        7.2064680649        6.8012466302
 Pt         8.3307796662        0.0052300040        6.8024093896
 Pt        13.8756002084        9.6096166855        6.8022067127
 Pt        19.4315305099        9.6101742931        6.8007760772
 Pt        12.4909655950        7.2017476990        6.8170339004
 Pt        15.2676358107       12.0194448102        6.8016152450
 Pt        18.0443542788       12.0185618326        6.8002815591
 Pt         9.7290963775        3.9924390721        9.1341701474
 Pt         6.9466746093        4.0053020809        9.0870096847
 Pt         5.5654222174        6.4070501446        9.0801334478
 Pt         8.3353583646        1.5992578930        9.0807425133
 Pt         8.3467187482        6.3928203776        9.1351971302
 Pt        11.1068833833        6.3926028235        9.1260529477
 Pt        13.8675736084        6.3928901015        9.1334767922
 Pt        12.4965194866        8.8044029104        9.0790902999
 Pt         6.9473237056        8.8021237713        9.0753827967
 Pt        22.2051030905       11.2112374498        9.0715895150
 Pt        18.0520631472       13.6150882057        9.0696849688
 Pt        11.1068561557       11.2143960675        9.0743783820
 Pt        16.6584733528        1.5984855000        9.0788646056
 Pt        20.8154688945       13.6148718579        9.0697773430
 Pt        23.5918716950       13.6146615019        9.0768507816
 Pt        13.8871283040       11.2126565371        9.0735980067
 Pt        11.1068368452        1.6074745516        9.1061268342
 Pt         8.3267343866       11.2125957859        9.0736255926
 Pt        20.8245614749        8.8075679893        9.0739610220
 Pt         9.7157345488       13.6177369127        9.0797275776
 Pt        13.8782605167        1.5986613038        9.0803102039
 Pt        19.4335560213       11.2104430724        9.0775979043
 Pt         4.1678345900        4.0073289644        9.0763427275
 Pt         5.5549312311        1.5991607668        9.0791078037
 Pt        19.4336684769        6.4092488651        9.0701802097
 Pt        15.2759889767       13.6152810857        9.0769312290
 Pt         9.7168864537        8.8046994650        9.0796088884
 Pt        16.6483937583        6.4069769780        9.0798559869
 Pt         2.7798567062        1.6003414056        9.0808864555
 Pt        12.4978843846       13.6180797080        9.0797578200
 Pt        12.4846558255        3.9919780645        9.1327066597
 Pt        18.0455559022        4.0072588468        9.0761726973
 Pt        15.2669382521        4.0048694461        9.0862056907
 Pt        16.6624085148       11.2114210794        9.0715730610
 Pt        18.0423041946        8.8077780325        9.0741052560
 Pt        15.2665421289        8.8021301072        9.0752218468
 Pd        11.1099362149        3.1085723254       11.4731256238
 Pt        19.4358331338        8.0089616327       11.3641078378
 Pt         9.6308723080        5.6505536935       11.4554185541
 Pt         6.9047553251        5.6089706217       11.4060624656
 Pt        12.5881783529        5.6471974780       11.4507751360
 Pt         8.2879458713        3.1700557861       11.3665218556
 Pt         4.1627707747        5.6061479385       11.3737840221
 Pt         6.9325845030        0.7825093015       11.3733649475
 Pt        16.6522061411       12.7999986302       11.3787147290
 Pt         5.5468554178        8.0141990084       11.3814355669
 Pt        13.9120947650        8.0514951648       11.3957724016
 Pt         9.6986684647        0.7511788417       11.3660036549
 Pt         5.5344097789        3.1970437513       11.3743090975
 Pt         8.3053479912        8.0533408842       11.3965244417
 Pt        11.1091179583        8.0736090543       11.3575949790
 Pt        19.4358998249       12.8054014949       11.3841283067
 Pt        15.2802842324       10.4225269916       11.3668813209
 Pt        13.8807452270       12.8180058395       11.3790275950
 Pt         8.3386240171       12.8181692086       11.3793020796
 Pt         2.7824107986        3.1978888159       11.3774208022
 Pt        11.1098692059       12.8250630137       11.3698928264
 Pt         4.1662833886        0.7938916638       11.3814843010
 Pt        13.9311990919        3.1687276964       11.3657932415
 Pt        16.6846480706        3.1961328890       11.3741069245
 Pt        20.8212134144       10.4111346478       11.3712490006
 Pt        16.6705347179        8.0130316552       11.3814559247
 Pt        12.5204581482        0.7505653233       11.3659881377
 Pt        18.0557119381        5.6053175287       11.3740473862
 Pt        12.5036176226       10.4342370902       11.3692137156
 Pt         1.3994013131        0.7934401909       11.3815628989
 Pt         9.7158298174       10.4347209050       11.3696990665
 Pt         6.9379959714       10.4235901074       11.3666473836
 Pt        22.2203175222       12.8003643367       11.3788215039
 Pt        15.3137664994        5.6073653643       11.4051365617
 Pt        18.0506033844       10.4103853011       11.3714471253
 Pt        15.2867172639        0.7819240859       11.3735738965
  S        11.1115936174        5.0658651689       13.0775858658
  C        11.1369002784        6.3359150132       14.4091636246
  H        11.1291446809        7.3316816080       13.9446643857
  H        12.0546110381        6.1745050881       14.9860670626
  H        10.2446883314        6.1758165836       15.0250823438
