# Supplementary material for: Single Atom Alloys Segregation in the Presence of Ligands
Source: J Phys Chem C Nanomater Interfaces. 2023 Nov 13;127(46):22790–8. doi: 10.1021/acs.jpcc.3c05827 (PMC10683009; doi:10.1021/acs.jpcc.3c05827)
Supplement: Supplementary file 2 — jp3c05827_si_002.zip [file jp3c05827_si_002.zip › xyz/RSCH3/111/pt/pt111ausch3.txt]

     221

 Pt        12.4901900000        7.2112100000        0.0000000000
 Pt        15.2659100000        2.4035100000        0.0000000000
 Pt         1.3878600000        2.4035100000        0.0000000000
 Pt        11.1026200000        0.0001700000        0.0000000000
 Pt         2.7757300000        4.8073600000        0.0000000000
 Pt        15.2659200000       12.0189100000        0.0000000000
 Pt        13.8780500000        4.8073600000        0.0000000000
 Pt        12.4901900000       12.0189100000        0.0000000000
 Pt         5.5511600000        0.0001700000        0.0000000000
 Pt        18.0416400000       12.0189100000        0.0000000000
 Pt        11.1023200000        9.6150600000        0.0000000000
 Pt         6.9393200000       12.0189100000        0.0000000000
 Pt        16.6537800000        9.6150600000        0.0000000000
 Pt        20.8173700000       12.0189100000        0.0000000000
 Pt        15.2659100000        7.2112100000        0.0000000000
 Pt        13.8783400000        0.0001700000        0.0000000000
 Pt         4.1635900000        7.2112100000        0.0000000000
 Pt        19.4295100000        9.6150600000        0.0000000000
 Pt         5.5514600000        9.6150600000        0.0000000000
 Pt         2.7754300000        0.0001700000        0.0000000000
 Pt        16.6537800000        4.8073600000        0.0000000000
 Pt        18.0416400000        7.2112100000        0.0000000000
 Pt        13.8780500000        9.6150600000        0.0000000000
 Pt         9.7144600000       12.0189100000        0.0000000000
 Pt         8.3268900000        0.0001700000        0.0000000000
 Pt         0.0000000000        0.0000000000        0.0000000000
 Pt         9.7147500000        2.4036800000        0.0004800000
 Pt         8.3268900000        4.8075300000        0.0004800000
 Pt         6.9390300000        2.4036800000        0.0004800000
 Pt        12.4904800000        2.4036800000        0.0004800000
 Pt         4.1633000000        2.4036800000        0.0004800000
 Pt         9.7147500000        7.2113800000        0.0004800000
 Pt         8.3268900000        9.6152300000        0.0004800000
 Pt        11.1026200000        4.8075300000        0.0004800000
 Pt         5.5511600000        4.8075300000        0.0004800000
 Pt         6.9390300000        7.2113800000        0.0004800000
 Pt         8.3268900000       11.2174600000        2.2663700000
 Pt        13.8780500000        1.6025700000        2.2663700000
 Pt        16.6537800000        1.6025700000        2.2663700000
 Pt         9.7147500000       13.6213100000        2.2663700000
 Pt        23.5928000000       13.6213100000        2.2663700000
 Pt         2.7757300000        1.6025700000        2.2663700000
 Pt        15.2659100000        4.0060800000        2.2666100000
 Pt         9.7144600000        8.8137800000        2.2666100000
 Pt         4.1635900000        4.0060800000        2.2666100000
 Pt        15.2659200000        8.8137800000        2.2666100000
 Pt        13.8780500000       11.2176300000        2.2666100000
 Pt         5.5511600000        1.6027400000        2.2666100000
 Pt        16.6537800000       11.2176300000        2.2666100000
 Pt        12.4901900000        4.0060800000        2.2666100000
 Pt        11.1026200000        1.6027400000        2.2666100000
 Pt        11.1023200000        6.4099300000        2.2666100000
 Pt        20.8173700000       13.6214800000        2.2666100000
 Pt         5.5514500000        6.4099300000        2.2666100000
 Pt        13.8780500000        6.4099300000        2.2666100000
 Pt        20.8173700000        8.8137800000        2.2666100000
 Pt        19.4295100000        6.4099300000        2.2666100000
 Pt        18.0416400000        4.0060800000        2.2666100000
 Pt        15.2659100000       13.6214800000        2.2666100000
 Pt        11.1023200000       11.2176300000        2.2666100000
 Pt         8.3268900000        1.6027400000        2.2666100000
 Pt        22.2052300000       11.2176300000        2.2666100000
 Pt        12.4901900000        8.8137800000        2.2666100000
 Pt        19.4295100000       11.2176300000        2.2666100000
 Pt        18.0416400000        8.8137800000        2.2666100000
 Pt        12.4901900000       13.6214800000        2.2666100000
 Pt        18.0416400000       13.6214800000        2.2666100000
 Pt         6.9393200000        8.8137800000        2.2666100000
 Pt        16.6537800000        6.4099300000        2.2666100000
 Pt         9.7147500000        4.0062500000        2.2668500000
 Pt         6.9390300000        4.0062500000        2.2668500000
 Pt         8.3268900000        6.4101000000        2.2668500000
 Pt         6.9390300000       10.4161800000        4.5327400000
 Pt        22.2049400000       12.8200300000        4.5327400000
 Pt         8.3268900000       12.8200300000        4.5327400000
 Pt        11.1026200000       12.8200300000        4.5327400000
 Pt         4.1635900000        0.8012800000        4.5327400000
 Pt        13.8780500000        3.2051300000        4.5327400000
 Pt         5.5514500000        3.2051300000        4.5327400000
 Pt        11.1023200000        3.2051300000        4.5327400000
 Pt        15.2659100000        0.8012800000        4.5327400000
 Pt         1.3878600000        0.8012800000        4.5327400000
 Pt         8.3268900000        8.0123300000        4.5327400000
 Pt         2.7757300000        3.2051300000        4.5327400000
 Pt         9.7147500000       10.4161800000        4.5327400000
 Pt        16.6537800000        3.2051300000        4.5327400000
 Pt        12.4901900000        0.8012800000        4.5327400000
 Pt        12.4901900000        5.6086500000        4.5329800000
 Pt        18.0416400000       10.4163500000        4.5329800000
 Pt        18.0416400000        5.6086500000        4.5329800000
 Pt         6.9393200000        5.6086500000        4.5329800000
 Pt         4.1635900000        5.6086500000        4.5329800000
 Pt        16.6537800000       12.8202000000        4.5329800000
 Pt        13.8780500000        8.0125000000        4.5329800000
 Pt        19.4295100000        8.0125000000        4.5329800000
 Pt         8.3268900000        3.2053000000        4.5329800000
 Pt         9.7144600000        5.6086500000        4.5329800000
 Pt        12.4901900000       10.4163500000        4.5329800000
 Pt        13.8780500000       12.8202000000        4.5329800000
 Pt        15.2659200000       10.4163500000        4.5329800000
 Pt        19.4295100000       12.8202000000        4.5329800000
 Pt        11.1023200000        8.0125000000        4.5329800000
 Pt        16.6537800000        8.0125000000        4.5329800000
 Pt         5.5514600000        8.0125000000        4.5329800000
 Pt        20.8173700000       10.4163500000        4.5329800000
 Pt         6.9390300000        0.8014500000        4.5329800000
 Pt         9.7147500000        0.8014500000        4.5329800000
 Pt        15.2659100000        5.6086500000        4.5329800000
 Pt         8.3360056379        4.8139333287        6.8194659719
 Pt         6.9448924935        2.4124776298        6.8058313307
 Pt        -0.0025972304        0.0061723396        6.8040596800
 Pt         4.1669022781        2.4071149025        6.8045744029
 Pt        11.1030234187        0.0063644607        6.7860513894
 Pt        11.1025633936        9.6100105394        6.7959506744
 Pt        16.6455070926        4.8094180594        6.8052596523
 Pt         2.7758752974        4.8078765405        6.8007322237
 Pt        20.8182045732       12.0187260789        6.7993142050
 Pt         5.5583664101        9.6103486947        6.8011665490
 Pt         5.5597849631        4.8088549762        6.8055697893
 Pt         8.3323141600        9.6113286457        6.8010977572
 Pt         1.3849680225        2.4073987893        6.8044171380
 Pt        13.8761482243        0.0098548766        6.7998410874
 Pt         2.7758826971        0.0040749686        6.8045144512
 Pt         9.7170803091        7.2002793326        6.8197819279
 Pt         9.7151559208       12.0212576396        6.8021420401
 Pt        12.4875749288        2.4147907127        6.8084085588
 Pt        11.1024709145        4.8027747347        6.8473940774
 Pt         6.9394693936       12.0231247789        6.8006566837
 Pt         9.7179541378        2.4145383008        6.8087260211
 Pt         6.9519529134        7.2045836564        6.8043960232
 Pt        12.4901350107       12.0212886125        6.8023731806
 Pt        15.2604203686        2.4126087841        6.8053694502
 Pt        13.8693004765        4.8142308783        6.8189241342
 Pt         5.5542558109        0.0059599434        6.8044072439
 Pt         4.1698032021        7.2071962329        6.8011554210
 Pt        15.2532639426        7.2049791566        6.8040923327
 Pt        16.6468474897        9.6101531800        6.8011561814
 Pt        18.0356409189        7.2073650640        6.8012020598
 Pt         8.3292852527        0.0099085806        6.8000069011
 Pt        13.8730368658        9.6115420149        6.8012646824
 Pt        19.4295979647        9.6100152122        6.8000768038
 Pt        12.4875204115        7.2003094955        6.8192795549
 Pt        15.2660077080       12.0230965686        6.8009469232
 Pt        18.0411011900       12.0186749759        6.7992625157
 Pt         9.7205303650        4.0031775155        9.1492404987
 Pt         6.9462662928        4.0138858753        9.0893903047
 Pt         5.5675003235        6.4133963800        9.0836217240
 Pt         8.3338606167        1.6117666431        9.0838437439
 Pt         8.3507075564        6.3964178204        9.1485738574
 Pt        11.1028105474        6.3941635959        9.1389211805
 Pt        13.8551693485        6.3972245426        9.1474617270
 Pt        12.4942157342        8.8146807180        9.0702180010
 Pt         6.9439862373        8.8094917890        9.0735677990
 Pt        22.2001448564       11.2158802705        9.0699363053
 Pt        18.0477262357       13.6208380478        9.0605664272
 Pt        11.1024572819       11.2258480773        9.0673946399
 Pt        16.6539093290        1.6102153914        9.0792066111
 Pt        20.8120893625       13.6210484643        9.0606567513
 Pt        23.5866447252       13.6249360023        9.0743484110
 Pt        13.8855237027       11.2232420944        9.0706210434
 Pt        11.1032526263        1.6044247843        9.0872335535
 Pt         8.3196136606       11.2230626055        9.0703901656
 Pt        20.8221181833        8.8105674884        9.0736475917
 Pt         9.7109004388       13.6278396355        9.0784195462
 Pt        13.8724276955        1.6120688988        9.0836666103
 Pt        19.4298804262       11.2121767329        9.0732312860
 Pt         4.1653305675        4.0167550123        9.0753181501
 Pt         5.5518836893        1.6100888833        9.0796234749
 Pt        19.4302115453        6.4146594915        9.0681140375
 Pt        15.2729208132       13.6246957608        9.0744202354
 Pt         9.7110740615        8.8146374479        9.0706954251
 Pt        16.6389423179        6.4134161488        9.0831927910
 Pt         2.7760034338        1.6095905387        9.0795837283
 Pt        12.4942602725       13.6278264414        9.0785189732
 Pt        12.4855274772        4.0033591048        9.1487263109
 Pt        18.0408872327        4.0167078584        9.0749009095
 Pt        15.2595428148        4.0142007226        9.0886817251
 Pt        16.6594888135       11.2158232897        9.0698993903
 Pt        18.0376920792        8.8107508335        9.0737352281
 Pt        15.2620904709        8.8097491194        9.0733646187
 Au        11.1034179858        3.1209461308       11.5614982855
 Pt        19.4302318673        8.0203010147       11.3634803194
 Pt         9.6541212664        5.6954036894       11.5225175337
 Pt         6.9145353845        5.6273856565       11.4117343652
 Pt        12.5529356557        5.6946567208       11.5207048683
 Pt         8.2786365070        3.1988646850       11.3890957480
 Pt         4.1609674450        5.6196642881       11.3708320969
 Pt         6.9274004392        0.8008160826       11.3680008013
 Pt        16.6411345086       12.8066483860       11.3740432798
 Pt         5.5425106992        8.0254529007       11.3849717179
 Pt        13.9077217796        8.0775814738       11.3935748310
 Pt         9.6815711828        0.7418074061       11.3637498142
 Pt         5.5299404068        3.2157408932       11.3772381676
 Pt         8.2979979799        8.0775232204       11.3944362200
 Pt        11.1031865575        8.1231992586       11.3303018149
 Pt        19.4295775155       12.8091526401       11.3701718420
 Pt        15.2743753711       10.4390769523       11.3694680436
 Pt        13.8735694840       12.8389050435       11.3799517394
 Pt         8.3316210708       12.8390575840       11.3798152209
 Pt         2.7764187733        3.2136637809       11.3775504570
 Pt        11.1028272127       12.8491887455       11.3717690385
 Pt         4.1597863827        0.8139567529       11.3814851776
 Pt        13.9285685887        3.1990242794       11.3886584541
 Pt        16.6768926757        3.2162778056       11.3767248651
 Pt        20.8149530200       10.4195933751       11.3720634347
 Pt        16.6637066329        8.0253084384       11.3846082005
 Pt        12.5242008978        0.7418755275       11.3638745426
 Pt        18.0459460388        5.6198187088       11.3705611548
 Pt        12.5005111979       10.4660179126       11.3627207444
 Pt         1.3919567214        0.8144656561       11.3813187412
 Pt         9.7048352114       10.4661287491       11.3627420937
 Pt         6.9308928732       10.4390593137       11.3695792720
 Pt        22.2178389950       12.8065467542       11.3740893706
 Pt        15.2921935673        5.6275136333       11.4107625910
 Pt        18.0442899393       10.4195471247       11.3719355250
 Pt        15.2786798211        0.8012249650       11.3679090009
  S        11.1052472518        5.4884285724       13.2958433891
  C        11.1090475089        7.0047970591       14.3212166195
  H        11.0944463006        7.9184272712       13.7003377200
  H        12.0222667472        6.9721784270       14.9287027857
  H        10.2130758464        6.9593171946       14.9531176655
