# Supplementary material for: Single Atom Alloys Segregation in the Presence of Ligands
Source: J Phys Chem C Nanomater Interfaces. 2023 Nov 13;127(46):22790–8. doi: 10.1021/acs.jpcc.3c05827 (PMC10683009; doi:10.1021/acs.jpcc.3c05827)
Supplement: Supplementary file 2 — jp3c05827_si_002.zip [file jp3c05827_si_002.zip › xyz/RSCH3/111/pt/pt111sch3.txt]

     221

 Pt        12.4901900000        7.2112100000        0.0000000000
 Pt        15.2659100000        2.4035100000        0.0000000000
 Pt         1.3878600000        2.4035100000        0.0000000000
 Pt        11.1026200000        0.0001700000        0.0000000000
 Pt         2.7757300000        4.8073600000        0.0000000000
 Pt        15.2659200000       12.0189100000        0.0000000000
 Pt        13.8780500000        4.8073600000        0.0000000000
 Pt        12.4901900000       12.0189100000        0.0000000000
 Pt         5.5511600000        0.0001700000        0.0000000000
 Pt        18.0416400000       12.0189100000        0.0000000000
 Pt        11.1023200000        9.6150600000        0.0000000000
 Pt         6.9393200000       12.0189100000        0.0000000000
 Pt        16.6537800000        9.6150600000        0.0000000000
 Pt        20.8173700000       12.0189100000        0.0000000000
 Pt        15.2659100000        7.2112100000        0.0000000000
 Pt        13.8783400000        0.0001700000        0.0000000000
 Pt         4.1635900000        7.2112100000        0.0000000000
 Pt        19.4295100000        9.6150600000        0.0000000000
 Pt         5.5514600000        9.6150600000        0.0000000000
 Pt         2.7754300000        0.0001700000        0.0000000000
 Pt        16.6537800000        4.8073600000        0.0000000000
 Pt        18.0416400000        7.2112100000        0.0000000000
 Pt        13.8780500000        9.6150600000        0.0000000000
 Pt         9.7144600000       12.0189100000        0.0000000000
 Pt         8.3268900000        0.0001700000        0.0000000000
 Pt         0.0000000000        0.0000000000        0.0000000000
 Pt         9.7147500000        2.4036800000        0.0004800000
 Pt         8.3268900000        4.8075300000        0.0004800000
 Pt         6.9390300000        2.4036800000        0.0004800000
 Pt        12.4904800000        2.4036800000        0.0004800000
 Pt         4.1633000000        2.4036800000        0.0004800000
 Pt         9.7147500000        7.2113800000        0.0004800000
 Pt         8.3268900000        9.6152300000        0.0004800000
 Pt        11.1026200000        4.8075300000        0.0004800000
 Pt         5.5511600000        4.8075300000        0.0004800000
 Pt         6.9390300000        7.2113800000        0.0004800000
 Pt         8.3268900000       11.2174600000        2.2663700000
 Pt        13.8780500000        1.6025700000        2.2663700000
 Pt        16.6537800000        1.6025700000        2.2663700000
 Pt         9.7147500000       13.6213100000        2.2663700000
 Pt        23.5928000000       13.6213100000        2.2663700000
 Pt         2.7757300000        1.6025700000        2.2663700000
 Pt        15.2659100000        4.0060800000        2.2666100000
 Pt         9.7144600000        8.8137800000        2.2666100000
 Pt         4.1635900000        4.0060800000        2.2666100000
 Pt        15.2659200000        8.8137800000        2.2666100000
 Pt        13.8780500000       11.2176300000        2.2666100000
 Pt         5.5511600000        1.6027400000        2.2666100000
 Pt        16.6537800000       11.2176300000        2.2666100000
 Pt        12.4901900000        4.0060800000        2.2666100000
 Pt        11.1026200000        1.6027400000        2.2666100000
 Pt        11.1023200000        6.4099300000        2.2666100000
 Pt        20.8173700000       13.6214800000        2.2666100000
 Pt         5.5514500000        6.4099300000        2.2666100000
 Pt        13.8780500000        6.4099300000        2.2666100000
 Pt        20.8173700000        8.8137800000        2.2666100000
 Pt        19.4295100000        6.4099300000        2.2666100000
 Pt        18.0416400000        4.0060800000        2.2666100000
 Pt        15.2659100000       13.6214800000        2.2666100000
 Pt        11.1023200000       11.2176300000        2.2666100000
 Pt         8.3268900000        1.6027400000        2.2666100000
 Pt        22.2052300000       11.2176300000        2.2666100000
 Pt        12.4901900000        8.8137800000        2.2666100000
 Pt        19.4295100000       11.2176300000        2.2666100000
 Pt        18.0416400000        8.8137800000        2.2666100000
 Pt        12.4901900000       13.6214800000        2.2666100000
 Pt        18.0416400000       13.6214800000        2.2666100000
 Pt         6.9393200000        8.8137800000        2.2666100000
 Pt        16.6537800000        6.4099300000        2.2666100000
 Pt         9.7147500000        4.0062500000        2.2668500000
 Pt         6.9390300000        4.0062500000        2.2668500000
 Pt         8.3268900000        6.4101000000        2.2668500000
 Pt         6.9390300000       10.4161800000        4.5327400000
 Pt        22.2049400000       12.8200300000        4.5327400000
 Pt         8.3268900000       12.8200300000        4.5327400000
 Pt        11.1026200000       12.8200300000        4.5327400000
 Pt         4.1635900000        0.8012800000        4.5327400000
 Pt        13.8780500000        3.2051300000        4.5327400000
 Pt         5.5514500000        3.2051300000        4.5327400000
 Pt        11.1023200000        3.2051300000        4.5327400000
 Pt        15.2659100000        0.8012800000        4.5327400000
 Pt         1.3878600000        0.8012800000        4.5327400000
 Pt         8.3268900000        8.0123300000        4.5327400000
 Pt         2.7757300000        3.2051300000        4.5327400000
 Pt         9.7147500000       10.4161800000        4.5327400000
 Pt        16.6537800000        3.2051300000        4.5327400000
 Pt        12.4901900000        0.8012800000        4.5327400000
 Pt        12.4901900000        5.6086500000        4.5329800000
 Pt        18.0416400000       10.4163500000        4.5329800000
 Pt        18.0416400000        5.6086500000        4.5329800000
 Pt         6.9393200000        5.6086500000        4.5329800000
 Pt         4.1635900000        5.6086500000        4.5329800000
 Pt        16.6537800000       12.8202000000        4.5329800000
 Pt        13.8780500000        8.0125000000        4.5329800000
 Pt        19.4295100000        8.0125000000        4.5329800000
 Pt         8.3268900000        3.2053000000        4.5329800000
 Pt         9.7144600000        5.6086500000        4.5329800000
 Pt        12.4901900000       10.4163500000        4.5329800000
 Pt        13.8780500000       12.8202000000        4.5329800000
 Pt        15.2659200000       10.4163500000        4.5329800000
 Pt        19.4295100000       12.8202000000        4.5329800000
 Pt        11.1023200000        8.0125000000        4.5329800000
 Pt        16.6537800000        8.0125000000        4.5329800000
 Pt         5.5514600000        8.0125000000        4.5329800000
 Pt        20.8173700000       10.4163500000        4.5329800000
 Pt         6.9390300000        0.8014500000        4.5329800000
 Pt         9.7147500000        0.8014500000        4.5329800000
 Pt        15.2659100000        5.6086500000        4.5329800000
 Pt         8.3369610695        4.8077739705        6.8168872971
 Pt         6.9482351643        2.4053960180        6.8033400226
 Pt         0.0005151413        0.0004082570        6.8041592862
 Pt         4.1688962377        2.4012291168        6.8042439344
 Pt        11.1048405108        0.0085275797        6.7992800561
 Pt        11.1046613175        9.6040237785        6.8035264099
 Pt        16.6475179431        4.8029645469        6.8038078257
 Pt         2.7774464072        4.8026480685        6.8017430932
 Pt        20.8199743844       12.0216920803        6.7995385945
 Pt         5.5584535628        9.6102957823        6.7996431009
 Pt         5.5614860867        4.8028159111        6.8037925635
 Pt         8.3353377807        9.6062769646        6.8035731625
 Pt         1.3865582564        2.4013622992        6.8042881680
 Pt        13.8781547842        0.0055961641        6.8031643975
 Pt         2.7778098895       -0.0025685318        6.8055965173
 Pt         9.7182088613        7.2005859975        6.8167216716
 Pt         9.7186476659       12.0132688835        6.8044332332
 Pt        12.4859632804        2.4067073836        6.8160358278
 Pt        11.1046496533        4.8050191923        6.8374031765
 Pt         6.9434869009       12.0173601267        6.8015698573
 Pt         9.7230857986        2.4065603637        6.8162502754
 Pt         6.9511567801        7.2029953967        6.8001008048
 Pt        12.4905674472       12.0132966611        6.8045389215
 Pt        15.2607090600        2.4057949638        6.8029956154
 Pt        13.8724398145        4.8079390460        6.8166778228
 Pt         5.5548726903        0.0002675926        6.8043515499
 Pt         4.1698689080        7.2055209241        6.7997246197
 Pt        15.2574260415        7.2030795484        6.8005801858
 Pt        16.6500786278        9.6101176758        6.7996491278
 Pt        18.0384797165        7.2056626925        6.7998016733
 Pt         8.3311349470        0.0055392952        6.8034947372
 Pt        13.8737692466        9.6064217320        6.8038507939
 Pt        19.4311092026        9.6124940747        6.7991655194
 Pt        12.4907195676        7.2005637242        6.8165571254
 Pt        15.2654493175       12.0173087595        6.8015858690
 Pt        18.0427297588       12.0217717103        6.7995507023
 Pt         9.7270149548        4.0047146120        9.1331336874
 Pt         6.9465371816        4.0043163187        9.0864780086
 Pt         5.5595050161        6.4088588854        9.0752660360
 Pt         8.3360617830        1.5980108514        9.0861083790
 Pt         8.3373910371        6.4009722573        9.1304637422
 Pt        11.1074594373        6.3953497168        9.1338815171
 Pt        13.8764008936        6.4009055788        9.1315522657
 Pt        12.4961257701        8.8034526587        9.0870170113
 Pt         6.9425345735        8.8030426891        9.0750647026
 Pt        22.2067415223       11.2104886839        9.0688536460
 Pt        18.0513237537       13.6174983919        9.0749210528
 Pt        11.1070907786       11.2119140148        9.0780280950
 Pt        16.6578755977        1.5975864852        9.0773977424
 Pt        20.8167338376       13.6173652310        9.0746096710
 Pt        23.5938391684       13.6138357396        9.0744604508
 Pt        13.8862414425       11.2099887847        9.0750490965
 Pt        11.1071907253        1.6029382697        9.1289177359
 Pt         8.3278667203       11.2099987855        9.0749587617
 Pt        20.8222624803        8.8082791143        9.0727190634
 Pt         9.7172496457       13.6152061677        9.0799628033
 Pt        13.8779668747        1.5983549054        9.0857785542
 Pt        19.4337242589       11.2134266091        9.0727526052
 Pt         4.1677703068        4.0056300131        9.0748270049
 Pt         5.5558015260        1.5974645389        9.0775642453
 Pt        19.4336623836        6.4088302179        9.0690170048
 Pt        15.2741663296       13.6139592024        9.0745945875
 Pt         9.7181636074        8.8035907555        9.0868740170
 Pt        16.6542825977        6.4089793090        9.0757775976
 Pt         2.7798919705        1.5995056422        9.0797245017
 Pt        12.4962150598       13.6154051719        9.0797461038
 Pt        12.4874002716        4.0051225761        9.1335968746
 Pt        18.0459422691        4.0059321099        9.0750097963
 Pt        15.2672337079        4.0047320133        9.0866401536
 Pt        16.6610037467       11.2107546342        9.0687946572
 Pt        18.0446621766        8.8085239199        9.0731761915
 Pt        15.2716970431        8.8031161754        9.0754892924
 Pt        11.1092586295        3.0069011146       11.4529717324
 Pt        19.4372068928        8.0069870317       11.3681425742
 Pt         9.5569896556        5.6947822771       11.4548570331
 Pt         6.8643288687        5.6060856052       11.4049300369
 Pt        12.6641515246        5.6963824989       11.4586997104
 Pt         8.2799239217        3.1649523062       11.3699920681
 Pt         4.1516313457        5.6028429898       11.3727990154
 Pt         6.9260369816        0.7724290983       11.3737349874
 Pt        16.6533114310       12.7943977979       11.3726151749
 Pt         5.5373436505        8.0164697780       11.3888399218
 Pt        13.9329877466        8.0722325047       11.4047829577
 Pt         9.6863968090        0.7191328693       11.4044891227
 Pt         5.5306855328        3.1893523323       11.3738711641
 Pt         8.2879239079        8.0711239586       11.4043432612
 Pt        11.1097595442        8.0655126714       11.3702894653
 Pt        19.4366409586       12.7872389075       11.3888016571
 Pt        15.2848556997       10.4236474839       11.3731096387
 Pt        13.8793676578       12.8151231518       11.3795352981
 Pt         8.3407894723       12.8154305607       11.3800485605
 Pt         2.7827595466        3.1900496889       11.3796711743
 Pt        11.1100730058       12.8205840183       11.3789163600
 Pt         4.1629340488        0.7886613962       11.3784640606
 Pt        13.9386802158        3.1657244922       11.3695354696
 Pt        16.6886262078        3.1900740158       11.3739943679
 Pt        20.8233315131       10.4074017110       11.3676300003
 Pt        16.6833375929        8.0170469354       11.3902062199
 Pt        12.5324255819        0.7194597906       11.4034328240
 Pt        18.0684148428        5.6030588175       11.3734799084
 Pt        12.5056564825       10.4350258789       11.3743417561
 Pt         1.4027122832        0.7889209194       11.3787982481
 Pt         9.7147541993       10.4351750357       11.3738573970
 Pt         6.9356845052       10.4234291433       11.3726893033
 Pt        22.2203827745       12.7947467267       11.3724062390
 Pt        15.3563033252        5.6071804386       11.4052284424
 Pt        18.0510320053       10.4075154716       11.3678821683
 Pt        15.2931903948        0.7728821143       11.3730764735
  S        11.1086965124        4.7968360791       12.7856702839
  C        11.0761509314        4.7618253806       14.5985369208
  H        11.0705076863        5.8019251783       14.9457646857
  H        11.9752110984        4.2271434462       14.9288613249
  H        10.1602456177        4.2319656983       14.8881779808
