# Supplementary material for: Single Atom Alloys Segregation in the Presence of Ligands
Source: J Phys Chem C Nanomater Interfaces. 2023 Nov 13;127(46):22790–8. doi: 10.1021/acs.jpcc.3c05827 (PMC10683009; doi:10.1021/acs.jpcc.3c05827)
Supplement: Supplementary file 2 — jp3c05827_si_002.zip [file jp3c05827_si_002.zip › xyz/RSCH3/111/ag/ag111ptsch3.txt]

     221

 Ag         1.4620600000        0.8441200000        0.0000000000
 Ag         4.3861800000        0.8441200000        0.0000000000
 Ag         7.3103100000        0.8441200000        0.0000000000
 Ag        10.2344300000        0.8441200000        0.0000000000
 Ag        13.1585500000        0.8441200000        0.0000000000
 Ag        16.0826700000        0.8441200000        0.0000000000
 Ag         2.9241200000        3.3764900000        0.0000000000
 Ag         5.8482400000        3.3764900000        0.0000000000
 Ag         8.7723700000        3.3764900000        0.0000000000
 Ag        11.6964900000        3.3764900000        0.0000000000
 Ag        14.6206100000        3.3764900000        0.0000000000
 Ag        17.5447300000        3.3764900000        0.0000000000
 Ag         4.3861800000        5.9088500000        0.0000000000
 Ag         7.3103100000        5.9088500000        0.0000000000
 Ag        10.2344300000        5.9088500000        0.0000000000
 Ag        13.1585500000        5.9088500000        0.0000000000
 Ag        16.0826700000        5.9088500000        0.0000000000
 Ag        19.0067900000        5.9088500000        0.0000000000
 Ag         5.8482400000        8.4412100000        0.0000000000
 Ag         8.7723700000        8.4412100000        0.0000000000
 Ag        11.6964900000        8.4412100000        0.0000000000
 Ag        14.6206100000        8.4412100000        0.0000000000
 Ag        17.5447300000        8.4412100000        0.0000000000
 Ag        20.4688600000        8.4412100000        0.0000000000
 Ag         7.3103100000       10.9735800000        0.0000000000
 Ag        10.2344300000       10.9735800000        0.0000000000
 Ag        13.1585500000       10.9735800000        0.0000000000
 Ag        16.0826700000       10.9735800000        0.0000000000
 Ag        19.0067900000       10.9735800000        0.0000000000
 Ag        21.9309200000       10.9735800000        0.0000000000
 Ag         8.7723700000       13.5059400000        0.0000000000
 Ag        11.6964900000       13.5059400000        0.0000000000
 Ag        14.6206100000       13.5059400000        0.0000000000
 Ag        17.5447300000       13.5059400000        0.0000000000
 Ag        20.4688600000       13.5059400000        0.0000000000
 Ag        23.3929800000       13.5059400000        0.0000000000
 Ag         0.0000000000        1.6882400000        2.3875400000
 Ag         2.9241200000        1.6882400000        2.3875400000
 Ag         5.8482400000        1.6882400000        2.3875400000
 Ag         8.7723700000        1.6882400000        2.3875400000
 Ag        11.6964900000        1.6882400000        2.3875400000
 Ag        14.6206100000        1.6882400000        2.3875400000
 Ag         1.4620600000        4.2206100000        2.3875400000
 Ag         4.3861800000        4.2206100000        2.3875400000
 Ag         7.3103100000        4.2206100000        2.3875400000
 Ag        10.2344300000        4.2206100000        2.3875400000
 Ag        13.1585500000        4.2206100000        2.3875400000
 Ag        16.0826700000        4.2206100000        2.3875400000
 Ag         2.9241200000        6.7529700000        2.3875400000
 Ag         5.8482400000        6.7529700000        2.3875400000
 Ag         8.7723700000        6.7529700000        2.3875400000
 Ag        11.6964900000        6.7529700000        2.3875400000
 Ag        14.6206100000        6.7529700000        2.3875400000
 Ag        17.5447300000        6.7529700000        2.3875400000
 Ag         4.3861800000        9.2853400000        2.3875400000
 Ag         7.3103100000        9.2853400000        2.3875400000
 Ag        10.2344300000        9.2853400000        2.3875400000
 Ag        13.1585500000        9.2853400000        2.3875400000
 Ag        16.0826700000        9.2853400000        2.3875400000
 Ag        19.0067900000        9.2853400000        2.3875400000
 Ag         5.8482400000       11.8177000000        2.3875400000
 Ag         8.7723700000       11.8177000000        2.3875400000
 Ag        11.6964900000       11.8177000000        2.3875400000
 Ag        14.6206100000       11.8177000000        2.3875400000
 Ag        17.5447300000       11.8177000000        2.3875400000
 Ag        20.4688600000       11.8177000000        2.3875400000
 Ag         7.3103100000       14.3500600000        2.3875400000
 Ag        10.2344300000       14.3500600000        2.3875400000
 Ag        13.1585500000       14.3500600000        2.3875400000
 Ag        16.0826700000       14.3500600000        2.3875400000
 Ag        19.0067900000       14.3500600000        2.3875400000
 Ag        21.9309200000       14.3500600000        2.3875400000
 Ag         0.0000000000        0.0000000000        4.7750700000
 Ag         2.9241200000        0.0000000000        4.7750700000
 Ag         5.8482400000        0.0000000000        4.7750700000
 Ag         8.7723700000        0.0000000000        4.7750700000
 Ag        11.6964900000        0.0000000000        4.7750700000
 Ag        14.6206100000        0.0000000000        4.7750700000
 Ag         1.4620600000        2.5323600000        4.7750700000
 Ag         4.3861800000        2.5323600000        4.7750700000
 Ag         7.3103100000        2.5323600000        4.7750700000
 Ag        10.2344300000        2.5323600000        4.7750700000
 Ag        13.1585500000        2.5323600000        4.7750700000
 Ag        16.0826700000        2.5323600000        4.7750700000
 Ag         2.9241200000        5.0647300000        4.7750700000
 Ag         5.8482400000        5.0647300000        4.7750700000
 Ag         8.7723700000        5.0647300000        4.7750700000
 Ag        11.6964900000        5.0647300000        4.7750700000
 Ag        14.6206100000        5.0647300000        4.7750700000
 Ag        17.5447300000        5.0647300000        4.7750700000
 Ag         4.3861800000        7.5970900000        4.7750700000
 Ag         7.3103100000        7.5970900000        4.7750700000
 Ag        10.2344300000        7.5970900000        4.7750700000
 Ag        13.1585500000        7.5970900000        4.7750700000
 Ag        16.0826700000        7.5970900000        4.7750700000
 Ag        19.0067900000        7.5970900000        4.7750700000
 Ag         5.8482400000       10.1294600000        4.7750700000
 Ag         8.7723700000       10.1294600000        4.7750700000
 Ag        11.6964900000       10.1294600000        4.7750700000
 Ag        14.6206100000       10.1294600000        4.7750700000
 Ag        17.5447300000       10.1294600000        4.7750700000
 Ag        20.4688600000       10.1294600000        4.7750700000
 Ag         7.3103100000       12.6618200000        4.7750700000
 Ag        10.2344300000       12.6618200000        4.7750700000
 Ag        13.1585500000       12.6618200000        4.7750700000
 Ag        16.0826700000       12.6618200000        4.7750700000
 Ag        19.0067900000       12.6618200000        4.7750700000
 Ag        21.9309200000       12.6618200000        4.7750700000
 Ag         1.4641858542        0.8480906701        7.1135470878
 Ag         4.3893949169        0.8466376159        7.1141717115
 Ag         7.3104208609        0.8463963625        7.1087569782
 Ag        10.2335904870        0.8480924970        7.1123477107
 Ag        13.1520745614        0.8499568018        7.1136462590
 Ag        16.0807764277        0.8479069190        7.1087668335
 Ag         2.9300343135        3.3800750838        7.1112180813
 Ag         5.8619351277        3.3782263275        7.1205111378
 Ag         8.7733218192        3.3862822359        7.1164691280
 Ag        11.6884221184        3.3891920268        7.1298855135
 Ag        14.6024717606        3.3864954354        7.1252048854
 Ag        17.5420928932        3.3739167940        7.1099931627
 Ag         4.3895923773        5.9018559173        7.1162679771
 Ag         7.3117586910        5.9070693670        7.1033178354
 Ag        10.2379545771        5.9166159944        7.1174885075
 Ag        13.1592878872        5.9056067001        7.1225824002
 Ag        16.0804198622        5.9027146380        7.1135783040
 Ag        19.0062650565        5.9093867014        7.1120455299
 Ag         5.8564843821        8.4368489086        7.1179446393
 Ag         8.7743868407        8.4367317317        7.1167344562
 Ag        11.6989177757        8.4351141454        7.1151230209
 Ag        14.6168679008        8.4380359213        7.1132757581
 Ag        17.5453756182        8.4359801673        7.1126936027
 Ag        20.4717833883        8.4386440547        7.1137565858
 Ag         7.3089403188       10.9671476432        7.1156240095
 Ag        10.2368829063       10.9731270810        7.1132986059
 Ag        13.1602333961       10.9710804903        7.1109725066
 Ag        16.0870443647       10.9704757751        7.1123271327
 Ag        19.0086426219       10.9749202875        7.1123717980
 Ag        21.9279797290       10.9711220774        7.1126267026
 Ag         8.7718094074       13.5052877978        7.1117649618
 Ag        11.6978083363       13.5076622279        7.1119553385
 Ag        14.6183631989       13.5048374414        7.1095823865
 Ag        17.5421955211       13.5084751083        7.1116488086
 Ag        20.4733441260       13.5097867960        7.1117039085
 Ag        23.3974688569       13.5069376131        7.1117731085
 Ag         0.0041614728        1.6879362322        9.4091221803
 Ag         2.9311159918        1.6895546608        9.4137007722
 Ag         5.8596574265        1.6995349159        9.4177560069
 Ag         8.7572775367        1.6798860514        9.4011540622
 Ag        11.6981524037        1.7006509505        9.4135068620
 Ag        14.6226905375        1.6903284580        9.4108840044
 Ag         1.4647892057        4.2154375043        9.4101776312
 Ag         4.3895406386        4.2148558832        9.4181484923
 Ag         7.3358231365        4.2367342210        9.4401763954
 Ag        10.2224316860        4.2475854563        9.4457360050
 Ag        13.1237364905        4.2336538503        9.4602925005
 Ag        16.0800063403        4.2174781227        9.4119132981
 Ag         2.9325813530        6.7471378106        9.4153747391
 Ag         5.8492085968        6.7471880607        9.4241616338
 Ag         8.7559449958        6.7358299336        9.4208054634
 Ag        11.7073997852        6.7488441383        9.4356528392
 Ag        14.6284535409        6.7465573497        9.4196239979
 Ag        17.5513077626        6.7445992047        9.4129503086
 Ag         4.3928491751        9.2813433797        9.4156884619
 Ag         7.3157241484        9.2830595181        9.4227135940
 Ag        10.2309358418        9.2776967015        9.4042309582
 Ag        13.1630301517        9.2872770790        9.4112693653
 Ag        16.0848254180        9.2838146140        9.4129500919
 Ag        19.0103646400        9.2807527841        9.4082073872
 Ag         5.8514965990       11.8185583525        9.4123065806
 Ag         8.7740712924       11.8186508452        9.4096843741
 Ag        11.6999422121       11.8211839286        9.4092976594
 Ag        14.6191848414       11.8184636358        9.4071656256
 Ag        17.5440567819       11.8126705505        9.4089737812
 Ag        20.4771538450       11.8175430917        9.4104646026
 Ag         7.3179014890       14.3523241993        9.4074571301
 Ag        10.2352854676       14.3523561218        9.4075122495
 Ag        13.1600696453       14.3550896643        9.4100631904
 Ag        16.0841395812       14.3448875606        9.4078509804
 Ag        19.0078512397       14.3503290632        9.4122256244
 Ag        21.9337567080       14.3546427284        9.4096704394
 Ag         0.0051460651       -0.0007997576       11.7517513978
 Ag         2.9315659087        0.0016663787       11.7568064527
 Ag         5.8600909836        0.0113816869       11.7581036706
 Ag         8.7706987871        0.0000734752       11.7547803739
 Ag        11.6905438116        0.0097115336       11.7598464192
 Ag        14.6248437287       -0.0044917648       11.7550043878
 Ag         1.4686711676        2.5329593250       11.7588470748
 Ag         4.3899900874        2.5331692730       11.7665219286
 Ag         7.3192395027        2.5480287235       11.7898306598
 Ag        10.2154091121        2.5187083995       11.7063313856
 Ag        13.1730133362        2.5127965825       11.7633506657
 Ag        16.0896216695        2.5300376446       11.7561242695
 Ag         2.9442656712        5.0638443362       11.7605551561
 Ag         5.8733547362        5.0632048492       11.7717603928
 Pt         8.7124662218        5.0702396452       11.7601026272
 Ag        11.7402960424        5.0494956145       11.8837448442
 Ag        14.6238779350        5.0641505426       11.7659669845
 Ag        17.5525059014        5.0627349771       11.7523334773
 Ag         4.3879895650        7.5971048110       11.7668315418
 Ag         7.3168153201        7.5799462019       11.7804107531
 Ag        10.2249074905        7.6343231340       11.7325581247
 Ag        13.1726904586        7.6029466197       11.7562693746
 Ag        16.0923131162        7.5979894361       11.7575538695
 Ag        19.0143230241        7.5923999495       11.7552769916
 Ag         5.8573085737       10.1190637766       11.7637324153
 Ag         8.7691181360       10.1448136048       11.7598560869
 Ag        11.6970783130       10.1259045440       11.7550812176
 Ag        14.6271210295       10.1329676441       11.7539600798
 Ag        17.5510888380       10.1307240887       11.7538094259
 Ag        20.4756765266       10.1303438462       11.7550252395
 Ag         7.3119541821       12.6641466573       11.7559575190
 Ag        10.2398393396       12.6649681103       11.7554462561
 Ag        13.1638978081       12.6637382179       11.7511270520
 Ag        16.0871694338       12.6647225324       11.7525849052
 Ag        19.0099721068       12.6641672850       11.7534196044
 Ag        21.9326414722       12.6632388357       11.7526371406
  S         9.9302380294        5.2316822854       13.7287452960
  C         9.8146536753        3.7044727961       14.7511268087
  H         8.7706344588        3.3771533496       14.7984404475
  H        10.1737303964        3.9633881851       15.7549455993
  H        10.4392581340        2.8984217225       14.3394088765
