# Supplementary material for: Single Atom Alloys Segregation in the Presence of Ligands
Source: J Phys Chem C Nanomater Interfaces. 2023 Nov 13;127(46):22790–8. doi: 10.1021/acs.jpcc.3c05827 (PMC10683009; doi:10.1021/acs.jpcc.3c05827)
Supplement: Supplementary file 2 — jp3c05827_si_002.zip [file jp3c05827_si_002.zip › xyz/RSCH3/111/ag/ag111nisch3.txt]

     221

 Ag         1.4620600000        0.8441200000        0.0000000000
 Ag         4.3861800000        0.8441200000        0.0000000000
 Ag         7.3103100000        0.8441200000        0.0000000000
 Ag        10.2344300000        0.8441200000        0.0000000000
 Ag        13.1585500000        0.8441200000        0.0000000000
 Ag        16.0826700000        0.8441200000        0.0000000000
 Ag         2.9241200000        3.3764900000        0.0000000000
 Ag         5.8482400000        3.3764900000        0.0000000000
 Ag         8.7723700000        3.3764900000        0.0000000000
 Ag        11.6964900000        3.3764900000        0.0000000000
 Ag        14.6206100000        3.3764900000        0.0000000000
 Ag        17.5447300000        3.3764900000        0.0000000000
 Ag         4.3861800000        5.9088500000        0.0000000000
 Ag         7.3103100000        5.9088500000        0.0000000000
 Ag        10.2344300000        5.9088500000        0.0000000000
 Ag        13.1585500000        5.9088500000        0.0000000000
 Ag        16.0826700000        5.9088500000        0.0000000000
 Ag        19.0067900000        5.9088500000        0.0000000000
 Ag         5.8482400000        8.4412100000        0.0000000000
 Ag         8.7723700000        8.4412100000        0.0000000000
 Ag        11.6964900000        8.4412100000        0.0000000000
 Ag        14.6206100000        8.4412100000        0.0000000000
 Ag        17.5447300000        8.4412100000        0.0000000000
 Ag        20.4688600000        8.4412100000        0.0000000000
 Ag         7.3103100000       10.9735800000        0.0000000000
 Ag        10.2344300000       10.9735800000        0.0000000000
 Ag        13.1585500000       10.9735800000        0.0000000000
 Ag        16.0826700000       10.9735800000        0.0000000000
 Ag        19.0067900000       10.9735800000        0.0000000000
 Ag        21.9309200000       10.9735800000        0.0000000000
 Ag         8.7723700000       13.5059400000        0.0000000000
 Ag        11.6964900000       13.5059400000        0.0000000000
 Ag        14.6206100000       13.5059400000        0.0000000000
 Ag        17.5447300000       13.5059400000        0.0000000000
 Ag        20.4688600000       13.5059400000        0.0000000000
 Ag        23.3929800000       13.5059400000        0.0000000000
 Ag         0.0000000000        1.6882400000        2.3875400000
 Ag         2.9241200000        1.6882400000        2.3875400000
 Ag         5.8482400000        1.6882400000        2.3875400000
 Ag         8.7723700000        1.6882400000        2.3875400000
 Ag        11.6964900000        1.6882400000        2.3875400000
 Ag        14.6206100000        1.6882400000        2.3875400000
 Ag         1.4620600000        4.2206100000        2.3875400000
 Ag         4.3861800000        4.2206100000        2.3875400000
 Ag         7.3103100000        4.2206100000        2.3875400000
 Ag        10.2344300000        4.2206100000        2.3875400000
 Ag        13.1585500000        4.2206100000        2.3875400000
 Ag        16.0826700000        4.2206100000        2.3875400000
 Ag         2.9241200000        6.7529700000        2.3875400000
 Ag         5.8482400000        6.7529700000        2.3875400000
 Ag         8.7723700000        6.7529700000        2.3875400000
 Ag        11.6964900000        6.7529700000        2.3875400000
 Ag        14.6206100000        6.7529700000        2.3875400000
 Ag        17.5447300000        6.7529700000        2.3875400000
 Ag         4.3861800000        9.2853400000        2.3875400000
 Ag         7.3103100000        9.2853400000        2.3875400000
 Ag        10.2344300000        9.2853400000        2.3875400000
 Ag        13.1585500000        9.2853400000        2.3875400000
 Ag        16.0826700000        9.2853400000        2.3875400000
 Ag        19.0067900000        9.2853400000        2.3875400000
 Ag         5.8482400000       11.8177000000        2.3875400000
 Ag         8.7723700000       11.8177000000        2.3875400000
 Ag        11.6964900000       11.8177000000        2.3875400000
 Ag        14.6206100000       11.8177000000        2.3875400000
 Ag        17.5447300000       11.8177000000        2.3875400000
 Ag        20.4688600000       11.8177000000        2.3875400000
 Ag         7.3103100000       14.3500600000        2.3875400000
 Ag        10.2344300000       14.3500600000        2.3875400000
 Ag        13.1585500000       14.3500600000        2.3875400000
 Ag        16.0826700000       14.3500600000        2.3875400000
 Ag        19.0067900000       14.3500600000        2.3875400000
 Ag        21.9309200000       14.3500600000        2.3875400000
 Ag         0.0000000000        0.0000000000        4.7750700000
 Ag         2.9241200000        0.0000000000        4.7750700000
 Ag         5.8482400000        0.0000000000        4.7750700000
 Ag         8.7723700000        0.0000000000        4.7750700000
 Ag        11.6964900000        0.0000000000        4.7750700000
 Ag        14.6206100000        0.0000000000        4.7750700000
 Ag         1.4620600000        2.5323600000        4.7750700000
 Ag         4.3861800000        2.5323600000        4.7750700000
 Ag         7.3103100000        2.5323600000        4.7750700000
 Ag        10.2344300000        2.5323600000        4.7750700000
 Ag        13.1585500000        2.5323600000        4.7750700000
 Ag        16.0826700000        2.5323600000        4.7750700000
 Ag         2.9241200000        5.0647300000        4.7750700000
 Ag         5.8482400000        5.0647300000        4.7750700000
 Ag         8.7723700000        5.0647300000        4.7750700000
 Ag        11.6964900000        5.0647300000        4.7750700000
 Ag        14.6206100000        5.0647300000        4.7750700000
 Ag        17.5447300000        5.0647300000        4.7750700000
 Ag         4.3861800000        7.5970900000        4.7750700000
 Ag         7.3103100000        7.5970900000        4.7750700000
 Ag        10.2344300000        7.5970900000        4.7750700000
 Ag        13.1585500000        7.5970900000        4.7750700000
 Ag        16.0826700000        7.5970900000        4.7750700000
 Ag        19.0067900000        7.5970900000        4.7750700000
 Ag         5.8482400000       10.1294600000        4.7750700000
 Ag         8.7723700000       10.1294600000        4.7750700000
 Ag        11.6964900000       10.1294600000        4.7750700000
 Ag        14.6206100000       10.1294600000        4.7750700000
 Ag        17.5447300000       10.1294600000        4.7750700000
 Ag        20.4688600000       10.1294600000        4.7750700000
 Ag         7.3103100000       12.6618200000        4.7750700000
 Ag        10.2344300000       12.6618200000        4.7750700000
 Ag        13.1585500000       12.6618200000        4.7750700000
 Ag        16.0826700000       12.6618200000        4.7750700000
 Ag        19.0067900000       12.6618200000        4.7750700000
 Ag        21.9309200000       12.6618200000        4.7750700000
 Ag         1.4671524202        0.8476978483        7.1076230722
 Ag         4.3908830746        0.8490685263        7.1058153910
 Ag         7.3147121403        0.8475467915        7.1116559715
 Ag        10.2361832665        0.8554231345        7.1173829857
 Ag        13.1539562773        0.8508805125        7.1132012324
 Ag        16.0838231397        0.8487960546        7.1015770915
 Ag         2.9311124551        3.3790668295        7.1058409272
 Ag         5.8615986200        3.3839428770        7.1135922314
 Ag         8.7741255448        3.3870725740        7.1268641184
 Ag        11.6929137859        3.3875377408        7.1251375553
 Ag        14.6086155654        3.3847903693        7.1172330158
 Ag        17.5452817033        3.3769495920        7.1037784136
 Ag         4.3918148451        5.9099798809        7.1131225185
 Ag         7.3202942824        5.9075358656        7.1280747576
 Ag        10.2349052791        5.9114528960        7.1362257769
 Ag        13.1506439678        5.9106829299        7.1259950321
 Ag        16.0776286035        5.9083730485        7.1131158704
 Ag        19.0052342446        5.9091592827        7.1101580490
 Ag         5.8590440136        8.4378202415        7.1179024230
 Ag         8.7789871005        8.4335940349        7.1247498546
 Ag        11.6957582700        8.4337417111        7.1246104746
 Ag        14.6142471996        8.4374537854        7.1141925627
 Ag        17.5467520310        8.4423366933        7.1103589433
 Ag        20.4736320410        8.4389801608        7.1111756200
 Ag         7.3135112790       10.9666389352        7.1142341820
 Ag        10.2355331739       10.9608337094        7.1177691292
 Ag        13.1573769955       10.9692545371        7.1126886807
 Ag        16.0864622703       10.9735394842        7.1102624623
 Ag        19.0103359855       10.9754221299        7.1090084810
 Ag        21.9345664826       10.9749743548        7.1114190823
 Ag         8.7763068213       13.5050664309        7.1022779968
 Ag        11.6973077038       13.5060455319        7.1043456160
 Ag        14.6196248309       13.5045811707        7.1099724447
 Ag        17.5449995347       13.5107770928        7.1111121782
 Ag        20.4729491890       13.5100032470        7.1115011660
 Ag        23.4003112978       13.5098087442        7.1081711250
 Ag         0.0091631215        1.6914885294        9.4010141086
 Ag         2.9314527702        1.6933747863        9.4055228545
 Ag         5.8463438886        1.6831649225        9.4051664800
 Ag         8.7673382228        1.6979386295        9.4247129960
 Ag        11.7057669627        1.6946768903        9.4222221249
 Ag        14.6353555537        1.6835766513        9.4002878412
 Ag         1.4645833830        4.2154560339        9.4027259346
 Ag         4.3813272870        4.2208895445        9.4060098636
 Ag         7.3266663006        4.2293582683        9.4500639342
 Ag        10.2349721109        4.2271954957        9.4632611472
 Ag        13.1476319032        4.2267599565        9.4369711633
 Ag        16.0920937476        4.2180127832        9.4021441157
 Ag         2.9280240696        6.7504520737        9.4104939089
 Ag         5.8570533394        6.7444496619        9.4273095438
 Ag         8.7802420450        6.7538817320        9.4689196391
 Ag        11.6868455207        6.7489079837        9.4727258724
 Ag        14.6223843175        6.7478016907        9.4180370708
 Ag        17.5477780524        6.7494061742        9.4112061664
 Ag         4.3922060459        9.2863463470        9.4142964981
 Ag         7.3190947956        9.2923833060        9.4226482786
 Ag        10.2346752985        9.2767187630        9.4321940702
 Ag        13.1566862921        9.2918719581        9.4172522715
 Ag        16.0848149447        9.2857605835        9.4123532525
 Ag        19.0074469024        9.2823989590        9.4063724140
 Ag         5.8539636361       11.8235268743        9.4086202649
 Ag         8.7754707921       11.8329037663        9.4012200855
 Ag        11.6997577398       11.8282942286        9.4028831732
 Ag        14.6205418440       11.8226658128        9.4107124808
 Ag        17.5433204458       11.8179392448        9.4066229358
 Ag        20.4753090171       11.8213128765        9.4101514545
 Ag         7.3221634787       14.3568453098        9.3988693934
 Ag        10.2407524204       14.3578774025        9.4006415114
 Ag        13.1544610146       14.3554135554        9.4023285710
 Ag        16.0827786003       14.3536390197        9.4095957057
 Ag        19.0103571531       14.3547725710        9.4138914473
 Ag        21.9379186810       14.3548397516        9.4080635527
 Ag         0.0080266071        0.0056084164       11.7486340691
 Ag         2.9291537644        0.0058633349       11.7533034531
 Ag         5.8448613967       -0.0121041939       11.7536567033
 Ag         8.7712749018       -0.0109950485       11.7651479460
 Ag        11.7050087133       -0.0159481860       11.7622000810
 Ag        14.6360358943       -0.0122646698       11.7515410209
 Ag         1.4683804337        2.5358073562       11.7534361987
 Ag         4.3766164761        2.5279142997       11.7588361027
 Ag         7.2799688337        2.4896101832       11.7571532581
 Ag        10.2476150728        2.4782098056       11.7646818458
 Ag        13.2068882406        2.4772250691       11.7536606966
 Ag        16.1049659362        2.5272409151       11.7499521179
 Ag         2.9136457265        5.0687002596       11.7531136303
 Ag         5.8034272053        5.0610299131       11.7557846408
 Ni         8.6027200288        4.9687223932       11.9447777742
 Ag        11.8428236507        4.9653112133       11.8271026199
 Ag        14.6721732698        5.0613146493       11.7536779195
 Ag        17.5587036974        5.0660267436       11.7498691511
 Ag         4.3759885166        7.6023554818       11.7653795877
 Ag         7.2731591159        7.6384340512       11.7702326854
 Ag        10.2288325887        7.7868391951       11.8240654791
 Ag        13.1777416973        7.6090460539       11.7598242709
 Ag        16.0937568439        7.6019499667       11.7578016833
 Ag        19.0084505129        7.5998672270       11.7535113358
 Ag         5.8369415961       10.1477941258       11.7618805327
 Ag         8.7476402270       10.2014805464       11.7557329050
 Ag        11.7232537228       10.1833657275       11.7559814807
 Ag        14.6322543274       10.1376163935       11.7571752631
 Ag        17.5488059535       10.1316290455       11.7538904517
 Ag        20.4673303303       10.1328178931       11.7552398096
 Ag         7.3061837814       12.6831135627       11.7512357280
 Ag        10.2408148416       12.6856856903       11.7495820704
 Ag        13.1677627953       12.6760296340       11.7505978723
 Ag        16.0870687803       12.6623816751       11.7535031410
 Ag        19.0088400093       12.6599118340       11.7554985707
 Ag        21.9311394306       12.6641178639       11.7533208422
  S         9.9771972657        5.7308249255       13.3564111976
  C         9.6906527340        5.2214817972       15.1048613681
  H         8.7382293543        5.6451835604       15.4398258756
  H        10.5164406060        5.6078401279       15.7114399337
  H         9.6578989034        4.1279967046       15.1522041292
