# Supplementary material for: Single Atom Alloys Segregation in the Presence of Ligands
Source: J Phys Chem C Nanomater Interfaces. 2023 Nov 13;127(46):22790–8. doi: 10.1021/acs.jpcc.3c05827 (PMC10683009; doi:10.1021/acs.jpcc.3c05827)
Supplement: Supplementary file 2 — jp3c05827_si_002.zip [file jp3c05827_si_002.zip › xyz/RSCH3/111/ag/ag111sch3.txt]

     221
 i =       22, E =     -8017.6655576240
 Ag         1.4620600000        0.8441200000        0.0000000000
 Ag         4.3861800000        0.8441200000        0.0000000000
 Ag         7.3103100000        0.8441200000        0.0000000000
 Ag        10.2344300000        0.8441200000        0.0000000000
 Ag        13.1585500000        0.8441200000        0.0000000000
 Ag        16.0826700000        0.8441200000        0.0000000000
 Ag         2.9241200000        3.3764900000        0.0000000000
 Ag         5.8482400000        3.3764900000        0.0000000000
 Ag         8.7723700000        3.3764900000        0.0000000000
 Ag        11.6964900000        3.3764900000        0.0000000000
 Ag        14.6206100000        3.3764900000        0.0000000000
 Ag        17.5447300000        3.3764900000        0.0000000000
 Ag         4.3861800000        5.9088500000        0.0000000000
 Ag         7.3103100000        5.9088500000        0.0000000000
 Ag        10.2344300000        5.9088500000        0.0000000000
 Ag        13.1585500000        5.9088500000        0.0000000000
 Ag        16.0826700000        5.9088500000        0.0000000000
 Ag        19.0067900000        5.9088500000        0.0000000000
 Ag         5.8482400000        8.4412100000        0.0000000000
 Ag         8.7723700000        8.4412100000        0.0000000000
 Ag        11.6964900000        8.4412100000        0.0000000000
 Ag        14.6206100000        8.4412100000        0.0000000000
 Ag        17.5447300000        8.4412100000        0.0000000000
 Ag        20.4688600000        8.4412100000        0.0000000000
 Ag         7.3103100000       10.9735800000        0.0000000000
 Ag        10.2344300000       10.9735800000        0.0000000000
 Ag        13.1585500000       10.9735800000        0.0000000000
 Ag        16.0826700000       10.9735800000        0.0000000000
 Ag        19.0067900000       10.9735800000        0.0000000000
 Ag        21.9309200000       10.9735800000        0.0000000000
 Ag         8.7723700000       13.5059400000        0.0000000000
 Ag        11.6964900000       13.5059400000        0.0000000000
 Ag        14.6206100000       13.5059400000        0.0000000000
 Ag        17.5447300000       13.5059400000        0.0000000000
 Ag        20.4688600000       13.5059400000        0.0000000000
 Ag        23.3929800000       13.5059400000        0.0000000000
 Ag         0.0000000000        1.6882400000        2.3875400000
 Ag         2.9241200000        1.6882400000        2.3875400000
 Ag         5.8482400000        1.6882400000        2.3875400000
 Ag         8.7723700000        1.6882400000        2.3875400000
 Ag        11.6964900000        1.6882400000        2.3875400000
 Ag        14.6206100000        1.6882400000        2.3875400000
 Ag         1.4620600000        4.2206100000        2.3875400000
 Ag         4.3861800000        4.2206100000        2.3875400000
 Ag         7.3103100000        4.2206100000        2.3875400000
 Ag        10.2344300000        4.2206100000        2.3875400000
 Ag        13.1585500000        4.2206100000        2.3875400000
 Ag        16.0826700000        4.2206100000        2.3875400000
 Ag         2.9241200000        6.7529700000        2.3875400000
 Ag         5.8482400000        6.7529700000        2.3875400000
 Ag         8.7723700000        6.7529700000        2.3875400000
 Ag        11.6964900000        6.7529700000        2.3875400000
 Ag        14.6206100000        6.7529700000        2.3875400000
 Ag        17.5447300000        6.7529700000        2.3875400000
 Ag         4.3861800000        9.2853400000        2.3875400000
 Ag         7.3103100000        9.2853400000        2.3875400000
 Ag        10.2344300000        9.2853400000        2.3875400000
 Ag        13.1585500000        9.2853400000        2.3875400000
 Ag        16.0826700000        9.2853400000        2.3875400000
 Ag        19.0067900000        9.2853400000        2.3875400000
 Ag         5.8482400000       11.8177000000        2.3875400000
 Ag         8.7723700000       11.8177000000        2.3875400000
 Ag        11.6964900000       11.8177000000        2.3875400000
 Ag        14.6206100000       11.8177000000        2.3875400000
 Ag        17.5447300000       11.8177000000        2.3875400000
 Ag        20.4688600000       11.8177000000        2.3875400000
 Ag         7.3103100000       14.3500600000        2.3875400000
 Ag        10.2344300000       14.3500600000        2.3875400000
 Ag        13.1585500000       14.3500600000        2.3875400000
 Ag        16.0826700000       14.3500600000        2.3875400000
 Ag        19.0067900000       14.3500600000        2.3875400000
 Ag        21.9309200000       14.3500600000        2.3875400000
 Ag         0.0000000000        0.0000000000        4.7750700000
 Ag         2.9241200000        0.0000000000        4.7750700000
 Ag         5.8482400000        0.0000000000        4.7750700000
 Ag         8.7723700000        0.0000000000        4.7750700000
 Ag        11.6964900000        0.0000000000        4.7750700000
 Ag        14.6206100000        0.0000000000        4.7750700000
 Ag         1.4620600000        2.5323600000        4.7750700000
 Ag         4.3861800000        2.5323600000        4.7750700000
 Ag         7.3103100000        2.5323600000        4.7750700000
 Ag        10.2344300000        2.5323600000        4.7750700000
 Ag        13.1585500000        2.5323600000        4.7750700000
 Ag        16.0826700000        2.5323600000        4.7750700000
 Ag         2.9241200000        5.0647300000        4.7750700000
 Ag         5.8482400000        5.0647300000        4.7750700000
 Ag         8.7723700000        5.0647300000        4.7750700000
 Ag        11.6964900000        5.0647300000        4.7750700000
 Ag        14.6206100000        5.0647300000        4.7750700000
 Ag        17.5447300000        5.0647300000        4.7750700000
 Ag         4.3861800000        7.5970900000        4.7750700000
 Ag         7.3103100000        7.5970900000        4.7750700000
 Ag        10.2344300000        7.5970900000        4.7750700000
 Ag        13.1585500000        7.5970900000        4.7750700000
 Ag        16.0826700000        7.5970900000        4.7750700000
 Ag        19.0067900000        7.5970900000        4.7750700000
 Ag         5.8482400000       10.1294600000        4.7750700000
 Ag         8.7723700000       10.1294600000        4.7750700000
 Ag        11.6964900000       10.1294600000        4.7750700000
 Ag        14.6206100000       10.1294600000        4.7750700000
 Ag        17.5447300000       10.1294600000        4.7750700000
 Ag        20.4688600000       10.1294600000        4.7750700000
 Ag         7.3103100000       12.6618200000        4.7750700000
 Ag        10.2344300000       12.6618200000        4.7750700000
 Ag        13.1585500000       12.6618200000        4.7750700000
 Ag        16.0826700000       12.6618200000        4.7750700000
 Ag        19.0067900000       12.6618200000        4.7750700000
 Ag        21.9309200000       12.6618200000        4.7750700000
 Ag         1.4615753179        0.8443057704        7.1047176670
 Ag         4.3876012210        0.8474389118        7.1020549063
 Ag         7.3157301283        0.8466758290        7.1133056877
 Ag        10.2354207867        0.8497385603        7.1152431838
 Ag        13.1555334551        0.8497641467        7.1147059017
 Ag        16.0813146894        0.8478779454        7.1028103875
 Ag         2.9293728545        3.3761305110        7.1032752287
 Ag         5.8627765504        3.3831576236        7.1197153497
 Ag         8.7780974660        3.3822959450        7.1262943999
 Ag        11.6916217728        3.3852920235        7.1280505195
 Ag        14.6068824756        3.3853503867        7.1211818545
 Ag        17.5410908937        3.3760646196        7.1024280494
 Ag         4.3950867500        5.9095157949        7.1149389781
 Ag         7.3230633748        5.9097307643        7.1309993003
 Ag        10.2315584592        5.9088570054        7.1395133491
 Ag        13.1488754059        5.9088821475        7.1266330323
 Ag        16.0767038799        5.9102778817        7.1143238095
 Ag        19.0091753063        5.9053196662        7.1105574143
 Ag         5.8584777714        8.4358592965        7.1159795112
 Ag         8.7795714212        8.4299781354        7.1322044583
 Ag        11.6936112375        8.4335294319        7.1262289836
 Ag        14.6177536336        8.4385595253        7.1154307947
 Ag        17.5469891297        8.4387874822        7.1099120899
 Ag        20.4733661359        8.4395818357        7.1106063440
 Ag         7.3158416455       10.9656662730        7.1152872683
 Ag        10.2368478196       10.9564891292        7.1207021530
 Ag        13.1593613010       10.9667950405        7.1133144542
 Ag        16.0835609573       10.9731439247        7.1102974090
 Ag        19.0096796265       10.9728825429        7.1087667588
 Ag        21.9358805089       10.9720572708        7.1104481070
 Ag         8.7758398183       13.5016490090        7.1031060145
 Ag        11.6941049559       13.5030217496        7.1014467013
 Ag        14.6185853627       13.5070964108        7.1101490323
 Ag        17.5466875763       13.5061451972        7.1103881305
 Ag        20.4724457602       13.5065306867        7.1098490545
 Ag        23.3975477984       13.5060403504        7.1106428082
 Ag         0.0008119692        1.6880359322        9.4007987951
 Ag         2.9217019951        1.6870315684        9.3997645628
 Ag         5.8396037158        1.6798397252        9.4001603287
 Ag         8.7676346288        1.6858987338        9.4178876938
 Ag        11.7021521661        1.6940714521        9.4189451956
 Ag        14.6293578715        1.6830206444        9.4025764644
 Ag         1.4640857900        4.2136978676        9.3998752382
 Ag         4.3804801786        4.2146489078        9.4024376468
 Ag         7.3257395510        4.2237733590        9.4373862684
 Ag        10.2301612097        4.2277858136        9.4718190084
 Ag        13.1408650057        4.2326920978        9.4427006010
 Ag        16.0934558951        4.2170756833        9.4023149467
 Ag         2.9268138432        6.7480865412        9.4103244899
 Ag         5.8526675005        6.7444615716        9.4209575512
 Ag         8.7890561790        6.7413803263        9.4914204006
 Ag        11.6902605861        6.7510839829        9.4664544340
 Ag        14.6201802913        6.7469720992        9.4184379583
 Ag        17.5458265578        6.7498416285        9.4087246448
 Ag         4.3957196119        9.2814396541        9.4106985522
 Ag         7.3236160093        9.2838928779        9.4217587398
 Ag        10.2417532834        9.2665507342        9.4428068462
 Ag        13.1577321871        9.2883419282        9.4184976041
 Ag        16.0877187456        9.2833716089        9.4102556478
 Ag        19.0154060608        9.2816345064        9.4071968972
 Ag         5.8569934777       11.8181887788        9.4106115815
 Ag         8.7757496671       11.8260502412        9.4023286656
 Ag        11.7013441919       11.8305607650        9.3995534838
 Ag        14.6229873377       11.8167141667        9.4086613396
 Ag        17.5506762447       11.8169588365        9.4075524272
 Ag        20.4790065281       11.8165376148        9.4069499062
 Ag         7.3183635522       14.3534073924        9.4003212537
 Ag        10.2345355215       14.3523374775        9.4000159984
 Ag        13.1547666832       14.3532854120        9.3979695683
 Ag        16.0834324424       14.3475761612        9.4088112828
 Ag        19.0119306496       14.3499392671        9.4102190093
 Ag        21.9369181634       14.3522717743        9.4092189261
 Ag         0.0032059897        0.0026134229       11.7513965108
 Ag         2.9239774985        0.0006112172       11.7496086049
 Ag         5.8401409349       -0.0215550015       11.7505274698
 Ag         8.7748059746       -0.0202495019       11.7581954875
 Ag        11.7047074346       -0.0143195290       11.7590668361
 Ag        14.6322305136       -0.0120759249       11.7528705329
 Ag         1.4617339536        2.5298576392       11.7509759483
 Ag         4.3693141763        2.5198770046       11.7489259859
 Ag         7.2674355172        2.4590481447       11.7539274405
 Ag        10.2362265437        2.4960021804       11.7594152946
 Ag        13.1943542724        2.4844437760       11.7518140256
 Ag        16.0983299860        2.5248370444       11.7509304247
 Ag         2.9070457398        5.0616310517       11.7515710060
 Ag         5.7802514517        5.0558287875       11.7560285510
 Ag         8.5992498541        4.9376685252       11.8492418641
 Ag        11.8436904607        4.9801187736       11.8383894474
 Ag        14.6814783635        5.0599672354       11.7523218961
 Ag        17.5615761461        5.0636078009       11.7524279229
 Ag         4.3811020839        7.5989677110       11.7593929986
 Ag         7.2993232250        7.6037487358       11.7664115388
 Ag        10.2640433213        7.8056167183       11.8562941654
 Ag        13.1955014193        7.6145146043       11.7573335640
 Ag        16.1011942936        7.5998166832       11.7594332723
 Ag        19.0126287171        7.5981045512       11.7555677678
 Ag         5.8472315786       10.1342254878       11.7597489267
 Ag         8.7501463508       10.1905513670       11.7541943737
 Ag        11.7396415460       10.2030418709       11.7522707899
 Ag        14.6405120332       10.1384422579       11.7587278098
 Ag        17.5562637397       10.1285548608       11.7551013248
 Ag        20.4749862090       10.1284711782       11.7547796081
 Ag         7.3073551175       12.6784259901       11.7520852340
 Ag        10.2384030781       12.6829651066       11.7493112652
 Ag        13.1740928468       12.6797451704       11.7506391783
 Ag        16.0928367804       12.6568869461       11.7558347217
 Ag        19.0153280516       12.6553272591       11.7551130387
 Ag        21.9359755916       12.6588098986       11.7557884935
  S        10.2510859743        5.9291258026       13.5366973020
  C        10.7352732723        5.9032465207       15.3096060436
  H        10.0629386507        6.5626001684       15.8689285824
  H        11.7694934168        6.2528516188       15.3991279415
  H        10.6518421653        4.8759198685       15.6806508814
