# Supplementary material for: Single Atom Alloys Segregation in the Presence of Ligands
Source: J Phys Chem C Nanomater Interfaces. 2023 Nov 13;127(46):22790–8. doi: 10.1021/acs.jpcc.3c05827 (PMC10683009; doi:10.1021/acs.jpcc.3c05827)
Supplement: Supplementary file 2 — jp3c05827_si_002.zip [file jp3c05827_si_002.zip › xyz/RSCH3/111/ag/ag111cusch3.txt]

     221

 Ag         1.4620600000        0.8441200000        0.0000000000
 Ag         4.3861800000        0.8441200000        0.0000000000
 Ag         7.3103100000        0.8441200000        0.0000000000
 Ag        10.2344300000        0.8441200000        0.0000000000
 Ag        13.1585500000        0.8441200000        0.0000000000
 Ag        16.0826700000        0.8441200000        0.0000000000
 Ag         2.9241200000        3.3764900000        0.0000000000
 Ag         5.8482400000        3.3764900000        0.0000000000
 Ag         8.7723700000        3.3764900000        0.0000000000
 Ag        11.6964900000        3.3764900000        0.0000000000
 Ag        14.6206100000        3.3764900000        0.0000000000
 Ag        17.5447300000        3.3764900000        0.0000000000
 Ag         4.3861800000        5.9088500000        0.0000000000
 Ag         7.3103100000        5.9088500000        0.0000000000
 Ag        10.2344300000        5.9088500000        0.0000000000
 Ag        13.1585500000        5.9088500000        0.0000000000
 Ag        16.0826700000        5.9088500000        0.0000000000
 Ag        19.0067900000        5.9088500000        0.0000000000
 Ag         5.8482400000        8.4412100000        0.0000000000
 Ag         8.7723700000        8.4412100000        0.0000000000
 Ag        11.6964900000        8.4412100000        0.0000000000
 Ag        14.6206100000        8.4412100000        0.0000000000
 Ag        17.5447300000        8.4412100000        0.0000000000
 Ag        20.4688600000        8.4412100000        0.0000000000
 Ag         7.3103100000       10.9735800000        0.0000000000
 Ag        10.2344300000       10.9735800000        0.0000000000
 Ag        13.1585500000       10.9735800000        0.0000000000
 Ag        16.0826700000       10.9735800000        0.0000000000
 Ag        19.0067900000       10.9735800000        0.0000000000
 Ag        21.9309200000       10.9735800000        0.0000000000
 Ag         8.7723700000       13.5059400000        0.0000000000
 Ag        11.6964900000       13.5059400000        0.0000000000
 Ag        14.6206100000       13.5059400000        0.0000000000
 Ag        17.5447300000       13.5059400000        0.0000000000
 Ag        20.4688600000       13.5059400000        0.0000000000
 Ag        23.3929800000       13.5059400000        0.0000000000
 Ag         0.0000000000        1.6882400000        2.3875400000
 Ag         2.9241200000        1.6882400000        2.3875400000
 Ag         5.8482400000        1.6882400000        2.3875400000
 Ag         8.7723700000        1.6882400000        2.3875400000
 Ag        11.6964900000        1.6882400000        2.3875400000
 Ag        14.6206100000        1.6882400000        2.3875400000
 Ag         1.4620600000        4.2206100000        2.3875400000
 Ag         4.3861800000        4.2206100000        2.3875400000
 Ag         7.3103100000        4.2206100000        2.3875400000
 Ag        10.2344300000        4.2206100000        2.3875400000
 Ag        13.1585500000        4.2206100000        2.3875400000
 Ag        16.0826700000        4.2206100000        2.3875400000
 Ag         2.9241200000        6.7529700000        2.3875400000
 Ag         5.8482400000        6.7529700000        2.3875400000
 Ag         8.7723700000        6.7529700000        2.3875400000
 Ag        11.6964900000        6.7529700000        2.3875400000
 Ag        14.6206100000        6.7529700000        2.3875400000
 Ag        17.5447300000        6.7529700000        2.3875400000
 Ag         4.3861800000        9.2853400000        2.3875400000
 Ag         7.3103100000        9.2853400000        2.3875400000
 Ag        10.2344300000        9.2853400000        2.3875400000
 Ag        13.1585500000        9.2853400000        2.3875400000
 Ag        16.0826700000        9.2853400000        2.3875400000
 Ag        19.0067900000        9.2853400000        2.3875400000
 Ag         5.8482400000       11.8177000000        2.3875400000
 Ag         8.7723700000       11.8177000000        2.3875400000
 Ag        11.6964900000       11.8177000000        2.3875400000
 Ag        14.6206100000       11.8177000000        2.3875400000
 Ag        17.5447300000       11.8177000000        2.3875400000
 Ag        20.4688600000       11.8177000000        2.3875400000
 Ag         7.3103100000       14.3500600000        2.3875400000
 Ag        10.2344300000       14.3500600000        2.3875400000
 Ag        13.1585500000       14.3500600000        2.3875400000
 Ag        16.0826700000       14.3500600000        2.3875400000
 Ag        19.0067900000       14.3500600000        2.3875400000
 Ag        21.9309200000       14.3500600000        2.3875400000
 Ag         0.0000000000        0.0000000000        4.7750700000
 Ag         2.9241200000        0.0000000000        4.7750700000
 Ag         5.8482400000        0.0000000000        4.7750700000
 Ag         8.7723700000        0.0000000000        4.7750700000
 Ag        11.6964900000        0.0000000000        4.7750700000
 Ag        14.6206100000        0.0000000000        4.7750700000
 Ag         1.4620600000        2.5323600000        4.7750700000
 Ag         4.3861800000        2.5323600000        4.7750700000
 Ag         7.3103100000        2.5323600000        4.7750700000
 Ag        10.2344300000        2.5323600000        4.7750700000
 Ag        13.1585500000        2.5323600000        4.7750700000
 Ag        16.0826700000        2.5323600000        4.7750700000
 Ag         2.9241200000        5.0647300000        4.7750700000
 Ag         5.8482400000        5.0647300000        4.7750700000
 Ag         8.7723700000        5.0647300000        4.7750700000
 Ag        11.6964900000        5.0647300000        4.7750700000
 Ag        14.6206100000        5.0647300000        4.7750700000
 Ag        17.5447300000        5.0647300000        4.7750700000
 Ag         4.3861800000        7.5970900000        4.7750700000
 Ag         7.3103100000        7.5970900000        4.7750700000
 Ag        10.2344300000        7.5970900000        4.7750700000
 Ag        13.1585500000        7.5970900000        4.7750700000
 Ag        16.0826700000        7.5970900000        4.7750700000
 Ag        19.0067900000        7.5970900000        4.7750700000
 Ag         5.8482400000       10.1294600000        4.7750700000
 Ag         8.7723700000       10.1294600000        4.7750700000
 Ag        11.6964900000       10.1294600000        4.7750700000
 Ag        14.6206100000       10.1294600000        4.7750700000
 Ag        17.5447300000       10.1294600000        4.7750700000
 Ag        20.4688600000       10.1294600000        4.7750700000
 Ag         7.3103100000       12.6618200000        4.7750700000
 Ag        10.2344300000       12.6618200000        4.7750700000
 Ag        13.1585500000       12.6618200000        4.7750700000
 Ag        16.0826700000       12.6618200000        4.7750700000
 Ag        19.0067900000       12.6618200000        4.7750700000
 Ag        21.9309200000       12.6618200000        4.7750700000
 Ag         1.4637496141        0.8451976561        7.1066517942
 Ag         4.3878397229        0.8477960746        7.1027490094
 Ag         7.3158337291        0.8497216599        7.1151896608
 Ag        10.2362720950        0.8494235913        7.1170256453
 Ag        13.1540241371        0.8487380360        7.1149069224
 Ag        16.0823490978        0.8482197642        7.1035689814
 Ag         2.9290669094        3.3760258690        7.1036241690
 Ag         5.8572800659        3.3806602761        7.1128656553
 Ag         8.7781833534        3.3803575932        7.1170266518
 Ag        11.6948096725        3.3859863357        7.1268325879
 Ag        14.6085184330        3.3833808723        7.1213163352
 Ag        17.5435731029        3.3765971791        7.1053165798
 Ag         4.3949070330        5.9085280389        7.1167968642
 Ag         7.3176329005        5.9109204292        7.1204801401
 Ag        10.2353941475        5.9122084764        7.1357260946
 Ag        13.1486535877        5.9099023824        7.1303635389
 Ag        16.0771335450        5.9072539936        7.1139402859
 Ag        19.0071899646        5.9063487666        7.1115921607
 Ag         5.8561137574        8.4379382709        7.1180226861
 Ag         8.7782816677        8.4330096407        7.1282081998
 Ag        11.6942585407        8.4328239696        7.1288272691
 Ag        14.6146971505        8.4376506437        7.1139488014
 Ag        17.5449346803        8.4399069249        7.1109138856
 Ag        20.4717499026        8.4378851937        7.1101108014
 Ag         7.3126494591       10.9655226899        7.1166752891
 Ag        10.2350665679       10.9599113005        7.1212342128
 Ag        13.1567215575       10.9693898640        7.1136458989
 Ag        16.0832332319       10.9729194657        7.1110719734
 Ag        19.0075925017       10.9731792384        7.1095388913
 Ag        21.9332336631       10.9719557037        7.1117449008
 Ag         8.7756542098       13.5022298913        7.1043356479
 Ag        11.6960252719       13.5041151044        7.1053420303
 Ag        14.6185420563       13.5069726318        7.1114640464
 Ag        17.5435544425       13.5086545555        7.1101841650
 Ag        20.4709017869       13.5075931266        7.1116848739
 Ag        23.3978066754       13.5070861998        7.1117480117
 Ag         0.0038497995        1.6898875544        9.4030999534
 Ag         2.9265842747        1.6900762570        9.4041953584
 Ag         5.8436271832        1.6824340319        9.4024459597
 Ag         8.7677262495        1.6999069385        9.4202379145
 Ag        11.7019171895        1.6950166824        9.4199307321
 Ag        14.6298067473        1.6840093089        9.4046337977
 Ag         1.4679270405        4.2154402683        9.4038279487
 Ag         4.3842238553        4.2181139480        9.4042744448
 Ag         7.3215214143        4.2219933241        9.4136308336
 Ag        10.2242468084        4.2303545689        9.4589972526
 Ag        13.1360260992        4.2279832546        9.4418434901
 Ag        16.0934848610        4.2175394314        9.4047298964
 Ag         2.9262218023        6.7504210858        9.4117579954
 Ag         5.8602352573        6.7388614529        9.4233678764
 Ag         8.7805776170        6.7361081933        9.4731179683
 Ag        11.6811242386        6.7468585705        9.4761739311
 Ag        14.6180218745        6.7480073325        9.4173874048
 Ag        17.5440119261        6.7463217570        9.4110437440
 Ag         4.3931594602        9.2827116601        9.4127674752
 Ag         7.3204404212        9.2842747570        9.4233055709
 Ag        10.2327640797        9.2657823514        9.4362770768
 Ag        13.1573759406        9.2887219718        9.4166999012
 Ag        16.0818469789        9.2829826752        9.4126971823
 Ag        19.0071262623        9.2803189346        9.4084181904
 Ag         5.8527140487       11.8170142403        9.4118295290
 Ag         8.7750799756       11.8258923962        9.4059482722
 Ag        11.7000857502       11.8279678279        9.4046014253
 Ag        14.6189268582       11.8205038280        9.4109923846
 Ag        17.5441642862       11.8145555235        9.4088817794
 Ag        20.4744143113       11.8162818330        9.4092600723
 Ag         7.3172306842       14.3523853569        9.4015572623
 Ag        10.2374965869       14.3532128771        9.4028359777
 Ag        13.1566480009       14.3550531108        9.4027374992
 Ag        16.0847458026       14.3511295355        9.4109326987
 Ag        19.0101889465       14.3516752474        9.4122781442
 Ag        21.9329605540       14.3531469703        9.4105867198
 Ag         0.0054368180        0.0035088677       11.7528961873
 Ag         2.9282109193        0.0050911216       11.7521985553
 Ag         5.8465241215       -0.0074722661       11.7528746344
 Ag         8.7706394150       -0.0049905853       11.7599300363
 Ag        11.6997345119       -0.0080647987       11.7586148925
 Ag        14.6307538641       -0.0112538009       11.7516117284
 Ag         1.4688641029        2.5328158079       11.7526161952
 Ag         4.3840073786        2.5291690270       11.7519167446
 Ag         7.2900623823        2.5029483779       11.7481366098
 Ag        10.2292463121        2.5098391285       11.7500028579
 Ag        13.1904933037        2.4854677256       11.7552880432
 Ag        16.0982464725        2.5251611529       11.7510896278
 Ag         2.9218568724        5.0630956957       11.7529206809
 Ag         5.8277549981        5.0547234720       11.7486678784
 Cu         8.5429377559        4.9022195180       11.6218419033
 Ag        11.8255913721        4.9819965428       11.8440526735
 Ag        14.6658641176        5.0598215284       11.7495626286
 Ag        17.5593944976        5.0615616564       11.7524894840
 Ag         4.3880139754        7.5908400481       11.7601432955
 Ag         7.3009436094        7.5954287562       11.7603660598
 Ag        10.2393048699        7.7697602122       11.8365575911
 Ag        13.1791261452        7.6083174731       11.7577794891
 Ag        16.0954313752        7.5983878086       11.7589957412
 Ag        19.0124662133        7.5955600176       11.7557068077
 Ag         5.8457472826       10.1314784307       11.7591049927
 Ag         8.7481069153       10.1834832103       11.7579146147
 Ag        11.7237628623       10.1811492573       11.7527117491
 Ag        14.6328376689       10.1374912366       11.7584987072
 Ag        17.5514285549       10.1292443188       11.7575941383
 Ag        20.4723293636       10.1270156329       11.7549055339
 Ag         7.3061997656       12.6766297970       11.7521805156
 Ag        10.2370209473       12.6801280554       11.7512168013
 Ag        13.1673129239       12.6773015745       11.7526090476
 Ag        16.0884504633       12.6621222785       11.7559238397
 Ag        19.0103840405       12.6594987922       11.7553076571
 Ag        21.9317336744       12.6596462118       11.7559282012
  S         9.8348734380        5.6635129787       13.2660415172
  C         9.4586264861        5.1161596056       14.9807465817
  H         8.4854156924        5.5260115199       15.2710227067
  H        10.2431256284        5.4873640208       15.6479562052
  H         9.4273541058        4.0213909773       14.9994764768
