# Supplementary material for: Single Atom Alloys Segregation in the Presence of Ligands
Source: J Phys Chem C Nanomater Interfaces. 2023 Nov 13;127(46):22790–8. doi: 10.1021/acs.jpcc.3c05827 (PMC10683009; doi:10.1021/acs.jpcc.3c05827)
Supplement: Supplementary file 2 — jp3c05827_si_002.zip [file jp3c05827_si_002.zip › xyz/RSCH3/111/ag/ag111pdsch3.txt]

     221

 Ag         1.4620600000        0.8441200000        0.0000000000
 Ag         4.3861800000        0.8441200000        0.0000000000
 Ag         7.3103100000        0.8441200000        0.0000000000
 Ag        10.2344300000        0.8441200000        0.0000000000
 Ag        13.1585500000        0.8441200000        0.0000000000
 Ag        16.0826700000        0.8441200000        0.0000000000
 Ag         2.9241200000        3.3764900000        0.0000000000
 Ag         5.8482400000        3.3764900000        0.0000000000
 Ag         8.7723700000        3.3764900000        0.0000000000
 Ag        11.6964900000        3.3764900000        0.0000000000
 Ag        14.6206100000        3.3764900000        0.0000000000
 Ag        17.5447300000        3.3764900000        0.0000000000
 Ag         4.3861800000        5.9088500000        0.0000000000
 Ag         7.3103100000        5.9088500000        0.0000000000
 Ag        10.2344300000        5.9088500000        0.0000000000
 Ag        13.1585500000        5.9088500000        0.0000000000
 Ag        16.0826700000        5.9088500000        0.0000000000
 Ag        19.0067900000        5.9088500000        0.0000000000
 Ag         5.8482400000        8.4412100000        0.0000000000
 Ag         8.7723700000        8.4412100000        0.0000000000
 Ag        11.6964900000        8.4412100000        0.0000000000
 Ag        14.6206100000        8.4412100000        0.0000000000
 Ag        17.5447300000        8.4412100000        0.0000000000
 Ag        20.4688600000        8.4412100000        0.0000000000
 Ag         7.3103100000       10.9735800000        0.0000000000
 Ag        10.2344300000       10.9735800000        0.0000000000
 Ag        13.1585500000       10.9735800000        0.0000000000
 Ag        16.0826700000       10.9735800000        0.0000000000
 Ag        19.0067900000       10.9735800000        0.0000000000
 Ag        21.9309200000       10.9735800000        0.0000000000
 Ag         8.7723700000       13.5059400000        0.0000000000
 Ag        11.6964900000       13.5059400000        0.0000000000
 Ag        14.6206100000       13.5059400000        0.0000000000
 Ag        17.5447300000       13.5059400000        0.0000000000
 Ag        20.4688600000       13.5059400000        0.0000000000
 Ag        23.3929800000       13.5059400000        0.0000000000
 Ag         0.0000000000        1.6882400000        2.3875400000
 Ag         2.9241200000        1.6882400000        2.3875400000
 Ag         5.8482400000        1.6882400000        2.3875400000
 Ag         8.7723700000        1.6882400000        2.3875400000
 Ag        11.6964900000        1.6882400000        2.3875400000
 Ag        14.6206100000        1.6882400000        2.3875400000
 Ag         1.4620600000        4.2206100000        2.3875400000
 Ag         4.3861800000        4.2206100000        2.3875400000
 Ag         7.3103100000        4.2206100000        2.3875400000
 Ag        10.2344300000        4.2206100000        2.3875400000
 Ag        13.1585500000        4.2206100000        2.3875400000
 Ag        16.0826700000        4.2206100000        2.3875400000
 Ag         2.9241200000        6.7529700000        2.3875400000
 Ag         5.8482400000        6.7529700000        2.3875400000
 Ag         8.7723700000        6.7529700000        2.3875400000
 Ag        11.6964900000        6.7529700000        2.3875400000
 Ag        14.6206100000        6.7529700000        2.3875400000
 Ag        17.5447300000        6.7529700000        2.3875400000
 Ag         4.3861800000        9.2853400000        2.3875400000
 Ag         7.3103100000        9.2853400000        2.3875400000
 Ag        10.2344300000        9.2853400000        2.3875400000
 Ag        13.1585500000        9.2853400000        2.3875400000
 Ag        16.0826700000        9.2853400000        2.3875400000
 Ag        19.0067900000        9.2853400000        2.3875400000
 Ag         5.8482400000       11.8177000000        2.3875400000
 Ag         8.7723700000       11.8177000000        2.3875400000
 Ag        11.6964900000       11.8177000000        2.3875400000
 Ag        14.6206100000       11.8177000000        2.3875400000
 Ag        17.5447300000       11.8177000000        2.3875400000
 Ag        20.4688600000       11.8177000000        2.3875400000
 Ag         7.3103100000       14.3500600000        2.3875400000
 Ag        10.2344300000       14.3500600000        2.3875400000
 Ag        13.1585500000       14.3500600000        2.3875400000
 Ag        16.0826700000       14.3500600000        2.3875400000
 Ag        19.0067900000       14.3500600000        2.3875400000
 Ag        21.9309200000       14.3500600000        2.3875400000
 Ag         0.0000000000        0.0000000000        4.7750700000
 Ag         2.9241200000        0.0000000000        4.7750700000
 Ag         5.8482400000        0.0000000000        4.7750700000
 Ag         8.7723700000        0.0000000000        4.7750700000
 Ag        11.6964900000        0.0000000000        4.7750700000
 Ag        14.6206100000        0.0000000000        4.7750700000
 Ag         1.4620600000        2.5323600000        4.7750700000
 Ag         4.3861800000        2.5323600000        4.7750700000
 Ag         7.3103100000        2.5323600000        4.7750700000
 Ag        10.2344300000        2.5323600000        4.7750700000
 Ag        13.1585500000        2.5323600000        4.7750700000
 Ag        16.0826700000        2.5323600000        4.7750700000
 Ag         2.9241200000        5.0647300000        4.7750700000
 Ag         5.8482400000        5.0647300000        4.7750700000
 Ag         8.7723700000        5.0647300000        4.7750700000
 Ag        11.6964900000        5.0647300000        4.7750700000
 Ag        14.6206100000        5.0647300000        4.7750700000
 Ag        17.5447300000        5.0647300000        4.7750700000
 Ag         4.3861800000        7.5970900000        4.7750700000
 Ag         7.3103100000        7.5970900000        4.7750700000
 Ag        10.2344300000        7.5970900000        4.7750700000
 Ag        13.1585500000        7.5970900000        4.7750700000
 Ag        16.0826700000        7.5970900000        4.7750700000
 Ag        19.0067900000        7.5970900000        4.7750700000
 Ag         5.8482400000       10.1294600000        4.7750700000
 Ag         8.7723700000       10.1294600000        4.7750700000
 Ag        11.6964900000       10.1294600000        4.7750700000
 Ag        14.6206100000       10.1294600000        4.7750700000
 Ag        17.5447300000       10.1294600000        4.7750700000
 Ag        20.4688600000       10.1294600000        4.7750700000
 Ag         7.3103100000       12.6618200000        4.7750700000
 Ag        10.2344300000       12.6618200000        4.7750700000
 Ag        13.1585500000       12.6618200000        4.7750700000
 Ag        16.0826700000       12.6618200000        4.7750700000
 Ag        19.0067900000       12.6618200000        4.7750700000
 Ag        21.9309200000       12.6618200000        4.7750700000
 Ag         1.4628219928        0.8474801823        7.1121657980
 Ag         4.3892629619        0.8475284618        7.1112589591
 Ag         7.3140104482        0.8461000914        7.1095893542
 Ag        10.2335797798        0.8500532868        7.1147378908
 Ag        13.1507056440        0.8505311264        7.1139605864
 Ag        16.0790817561        0.8485405971        7.1076290150
 Ag         2.9297183359        3.3789619084        7.1094692421
 Ag         5.8620467411        3.3803724393        7.1181251441
 Ag         8.7736000314        3.3871799419        7.1188483110
 Ag        11.6916149151        3.3898892165        7.1281642937
 Ag        14.6029826358        3.3863320576        7.1245760220
 Ag        17.5425559755        3.3746382100        7.1091328621
 Ag         4.3901797580        5.9046450999        7.1163980972
 Ag         7.3125439134        5.9089735991        7.1097202613
 Ag        10.2387397536        5.9181976180        7.1207162178
 Ag        13.1591677095        5.9081185793        7.1230650610
 Ag        16.0799603726        5.9035369798        7.1146939578
 Ag        19.0064517119        5.9091519982        7.1127545352
 Ag         5.8568503379        8.4384876828        7.1180502223
 Ag         8.7756661056        8.4376781053        7.1172740530
 Ag        11.7010720274        8.4358298630        7.1167527836
 Ag        14.6189381394        8.4394511771        7.1127446632
 Ag        17.5473929691        8.4364821295        7.1132077916
 Ag        20.4720514818        8.4381972804        7.1136272759
 Ag         7.3099265006       10.9690089668        7.1152759441
 Ag        10.2364126997       10.9714473760        7.1144958714
 Ag        13.1609751471       10.9717459301        7.1113178995
 Ag        16.0892183410       10.9712799343        7.1123412468
 Ag        19.0094382443       10.9736446615        7.1131948810
 Ag        21.9280976418       10.9720668873        7.1133067209
 Ag         8.7710215598       13.5053497637        7.1109632904
 Ag        11.6973522769       13.5070302621        7.1112949610
 Ag        14.6185586236       13.5058220544        7.1096375988
 Ag        17.5426239789       13.5080273642        7.1109752255
 Ag        20.4733729379       13.5096481928        7.1122660021
 Ag        23.3966202562       13.5077812659        7.1123218226
 Ag         0.0038497600        1.6883811396        9.4076933364
 Ag         2.9311408993        1.6909525405        9.4101469157
 Ag         5.8567320563        1.6947517795        9.4130055528
 Ag         8.7610170402        1.6937785157        9.4086722822
 Ag        11.6981241864        1.7007897914        9.4171838131
 Ag        14.6218125556        1.6904756980        9.4091922166
 Ag         1.4651023040        4.2145956013        9.4092189286
 Ag         4.3867033744        4.2200355040        9.4140320344
 Ag         7.3311687894        4.2357742893        9.4424051063
 Ag        10.2276989949        4.2440296427        9.4461761855
 Ag        13.1307218814        4.2361985782        9.4593374122
 Ag        16.0836202817        4.2182762711        9.4101413150
 Ag         2.9307536645        6.7475390510        9.4156612211
 Ag         5.8553446689        6.7469413956        9.4271231914
 Ag         8.7625367887        6.7442179547        9.4296334971
 Ag        11.7007229808        6.7463945689        9.4420436500
 Ag        14.6263103364        6.7475004595        9.4203093169
 Ag        17.5505291432        6.7461324928        9.4151459673
 Ag         4.3924503998        9.2838520585        9.4157364957
 Ag         7.3128566477        9.2877454417        9.4210643262
 Ag        10.2356124109        9.2792108992        9.4089046616
 Ag        13.1633706798        9.2902312529        9.4110449313
 Ag        16.0851010635        9.2854327928        9.4134524118
 Ag        19.0097338088        9.2808699662        9.4102781610
 Ag         5.8515919964       11.8218727395        9.4123209311
 Ag         8.7745870062       11.8193152117        9.4095259038
 Ag        11.7010328222       11.8209471514        9.4093555536
 Ag        14.6222099775       11.8207340755        9.4081956085
 Ag        17.5438745206       11.8140183671        9.4101912650
 Ag        20.4758078132       11.8177559663        9.4126342696
 Ag         7.3171614606       14.3531234615        9.4071470686
 Ag        10.2364793329       14.3525483366        9.4067744522
 Ag        13.1590637496       14.3548941416        9.4082855072
 Ag        16.0840688731       14.3507881048        9.4069226503
 Ag        19.0070303550       14.3523961054        9.4116069534
 Ag        21.9320464800       14.3563806809        9.4103474066
 Ag         0.0074837818        0.0007197516       11.7529646433
 Ag         2.9322047465        0.0019482151       11.7555116121
 Ag         5.8548929148        0.0053825315       11.7563518057
 Ag         8.7727295066        0.0050775088       11.7558675275
 Ag        11.6928472882        0.0101230137       11.7604817147
 Ag        14.6279248782       -0.0046956527       11.7553626835
 Ag         1.4691439886        2.5341757615       11.7578733349
 Ag         4.3899208816        2.5343873032       11.7613655043
 Ag         7.3094466285        2.5411789511       11.7799186107
 Ag        10.2158238047        2.5249874787       11.7186149882
 Ag        13.1777130048        2.5104459467       11.7630391088
 Ag        16.0935783666        2.5296918449       11.7541925935
 Ag         2.9331755882        5.0650269544       11.7595925901
 Ag         5.8595419285        5.0659097449       11.7670887797
 Pd         8.7088663456        5.0612647466       11.7738493641
 Ag        11.7583900095        5.0435003524       11.8726685029
 Ag        14.6369397735        5.0649656333       11.7633893772
 Ag        17.5538665812        5.0634977286       11.7545817579
 Ag         4.3878619217        7.6001675806       11.7666126197
 Ag         7.3106221578        7.5893806227       11.7754785795
 Ag        10.2230383419        7.6445691963       11.7447046262
 Ag        13.1735787714        7.6069255725       11.7558851985
 Ag        16.0935745115        7.6002465400       11.7593735203
 Ag        19.0138830540        7.5953063121       11.7585671047
 Ag         5.8521448534       10.1320986415       11.7618100276
 Ag         8.7698462448       10.1473845937       11.7608605671
 Ag        11.7016320539       10.1338452836       11.7571173606
 Ag        14.6296226418       10.1361898918       11.7545386241
 Ag        17.5511675840       10.1330775620       11.7577690813
 Ag        20.4742852664       10.1335131181       11.7580237147
 Ag         7.3134049988       12.6673524037       11.7565412918
 Ag        10.2424421158       12.6675688882       11.7539140140
 Ag        13.1659609611       12.6645212784       11.7532798355
 Ag        16.0891040530       12.6680400277       11.7528486229
 Ag        19.0104914665       12.6673971101       11.7551115822
 Ag        21.9322691937       12.6683048569       11.7545350983
  S        10.0458288666        5.2896780641       13.7157276986
  C         9.9768413482        3.8176535706       14.8224999999
  H         8.9307177685        3.6093120211       15.0706566525
  H        10.5372845602        4.0632377484       15.7322905744
  H        10.4256148353        2.9326810084       14.3487324487
