# Supplementary material for: Single Atom Alloys Segregation in the Presence of Ligands
Source: J Phys Chem C Nanomater Interfaces. 2023 Nov 13;127(46):22790–8. doi: 10.1021/acs.jpcc.3c05827 (PMC10683009; doi:10.1021/acs.jpcc.3c05827)
Supplement: Supplementary file 2 — jp3c05827_si_002.zip [file jp3c05827_si_002.zip › xyz/RSCH3/111/ag/ag111ausch3.txt]

     221

 Ag         1.4620600000        0.8441200000        0.0000000000
 Ag         4.3861800000        0.8441200000        0.0000000000
 Ag         7.3103100000        0.8441200000        0.0000000000
 Ag        10.2344300000        0.8441200000        0.0000000000
 Ag        13.1585500000        0.8441200000        0.0000000000
 Ag        16.0826700000        0.8441200000        0.0000000000
 Ag         2.9241200000        3.3764900000        0.0000000000
 Ag         5.8482400000        3.3764900000        0.0000000000
 Ag         8.7723700000        3.3764900000        0.0000000000
 Ag        11.6964900000        3.3764900000        0.0000000000
 Ag        14.6206100000        3.3764900000        0.0000000000
 Ag        17.5447300000        3.3764900000        0.0000000000
 Ag         4.3861800000        5.9088500000        0.0000000000
 Ag         7.3103100000        5.9088500000        0.0000000000
 Ag        10.2344300000        5.9088500000        0.0000000000
 Ag        13.1585500000        5.9088500000        0.0000000000
 Ag        16.0826700000        5.9088500000        0.0000000000
 Ag        19.0067900000        5.9088500000        0.0000000000
 Ag         5.8482400000        8.4412100000        0.0000000000
 Ag         8.7723700000        8.4412100000        0.0000000000
 Ag        11.6964900000        8.4412100000        0.0000000000
 Ag        14.6206100000        8.4412100000        0.0000000000
 Ag        17.5447300000        8.4412100000        0.0000000000
 Ag        20.4688600000        8.4412100000        0.0000000000
 Ag         7.3103100000       10.9735800000        0.0000000000
 Ag        10.2344300000       10.9735800000        0.0000000000
 Ag        13.1585500000       10.9735800000        0.0000000000
 Ag        16.0826700000       10.9735800000        0.0000000000
 Ag        19.0067900000       10.9735800000        0.0000000000
 Ag        21.9309200000       10.9735800000        0.0000000000
 Ag         8.7723700000       13.5059400000        0.0000000000
 Ag        11.6964900000       13.5059400000        0.0000000000
 Ag        14.6206100000       13.5059400000        0.0000000000
 Ag        17.5447300000       13.5059400000        0.0000000000
 Ag        20.4688600000       13.5059400000        0.0000000000
 Ag        23.3929800000       13.5059400000        0.0000000000
 Ag         0.0000000000        1.6882400000        2.3875400000
 Ag         2.9241200000        1.6882400000        2.3875400000
 Ag         5.8482400000        1.6882400000        2.3875400000
 Ag         8.7723700000        1.6882400000        2.3875400000
 Ag        11.6964900000        1.6882400000        2.3875400000
 Ag        14.6206100000        1.6882400000        2.3875400000
 Ag         1.4620600000        4.2206100000        2.3875400000
 Ag         4.3861800000        4.2206100000        2.3875400000
 Ag         7.3103100000        4.2206100000        2.3875400000
 Ag        10.2344300000        4.2206100000        2.3875400000
 Ag        13.1585500000        4.2206100000        2.3875400000
 Ag        16.0826700000        4.2206100000        2.3875400000
 Ag         2.9241200000        6.7529700000        2.3875400000
 Ag         5.8482400000        6.7529700000        2.3875400000
 Ag         8.7723700000        6.7529700000        2.3875400000
 Ag        11.6964900000        6.7529700000        2.3875400000
 Ag        14.6206100000        6.7529700000        2.3875400000
 Ag        17.5447300000        6.7529700000        2.3875400000
 Ag         4.3861800000        9.2853400000        2.3875400000
 Ag         7.3103100000        9.2853400000        2.3875400000
 Ag        10.2344300000        9.2853400000        2.3875400000
 Ag        13.1585500000        9.2853400000        2.3875400000
 Ag        16.0826700000        9.2853400000        2.3875400000
 Ag        19.0067900000        9.2853400000        2.3875400000
 Ag         5.8482400000       11.8177000000        2.3875400000
 Ag         8.7723700000       11.8177000000        2.3875400000
 Ag        11.6964900000       11.8177000000        2.3875400000
 Ag        14.6206100000       11.8177000000        2.3875400000
 Ag        17.5447300000       11.8177000000        2.3875400000
 Ag        20.4688600000       11.8177000000        2.3875400000
 Ag         7.3103100000       14.3500600000        2.3875400000
 Ag        10.2344300000       14.3500600000        2.3875400000
 Ag        13.1585500000       14.3500600000        2.3875400000
 Ag        16.0826700000       14.3500600000        2.3875400000
 Ag        19.0067900000       14.3500600000        2.3875400000
 Ag        21.9309200000       14.3500600000        2.3875400000
 Ag         0.0000000000        0.0000000000        4.7750700000
 Ag         2.9241200000        0.0000000000        4.7750700000
 Ag         5.8482400000        0.0000000000        4.7750700000
 Ag         8.7723700000        0.0000000000        4.7750700000
 Ag        11.6964900000        0.0000000000        4.7750700000
 Ag        14.6206100000        0.0000000000        4.7750700000
 Ag         1.4620600000        2.5323600000        4.7750700000
 Ag         4.3861800000        2.5323600000        4.7750700000
 Ag         7.3103100000        2.5323600000        4.7750700000
 Ag        10.2344300000        2.5323600000        4.7750700000
 Ag        13.1585500000        2.5323600000        4.7750700000
 Ag        16.0826700000        2.5323600000        4.7750700000
 Ag         2.9241200000        5.0647300000        4.7750700000
 Ag         5.8482400000        5.0647300000        4.7750700000
 Ag         8.7723700000        5.0647300000        4.7750700000
 Ag        11.6964900000        5.0647300000        4.7750700000
 Ag        14.6206100000        5.0647300000        4.7750700000
 Ag        17.5447300000        5.0647300000        4.7750700000
 Ag         4.3861800000        7.5970900000        4.7750700000
 Ag         7.3103100000        7.5970900000        4.7750700000
 Ag        10.2344300000        7.5970900000        4.7750700000
 Ag        13.1585500000        7.5970900000        4.7750700000
 Ag        16.0826700000        7.5970900000        4.7750700000
 Ag        19.0067900000        7.5970900000        4.7750700000
 Ag         5.8482400000       10.1294600000        4.7750700000
 Ag         8.7723700000       10.1294600000        4.7750700000
 Ag        11.6964900000       10.1294600000        4.7750700000
 Ag        14.6206100000       10.1294600000        4.7750700000
 Ag        17.5447300000       10.1294600000        4.7750700000
 Ag        20.4688600000       10.1294600000        4.7750700000
 Ag         7.3103100000       12.6618200000        4.7750700000
 Ag        10.2344300000       12.6618200000        4.7750700000
 Ag        13.1585500000       12.6618200000        4.7750700000
 Ag        16.0826700000       12.6618200000        4.7750700000
 Ag        19.0067900000       12.6618200000        4.7750700000
 Ag        21.9309200000       12.6618200000        4.7750700000
 Ag         1.4640468112        0.8461629103        7.1043146769
 Ag         4.3890449406        0.8488203803        7.1027175192
 Ag         7.3134054567        0.8520055927        7.1143347833
 Ag        10.2360186976        0.8501442215        7.1146823197
 Ag        13.1541961733        0.8455984855        7.1147845547
 Ag        16.0826416964        0.8481814961        7.1014765723
 Ag         2.9297777396        3.3778189309        7.1028874786
 Ag         5.8640581973        3.3861555223        7.1207575442
 Ag         8.7790600331        3.3866366104        7.1228582376
 Ag        11.6956056463        3.3808220552        7.1212794731
 Ag        14.6105020617        3.3838473021        7.1178570879
 Ag        17.5417554388        3.3768335777        7.1034499070
 Ag         4.3964008102        5.9088465670        7.1144719282
 Ag         7.3248554907        5.9083029600        7.1235286764
 Ag        10.2432303736        5.9118862788        7.1351535238
 Ag        13.1507048833        5.9105283859        7.1305603289
 Ag        16.0788239620        5.9106645953        7.1146060608
 Ag        19.0087900809        5.9054983729        7.1113399814
 Ag         5.8552929943        8.4386303936        7.1155581285
 Ag         8.7783063365        8.4364590509        7.1237316549
 Ag        11.6925310204        8.4347479660        7.1322739476
 Ag        14.6124413656        8.4372506303        7.1156942863
 Ag        17.5436652449        8.4400971342        7.1100082291
 Ag        20.4711765492        8.4381235365        7.1107811209
 Ag         7.3108007364       10.9663493482        7.1150975385
 Ag        10.2347219687       10.9593745727        7.1194152718
 Ag        13.1561362997       10.9700407540        7.1147383317
 Ag        16.0796188590       10.9742325948        7.1100344362
 Ag        19.0055251666       10.9727868488        7.1090892259
 Ag        21.9324896141       10.9729861354        7.1111678517
 Ag         8.7762350081       13.5040830372        7.1006927209
 Ag        11.6936785666       13.5040954176        7.1026077489
 Ag        14.6177619567       13.5090879375        7.1112950825
 Ag        17.5428752619       13.5086639236        7.1106903092
 Ag        20.4685910800       13.5053330612        7.1109706390
 Ag        23.3971720409       13.5070404897        7.1102360998
 Ag         0.0038577183        1.6894032918        9.3990077366
 Ag         2.9239969403        1.6893941582        9.4012747608
 Ag         5.8399825607        1.6836884201        9.4043147895
 Ag         8.7689750769        1.6899789928        9.4170665730
 Ag        11.7035104355        1.6872181932        9.4192631452
 Ag        14.6332120998        1.6811528591        9.3998179896
 Ag         1.4628679721        4.2152284105        9.4007200911
 Ag         4.3789175049        4.2163247235        9.4052024502
 Ag         7.3261598357        4.2287402917        9.4341544304
 Ag        10.2517967204        4.2222197420        9.4500784842
 Ag        13.1505937858        4.2219489950        9.4318621124
 Ag        16.0912151429        4.2170519114        9.4030157864
 Ag         2.9308437055        6.7502733529        9.4105813735
 Ag         5.8506695864        6.7476432049        9.4181766467
 Ag         8.7853915745        6.7611428846        9.4519121347
 Ag        11.6896676707        6.7481455195        9.4898316729
 Ag        14.6242051667        6.7483812469        9.4200634402
 Ag        17.5486310149        6.7483845531        9.4099303598
 Ag         4.3873351967        9.2839227925        9.4111756824
 Ag         7.3172923019        9.2869706240        9.4218350023
 Ag        10.2308724511        9.2745967773        9.4405270110
 Ag        13.1527421026        9.2901344488        9.4213568410
 Ag        16.0800941646        9.2841980986        9.4096520023
 Ag        19.0037877222        9.2820558680        9.4067153763
 Ag         5.8513986907       11.8159404024        9.4100174951
 Ag         8.7714960361       11.8348255565        9.3993149561
 Ag        11.6966029752       11.8300354916        9.4019215709
 Ag        14.6160179082       11.8229045445        9.4106340004
 Ag        17.5395178413       11.8173860716        9.4066925371
 Ag        20.4681641969       11.8167279216        9.4076088059
 Ag         7.3170430250       14.3557603903        9.3966331723
 Ag        10.2362684727       14.3552619461        9.3987937071
 Ag        13.1526270853       14.3554000379        9.4004597432
 Ag        16.0811232949       14.3554191416        9.4109142620
 Ag        19.0069412521       14.3496634349        9.4107299760
 Ag        21.9334468958       14.3486742328        9.4096291955
 Ag         0.0033135106        0.0043922263       11.7470365610
 Ag         2.9243373912        0.0043316766       11.7508939239
 Ag         5.8449356460       -0.0066096121       11.7553019518
 Ag         8.7700592279       -0.0140957751       11.7593287914
 Ag        11.6956632436       -0.0150222672       11.7607433748
 Ag        14.6318302430       -0.0177958797       11.7494181771
 Ag         1.4643052240        2.5324523903       11.7508558008
 Ag         4.3686988978        2.5226238354       11.7520593530
 Ag         7.2751230258        2.4815738951       11.7569133471
 Ag        10.2389926027        2.4993656819       11.7608495742
 Ag        13.2064326124        2.4618812414       11.7532757772
 Ag        16.1004225923        2.5237098104       11.7492685364
 Ag         2.9182458296        5.0652119193       11.7555619204
 Ag         5.7920542691        5.0578101087       11.7599480606
 Au         8.6382891156        4.9752656251       11.8020261418
 Ag        11.8746201350        4.9402638191       11.8369645247
 Ag        14.6892975406        5.0618785834       11.7563329976
 Ag        17.5664871003        5.0633447428       11.7500562178
 Ag         4.3762872112        7.5994546233       11.7603616584
 Ag         7.2868388873        7.6121743346       11.7604084644
 Ag        10.2167368326        7.8230264215       11.8555274116
 Ag        13.1759903078        7.6077821462       11.7665517202
 Ag        16.0949968612        7.6021295387       11.7570621425
 Ag        19.0088877591        7.5985833328       11.7545996726
 Ag         5.8374116776       10.1330244008       11.7620884283
 Ag         8.7345276756       10.2112147341       11.7527430261
 Ag        11.7293667646       10.1966427283       11.7539953176
 Ag        14.6309749468       10.1370886931       11.7577633015
 Ag        17.5479649893       10.1300980942       11.7527684739
 Ag        20.4658024799       10.1280362511       11.7547146718
 Ag         7.2995144285       12.6830704481       11.7497184783
 Ag        10.2348604470       12.6863008976       11.7492064550
 Ag        13.1684157053       12.6837743057       11.7502074201
 Ag        16.0850635492       12.6608324135       11.7552022654
 Ag        19.0057604548       12.6562609865       11.7546904377
 Ag        21.9268951177       12.6575183580       11.7543730828
  S        10.1977842841        5.9334765082       13.5333322784
  C         9.4485429180        5.7693724839       15.2042439024
  H         8.3872291996        6.0322647333       15.1439239699
  H         9.9709689806        6.4471641951       15.8875680080
  H         9.5620886217        4.7323147389       15.5379206314
