# Supplementary material for: Single Atom Alloys Segregation in the Presence of Ligands
Source: J Phys Chem C Nanomater Interfaces. 2023 Nov 13;127(46):22790–8. doi: 10.1021/acs.jpcc.3c05827 (PMC10683009; doi:10.1021/acs.jpcc.3c05827)
Supplement: Supplementary file 2 — jp3c05827_si_002.zip [file jp3c05827_si_002.zip › xyz/RSCH3/111/au/au111agsch3.txt]

221
Au	7.41582	12.84459	0
Au	19.28108	12.84459	0
Au	11.86508	10.27561	0
Au	16.31468	7.70663	0
Au	17.79788	10.27561	0
Au	2.96606	0	0
Au	11.86525	0	0
Au	20.76428	10.27561	0
Au	8.89885	0	0
Au	14.83148	5.13766	0
Au	13.34828	12.84459	0
Au	2.96623	5.13766	0
Au	14.83165	0	0
Au	5.93263	10.27561	0
Au	13.34828	7.70663	0
Au	17.79788	5.13766	0
Au	1.48303	2.56868	0
Au	19.28108	7.70663	0
Au	16.31468	12.84459	0
Au	14.83148	10.27561	0
Au	16.31468	2.56868	0
Au	10.38188	12.84459	0
Au	5.93246	0	0
Au	22.24747	12.84459	0
Au	4.44943	7.70663	0
Au	11.86534	5.13781	0.00021
Au	7.41574	2.56883	0.00021
Au	13.34854	2.56883	0.00021
Au	8.89894	10.27576	0.00021
Au	5.93254	5.13781	0.00021
Au	4.44934	2.56883	0.00021
Au	8.89894	5.13781	0.00021
Au	7.41574	7.70678	0.00021
Au	10.38214	7.70678	0.00021
Au	10.38214	2.56883	0.00021
Au	0.75162	0.15648	0.07398
Au	8.89894	11.98811	2.42184
Au	2.9664	1.71265	2.42184
Au	17.79788	1.71265	2.42184
Au	10.38214	14.55709	2.42184
Au	25.21362	14.55709	2.42184
Au	14.83148	1.71265	2.42184
Au	11.86534	1.7128	2.42205
Au	16.31468	9.41929	2.42205
Au	17.79788	11.98826	2.42205
Au	13.34828	14.55724	2.42205
Au	8.89894	1.7128	2.42205
Au	14.83148	6.85031	2.42205
Au	16.31468	4.28133	2.42205
Au	11.86508	11.98826	2.42205
Au	5.93254	1.7128	2.42205
Au	17.79788	6.85031	2.42205
Au	20.76428	6.85031	2.42205
Au	16.31468	14.55724	2.42205
Au	22.24747	9.41928	2.42205
Au	20.76428	11.98826	2.42205
Au	14.83148	11.98826	2.42205
Au	11.86508	6.85031	2.42205
Au	4.4496	4.28133	2.42205
Au	22.24747	14.55724	2.42205
Au	13.34828	9.41928	2.42205
Au	13.34828	4.28133	2.42205
Au	10.38188	9.41928	2.42205
Au	23.73067	11.98826	2.42205
Au	19.28108	9.41929	2.42205
Au	5.9328	6.85031	2.42205
Au	7.41599	9.41928	2.42205
Au	19.28108	4.28133	2.42205
Au	19.28108	14.55724	2.42205
Au	10.38214	4.28148	2.42226
Au	7.41574	4.28148	2.42226
Au	8.89894	6.85046	2.42226
Au	14.83148	3.4253	4.8439
Au	10.38214	11.13179	4.8439
Au	11.86534	13.70076	4.8439
Au	17.79788	3.4253	4.8439
Au	1.4832	0.85633	4.8439
Au	13.34828	0.85633	4.8439
Au	16.31468	0.85633	4.8439
Au	2.9664	3.4253	4.8439
Au	5.9328	3.4253	4.8439
Au	8.89894	13.70076	4.8439
Au	7.41574	11.13179	4.8439
Au	4.4496	0.85633	4.8439
Au	23.73042	13.70076	4.8439
Au	11.86508	3.4253	4.8439
Au	8.89894	8.56281	4.8439
Au	13.34828	11.13194	4.84411
Au	14.83148	13.70091	4.84411
Au	17.79788	13.70091	4.84411
Au	10.38214	0.85647	4.84411
Au	20.76427	8.56296	4.84411
Au	11.86508	8.56296	4.84411
Au	19.28108	11.13194	4.84411
Au	13.34828	5.99398	4.84411
Au	4.4496	5.99398	4.84411
Au	16.31468	11.13194	4.84411
Au	20.76428	13.70091	4.84411
Au	7.41574	0.85647	4.84411
Au	19.28108	5.99398	4.84411
Au	5.9328	8.56296	4.84411
Au	8.89894	3.42545	4.84411
Au	22.24747	11.13194	4.84411
Au	14.83148	8.56296	4.84411
Au	17.79788	8.56296	4.84411
Au	16.31468	5.99398	4.84411
Au	7.41599	5.99398	4.84411
Au	10.38188	5.99398	4.84411
Au	8.902194661	5.141227383	7.192404966
Au	5.932158435	-0.003004094	7.189536122
Au	5.936721785	5.139491206	7.188453663
Au	10.38840453	2.573204484	7.189030021
Au	5.941938503	10.27379493	7.175264828
Au	11.88249079	10.25447231	7.217792521
Au	13.34929745	12.83618797	7.188827693
Au	10.40870099	7.698699687	7.224193572
Au	22.24714576	12.84084347	7.178261567
Au	7.418030899	12.83710965	7.175053537
Au	14.82787512	0.003902553	7.175529496
Au	4.451607774	2.570221582	7.183047888
Au	2.964396063	-0.005902362	7.188522024
Au	7.422726974	2.56891531	7.190273955
Au	1.477637458	2.570404405	7.187657273
Au	13.35028975	2.605535655	7.199194114
Au	11.87176261	0.004700747	7.174382223
Au	11.87218688	5.158329161	7.222256786
Au	7.426400418	7.707811624	7.188531726
Au	10.38417478	12.83064334	7.192091443
Au	17.7909456	5.144243574	7.192330727
Au	14.82689609	5.162569407	7.221932326
Au	2.963031063	5.137371219	7.18986996
Au	0.000204788	-0.001092488	7.186930139
Au	16.30730506	2.575997149	7.192329922
Au	8.932714746	10.25577643	7.202566945
Au	8.899975845	-0.003152111	7.186639256
Au	14.81510259	10.25231583	7.217129802
Au	13.34496616	7.698468899	7.264989994
Au	16.28626306	7.701252842	7.223998444
Au	16.31419973	12.83472726	7.187910316
Au	4.448500172	7.705937941	7.187425062
Au	20.75592483	10.2750315	7.176959805
Au	19.27977564	12.83432685	7.17590321
Au	17.75923596	10.25312044	7.203213254
Au	19.27235253	7.70809593	7.188915876
Au	8.903334829	1.703569042	9.513142319
Au	11.88901064	6.844480671	9.66416022
Au	8.901233284	6.859006129	9.516374519
Au	7.417476496	4.277799955	9.514623274
Au	10.38536862	4.269131553	9.509750267
Au	5.931498995	6.851911136	9.510036813
Au	22.2509992	9.424002772	9.49652526
Au	5.933626185	1.708216853	9.507008232
Au	7.401558054	9.42779207	9.498936776
Au	19.27461719	4.285169242	9.511738458
Au	11.87242942	1.694952244	9.495933787
Au	2.966305625	1.712154418	9.504803733
Au	13.351607	14.54921068	9.509201116
Au	13.35154185	4.301941639	9.575353467
Au	20.76369006	6.853249894	9.51271185
Au	8.88198823	11.99573428	9.500808075
Au	10.39826555	9.409423852	9.568224087
Au	16.3179031	14.55104805	9.511408566
Au	14.84727362	11.98185192	9.508234519
Au	10.38084364	14.5579106	9.509097526
Au	22.2467973	14.54754318	9.501793228
Au	25.1988816	14.54749406	9.498556862
Au	14.83006117	1.692705006	9.498026754
Au	17.79943568	6.86096028	9.515220054
Au	4.448983272	4.277985434	9.505967134
Au	23.72407537	11.98707712	9.502390045
Au	20.76994775	11.98717883	9.504921469
Au	19.29284717	14.55491596	9.494371724
Au	11.85369468	11.9819728	9.512616879
Au	16.30886549	4.270601463	9.513893262
Au	17.80009909	1.705351124	9.511599467
Au	13.34689767	9.393784584	9.631319147
Au	14.80075799	6.848738153	9.662398761
Au	17.81835903	11.99493224	9.498592111
Au	19.29386634	9.430065712	9.49841865
Au	16.29156811	9.402064867	9.57564953
Au	15.13786046	8.729258451	12.0718977
Au	10.32081011	5.933025651	11.90215226
Au	4.45146065	5.978169535	11.92412381
Au	20.80665705	8.558601205	11.92618284
Ag	13.34751966	5.654989519	12.07304848
Au	7.409372791	0.8566648	11.92678184
Au	17.82247769	13.73198993	11.92715239
Au	5.885597783	8.56003257	11.92735721
Au	11.55628116	8.726834228	12.05179973
Au	8.864542629	3.393993261	11.93717017
Au	10.36407031	0.808411129	11.92371494
Au	5.920908334	3.410237146	11.92915883
Au	8.744322353	8.54692646	11.91951613
Au	11.79147206	3.310443639	11.91366364
Au	7.373269708	5.967179361	11.93067445
Au	17.83537503	3.398240599	11.93758103
Au	7.388756666	11.14664548	11.92479361
Au	17.9503341	8.544851529	11.91957673
Au	19.3117531	11.14401125	11.92684305
Au	10.31369973	11.26559352	11.92329685
Au	4.450537382	0.865171005	11.93188667
Au	23.72320326	13.69650891	11.92663571
Au	11.87029851	13.73998597	11.93175856
Au	16.38540179	11.26482283	11.91811525
Au	16.33529991	0.813885417	11.92914738
Au	8.875797463	13.73543299	11.93253368
Au	1.490146181	0.854549096	11.92636544
Au	13.35142979	0.833926108	11.92286749
Au	14.90670573	3.314945722	11.91504074
Au	16.37157084	5.941021158	11.89961208
Au	2.980020165	3.411326656	11.92729766
Au	14.83330716	13.74188895	11.93413023
Au	22.25044981	11.13765816	11.93011439
Au	20.77715243	13.69587319	11.92734748
Au	19.32162366	5.963832765	11.93414067
Au	13.3523097	11.20491401	11.88544297
S	13.33960928	7.764139433	13.43911233
C	13.32802018	8.092610944	15.23883257
H	13.32909743	9.175336525	15.39764123
H	14.22322007	7.639063666	15.67662674
H	12.42472278	7.642825904	15.66364845
