# Supplementary material for: Single Atom Alloys Segregation in the Presence of Ligands
Source: J Phys Chem C Nanomater Interfaces. 2023 Nov 13;127(46):22790–8. doi: 10.1021/acs.jpcc.3c05827 (PMC10683009; doi:10.1021/acs.jpcc.3c05827)
Supplement: Supplementary file 2 — jp3c05827_si_002.zip [file jp3c05827_si_002.zip › xyz/RSCH3/111/au/au111cusch3.txt]

221
Au	7.41582	12.84459	0
Au	19.28108	12.84459	0
Au	11.86508	10.27561	0
Au	16.31468	7.70663	0
Au	17.79788	10.27561	0
Au	2.96606	0	0
Au	11.86525	0	0
Au	20.76428	10.27561	0
Au	8.89885	0	0
Au	14.83148	5.13766	0
Au	13.34828	12.84459	0
Au	2.96623	5.13766	0
Au	14.83165	0	0
Au	5.93263	10.27561	0
Au	13.34828	7.70663	0
Au	17.79788	5.13766	0
Au	1.48303	2.56868	0
Au	19.28108	7.70663	0
Au	16.31468	12.84459	0
Au	14.83148	10.27561	0
Au	16.31468	2.56868	0
Au	10.38188	12.84459	0
Au	5.93246	0	0
Au	22.24747	12.84459	0
Au	4.44943	7.70663	0
Au	11.86534	5.13781	0.00021
Au	7.41574	2.56883	0.00021
Au	13.34854	2.56883	0.00021
Au	8.89894	10.27576	0.00021
Au	5.93254	5.13781	0.00021
Au	4.44934	2.56883	0.00021
Au	8.89894	5.13781	0.00021
Au	7.41574	7.70678	0.00021
Au	10.38214	7.70678	0.00021
Au	10.38214	2.56883	0.00021
Au	0.75162	0.15648	0.07398
Au	8.89894	11.98811	2.42184
Au	2.9664	1.71265	2.42184
Au	17.79788	1.71265	2.42184
Au	10.38214	14.55709	2.42184
Au	25.21362	14.55709	2.42184
Au	14.83148	1.71265	2.42184
Au	11.86534	1.7128	2.42205
Au	16.31468	9.41929	2.42205
Au	17.79788	11.98826	2.42205
Au	13.34828	14.55724	2.42205
Au	8.89894	1.7128	2.42205
Au	14.83148	6.85031	2.42205
Au	16.31468	4.28133	2.42205
Au	11.86508	11.98826	2.42205
Au	5.93254	1.7128	2.42205
Au	17.79788	6.85031	2.42205
Au	20.76428	6.85031	2.42205
Au	16.31468	14.55724	2.42205
Au	22.24747	9.41928	2.42205
Au	20.76428	11.98826	2.42205
Au	14.83148	11.98826	2.42205
Au	11.86508	6.85031	2.42205
Au	4.4496	4.28133	2.42205
Au	22.24747	14.55724	2.42205
Au	13.34828	9.41928	2.42205
Au	13.34828	4.28133	2.42205
Au	10.38188	9.41928	2.42205
Au	23.73067	11.98826	2.42205
Au	19.28108	9.41929	2.42205
Au	5.9328	6.85031	2.42205
Au	7.41599	9.41928	2.42205
Au	19.28108	4.28133	2.42205
Au	19.28108	14.55724	2.42205
Au	10.38214	4.28148	2.42226
Au	7.41574	4.28148	2.42226
Au	8.89894	6.85046	2.42226
Au	14.83148	3.4253	4.8439
Au	10.38214	11.13179	4.8439
Au	11.86534	13.70076	4.8439
Au	17.79788	3.4253	4.8439
Au	1.4832	0.85633	4.8439
Au	13.34828	0.85633	4.8439
Au	16.31468	0.85633	4.8439
Au	2.9664	3.4253	4.8439
Au	5.9328	3.4253	4.8439
Au	8.89894	13.70076	4.8439
Au	7.41574	11.13179	4.8439
Au	4.4496	0.85633	4.8439
Au	23.73042	13.70076	4.8439
Au	11.86508	3.4253	4.8439
Au	8.89894	8.56281	4.8439
Au	13.34828	11.13194	4.84411
Au	14.83148	13.70091	4.84411
Au	17.79788	13.70091	4.84411
Au	10.38214	0.85647	4.84411
Au	20.76427	8.56296	4.84411
Au	11.86508	8.56296	4.84411
Au	19.28108	11.13194	4.84411
Au	13.34828	5.99398	4.84411
Au	4.4496	5.99398	4.84411
Au	16.31468	11.13194	4.84411
Au	20.76428	13.70091	4.84411
Au	7.41574	0.85647	4.84411
Au	19.28108	5.99398	4.84411
Au	5.9328	8.56296	4.84411
Au	8.89894	3.42545	4.84411
Au	22.24747	11.13194	4.84411
Au	14.83148	8.56296	4.84411
Au	17.79788	8.56296	4.84411
Au	16.31468	5.99398	4.84411
Au	7.41599	5.99398	4.84411
Au	10.38188	5.99398	4.84411
Au	8.89489974	5.143103095	7.194821993
Au	5.928787529	-0.002892218	7.192024534
Au	5.934483181	5.144554963	7.192161545
Au	10.38479287	2.56899286	7.192233256
Au	5.942548393	10.28413158	7.175503189
Au	11.88307698	10.25073711	7.221110013
Au	13.34886386	12.83048032	7.191849255
Au	10.40387967	7.70055274	7.223519067
Au	22.24648488	12.84926993	7.181044644
Au	7.422178069	12.84453529	7.179428366
Au	14.83023591	0.005186524	7.181345775
Au	4.450761703	2.573097248	7.184659854
Au	2.967462821	-0.005512051	7.190813073
Au	7.419410171	2.571470537	7.190889058
Au	1.47933298	2.572735976	7.188482973
Au	13.34955195	2.587584321	7.194287791
Au	11.86741578	0.005974166	7.180200978
Au	11.86146584	5.150139292	7.205553953
Au	7.422011828	7.71420913	7.18893279
Au	10.38954395	12.82781689	7.196223789
Au	17.79699973	5.145652867	7.195215498
Au	14.83685227	5.154022087	7.205280545
Au	2.963590035	5.142686838	7.193771167
Au	0.005397348	-0.002890863	7.189625354
Au	16.30937297	2.57115468	7.195868832
Au	8.931847659	10.2605244	7.204523596
Au	8.893767263	-0.005149171	7.189743687
Au	14.81373194	10.24888249	7.220289429
Au	13.34449235	7.69064307	7.25893924
Au	16.29033047	7.702922275	7.222481093
Au	16.30824224	12.83181399	7.192257353
Au	4.448474901	7.714452945	7.188925878
Au	20.75429833	10.28531615	7.177252114
Au	19.27467896	12.84139454	7.180561009
Au	17.75937591	10.25764161	7.205207946
Au	19.27642686	7.714260043	7.189165543
Au	8.888245964	1.703049984	9.516119378
Au	11.87842711	6.823867196	9.647297376
Au	8.889028982	6.868414958	9.517116993
Au	7.410948653	4.28014859	9.520703576
Au	10.3786249	4.26588528	9.508996779
Au	5.926202394	6.861812856	9.513293118
Au	22.25046398	9.442868915	9.496162649
Au	5.926512049	1.704522159	9.511108686
Au	7.398488572	9.441643318	9.500826804
Au	19.27948351	4.288200356	9.518209714
Au	11.86507695	1.71110298	9.510572367
Au	2.971479611	1.708918382	9.508870904
Au	13.35011778	14.53807552	9.514216746
Au	13.35040936	4.292289021	9.527628341
Au	20.76727855	6.863572916	9.516085391
Au	8.884522377	12.0018487	9.506753945
Au	10.40247915	9.399146131	9.569115956
Au	16.30922323	14.54358995	9.516370854
Au	14.83804442	11.96489768	9.5194032
Au	10.38713775	14.55023718	9.513616278
Au	22.24580244	14.56726328	9.50980252
Au	25.20134822	14.5610064	9.507963098
Au	14.83397875	1.708400905	9.512932294
Au	17.80941019	6.869743712	9.515454028
Au	4.448360399	4.283372495	9.511556869
Au	23.72347117	12.00518079	9.505286895
Au	20.76750056	12.00534918	9.5080618
Au	19.28820809	14.56865577	9.504308162
Au	11.86283247	11.96624542	9.523072313
Au	16.31290704	4.265676297	9.514056846
Au	17.81306862	1.704604795	9.514537021
Au	13.34458573	9.36222345	9.633616058
Au	14.81151125	6.828566614	9.644791109
Au	17.8136668	12.00044202	9.505227481
Au	19.29522613	9.443135501	9.500572791
Au	16.28503892	9.390549718	9.575882235
Au	15.16005631	8.661588623	12.11174631
Au	10.28845778	5.927726239	11.89670927
Au	4.450797439	5.981709359	11.93193927
Au	20.81242318	8.574150471	11.92586693
Cu	13.34921434	5.660821652	11.74571332
Au	7.407722529	0.848886156	11.93100996
Au	17.80951342	13.72775187	11.92765225
Au	5.876787256	8.576475458	11.92734586
Au	11.53073492	8.655670914	12.09088596
Au	8.875345441	3.385647578	11.94075255
Au	10.37486477	0.845224968	11.92553021
Au	5.920584196	3.405280543	11.93207659
Au	8.722882335	8.569122832	11.92419511
Au	11.83926012	3.408142258	11.92468337
Au	7.363434209	5.972671171	11.92910908
Au	17.82174876	3.39054199	11.94213146
Au	7.381040757	11.17200105	11.9286751
Au	17.96842289	8.564927433	11.92443643
Au	19.31542193	11.16840281	11.93138004
Au	10.32306863	11.21726084	11.91910865
Au	4.449108086	0.847157548	11.93561099
Au	23.72291318	13.73209449	11.93139525
Au	11.87289003	13.70641723	11.93529643
Au	16.37368236	11.21787446	11.91528786
Au	16.32231398	0.85072332	11.93077047
Au	8.885518657	13.73079899	11.9321911
Au	1.489199443	0.847098544	11.93044629
Au	13.35018379	0.882914616	11.92950768
Au	14.85631009	3.411879952	11.92758446
Au	16.4015407	5.935256685	11.89399595
Au	2.978315582	3.406214409	11.93044067
Au	14.82704196	13.70875489	11.93766078
Au	22.24823614	11.1662645	11.93428536
Au	20.7742138	13.73034972	11.93176237
Au	19.33004461	5.96782073	11.93313163
Au	13.35056011	11.12766711	11.90066395
S	13.34144909	7.383764339	13.15833669
C	13.33437298	7.068457126	14.95924488
H	13.33236616	8.027349897	15.48561279
H	14.23227555	6.492426843	15.20461854
H	12.4342371	6.492792696	15.19721535
