# Supplementary material for: Single Atom Alloys Segregation in the Presence of Ligands
Source: J Phys Chem C Nanomater Interfaces. 2023 Nov 13;127(46):22790–8. doi: 10.1021/acs.jpcc.3c05827 (PMC10683009; doi:10.1021/acs.jpcc.3c05827)
Supplement: Supplementary file 2 — jp3c05827_si_002.zip [file jp3c05827_si_002.zip › xyz/RSCH3/111/au/au111ptsch3.txt]

221
Au	7.41582	12.84459	0
Au	19.28108	12.84459	0
Au	11.86508	10.27561	0
Au	16.31468	7.70663	0
Au	17.79788	10.27561	0
Au	2.96606	0	0
Au	11.86525	0	0
Au	20.76428	10.27561	0
Au	8.89885	0	0
Au	14.83148	5.13766	0
Au	13.34828	12.84459	0
Au	2.96623	5.13766	0
Au	14.83165	0	0
Au	5.93263	10.27561	0
Au	13.34828	7.70663	0
Au	17.79788	5.13766	0
Au	1.48303	2.56868	0
Au	19.28108	7.70663	0
Au	16.31468	12.84459	0
Au	14.83148	10.27561	0
Au	16.31468	2.56868	0
Au	10.38188	12.84459	0
Au	5.93246	0	0
Au	22.24747	12.84459	0
Au	4.44943	7.70663	0
Au	11.86534	5.13781	0.00021
Au	7.41574	2.56883	0.00021
Au	13.34854	2.56883	0.00021
Au	8.89894	10.27576	0.00021
Au	5.93254	5.13781	0.00021
Au	4.44934	2.56883	0.00021
Au	8.89894	5.13781	0.00021
Au	7.41574	7.70678	0.00021
Au	10.38214	7.70678	0.00021
Au	10.38214	2.56883	0.00021
Au	0.75162	0.15648	0.07398
Au	8.89894	11.98811	2.42184
Au	2.9664	1.71265	2.42184
Au	17.79788	1.71265	2.42184
Au	10.38214	14.55709	2.42184
Au	25.21362	14.55709	2.42184
Au	14.83148	1.71265	2.42184
Au	11.86534	1.7128	2.42205
Au	16.31468	9.41929	2.42205
Au	17.79788	11.98826	2.42205
Au	13.34828	14.55724	2.42205
Au	8.89894	1.7128	2.42205
Au	14.83148	6.85031	2.42205
Au	16.31468	4.28133	2.42205
Au	11.86508	11.98826	2.42205
Au	5.93254	1.7128	2.42205
Au	17.79788	6.85031	2.42205
Au	20.76428	6.85031	2.42205
Au	16.31468	14.55724	2.42205
Au	22.24747	9.41928	2.42205
Au	20.76428	11.98826	2.42205
Au	14.83148	11.98826	2.42205
Au	11.86508	6.85031	2.42205
Au	4.4496	4.28133	2.42205
Au	22.24747	14.55724	2.42205
Au	13.34828	9.41928	2.42205
Au	13.34828	4.28133	2.42205
Au	10.38188	9.41928	2.42205
Au	23.73067	11.98826	2.42205
Au	19.28108	9.41929	2.42205
Au	5.9328	6.85031	2.42205
Au	7.41599	9.41928	2.42205
Au	19.28108	4.28133	2.42205
Au	19.28108	14.55724	2.42205
Au	10.38214	4.28148	2.42226
Au	7.41574	4.28148	2.42226
Au	8.89894	6.85046	2.42226
Au	14.83148	3.4253	4.8439
Au	10.38214	11.13179	4.8439
Au	11.86534	13.70076	4.8439
Au	17.79788	3.4253	4.8439
Au	1.4832	0.85633	4.8439
Au	13.34828	0.85633	4.8439
Au	16.31468	0.85633	4.8439
Au	2.9664	3.4253	4.8439
Au	5.9328	3.4253	4.8439
Au	8.89894	13.70076	4.8439
Au	7.41574	11.13179	4.8439
Au	4.4496	0.85633	4.8439
Au	23.73042	13.70076	4.8439
Au	11.86508	3.4253	4.8439
Au	8.89894	8.56281	4.8439
Au	13.34828	11.13194	4.84411
Au	14.83148	13.70091	4.84411
Au	17.79788	13.70091	4.84411
Au	10.38214	0.85647	4.84411
Au	20.76427	8.56296	4.84411
Au	11.86508	8.56296	4.84411
Au	19.28108	11.13194	4.84411
Au	13.34828	5.99398	4.84411
Au	4.4496	5.99398	4.84411
Au	16.31468	11.13194	4.84411
Au	20.76428	13.70091	4.84411
Au	7.41574	0.85647	4.84411
Au	19.28108	5.99398	4.84411
Au	5.9328	8.56296	4.84411
Au	8.89894	3.42545	4.84411
Au	22.24747	11.13194	4.84411
Au	14.83148	8.56296	4.84411
Au	17.79788	8.56296	4.84411
Au	16.31468	5.99398	4.84411
Au	7.41599	5.99398	4.84411
Au	10.38188	5.99398	4.84411
Au	8.906931617	5.152190608	7.19701501
Au	5.929066511	0.003633398	7.191405985
Au	5.936282826	5.144598102	7.190960387
Au	10.38818915	2.576718136	7.188412542
Au	5.940709488	10.28050957	7.174226815
Au	11.87788974	10.26909578	7.220213604
Au	13.34862845	12.83872733	7.192249365
Au	10.40183629	7.715158213	7.226631529
Au	22.24649225	12.84969149	7.178563187
Au	7.417032677	12.84641687	7.175522025
Au	14.82981172	0.009044692	7.180193353
Au	4.449960006	2.577281787	7.182028877
Au	2.965435681	0.000739568	7.190533204
Au	7.423796314	2.575849989	7.189275809
Au	1.474308477	2.577998924	7.18733776
Au	13.34904456	2.587159957	7.177270276
Au	11.86817202	0.007516869	7.179495013
Au	11.87374698	5.167301996	7.20576996
Au	7.42590697	7.709464285	7.194783787
Au	10.38387599	12.839545	7.195074448
Au	17.78364086	5.156721932	7.197660538
Au	14.82421408	5.171960281	7.204920775
Au	2.961838282	5.142739407	7.192746455
Au	0.004263356	0.004025584	7.187687136
Au	16.30645368	2.57918458	7.192292532
Au	8.927214791	10.26504045	7.19999786
Au	8.895794108	0.002051606	7.187584089
Au	14.81895392	10.26823866	7.221765804
Au	13.34372779	7.719639587	7.245085435
Au	16.29198048	7.721432673	7.226116397
Au	16.31313708	12.84382995	7.190930358
Au	4.448277657	7.71254183	7.188434932
Au	20.75591289	10.28124346	7.175456772
Au	19.27879494	12.84302045	7.176459973
Au	17.76366957	10.26244928	7.202226674
Au	19.271927	7.709041609	7.194890487
Au	8.898176155	1.720943598	9.51525232
Au	11.87011078	6.885013876	9.617275644
Au	8.907207279	6.86936403	9.534808577
Au	7.424289805	4.287890493	9.516500058
Au	10.39952115	4.27520862	9.510934648
Au	5.934341249	6.859811907	9.516801461
Au	22.25059927	9.435698017	9.494491771
Au	5.929406795	1.722029131	9.505599815
Au	7.396727244	9.441842567	9.49942265
Au	19.26324576	4.297954072	9.513804723
Au	11.86192743	1.696952013	9.509797249
Au	2.967218975	1.726537375	9.504140136
Au	13.34886542	14.5668171	9.51404198
Au	13.34872458	4.243272311	9.50611253
Au	20.75838957	6.860667166	9.519426037
Au	8.875390975	12.0140876	9.502183839
Au	10.39102539	9.443639714	9.575041268
Au	16.31716766	14.56676733	9.517264861
Au	14.84346555	12.00510353	9.522270306
Au	10.37794793	14.57247915	9.515737899
Au	22.24680908	14.56492538	9.508808226
Au	25.2017825	14.56445833	9.504996775
Au	14.83573442	1.694936461	9.513285569
Au	17.79146301	6.873704975	9.533804583
Au	4.447754395	4.292375335	9.507644961
Au	23.71981971	12.00313694	9.50099644
Au	20.77200303	12.00346917	9.503349795
Au	19.28859578	14.57142139	9.501758089
Au	11.85529901	12.00342234	9.524978784
Au	16.29136628	4.274596739	9.516057329
Au	17.80323828	1.723593422	9.5139551
Au	13.34552087	9.420859078	9.634040515
Au	14.82239133	6.88979564	9.611366753
Au	17.8224782	12.01404164	9.501081368
Au	19.29723654	9.444864313	9.498816293
Au	16.29379684	9.436448121	9.588533106
Au	15.17469183	8.79167122	12.14910261
Au	10.38909443	5.946559885	11.90952935
Au	4.451600789	5.996746264	11.92560744
Au	20.81007347	8.568364045	11.92471894
Pt	13.35341673	5.709003779	11.7952109
Au	7.40869351	0.893375341	11.92739439
Au	17.82104063	13.77275903	11.92674374
Au	5.88082237	8.569813255	11.92702525
Au	11.52420092	8.78311994	12.10652608
Au	8.889121002	3.423101927	11.94075097
Au	10.3701809	0.859455756	11.93968161
Au	5.925507211	3.444688537	11.92832118
Au	8.726544624	8.584435177	11.92093484
Au	11.83567348	3.346669206	11.94535024
Au	7.422886976	5.982402298	11.93674113
Au	17.80854495	3.42623308	11.94328639
Au	7.377812104	11.17646233	11.92543166
Au	17.96717567	8.586258619	11.92202428
Au	19.32278877	11.17631564	11.92810308
Au	10.30278654	11.29861858	11.92910567
Au	4.448383721	0.898039752	11.92852202
Au	23.72417882	13.72519272	11.929126
Au	11.87339841	13.76598712	11.93779985
Au	16.39569646	11.29959967	11.92636775
Au	16.32765176	0.861657169	11.9462204
Au	8.874345424	13.77435773	11.93344078
Au	1.487839738	0.890658419	11.92707363
Au	13.34862518	0.844368998	11.94803044
Au	14.86157972	3.345720019	11.94507493
Au	16.30233098	5.953969966	11.90736055
Au	2.970022464	3.44755096	11.92579801
Au	14.82553579	13.76759824	11.93994657
Au	22.24990072	11.15828435	11.92387572
Au	20.7733371	13.72513265	11.9294882
Au	19.26958599	5.98155568	11.93902123
Au	13.35093002	11.20764333	11.90742602
S	13.34095662	7.537425259	13.18673156
C	13.31994679	7.174602391	14.9795009
H	13.31451887	8.126534931	15.52096454
H	14.21651911	6.592600922	15.21808361
H	12.41619574	6.595071524	15.19615062
