# Supplementary material for: Single Atom Alloys Segregation in the Presence of Ligands
Source: J Phys Chem C Nanomater Interfaces. 2023 Nov 13;127(46):22790–8. doi: 10.1021/acs.jpcc.3c05827 (PMC10683009; doi:10.1021/acs.jpcc.3c05827)
Supplement: Supplementary file 2 — jp3c05827_si_002.zip [file jp3c05827_si_002.zip › xyz/RSCH3/111/au/au111nisch3.txt]

221
Au	7.41582	12.84459	0
Au	19.28108	12.84459	0
Au	11.86508	10.27561	0
Au	16.31468	7.70663	0
Au	17.79788	10.27561	0
Au	2.96606	0	0
Au	11.86525	0	0
Au	20.76428	10.27561	0
Au	8.89885	0	0
Au	14.83148	5.13766	0
Au	13.34828	12.84459	0
Au	2.96623	5.13766	0
Au	14.83165	0	0
Au	5.93263	10.27561	0
Au	13.34828	7.70663	0
Au	17.79788	5.13766	0
Au	1.48303	2.56868	0
Au	19.28108	7.70663	0
Au	16.31468	12.84459	0
Au	14.83148	10.27561	0
Au	16.31468	2.56868	0
Au	10.38188	12.84459	0
Au	5.93246	0	0
Au	22.24747	12.84459	0
Au	4.44943	7.70663	0
Au	11.86534	5.13781	0.00021
Au	7.41574	2.56883	0.00021
Au	13.34854	2.56883	0.00021
Au	8.89894	10.27576	0.00021
Au	5.93254	5.13781	0.00021
Au	4.44934	2.56883	0.00021
Au	8.89894	5.13781	0.00021
Au	7.41574	7.70678	0.00021
Au	10.38214	7.70678	0.00021
Au	10.38214	2.56883	0.00021
Au	0.75162	0.15648	0.07398
Au	8.89894	11.98811	2.42184
Au	2.9664	1.71265	2.42184
Au	17.79788	1.71265	2.42184
Au	10.38214	14.55709	2.42184
Au	25.21362	14.55709	2.42184
Au	14.83148	1.71265	2.42184
Au	11.86534	1.7128	2.42205
Au	16.31468	9.41929	2.42205
Au	17.79788	11.98826	2.42205
Au	13.34828	14.55724	2.42205
Au	8.89894	1.7128	2.42205
Au	14.83148	6.85031	2.42205
Au	16.31468	4.28133	2.42205
Au	11.86508	11.98826	2.42205
Au	5.93254	1.7128	2.42205
Au	17.79788	6.85031	2.42205
Au	20.76428	6.85031	2.42205
Au	16.31468	14.55724	2.42205
Au	22.24747	9.41928	2.42205
Au	20.76428	11.98826	2.42205
Au	14.83148	11.98826	2.42205
Au	11.86508	6.85031	2.42205
Au	4.4496	4.28133	2.42205
Au	22.24747	14.55724	2.42205
Au	13.34828	9.41928	2.42205
Au	13.34828	4.28133	2.42205
Au	10.38188	9.41928	2.42205
Au	23.73067	11.98826	2.42205
Au	19.28108	9.41929	2.42205
Au	5.9328	6.85031	2.42205
Au	7.41599	9.41928	2.42205
Au	19.28108	4.28133	2.42205
Au	19.28108	14.55724	2.42205
Au	10.38214	4.28148	2.42226
Au	7.41574	4.28148	2.42226
Au	8.89894	6.85046	2.42226
Au	14.83148	3.4253	4.8439
Au	10.38214	11.13179	4.8439
Au	11.86534	13.70076	4.8439
Au	17.79788	3.4253	4.8439
Au	1.4832	0.85633	4.8439
Au	13.34828	0.85633	4.8439
Au	16.31468	0.85633	4.8439
Au	2.9664	3.4253	4.8439
Au	5.9328	3.4253	4.8439
Au	8.89894	13.70076	4.8439
Au	7.41574	11.13179	4.8439
Au	4.4496	0.85633	4.8439
Au	23.73042	13.70076	4.8439
Au	11.86508	3.4253	4.8439
Au	8.89894	8.56281	4.8439
Au	13.34828	11.13194	4.84411
Au	14.83148	13.70091	4.84411
Au	17.79788	13.70091	4.84411
Au	10.38214	0.85647	4.84411
Au	20.76427	8.56296	4.84411
Au	11.86508	8.56296	4.84411
Au	19.28108	11.13194	4.84411
Au	13.34828	5.99398	4.84411
Au	4.4496	5.99398	4.84411
Au	16.31468	11.13194	4.84411
Au	20.76428	13.70091	4.84411
Au	7.41574	0.85647	4.84411
Au	19.28108	5.99398	4.84411
Au	5.9328	8.56296	4.84411
Au	8.89894	3.42545	4.84411
Au	22.24747	11.13194	4.84411
Au	14.83148	8.56296	4.84411
Au	17.79788	8.56296	4.84411
Au	16.31468	5.99398	4.84411
Au	7.41599	5.99398	4.84411
Au	10.38188	5.99398	4.84411
Au	8.902932291	5.152627572	7.198787747
Au	5.928361372	0.003008254	7.192520443
Au	5.93589949	5.147391855	7.192839803
Au	10.3853623	2.576049288	7.191209851
Au	5.941615159	10.28755142	7.176493335
Au	11.87941553	10.26344406	7.218471497
Au	13.34861157	12.83608475	7.194220612
Au	10.40586516	7.710210745	7.227272156
Au	22.24650323	12.85787937	7.181873367
Au	7.420725756	12.85217007	7.180130794
Au	14.82972885	0.015782781	7.184249609
Au	4.450113459	2.579151067	7.183867245
Au	2.967364446	0.000598019	7.191503339
Au	7.421781809	2.576443403	7.191079642
Au	1.476301158	2.578428158	7.189030752
Au	13.34936282	2.59442001	7.187541882
Au	11.86765519	0.015603549	7.183345758
Au	11.8676478	5.160083043	7.205565946
Au	7.425360842	7.713729931	7.192721244
Au	10.38766478	12.83580329	7.197240439
Au	17.78789383	5.156198377	7.199611759
Au	14.82971482	5.164613925	7.204955494
Au	2.962253027	5.145603398	7.19450721
Au	0.005717773	0.00383454	7.189598654
Au	16.30886791	2.578335413	7.19501967
Au	8.928863686	10.2661737	7.202235877
Au	8.894243383	0.001449115	7.189850451
Au	14.81694615	10.26235784	7.218333725
Au	13.3435998	7.705173721	7.252135241
Au	16.2876494	7.714551066	7.225447638
Au	16.3098106	12.83983219	7.193268339
Au	4.448287609	7.719036422	7.190141668
Au	20.75494399	10.28874628	7.177890125
Au	19.27573842	12.84880459	7.181330668
Au	17.76245843	10.26344142	7.203258092
Au	19.27244447	7.713220682	7.192831839
Au	8.890549324	1.719041697	9.517386079
Au	11.88287645	6.849058205	9.646943991
Au	8.900496122	6.878709191	9.530694824
Au	7.419638409	4.29155087	9.521615358
Au	10.39169546	4.276928133	9.514815478
Au	5.930100751	6.868322985	9.515790746
Au	22.25074244	9.450083266	9.497677854
Au	5.926862825	1.718282093	9.509469727
Au	7.398305305	9.450463711	9.501421735
Au	19.26869764	4.301462832	9.519177565
Au	11.86581233	1.72717789	9.518263491
Au	2.969846384	1.722851833	9.507823314
Au	13.34951333	14.5576147	9.516752284
Au	13.34927825	4.29335575	9.527587452
Au	20.76232767	6.869971702	9.518427872
Au	8.88085918	12.01523982	9.507780198
Au	10.40011988	9.42391074	9.57080818
Au	16.31196186	14.55798666	9.517378043
Au	14.83844062	11.9870879	9.5261262
Au	10.38337937	14.56477616	9.515160199
Au	22.24635647	14.58533482	9.512786602
Au	25.19975986	14.57589967	9.510005835
Au	14.83189136	1.724924987	9.521086756
Au	17.79671216	6.881577701	9.529644643
Au	4.447771744	4.294992214	9.511099541
Au	23.72074296	12.01760971	9.504758004
Au	20.77009315	12.01774636	9.507549359
Au	19.28971156	14.58349468	9.506959982
Au	11.86131806	11.98734728	9.529142286
Au	16.29830122	4.275626596	9.519849539
Au	17.8110753	1.721360987	9.515821343
Au	13.34416276	9.395770581	9.621187361
Au	14.80783001	6.854762055	9.641721741
Au	17.81737254	12.01392084	9.506740203
Au	19.29550753	9.451984177	9.500735051
Au	16.28556724	9.416253147	9.57842632
Au	15.1505479	8.698535002	12.13078896
Au	10.34090412	5.946722451	11.9108344
Au	4.450326957	6.004384339	11.92856177
Au	20.80777122	8.586811692	11.92533029
Ni	13.34916506	5.714261467	11.69355387
Au	7.411857754	0.877988434	11.92851128
Au	17.80952309	13.75207832	11.92578782
Au	5.880154705	8.588648343	11.927144
Au	11.541525	8.69465097	12.10531297
Au	8.890134975	3.416894143	11.94436437
Au	10.37961069	0.877787857	11.92918488
Au	5.92421168	3.435412933	11.92939345
Au	8.730332538	8.59767101	11.92506968
Au	11.8656278	3.449269757	11.95010145
Au	7.394193135	5.992211807	11.93205913
Au	17.8056693	3.420963598	11.94688632
Au	7.377222256	11.19336301	11.92804368
Au	17.96044344	8.597406267	11.92523621
Au	19.32087984	11.19136419	11.93091563
Au	10.32010455	11.23941168	11.92494409
Au	4.448646913	0.877142171	11.93192192
Au	23.72180435	13.75570024	11.9307882
Au	11.87292723	13.73402258	11.93757882
Au	16.37629888	11.23846049	11.92226045
Au	16.31662577	0.882305147	11.93487291
Au	8.884754035	13.75590898	11.93113069
Au	1.484462306	0.876813269	11.92830105
Au	13.34865586	0.906682788	11.94404681
Au	14.82858862	3.449789715	11.95209255
Au	16.34502254	5.951450153	11.90728262
Au	2.971750228	3.437745095	11.92713475
Au	14.82588549	13.73531405	11.94008552
Au	22.24871666	11.18173723	11.93025727
Au	20.77507095	13.75442537	11.9310257
Au	19.29679267	5.98984038	11.93477751
Au	13.35034181	11.15043453	11.91141735
S	13.34098452	7.34242722	13.07841917
C	13.3318612	6.973532285	14.87171155
H	13.32862093	7.91936612	15.42230971
H	14.23025728	6.390462726	15.09955836
H	12.4311148	6.390235669	15.08966766
