# Supplementary material for: Single Atom Alloys Segregation in the Presence of Ligands
Source: J Phys Chem C Nanomater Interfaces. 2023 Nov 13;127(46):22790–8. doi: 10.1021/acs.jpcc.3c05827 (PMC10683009; doi:10.1021/acs.jpcc.3c05827)
Supplement: Supplementary file 2 — jp3c05827_si_002.zip [file jp3c05827_si_002.zip › xyz/RSCH3/111/au/au111sch3.txt]

221
Au	7.41582	12.84459	0
Au	19.28108	12.84459	0
Au	11.86508	10.27561	0
Au	16.31468	7.70663	0
Au	17.79788	10.27561	0
Au	2.96606	0	0
Au	11.86525	0	0
Au	20.76428	10.27561	0
Au	8.89885	0	0
Au	14.83148	5.13766	0
Au	13.34828	12.84459	0
Au	2.96623	5.13766	0
Au	14.83165	0	0
Au	5.93263	10.27561	0
Au	13.34828	7.70663	0
Au	17.79788	5.13766	0
Au	1.48303	2.56868	0
Au	19.28108	7.70663	0
Au	16.31468	12.84459	0
Au	14.83148	10.27561	0
Au	16.31468	2.56868	0
Au	10.38188	12.84459	0
Au	5.93246	0	0
Au	22.24747	12.84459	0
Au	4.44943	7.70663	0
Au	11.86534	5.13781	0.00021
Au	7.41574	2.56883	0.00021
Au	13.34854	2.56883	0.00021
Au	8.89894	10.27576	0.00021
Au	5.93254	5.13781	0.00021
Au	4.44934	2.56883	0.00021
Au	8.89894	5.13781	0.00021
Au	7.41574	7.70678	0.00021
Au	10.38214	7.70678	0.00021
Au	10.38214	2.56883	0.00021
Au	0.75162	0.15648	0.07398
Au	8.89894	11.98811	2.42184
Au	2.9664	1.71265	2.42184
Au	17.79788	1.71265	2.42184
Au	10.38214	14.55709	2.42184
Au	25.21362	14.55709	2.42184
Au	14.83148	1.71265	2.42184
Au	11.86534	1.7128	2.42205
Au	16.31468	9.41929	2.42205
Au	17.79788	11.98826	2.42205
Au	13.34828	14.55724	2.42205
Au	8.89894	1.7128	2.42205
Au	14.83148	6.85031	2.42205
Au	16.31468	4.28133	2.42205
Au	11.86508	11.98826	2.42205
Au	5.93254	1.7128	2.42205
Au	17.79788	6.85031	2.42205
Au	20.76428	6.85031	2.42205
Au	16.31468	14.55724	2.42205
Au	22.24747	9.41928	2.42205
Au	20.76428	11.98826	2.42205
Au	14.83148	11.98826	2.42205
Au	11.86508	6.85031	2.42205
Au	4.4496	4.28133	2.42205
Au	22.24747	14.55724	2.42205
Au	13.34828	9.41928	2.42205
Au	13.34828	4.28133	2.42205
Au	10.38188	9.41928	2.42205
Au	23.73067	11.98826	2.42205
Au	19.28108	9.41929	2.42205
Au	5.9328	6.85031	2.42205
Au	7.41599	9.41928	2.42205
Au	19.28108	4.28133	2.42205
Au	19.28108	14.55724	2.42205
Au	10.38214	4.28148	2.42226
Au	7.41574	4.28148	2.42226
Au	8.89894	6.85046	2.42226
Au	14.83148	3.4253	4.8439
Au	10.38214	11.13179	4.8439
Au	11.86534	13.70076	4.8439
Au	17.79788	3.4253	4.8439
Au	1.4832	0.85633	4.8439
Au	13.34828	0.85633	4.8439
Au	16.31468	0.85633	4.8439
Au	2.9664	3.4253	4.8439
Au	5.9328	3.4253	4.8439
Au	8.89894	13.70076	4.8439
Au	7.41574	11.13179	4.8439
Au	4.4496	0.85633	4.8439
Au	23.73042	13.70076	4.8439
Au	11.86508	3.4253	4.8439
Au	8.89894	8.56281	4.8439
Au	13.34828	11.13194	4.84411
Au	14.83148	13.70091	4.84411
Au	17.79788	13.70091	4.84411
Au	10.38214	0.85647	4.84411
Au	20.76427	8.56296	4.84411
Au	11.86508	8.56296	4.84411
Au	19.28108	11.13194	4.84411
Au	13.34828	5.99398	4.84411
Au	4.4496	5.99398	4.84411
Au	16.31468	11.13194	4.84411
Au	20.76428	13.70091	4.84411
Au	7.41574	0.85647	4.84411
Au	19.28108	5.99398	4.84411
Au	5.9328	8.56296	4.84411
Au	8.89894	3.42545	4.84411
Au	22.24747	11.13194	4.84411
Au	14.83148	8.56296	4.84411
Au	17.79788	8.56296	4.84411
Au	16.31468	5.99398	4.84411
Au	7.41599	5.99398	4.84411
Au	10.38188	5.99398	4.84411
Au	8.901382325	5.139115084	7.192340077
Au	5.928892979	-0.005134782	7.190843949
Au	5.934316327	5.140321444	7.18914665
Au	10.38830188	2.572822546	7.189822616
Au	5.939501858	10.27589203	7.175396942
Au	11.88127758	10.25660594	7.22029208
Au	13.34736028	12.83389096	7.191176786
Au	10.40412145	7.698342401	7.220609703
Au	22.24493622	12.84269995	7.17762751
Au	7.416035395	12.83783829	7.175535701
Au	14.82618992	0.004525995	7.176138729
Au	4.44970605	2.568465549	7.182823
Au	2.963053332	-0.008061677	7.189709893
Au	7.420699458	2.568803883	7.190106641
Au	1.475704362	2.570420514	7.187793827
Au	13.34832728	2.605382099	7.202612317
Au	11.86915286	0.005208943	7.175085979
Au	11.8729807	5.158316885	7.222008893
Au	7.423636574	7.707816958	7.190112886
Au	10.38140167	12.83137516	7.194217178
Au	17.7876275	5.14210358	7.192222835
Au	14.8235115	5.162305418	7.221219625
Au	2.961259776	5.137936804	7.190778966
Au	-0.000403002	-0.000907123	7.187898431
Au	16.30368624	2.574540252	7.19315725
Au	8.929123522	10.25681984	7.200059447
Au	8.896818834	-0.002546892	7.187855247
Au	14.81342259	10.25452148	7.220325334
Au	13.3428473	7.704238723	7.261077679
Au	16.28792762	7.702058525	7.220181245
Au	16.31283693	12.83596149	7.190108037
Au	4.447215031	7.707581683	7.187761441
Au	20.75445256	10.27673325	7.176936625
Au	19.27709724	12.83497714	7.176461004
Au	17.75925354	10.25403181	7.201165914
Au	19.27256503	7.707538767	7.190813076
Au	8.898687365	1.706984253	9.514206756
Au	11.87552427	6.85699948	9.648002371
Au	8.893122403	6.857900256	9.516085859
Au	7.411545527	4.277316088	9.513183902
Au	10.38586045	4.27037749	9.513142107
Au	5.926718231	6.85213052	9.512158748
Au	22.2472028	9.427631096	9.497265301
Au	5.928519808	1.707519073	9.507336552
Au	7.393089737	9.42895578	9.498852127
Au	19.2731897	4.284905173	9.510388514
Au	11.86544687	1.688644854	9.499934246
Au	2.964729669	1.711829537	9.505335768
Au	13.34660054	14.54821594	9.51241671
Au	13.34709788	4.293113548	9.570387631
Au	20.76196327	6.853002953	9.514906008
Au	8.877272079	11.99381274	9.501681586
Au	10.38819721	9.412975822	9.562559581
Au	16.31460683	14.55319416	9.515190935
Au	14.8431072	11.98358739	9.512938414
Au	10.37591087	14.55951338	9.512815443
Au	22.2425141	14.5474844	9.503712259
Au	25.1976779	14.54491379	9.500069783
Au	14.82853657	1.685779806	9.50211595
Au	17.80088518	6.859042678	9.514537136
Au	4.445559048	4.277981128	9.507474436
Au	23.71930202	11.98988982	9.503267469
Au	20.76654428	11.98989255	9.505649162
Au	19.28670998	14.5525471	9.49601908
Au	11.84957221	11.98283253	9.517145174
Au	16.3014193	4.270243564	9.517458305
Au	17.79734536	1.708209068	9.512646005
Au	13.34378288	9.394828448	9.644122434
Au	14.80854293	6.860276304	9.643325275
Au	17.81483782	11.99371179	9.499977688
Au	19.29493036	9.43156812	9.498552
Au	16.29478966	9.405366496	9.572165675
Au	15.15829053	8.74997144	12.08282921
Au	10.30872153	5.946293571	11.89977267
Au	4.446466595	5.977692146	11.92837585
Au	20.80636284	8.557090891	11.92884963
Au	13.34573914	5.601257099	12.07919857
Au	7.399221187	0.861486531	11.92941664
Au	17.81492848	13.73895076	11.92850395
Au	5.876021961	8.559108017	11.93031141
Au	11.5264932	8.744279288	12.05766367
Au	8.85230832	3.400002727	11.93577125
Au	10.35017566	0.807161703	11.93036864
Au	5.913346871	3.413239141	11.93196351
Au	8.723616036	8.552830472	11.92112272
Au	11.76678244	3.278056973	11.9232258
Au	7.37029447	5.967858072	11.93449602
Au	17.83659841	3.403483897	11.93635273
Au	7.379886268	11.14905504	11.92697304
Au	17.96064215	8.550033962	11.92073159
Au	19.30818884	11.14633059	11.92915622
Au	10.30279388	11.27611689	11.92598479
Au	4.444729376	0.867468122	11.93307406
Au	23.7191046	13.69416663	11.93051955
Au	11.86653642	13.74142209	11.93613299
Au	16.38430433	11.27773639	11.92083821
Au	16.33889928	0.810572323	11.93596012
Au	8.871440019	13.74069272	11.93439884
Au	1.48931754	0.858232153	11.92861119
Au	13.3448028	0.816044618	11.92941275
Au	14.92102687	3.279453933	11.92357667
Au	16.37343554	5.955206373	11.89627677
Au	2.976214579	3.414751039	11.93005804
Au	14.8244421	13.74397864	11.93853273
Au	22.24403416	11.13740387	11.93130356
Au	20.7684578	13.69354892	11.9316383
Au	19.31391532	5.963929968	11.93772049
Au	13.34613163	11.20270855	11.89655214
S	13.33484786	7.699988001	13.3572052
C	13.32056119	7.696652493	15.18624589
H	13.31393503	8.735713444	15.53149528
H	14.2198923	7.17929095	15.53604883
H	12.41920428	7.172974103	15.52122974
