# Supplementary material for: Single Atom Alloys Segregation in the Presence of Ligands
Source: J Phys Chem C Nanomater Interfaces. 2023 Nov 13;127(46):22790–8. doi: 10.1021/acs.jpcc.3c05827 (PMC10683009; doi:10.1021/acs.jpcc.3c05827)
Supplement: Supplementary file 2 — jp3c05827_si_002.zip [file jp3c05827_si_002.zip › xyz/RSCH3/111/au/au111pdsch3.txt]

221
Au	7.41582	12.84459	0
Au	19.28108	12.84459	0
Au	11.86508	10.27561	0
Au	16.31468	7.70663	0
Au	17.79788	10.27561	0
Au	2.96606	0	0
Au	11.86525	0	0
Au	20.76428	10.27561	0
Au	8.89885	0	0
Au	14.83148	5.13766	0
Au	13.34828	12.84459	0
Au	2.96623	5.13766	0
Au	14.83165	0	0
Au	5.93263	10.27561	0
Au	13.34828	7.70663	0
Au	17.79788	5.13766	0
Au	1.48303	2.56868	0
Au	19.28108	7.70663	0
Au	16.31468	12.84459	0
Au	14.83148	10.27561	0
Au	16.31468	2.56868	0
Au	10.38188	12.84459	0
Au	5.93246	0	0
Au	22.24747	12.84459	0
Au	4.44943	7.70663	0
Au	11.86534	5.13781	0.00021
Au	7.41574	2.56883	0.00021
Au	13.34854	2.56883	0.00021
Au	8.89894	10.27576	0.00021
Au	5.93254	5.13781	0.00021
Au	4.44934	2.56883	0.00021
Au	8.89894	5.13781	0.00021
Au	7.41574	7.70678	0.00021
Au	10.38214	7.70678	0.00021
Au	10.38214	2.56883	0.00021
Au	0.75162	0.15648	0.07398
Au	8.89894	11.98811	2.42184
Au	2.9664	1.71265	2.42184
Au	17.79788	1.71265	2.42184
Au	10.38214	14.55709	2.42184
Au	25.21362	14.55709	2.42184
Au	14.83148	1.71265	2.42184
Au	11.86534	1.7128	2.42205
Au	16.31468	9.41929	2.42205
Au	17.79788	11.98826	2.42205
Au	13.34828	14.55724	2.42205
Au	8.89894	1.7128	2.42205
Au	14.83148	6.85031	2.42205
Au	16.31468	4.28133	2.42205
Au	11.86508	11.98826	2.42205
Au	5.93254	1.7128	2.42205
Au	17.79788	6.85031	2.42205
Au	20.76428	6.85031	2.42205
Au	16.31468	14.55724	2.42205
Au	22.24747	9.41928	2.42205
Au	20.76428	11.98826	2.42205
Au	14.83148	11.98826	2.42205
Au	11.86508	6.85031	2.42205
Au	4.4496	4.28133	2.42205
Au	22.24747	14.55724	2.42205
Au	13.34828	9.41928	2.42205
Au	13.34828	4.28133	2.42205
Au	10.38188	9.41928	2.42205
Au	23.73067	11.98826	2.42205
Au	19.28108	9.41929	2.42205
Au	5.9328	6.85031	2.42205
Au	7.41599	9.41928	2.42205
Au	19.28108	4.28133	2.42205
Au	19.28108	14.55724	2.42205
Au	10.38214	4.28148	2.42226
Au	7.41574	4.28148	2.42226
Au	8.89894	6.85046	2.42226
Au	14.83148	3.4253	4.8439
Au	10.38214	11.13179	4.8439
Au	11.86534	13.70076	4.8439
Au	17.79788	3.4253	4.8439
Au	1.4832	0.85633	4.8439
Au	13.34828	0.85633	4.8439
Au	16.31468	0.85633	4.8439
Au	2.9664	3.4253	4.8439
Au	5.9328	3.4253	4.8439
Au	8.89894	13.70076	4.8439
Au	7.41574	11.13179	4.8439
Au	4.4496	0.85633	4.8439
Au	23.73042	13.70076	4.8439
Au	11.86508	3.4253	4.8439
Au	8.89894	8.56281	4.8439
Au	13.34828	11.13194	4.84411
Au	14.83148	13.70091	4.84411
Au	17.79788	13.70091	4.84411
Au	10.38214	0.85647	4.84411
Au	20.76427	8.56296	4.84411
Au	11.86508	8.56296	4.84411
Au	19.28108	11.13194	4.84411
Au	13.34828	5.99398	4.84411
Au	4.4496	5.99398	4.84411
Au	16.31468	11.13194	4.84411
Au	20.76428	13.70091	4.84411
Au	7.41574	0.85647	4.84411
Au	19.28108	5.99398	4.84411
Au	5.9328	8.56296	4.84411
Au	8.89894	3.42545	4.84411
Au	22.24747	11.13194	4.84411
Au	14.83148	8.56296	4.84411
Au	17.79788	8.56296	4.84411
Au	16.31468	5.99398	4.84411
Au	7.41599	5.99398	4.84411
Au	10.38188	5.99398	4.84411
Au	8.907342502	5.146774379	7.197422939
Au	5.929088276	0.000913728	7.190313328
Au	5.936616521	5.142860885	7.189989653
Au	10.38728974	2.574688906	7.189859622
Au	5.941592407	10.2775021	7.174171768
Au	11.87946663	10.26130884	7.218348614
Au	13.34881284	12.83529921	7.191192678
Au	10.40435247	7.707067036	7.226912864
Au	22.24658146	12.84673278	7.178397426
Au	7.418012275	12.84321699	7.176436801
Au	14.82854879	0.008543392	7.179804357
Au	4.450459893	2.576186094	7.181377769
Au	2.965666597	-0.002286674	7.189509799
Au	7.423349548	2.572170792	7.189139829
Au	1.475521938	2.573846168	7.186995095
Au	13.34940855	2.595358909	7.18733293
Au	11.86947538	0.00793697	7.179066001
Au	11.87298957	5.160515821	7.210213848
Au	7.428665752	7.705844589	7.19367103
Au	10.38439969	12.83523119	7.194906785
Au	17.78392554	5.15022219	7.197690205
Au	14.82442852	5.164795745	7.2093054
Au	2.962195354	5.140739776	7.191556167
Au	0.002864108	0.001480064	7.187740927
Au	16.30738897	2.577069044	7.193498303
Au	8.93089834	10.26009705	7.201101775
Au	8.897011604	-0.00053943	7.18759122
Au	14.81724704	10.25955289	7.218731232
Au	13.34384557	7.708744244	7.250331899
Au	16.28898279	7.711392858	7.226350846
Au	16.31261573	12.83923586	7.190590052
Au	4.44812694	7.71173286	7.188960479
Au	20.75480569	10.27850332	7.175655268
Au	19.27798181	12.84010301	7.177254078
Au	17.76020836	10.25710882	7.202555381
Au	19.26880758	7.705317729	7.193575484
Au	8.899904174	1.713461492	9.514316086
Au	11.87445286	6.864782259	9.633825223
Au	8.905345816	6.861627428	9.534433166
Au	7.422055575	4.282757023	9.516329326
Au	10.39760491	4.272250625	9.516403655
Au	5.93243998	6.85553157	9.514974319
Au	22.25040199	9.431657962	9.496434396
Au	5.929839697	1.71609138	9.505025058
Au	7.397796256	9.435571449	9.498331332
Au	19.26653745	4.291613483	9.513526352
Au	11.86581174	1.697539467	9.508633403
Au	2.967335554	1.719863504	9.5032654
Au	13.35021315	14.55576254	9.51191646
Au	13.34922706	4.268444459	9.533806712
Au	20.76025159	6.856347591	9.517334386
Au	8.878798593	12.00500251	9.503208915
Au	10.39469761	9.428988099	9.575415956
Au	16.31436146	14.55975382	9.514725508
Au	14.84466954	11.99146595	9.518052982
Au	10.38112073	14.56701659	9.513093572
Au	22.24638642	14.55885466	9.507349847
Au	25.20074723	14.55841442	9.504809361
Au	14.83338027	1.695667403	9.511457691
Au	17.79296826	6.864469932	9.533135246
Au	4.447764132	4.285201741	9.508175358
Au	23.72144507	11.99845572	9.501577955
Au	20.76975396	11.99855822	9.504041731
Au	19.28870224	14.56546241	9.501276122
Au	11.85337206	11.99111957	9.521647313
Au	16.29321391	4.272360862	9.520883713
Au	17.80216219	1.716336507	9.513059649
Au	13.34565062	9.404058121	9.629897919
Au	14.81382631	6.86872623	9.62935606
Au	17.81949537	12.00385273	9.501540168
Au	19.29582386	9.43728064	9.497601228
Au	16.29069142	9.420711879	9.585655602
Au	15.15735623	8.747190984	12.12095054
Au	10.37337898	5.934304214	11.91643801
Au	4.450548009	5.987165683	11.92753975
Au	20.80699221	8.560415669	11.92599756
Pd	13.34795981	5.704139494	11.86234675
Au	7.407991298	0.876236497	11.9271455
Au	17.81572927	13.75147692	11.92672107
Au	5.881454333	8.561377119	11.92786548
Au	11.53743365	8.744523794	12.08856488
Au	8.882438395	3.411690459	11.94102983
Au	10.36437141	0.837944893	11.93604448
Au	5.924010208	3.429314566	11.92971066
Au	8.731932617	8.573854073	11.92106498
Au	11.82901278	3.335991968	11.93909855
Au	7.405710413	5.974660698	11.93517794
Au	17.81440726	3.416074011	11.94272967
Au	7.379017301	11.16675745	11.92678487
Au	17.95979633	8.574769311	11.92112588
Au	19.32058045	11.16528914	11.92908156
Au	10.30540213	11.27353327	11.93087716
Au	4.448847659	0.880114963	11.92634633
Au	23.72418966	13.71561667	11.93029806
Au	11.87211099	13.74710514	11.93564345
Au	16.39108427	11.27135363	11.92675679
Au	16.33198792	0.843173213	11.94190581
Au	8.879573574	13.75604	11.93303723
Au	1.488711865	0.875464244	11.92691933
Au	13.34879373	0.838977728	11.9434166
Au	14.86557419	3.338314615	11.93950939
Au	16.31506367	5.941375259	11.91336287
Au	2.972198294	3.431959278	11.92726634
Au	14.82735434	13.7477671	11.93790279
Au	22.24991948	11.14817753	11.92552544
Au	20.77332459	13.71471423	11.9310631
Au	19.28577541	5.973730081	11.9374962
Au	13.35051602	11.19344289	11.89814629
S	13.33816911	7.588992835	13.2715606
C	13.32155336	7.484288083	15.09821027
H	13.31972136	8.498697764	15.50981351
H	14.21691706	6.938634242	15.41485708
H	12.41781204	6.942665275	15.39762663
