# Supplementary material for: Single Atom Alloys Segregation in the Presence of Ligands
Source: J Phys Chem C Nanomater Interfaces. 2023 Nov 13;127(46):22790–8. doi: 10.1021/acs.jpcc.3c05827 (PMC10683009; doi:10.1021/acs.jpcc.3c05827)
Supplement: Supplementary file 2 — jp3c05827_si_002.zip [file jp3c05827_si_002.zip › xyz/RSCH3/100/pd/pd100nisch3.txt]

     221

 Pd         1.3778000000        1.3778000000        0.0000000000
 Pd         4.1333900000        1.3778000000        0.0000000000
 Pd         6.8889900000        1.3778000000        0.0000000000
 Pd         9.6445800000        1.3778000000        0.0000000000
 Pd        12.4001800000        1.3778000000        0.0000000000
 Pd        15.1557700000        1.3778000000        0.0000000000
 Pd         1.3778000000        4.1333900000        0.0000000000
 Pd         4.1333900000        4.1333900000        0.0000000000
 Pd         6.8889900000        4.1333900000        0.0000000000
 Pd         9.6445800000        4.1333900000        0.0000000000
 Pd        12.4001800000        4.1333900000        0.0000000000
 Pd        15.1557700000        4.1333900000        0.0000000000
 Pd         1.3778000000        6.8889900000        0.0000000000
 Pd         4.1333900000        6.8889900000        0.0000000000
 Pd         6.8889900000        6.8889900000        0.0000000000
 Pd         9.6445800000        6.8889900000        0.0000000000
 Pd        12.4001800000        6.8889900000        0.0000000000
 Pd        15.1557700000        6.8889900000        0.0000000000
 Pd         1.3778000000        9.6445800000        0.0000000000
 Pd         4.1333900000        9.6445800000        0.0000000000
 Pd         6.8889900000        9.6445800000        0.0000000000
 Pd         9.6445800000        9.6445800000        0.0000000000
 Pd        12.4001800000        9.6445800000        0.0000000000
 Pd        15.1557700000        9.6445800000        0.0000000000
 Pd         1.3778000000       12.4001800000        0.0000000000
 Pd         4.1333900000       12.4001800000        0.0000000000
 Pd         6.8889900000       12.4001800000        0.0000000000
 Pd         9.6445800000       12.4001800000        0.0000000000
 Pd        12.4001800000       12.4001800000        0.0000000000
 Pd        15.1557700000       12.4001800000        0.0000000000
 Pd         1.3778000000       15.1557700000        0.0000000000
 Pd         4.1333900000       15.1557700000        0.0000000000
 Pd         6.8889900000       15.1557700000        0.0000000000
 Pd         9.6445800000       15.1557700000        0.0000000000
 Pd        12.4001800000       15.1557700000        0.0000000000
 Pd        15.1557700000       15.1557700000        0.0000000000
 Pd         0.0000000000        0.0000000000        1.9485000000
 Pd         2.7556000000        0.0000000000        1.9485000000
 Pd         5.5111900000        0.0000000000        1.9485000000
 Pd         8.2667900000        0.0000000000        1.9485000000
 Pd        11.0223800000        0.0000000000        1.9485000000
 Pd        13.7779800000        0.0000000000        1.9485000000
 Pd         0.0000000000        2.7556000000        1.9485000000
 Pd         2.7556000000        2.7556000000        1.9485000000
 Pd         5.5111900000        2.7556000000        1.9485000000
 Pd         8.2667900000        2.7556000000        1.9485000000
 Pd        11.0223800000        2.7556000000        1.9485000000
 Pd        13.7779800000        2.7556000000        1.9485000000
 Pd         0.0000000000        5.5111900000        1.9485000000
 Pd         2.7556000000        5.5111900000        1.9485000000
 Pd         5.5111900000        5.5111900000        1.9485000000
 Pd         8.2667900000        5.5111900000        1.9485000000
 Pd        11.0223800000        5.5111900000        1.9485000000
 Pd        13.7779800000        5.5111900000        1.9485000000
 Pd         0.0000000000        8.2667900000        1.9485000000
 Pd         2.7556000000        8.2667900000        1.9485000000
 Pd         5.5111900000        8.2667900000        1.9485000000
 Pd         8.2667900000        8.2667900000        1.9485000000
 Pd        11.0223800000        8.2667900000        1.9485000000
 Pd        13.7779800000        8.2667900000        1.9485000000
 Pd         0.0000000000       11.0223800000        1.9485000000
 Pd         2.7556000000       11.0223800000        1.9485000000
 Pd         5.5111900000       11.0223800000        1.9485000000
 Pd         8.2667900000       11.0223800000        1.9485000000
 Pd        11.0223800000       11.0223800000        1.9485000000
 Pd        13.7779800000       11.0223800000        1.9485000000
 Pd         0.0000000000       13.7779800000        1.9485000000
 Pd         2.7556000000       13.7779800000        1.9485000000
 Pd         5.5111900000       13.7779800000        1.9485000000
 Pd         8.2667900000       13.7779800000        1.9485000000
 Pd        11.0223800000       13.7779800000        1.9485000000
 Pd        13.7779800000       13.7779800000        1.9485000000
 Pd         1.3778000000        1.3778000000        3.8970000000
 Pd         4.1333900000        1.3778000000        3.8970000000
 Pd         6.8889900000        1.3778000000        3.8970000000
 Pd         9.6445800000        1.3778000000        3.8970000000
 Pd        12.4001800000        1.3778000000        3.8970000000
 Pd        15.1557700000        1.3778000000        3.8970000000
 Pd         1.3778000000        4.1333900000        3.8970000000
 Pd         4.1333900000        4.1333900000        3.8970000000
 Pd         6.8889900000        4.1333900000        3.8970000000
 Pd         9.6445800000        4.1333900000        3.8970000000
 Pd        12.4001800000        4.1333900000        3.8970000000
 Pd        15.1557700000        4.1333900000        3.8970000000
 Pd         1.3778000000        6.8889900000        3.8970000000
 Pd         4.1333900000        6.8889900000        3.8970000000
 Pd         6.8889900000        6.8889900000        3.8970000000
 Pd         9.6445800000        6.8889900000        3.8970000000
 Pd        12.4001800000        6.8889900000        3.8970000000
 Pd        15.1557700000        6.8889900000        3.8970000000
 Pd         1.3778000000        9.6445800000        3.8970000000
 Pd         4.1333900000        9.6445800000        3.8970000000
 Pd         6.8889900000        9.6445800000        3.8970000000
 Pd         9.6445800000        9.6445800000        3.8970000000
 Pd        12.4001800000        9.6445800000        3.8970000000
 Pd        15.1557700000        9.6445800000        3.8970000000
 Pd         1.3778000000       12.4001800000        3.8970000000
 Pd         4.1333900000       12.4001800000        3.8970000000
 Pd         6.8889900000       12.4001800000        3.8970000000
 Pd         9.6445800000       12.4001800000        3.8970000000
 Pd        12.4001800000       12.4001800000        3.8970000000
 Pd        15.1557700000       12.4001800000        3.8970000000
 Pd         1.3778000000       15.1557700000        3.8970000000
 Pd         4.1333900000       15.1557700000        3.8970000000
 Pd         6.8889900000       15.1557700000        3.8970000000
 Pd         9.6445800000       15.1557700000        3.8970000000
 Pd        12.4001800000       15.1557700000        3.8970000000
 Pd        15.1557700000       15.1557700000        3.8970000000
 Pd        -0.0010812156       -0.0004507391        5.8646019204
 Pd         2.7521660496        0.0048666396        5.8641314378
 Pd         5.5082062160        0.0076943409        5.8621024782
 Pd         8.2667901178       -0.0017813972        5.8601442405
 Pd        11.0260151274       -0.0030918243        5.8613213703
 Pd        13.7799343434       -0.0018076605        5.8654010655
 Pd         0.0043285624        2.7528261549        5.8641613863
 Pd         2.7569198248        2.7574672602        5.8582351515
 Pd         5.5110305240        2.7631389875        5.8587610704
 Pd         8.2699887642        2.7544723720        5.8582631723
 Pd        11.0270818623        2.7522939309        5.8559136210
 Pd        13.7816948321        2.7513761310        5.8623919423
 Pd         0.0072531181        5.5088295590        5.8621828890
 Pd         2.7627253964        5.5115958457        5.8588366724
 Pd         5.5137153952        5.5142071959        5.8617538373
 Pd         8.2727484945        5.5063503204        5.8627868125
 Pd        11.0216221094        5.5083443947        5.8598123531
 Pd        13.7800472606        5.5093684016        5.8615894324
 Pd        -0.0022633526        8.2673512432        5.8602136885
 Pd         2.7540098856        8.2704799553        5.8583944798
 Pd         5.5057527150        8.2732560690        5.8629004087
 Pd         8.2645381074        8.2651431450        5.8640939377
 Pd        11.0132042242        8.2660803695        5.8630174080
 Pd        13.7722778859        8.2684239726        5.8607762055
 Pd        -0.0037071675       11.0265778804        5.8613532778
 Pd         2.7516863780       11.0275341946        5.8559300392
 Pd         5.5077252403       11.0220473706        5.8598510021
 Pd         8.2654631733       11.0137365551        5.8630051778
 Pd        11.0169664912       11.0175411427        5.8613897495
 Pd        13.7722726603       11.0245598511        5.8632317415
 Pd        -0.0024846433       13.7805334857        5.8654257660
 Pd         2.7506818815       13.7821818036        5.8623577425
 Pd         5.5087182839       13.7804967670        5.8615092203
 Pd         8.2678405561       13.7728156928        5.8607099493
 Pd        11.0239865672       13.7728827758        5.8631955301
 Pd        13.7779704307       13.7785818050        5.8650154608
 Pd         1.3833888669        1.3844232109        7.8217790187
 Pd         4.1383727563        1.3989068082        7.8234500076
 Pd         6.8871231951        1.3822327535        7.8149446016
 Pd         9.6442491011        1.3737085896        7.8134545785
 Pd        12.3997792054        1.3778731159        7.8178050570
 Pd        15.1589606159        1.3764701886        7.8212567182
 Pd         1.3980770256        4.1394141840        7.8234915147
 Pd         4.1541810002        4.1549852863        7.8266217193
 Pd         6.8957381265        4.1339178808        7.8219745049
 Pd         9.6452796086        4.1300061404        7.8266640126
 Pd        12.4019514424        4.1331185560        7.8145532671
 Pd        15.1674698959        4.1312545441        7.8115365610
 Pd         1.3814819604        6.8881266009        7.8150688705
 Pd         4.1332579632        6.8965692456        7.8223189476
 Pd         6.8875211603        6.8885232751        7.7988487933
 Pd         9.6443276931        6.8798514988        7.8330481858
 Pd        12.3988486855        6.8869718002        7.8111910793
 Pd        15.1586650654        6.8880489172        7.8093585040
 Pd         1.3726793179        9.6452465863        7.8135243583
 Pd         4.1289854298        9.6461326839        7.8269089335
 Pd         6.8787118453        9.6452562176        7.8332383372
 Pd         9.6190729485        9.6202097379        7.8441909001
 Pd        12.3825267402        9.6397175654        7.8187139577
 Pd        15.1471715309        9.6471674595        7.8096025157
 Pd         1.3767073631       12.4007974300        7.8178120362
 Pd         4.1319675223       12.4028385119        7.8144829998
 Pd         6.8858541826       12.3997833308        7.8110676375
 Pd         9.6386395746       12.3836131609        7.8186028730
 Pd        12.3938516249       12.3949310572        7.8194953341
 Pd        15.1521255209       12.4022599868        7.8196254010
 Pd         1.3752852327       15.1599774018        7.8212499350
 Pd         4.1300604789       15.1683432974        7.8114132379
 Pd         6.8869237157       15.1595739923        7.8092180972
 Pd         9.6460748267       15.1482444895        7.8095317041
 Pd        12.4011418857       15.1532587123        7.8195570933
 Pd        15.1554112039       15.1565626689        7.8260213404
 Pd         0.0004131059        0.0018625457        9.7904084078
 Pd         2.7552152740        0.0102330852        9.7858465600
 Pd         5.5106512633        0.0255856116        9.7809858510
 Pd         8.2675157345       -0.0171754249        9.7801225111
 Pd        11.0221244786       -0.0049087517        9.7814968974
 Pd        13.7769007184        0.0003629745        9.7880942714
 Pd         0.0090729707        2.7566816331        9.7858551851
 Pd         2.7691894980        2.7703634152        9.7909261704
 Pd         5.5232706177        2.8173952671        9.7949690093
 Pd         8.2633266700        2.7147027737        9.7899626799
 Pd        11.0264852745        2.7494132461        9.7858683832
 Pd        13.7831169049        2.7562299998        9.7813550254
 Pd         0.0246434018        5.5120737804        9.7810604737
 Pd         2.8167231176        5.5243938893        9.7949849009
 Ni         5.4765159927        5.4766294655        9.6261892477
 Pd         8.3118141777        5.4251312383        9.8258957155
 Pd        11.0488931688        5.5089223431        9.7960720960
 Pd        13.7949237561        5.5092257264        9.7739768219
 Pd        -0.0184641327        8.2689100802        9.7801524476
 Pd         2.7133276151        8.2645231099        9.7902161340
 Pd         5.4234595386        8.3133387824        9.8266293713
 Pd         8.2599586611        8.2612976563        9.8641323629
 Pd        11.0209548834        8.2517531199        9.7983334053
 Pd        13.7689585723        8.2671929541        9.7768705162
 Pd        -0.0063185692       11.0235154746        9.7815319862
 Pd         2.7479637332       11.0277859208        9.7858615625
 Pd         5.5075252612       11.0502755097        9.7961805569
 Pd         8.2503371944       11.0224280371        9.7982853817
 Pd        11.0115438479       11.0129948076        9.7886659520
 Pd        13.7689874158       11.0208151431        9.7818206309
 Pd        -0.0011178419       13.7783477619        9.7881573087
 Pd         2.7547605653       13.7843315261        9.7813110838
 Pd         5.5077682345       13.7961077121        9.7738038562
 Pd         8.2657123118       13.7703209610        9.7767020555
 Pd        11.0193397593       13.7704134383        9.7817109058
 Pd        13.7750909169       13.7765982998        9.7878880440
  S         6.7192811791        6.7214066429       10.8869274094
  C         6.5651748692        6.5687786712       12.7130772819
  H         7.2250903235        7.3140336706       13.1717998721
  H         6.8660694683        5.5522806854       12.9906966831
  H         5.5180524340        6.7550867741       12.9770185779
