# Supplementary material for: Single Atom Alloys Segregation in the Presence of Ligands
Source: J Phys Chem C Nanomater Interfaces. 2023 Nov 13;127(46):22790–8. doi: 10.1021/acs.jpcc.3c05827 (PMC10683009; doi:10.1021/acs.jpcc.3c05827)
Supplement: Supplementary file 2 — jp3c05827_si_002.zip [file jp3c05827_si_002.zip › xyz/RSCH3/100/pd/pd100sch3.txt]

     221

 Pd         1.3778000000        1.3778000000        0.0000000000
 Pd         4.1333900000        1.3778000000        0.0000000000
 Pd         6.8889900000        1.3778000000        0.0000000000
 Pd         9.6445800000        1.3778000000        0.0000000000
 Pd        12.4001800000        1.3778000000        0.0000000000
 Pd        15.1557700000        1.3778000000        0.0000000000
 Pd         1.3778000000        4.1333900000        0.0000000000
 Pd         4.1333900000        4.1333900000        0.0000000000
 Pd         6.8889900000        4.1333900000        0.0000000000
 Pd         9.6445800000        4.1333900000        0.0000000000
 Pd        12.4001800000        4.1333900000        0.0000000000
 Pd        15.1557700000        4.1333900000        0.0000000000
 Pd         1.3778000000        6.8889900000        0.0000000000
 Pd         4.1333900000        6.8889900000        0.0000000000
 Pd         6.8889900000        6.8889900000        0.0000000000
 Pd         9.6445800000        6.8889900000        0.0000000000
 Pd        12.4001800000        6.8889900000        0.0000000000
 Pd        15.1557700000        6.8889900000        0.0000000000
 Pd         1.3778000000        9.6445800000        0.0000000000
 Pd         4.1333900000        9.6445800000        0.0000000000
 Pd         6.8889900000        9.6445800000        0.0000000000
 Pd         9.6445800000        9.6445800000        0.0000000000
 Pd        12.4001800000        9.6445800000        0.0000000000
 Pd        15.1557700000        9.6445800000        0.0000000000
 Pd         1.3778000000       12.4001800000        0.0000000000
 Pd         4.1333900000       12.4001800000        0.0000000000
 Pd         6.8889900000       12.4001800000        0.0000000000
 Pd         9.6445800000       12.4001800000        0.0000000000
 Pd        12.4001800000       12.4001800000        0.0000000000
 Pd        15.1557700000       12.4001800000        0.0000000000
 Pd         1.3778000000       15.1557700000        0.0000000000
 Pd         4.1333900000       15.1557700000        0.0000000000
 Pd         6.8889900000       15.1557700000        0.0000000000
 Pd         9.6445800000       15.1557700000        0.0000000000
 Pd        12.4001800000       15.1557700000        0.0000000000
 Pd        15.1557700000       15.1557700000        0.0000000000
 Pd         0.0000000000        0.0000000000        1.9485000000
 Pd         2.7556000000        0.0000000000        1.9485000000
 Pd         5.5111900000        0.0000000000        1.9485000000
 Pd         8.2667900000        0.0000000000        1.9485000000
 Pd        11.0223800000        0.0000000000        1.9485000000
 Pd        13.7779800000        0.0000000000        1.9485000000
 Pd         0.0000000000        2.7556000000        1.9485000000
 Pd         2.7556000000        2.7556000000        1.9485000000
 Pd         5.5111900000        2.7556000000        1.9485000000
 Pd         8.2667900000        2.7556000000        1.9485000000
 Pd        11.0223800000        2.7556000000        1.9485000000
 Pd        13.7779800000        2.7556000000        1.9485000000
 Pd         0.0000000000        5.5111900000        1.9485000000
 Pd         2.7556000000        5.5111900000        1.9485000000
 Pd         5.5111900000        5.5111900000        1.9485000000
 Pd         8.2667900000        5.5111900000        1.9485000000
 Pd        11.0223800000        5.5111900000        1.9485000000
 Pd        13.7779800000        5.5111900000        1.9485000000
 Pd         0.0000000000        8.2667900000        1.9485000000
 Pd         2.7556000000        8.2667900000        1.9485000000
 Pd         5.5111900000        8.2667900000        1.9485000000
 Pd         8.2667900000        8.2667900000        1.9485000000
 Pd        11.0223800000        8.2667900000        1.9485000000
 Pd        13.7779800000        8.2667900000        1.9485000000
 Pd         0.0000000000       11.0223800000        1.9485000000
 Pd         2.7556000000       11.0223800000        1.9485000000
 Pd         5.5111900000       11.0223800000        1.9485000000
 Pd         8.2667900000       11.0223800000        1.9485000000
 Pd        11.0223800000       11.0223800000        1.9485000000
 Pd        13.7779800000       11.0223800000        1.9485000000
 Pd         0.0000000000       13.7779800000        1.9485000000
 Pd         2.7556000000       13.7779800000        1.9485000000
 Pd         5.5111900000       13.7779800000        1.9485000000
 Pd         8.2667900000       13.7779800000        1.9485000000
 Pd        11.0223800000       13.7779800000        1.9485000000
 Pd        13.7779800000       13.7779800000        1.9485000000
 Pd         1.3778000000        1.3778000000        3.8970000000
 Pd         4.1333900000        1.3778000000        3.8970000000
 Pd         6.8889900000        1.3778000000        3.8970000000
 Pd         9.6445800000        1.3778000000        3.8970000000
 Pd        12.4001800000        1.3778000000        3.8970000000
 Pd        15.1557700000        1.3778000000        3.8970000000
 Pd         1.3778000000        4.1333900000        3.8970000000
 Pd         4.1333900000        4.1333900000        3.8970000000
 Pd         6.8889900000        4.1333900000        3.8970000000
 Pd         9.6445800000        4.1333900000        3.8970000000
 Pd        12.4001800000        4.1333900000        3.8970000000
 Pd        15.1557700000        4.1333900000        3.8970000000
 Pd         1.3778000000        6.8889900000        3.8970000000
 Pd         4.1333900000        6.8889900000        3.8970000000
 Pd         6.8889900000        6.8889900000        3.8970000000
 Pd         9.6445800000        6.8889900000        3.8970000000
 Pd        12.4001800000        6.8889900000        3.8970000000
 Pd        15.1557700000        6.8889900000        3.8970000000
 Pd         1.3778000000        9.6445800000        3.8970000000
 Pd         4.1333900000        9.6445800000        3.8970000000
 Pd         6.8889900000        9.6445800000        3.8970000000
 Pd         9.6445800000        9.6445800000        3.8970000000
 Pd        12.4001800000        9.6445800000        3.8970000000
 Pd        15.1557700000        9.6445800000        3.8970000000
 Pd         1.3778000000       12.4001800000        3.8970000000
 Pd         4.1333900000       12.4001800000        3.8970000000
 Pd         6.8889900000       12.4001800000        3.8970000000
 Pd         9.6445800000       12.4001800000        3.8970000000
 Pd        12.4001800000       12.4001800000        3.8970000000
 Pd        15.1557700000       12.4001800000        3.8970000000
 Pd         1.3778000000       15.1557700000        3.8970000000
 Pd         4.1333900000       15.1557700000        3.8970000000
 Pd         6.8889900000       15.1557700000        3.8970000000
 Pd         9.6445800000       15.1557700000        3.8970000000
 Pd        12.4001800000       15.1557700000        3.8970000000
 Pd        15.1557700000       15.1557700000        3.8970000000
 Pd        -0.0019630424       -0.0013832226        5.8652393351
 Pd         2.7508675998        0.0012679683        5.8620778365
 Pd         5.5087913507        0.0029481561        5.8582524240
 Pd         8.2692915099        0.0029526235        5.8583539974
 Pd        11.0270549017        0.0013052705        5.8620690076
 Pd        13.7798774922       -0.0013416137        5.8652705201
 Pd         0.0006238575        2.7517364390        5.8624821096
 Pd         2.7552242195        2.7560032134        5.8576256858
 Pd         5.5097616437        2.7619222575        5.8605593808
 Pd         8.2682148918        2.7619300158        5.8605473080
 Pd        11.0227183005        2.7560633467        5.8576731662
 Pd        13.7771901249        2.7517527334        5.8625484561
 Pd         0.0024946474        5.5093917788        5.8590799542
 Pd         2.7611918319        5.5103084596        5.8610465030
 Pd         5.5108266191        5.5114500529        5.8678912052
 Pd         8.2670887957        5.5114982564        5.8678491971
 Pd        11.0169556735        5.5103169510        5.8609868749
 Pd        13.7755551208        5.5093844208        5.8591914780
 Pd         0.0026930785        8.2693165209        5.8591467726
 Pd         2.7614627188        8.2681857753        5.8611864689
 Pd         5.5109381197        8.2671458716        5.8683008785
 Pd         8.2670211306        8.2670875253        5.8682191206
 Pd        11.0167483953        8.2681727347        5.8611113004
 Pd        13.7754694881        8.2692994071        5.8592170532
 Pd         0.0008772593       11.0268591167        5.8624036054
 Pd         2.7555117443       11.0224967481        5.8575928537
 Pd         5.5099448689       11.0164301319        5.8608513785
 Pd         8.2680427678       11.0164287951        5.8607995338
 Pd        11.0225283375       11.0224680925        5.8575152026
 Pd        13.7771563973       11.0268685978        5.8624341669
 Pd        -0.0019451267       13.7799581680        5.8652881606
 Pd         2.7508954371       13.7772600436        5.8621302666
 Pd         5.5087993412       13.7753255497        5.8584847367
 Pd         8.2692432741       13.7754042511        5.8585255156
 Pd        11.0270729220       13.7773514259        5.8620737136
 Pd        13.7799570004       13.7799859469        5.8652818243
 Pd         1.3798549583        1.3806254867        7.8193217719
 Pd         4.1346306234        1.3838403832        7.8147758883
 Pd         6.8889961608        1.3762613087        7.8072035916
 Pd         9.6434361606        1.3839320206        7.8148667677
 Pd        12.3979586837        1.3806340347        7.8194499768
 Pd        15.1557214508        1.3762063082        7.8210285283
 Pd         1.3830784107        4.1352542367        7.8157618622
 Pd         4.1420518724        4.1426234577        7.8351166460
 Pd         6.8889231734        4.1308836937        7.8336089170
 Pd         9.6358497717        4.1427489924        7.8349725000
 Pd        12.3946900102        4.1353310198        7.8159386965
 Pd        15.1557205715        4.1309499626        7.8086076230
 Pd         1.3756845882        6.8893944742        7.8087724076
 Pd         4.1303255663        6.8890288836        7.8348395671
 Pd         6.8886501061        6.8893641020        7.8154759235
 Pd         9.6478064272        6.8890777784        7.8344441893
 Pd        12.4023722575        6.8894514625        7.8089295416
 Pd        15.1558579949        6.8896386220        7.8054403050
 Pd         1.3834532388        9.6437547498        7.8157929941
 Pd         4.1422053408        9.6359970548        7.8356076094
 Pd         6.8890274359        9.6475897259        7.8346805164
 Pd         9.6358506721        9.6359440413        7.8353407005
 Pd        12.3945378742        9.6438116915        7.8158081785
 Pd        15.1558390308        9.6485958888        7.8083857773
 Pd         1.3799139569       12.3982772401        7.8194202852
 Pd         4.1345660342       12.3948153401        7.8149724668
 Pd         6.8890421228       12.4021895380        7.8075188689
 Pd         9.6435958772       12.3948697670        7.8148039069
 Pd        12.3980837319       12.3983896063        7.8192636290
 Pd        15.1558573285       12.4029659750        7.8209886449
 Pd         1.3751669705       15.1562599342        7.8205480521
 Pd         4.1298253302       15.1562694330        7.8069332190
 Pd         6.8890248433       15.1563483339        7.8033451527
 Pd         9.6482747711       15.1563450395        7.8071254494
 Pd        12.4027564056       15.1563500120        7.8205668113
 Pd        15.1558235676       15.1564420347        7.8274470302
 Pd         0.0007288897        0.0014390497        9.7898791932
 Pd         2.7560576009        0.0012110088        9.7817639809
 Pd         5.5100699260       -0.0062061882        9.7754984250
 Pd         8.2679714966       -0.0060696484        9.7755449493
 Pd        11.0219660185        0.0012956774        9.7820398031
 Pd        13.7773280005        0.0013922917        9.7899419311
 Pd         0.0007572742        2.7566246531        9.7827264875
 Pd         2.7562788155        2.7563911471        9.7874649734
 Pd         5.5174191463        2.7280900958        9.7943722927
 Pd         8.2604833318        2.7286003499        9.7941567922
 Pd        11.0213674348        2.7565949357        9.7875916301
 Pd        13.7768987833        2.7565466342        9.7828725661
 Pd        -0.0066039797        5.5107932532        9.7775823266
 Pd         2.7280271573        5.5173159341        9.7954149811
 Pd         5.4565020353        5.4554544506        9.8551360492
 Pd         8.3203734658        5.4569182659        9.8544381689
 Pd        11.0492972807        5.5174825833        9.7953670691
 Pd        13.7844885301        5.5107647865        9.7776100957
 Pd        -0.0066565175        8.2689676849        9.7771142645
 Pd         2.7275138746        8.2608022538        9.7958559544
 Pd         5.4544300655        8.3233001198        9.8554150588
 Pd         8.3226889774        8.3218183662        9.8548197076
 Pd        11.0500231780        8.2610718752        9.7956758940
 Pd        13.7845965283        8.2691056754        9.7771545158
 Pd         0.0009724037       11.0230494134        9.7828424535
 Pd         2.7564741386       11.0224942381        9.7876056455
 Pd         5.5176237904       11.0508552607        9.7952099970
 Pd         8.2606606939       11.0504182105        9.7948538716
 Pd        11.0213810807       11.0226914995        9.7874196872
 Pd        13.7768959381       11.0232475178        9.7827639178
 Pd         0.0005247773       13.7782770174        9.7900350080
 Pd         2.7557540471       13.7778087363        9.7819067789
 Pd         5.5100026654       13.7853440188        9.7748405637
 Pd         8.2681498860       13.7852049761        9.7748924441
 Pd        11.0223535266       13.7778492077        9.7819443811
 Pd        13.7775591933       13.7783789956        9.7899331788
  S         6.8860449140        6.8931233272       11.0012595392
  C         6.8795319565        6.9032679650       12.8388872270
  H         7.0807961754        7.9279993494       13.1697583235
  H         7.6621831726        6.2187957931       13.1839430273
  H         5.8912211545        6.5700795665       13.1741306601
