# Supplementary material for: Single Atom Alloys Segregation in the Presence of Ligands
Source: J Phys Chem C Nanomater Interfaces. 2023 Nov 13;127(46):22790–8. doi: 10.1021/acs.jpcc.3c05827 (PMC10683009; doi:10.1021/acs.jpcc.3c05827)
Supplement: Supplementary file 2 — jp3c05827_si_002.zip [file jp3c05827_si_002.zip › xyz/RSCH3/100/pd/pd100ptsch3.txt]

     221

 Pd         1.3778000000        1.3778000000        0.0000000000
 Pd         4.1333900000        1.3778000000        0.0000000000
 Pd         6.8889900000        1.3778000000        0.0000000000
 Pd         9.6445800000        1.3778000000        0.0000000000
 Pd        12.4001800000        1.3778000000        0.0000000000
 Pd        15.1557700000        1.3778000000        0.0000000000
 Pd         1.3778000000        4.1333900000        0.0000000000
 Pd         4.1333900000        4.1333900000        0.0000000000
 Pd         6.8889900000        4.1333900000        0.0000000000
 Pd         9.6445800000        4.1333900000        0.0000000000
 Pd        12.4001800000        4.1333900000        0.0000000000
 Pd        15.1557700000        4.1333900000        0.0000000000
 Pd         1.3778000000        6.8889900000        0.0000000000
 Pd         4.1333900000        6.8889900000        0.0000000000
 Pd         6.8889900000        6.8889900000        0.0000000000
 Pd         9.6445800000        6.8889900000        0.0000000000
 Pd        12.4001800000        6.8889900000        0.0000000000
 Pd        15.1557700000        6.8889900000        0.0000000000
 Pd         1.3778000000        9.6445800000        0.0000000000
 Pd         4.1333900000        9.6445800000        0.0000000000
 Pd         6.8889900000        9.6445800000        0.0000000000
 Pd         9.6445800000        9.6445800000        0.0000000000
 Pd        12.4001800000        9.6445800000        0.0000000000
 Pd        15.1557700000        9.6445800000        0.0000000000
 Pd         1.3778000000       12.4001800000        0.0000000000
 Pd         4.1333900000       12.4001800000        0.0000000000
 Pd         6.8889900000       12.4001800000        0.0000000000
 Pd         9.6445800000       12.4001800000        0.0000000000
 Pd        12.4001800000       12.4001800000        0.0000000000
 Pd        15.1557700000       12.4001800000        0.0000000000
 Pd         1.3778000000       15.1557700000        0.0000000000
 Pd         4.1333900000       15.1557700000        0.0000000000
 Pd         6.8889900000       15.1557700000        0.0000000000
 Pd         9.6445800000       15.1557700000        0.0000000000
 Pd        12.4001800000       15.1557700000        0.0000000000
 Pd        15.1557700000       15.1557700000        0.0000000000
 Pd         0.0000000000        0.0000000000        1.9485000000
 Pd         2.7556000000        0.0000000000        1.9485000000
 Pd         5.5111900000        0.0000000000        1.9485000000
 Pd         8.2667900000        0.0000000000        1.9485000000
 Pd        11.0223800000        0.0000000000        1.9485000000
 Pd        13.7779800000        0.0000000000        1.9485000000
 Pd         0.0000000000        2.7556000000        1.9485000000
 Pd         2.7556000000        2.7556000000        1.9485000000
 Pd         5.5111900000        2.7556000000        1.9485000000
 Pd         8.2667900000        2.7556000000        1.9485000000
 Pd        11.0223800000        2.7556000000        1.9485000000
 Pd        13.7779800000        2.7556000000        1.9485000000
 Pd         0.0000000000        5.5111900000        1.9485000000
 Pd         2.7556000000        5.5111900000        1.9485000000
 Pd         5.5111900000        5.5111900000        1.9485000000
 Pd         8.2667900000        5.5111900000        1.9485000000
 Pd        11.0223800000        5.5111900000        1.9485000000
 Pd        13.7779800000        5.5111900000        1.9485000000
 Pd         0.0000000000        8.2667900000        1.9485000000
 Pd         2.7556000000        8.2667900000        1.9485000000
 Pd         5.5111900000        8.2667900000        1.9485000000
 Pd         8.2667900000        8.2667900000        1.9485000000
 Pd        11.0223800000        8.2667900000        1.9485000000
 Pd        13.7779800000        8.2667900000        1.9485000000
 Pd         0.0000000000       11.0223800000        1.9485000000
 Pd         2.7556000000       11.0223800000        1.9485000000
 Pd         5.5111900000       11.0223800000        1.9485000000
 Pd         8.2667900000       11.0223800000        1.9485000000
 Pd        11.0223800000       11.0223800000        1.9485000000
 Pd        13.7779800000       11.0223800000        1.9485000000
 Pd         0.0000000000       13.7779800000        1.9485000000
 Pd         2.7556000000       13.7779800000        1.9485000000
 Pd         5.5111900000       13.7779800000        1.9485000000
 Pd         8.2667900000       13.7779800000        1.9485000000
 Pd        11.0223800000       13.7779800000        1.9485000000
 Pd        13.7779800000       13.7779800000        1.9485000000
 Pd         1.3778000000        1.3778000000        3.8970000000
 Pd         4.1333900000        1.3778000000        3.8970000000
 Pd         6.8889900000        1.3778000000        3.8970000000
 Pd         9.6445800000        1.3778000000        3.8970000000
 Pd        12.4001800000        1.3778000000        3.8970000000
 Pd        15.1557700000        1.3778000000        3.8970000000
 Pd         1.3778000000        4.1333900000        3.8970000000
 Pd         4.1333900000        4.1333900000        3.8970000000
 Pd         6.8889900000        4.1333900000        3.8970000000
 Pd         9.6445800000        4.1333900000        3.8970000000
 Pd        12.4001800000        4.1333900000        3.8970000000
 Pd        15.1557700000        4.1333900000        3.8970000000
 Pd         1.3778000000        6.8889900000        3.8970000000
 Pd         4.1333900000        6.8889900000        3.8970000000
 Pd         6.8889900000        6.8889900000        3.8970000000
 Pd         9.6445800000        6.8889900000        3.8970000000
 Pd        12.4001800000        6.8889900000        3.8970000000
 Pd        15.1557700000        6.8889900000        3.8970000000
 Pd         1.3778000000        9.6445800000        3.8970000000
 Pd         4.1333900000        9.6445800000        3.8970000000
 Pd         6.8889900000        9.6445800000        3.8970000000
 Pd         9.6445800000        9.6445800000        3.8970000000
 Pd        12.4001800000        9.6445800000        3.8970000000
 Pd        15.1557700000        9.6445800000        3.8970000000
 Pd         1.3778000000       12.4001800000        3.8970000000
 Pd         4.1333900000       12.4001800000        3.8970000000
 Pd         6.8889900000       12.4001800000        3.8970000000
 Pd         9.6445800000       12.4001800000        3.8970000000
 Pd        12.4001800000       12.4001800000        3.8970000000
 Pd        15.1557700000       12.4001800000        3.8970000000
 Pd         1.3778000000       15.1557700000        3.8970000000
 Pd         4.1333900000       15.1557700000        3.8970000000
 Pd         6.8889900000       15.1557700000        3.8970000000
 Pd         9.6445800000       15.1557700000        3.8970000000
 Pd        12.4001800000       15.1557700000        3.8970000000
 Pd        15.1557700000       15.1557700000        3.8970000000
 Pd        -0.0009755534       -0.0009930868        5.8647558009
 Pd         2.7519655824        0.0030299634        5.8636804787
 Pd         5.5088068046        0.0044539661        5.8610710052
 Pd         8.2680193795        0.0000150862        5.8600439889
 Pd        11.0266857346       -0.0006813476        5.8617142801
 Pd        13.7801970576       -0.0012766821        5.8653918367
 Pd         0.0030295272        2.7519358735        5.8636762281
 Pd         2.7560188416        2.7559528856        5.8597182459
 Pd         5.5096371748        2.7601760846        5.8591683391
 Pd         8.2693520567        2.7583655519        5.8614737108
 Pd        11.0254473310        2.7548351155        5.8571316915
 Pd        13.7804579817        2.7519545521        5.8624389460
 Pd         0.0045987618        5.5087608560        5.8610535077
 Pd         2.7603485637        5.5096008263        5.8592169454
 Pd         5.5139290690        5.5139133204        5.8604149516
 Pd         8.2744105433        5.5098608081        5.8629345154
 Pd        11.0210332019        5.5098212398        5.8606863640
 Pd        13.7782114182        5.5096825036        5.8606713687
 Pd         0.0002007050        8.2679805069        5.8599886718
 Pd         2.7585926805        8.2692409321        5.8617605483
 Pd         5.5096534063        8.2744858135        5.8633325404
 Pd         8.2657036179        8.2659431513        5.8691523624
 Pd        11.0149296474        8.2663909250        5.8633333063
 Pd        13.7741970622        8.2688473134        5.8597961573
 Pd        -0.0006459990       11.0267293577        5.8616557272
 Pd         2.7549055007       11.0253680538        5.8571015498
 Pd         5.5098167929       11.0208250837        5.8610085086
 Pd         8.2662160601       11.0149954235        5.8634269934
 Pd        11.0196369796       11.0197764670        5.8596042440
 Pd        13.7749030931       11.0254553094        5.8628665339
 Pd        -0.0012877157       13.7802546455        5.8654350153
 Pd         2.7520070418       13.7803787500        5.8624510711
 Pd         5.5097410880       13.7779782984        5.8607456784
 Pd         8.2688549761       13.7742408689        5.8599044071
 Pd        11.0253736017       13.7750591177        5.8629360146
 Pd        13.7794991063       13.7795513552        5.8652535533
 Pd         1.3817827642        1.3817208001        7.8214337330
 Pd         4.1372620039        1.3889812255        7.8221169044
 Pd         6.8875279559        1.3763924728        7.8140195319
 Pd         9.6452059712        1.3791303020        7.8147676692
 Pd        12.3997491469        1.3798496666        7.8188273121
 Pd        15.1578048916        1.3765396311        7.8213301588
 Pd         1.3891205124        4.1370736207        7.8220587479
 Pd         4.1447085709        4.1443693012        7.8275135843
 Pd         6.9050712398        4.1273030644        7.8206653169
 Pd         9.6452273063        4.1389204416        7.8329973610
 Pd        12.4005745907        4.1342640757        7.8157488466
 Pd        15.1623800245        4.1307263857        7.8109644174
 Pd         1.3765722145        6.8872826851        7.8139243616
 Pd         4.1277283021        6.9044703822        7.8213853081
 Pd         6.8963708391        6.8968530118        7.8041991484
 Pd         9.6489533580        6.8838360931        7.8386750473
 Pd        12.4022688313        6.8886572797        7.8110638655
 Pd        15.1577463953        6.8883678021        7.8085245099
 Pd         1.3790714654        9.6451211467        7.8147303392
 Pd         4.1387706673        9.6450682011        7.8337295321
 Pd         6.8836715675        9.6488661169        7.8394568132
 Pd         9.6285028598        9.6286924488        7.8418282947
 Pd        12.3894553446        9.6417604766        7.8176920075
 Pd        15.1526830715        9.6471623627        7.8089981210
 Pd         1.3799127667       12.3996957048        7.8188201623
 Pd         4.1343209811       12.4004293891        7.8159324754
 Pd         6.8887494501       12.4022324275        7.8112718900
 Pd         9.6417882237       12.3896800683        7.8177977925
 Pd        12.3966323743       12.3966955979        7.8191347501
 Pd        15.1550789937       12.4023750737        7.8196642752
 Pd         1.3765643427       15.1577459651        7.8213218304
 Pd         4.1307306353       15.1623084725        7.8109209437
 Pd         6.8884172339       15.1578148157        7.8087177741
 Pd         9.6470926058       15.1528503099        7.8093610585
 Pd        12.4023176103       15.1550920792        7.8197817757
 Pd        15.1565481971       15.1565727899        7.8264196319
 Pd         0.0004753889        0.0004933888        9.7908457737
 Pd         2.7551644364        0.0031465566        9.7859697066
 Pd         5.5096869765        0.0112654028        9.7829841652
 Pd         8.2680864191       -0.0121683654        9.7805654828
 Pd        11.0232231934       -0.0015444611        9.7820919675
 Pd        13.7780947163        0.0007906538        9.7888002702
 Pd         0.0032265763        2.7552208061        9.7859259379
 Pd         2.7567920779        2.7566461848        9.7912042759
 Pd         5.5231817786        2.7661661788        9.8019546609
 Pd         8.2712504821        2.7190328574        9.7918765561
 Pd        11.0278063142        2.7532439095        9.7882327741
 Pd        13.7810602408        2.7566655245        9.7833991063
 Pd         0.0113896141        5.5097181968        9.7828153816
 Pd         2.7667597177        5.5225636114        9.8018955184
 Pt         5.4665033298        5.4647128770        9.7759285452
 Pd         8.3319710927        5.4449994446        9.8618868776
 Pd        11.0543863093        5.5132100097        9.7991038751
 Pd        13.7906318417        5.5104675055        9.7752446599
 Pd        -0.0127116173        8.2680159197        9.7800228770
 Pd         2.7177526970        8.2704766012        9.7924330528
 Pd         5.4417436465        8.3340081734        9.8637700494
 Pd         8.3033041148        8.3030901375        9.8685997891
 Pd        11.0420505764        8.2572782170        9.7986893522
 Pd        13.7796211890        8.2686330137        9.7787557180
 Pd        -0.0017672385       11.0231953572        9.7818846386
 Pd         2.7529057453       11.0277793575        9.7883364338
 Pd         5.5133778645       11.0550633169        9.7999420963
 Pd         8.2574992787       11.0423839888        9.7988897830
 Pd        11.0191818660       11.0192357630        9.7894792462
 Pd        13.7749427289       11.0223746332        9.7817091512
 Pd         0.0007965677       13.7780934491        9.7887600236
 Pd         2.7566740324       13.7810229752        9.7834373628
 Pd         5.5105373248       13.7907498188        9.7751525372
 Pd         8.2686213862       13.7799531509        9.7790383266
 Pd        11.0223869799       13.7750575166        9.7818811304
 Pd        13.7772526890       13.7772265629        9.7883070403
  S         6.8349738266        6.8427573202       10.9861805581
  C         6.7146425767        6.7412335770       12.8161200618
  H         6.9531915900        7.7317252815       13.2196197578
  H         7.4339435119        5.9908503297       13.1616084947
  H         5.6891807234        6.4490232285       13.0662451300
