# Supplementary material for: Single Atom Alloys Segregation in the Presence of Ligands
Source: J Phys Chem C Nanomater Interfaces. 2023 Nov 13;127(46):22790–8. doi: 10.1021/acs.jpcc.3c05827 (PMC10683009; doi:10.1021/acs.jpcc.3c05827)
Supplement: Supplementary file 2 — jp3c05827_si_002.zip [file jp3c05827_si_002.zip › xyz/RSCH3/100/pd/pd100agsch3.txt]

     221

 Pd         1.3778000000        1.3778000000        0.0000000000
 Pd         4.1333900000        1.3778000000        0.0000000000
 Pd         6.8889900000        1.3778000000        0.0000000000
 Pd         9.6445800000        1.3778000000        0.0000000000
 Pd        12.4001800000        1.3778000000        0.0000000000
 Pd        15.1557700000        1.3778000000        0.0000000000
 Pd         1.3778000000        4.1333900000        0.0000000000
 Pd         4.1333900000        4.1333900000        0.0000000000
 Pd         6.8889900000        4.1333900000        0.0000000000
 Pd         9.6445800000        4.1333900000        0.0000000000
 Pd        12.4001800000        4.1333900000        0.0000000000
 Pd        15.1557700000        4.1333900000        0.0000000000
 Pd         1.3778000000        6.8889900000        0.0000000000
 Pd         4.1333900000        6.8889900000        0.0000000000
 Pd         6.8889900000        6.8889900000        0.0000000000
 Pd         9.6445800000        6.8889900000        0.0000000000
 Pd        12.4001800000        6.8889900000        0.0000000000
 Pd        15.1557700000        6.8889900000        0.0000000000
 Pd         1.3778000000        9.6445800000        0.0000000000
 Pd         4.1333900000        9.6445800000        0.0000000000
 Pd         6.8889900000        9.6445800000        0.0000000000
 Pd         9.6445800000        9.6445800000        0.0000000000
 Pd        12.4001800000        9.6445800000        0.0000000000
 Pd        15.1557700000        9.6445800000        0.0000000000
 Pd         1.3778000000       12.4001800000        0.0000000000
 Pd         4.1333900000       12.4001800000        0.0000000000
 Pd         6.8889900000       12.4001800000        0.0000000000
 Pd         9.6445800000       12.4001800000        0.0000000000
 Pd        12.4001800000       12.4001800000        0.0000000000
 Pd        15.1557700000       12.4001800000        0.0000000000
 Pd         1.3778000000       15.1557700000        0.0000000000
 Pd         4.1333900000       15.1557700000        0.0000000000
 Pd         6.8889900000       15.1557700000        0.0000000000
 Pd         9.6445800000       15.1557700000        0.0000000000
 Pd        12.4001800000       15.1557700000        0.0000000000
 Pd        15.1557700000       15.1557700000        0.0000000000
 Pd         0.0000000000        0.0000000000        1.9485000000
 Pd         2.7556000000        0.0000000000        1.9485000000
 Pd         5.5111900000        0.0000000000        1.9485000000
 Pd         8.2667900000        0.0000000000        1.9485000000
 Pd        11.0223800000        0.0000000000        1.9485000000
 Pd        13.7779800000        0.0000000000        1.9485000000
 Pd         0.0000000000        2.7556000000        1.9485000000
 Pd         2.7556000000        2.7556000000        1.9485000000
 Pd         5.5111900000        2.7556000000        1.9485000000
 Pd         8.2667900000        2.7556000000        1.9485000000
 Pd        11.0223800000        2.7556000000        1.9485000000
 Pd        13.7779800000        2.7556000000        1.9485000000
 Pd         0.0000000000        5.5111900000        1.9485000000
 Pd         2.7556000000        5.5111900000        1.9485000000
 Pd         5.5111900000        5.5111900000        1.9485000000
 Pd         8.2667900000        5.5111900000        1.9485000000
 Pd        11.0223800000        5.5111900000        1.9485000000
 Pd        13.7779800000        5.5111900000        1.9485000000
 Pd         0.0000000000        8.2667900000        1.9485000000
 Pd         2.7556000000        8.2667900000        1.9485000000
 Pd         5.5111900000        8.2667900000        1.9485000000
 Pd         8.2667900000        8.2667900000        1.9485000000
 Pd        11.0223800000        8.2667900000        1.9485000000
 Pd        13.7779800000        8.2667900000        1.9485000000
 Pd         0.0000000000       11.0223800000        1.9485000000
 Pd         2.7556000000       11.0223800000        1.9485000000
 Pd         5.5111900000       11.0223800000        1.9485000000
 Pd         8.2667900000       11.0223800000        1.9485000000
 Pd        11.0223800000       11.0223800000        1.9485000000
 Pd        13.7779800000       11.0223800000        1.9485000000
 Pd         0.0000000000       13.7779800000        1.9485000000
 Pd         2.7556000000       13.7779800000        1.9485000000
 Pd         5.5111900000       13.7779800000        1.9485000000
 Pd         8.2667900000       13.7779800000        1.9485000000
 Pd        11.0223800000       13.7779800000        1.9485000000
 Pd        13.7779800000       13.7779800000        1.9485000000
 Pd         1.3778000000        1.3778000000        3.8970000000
 Pd         4.1333900000        1.3778000000        3.8970000000
 Pd         6.8889900000        1.3778000000        3.8970000000
 Pd         9.6445800000        1.3778000000        3.8970000000
 Pd        12.4001800000        1.3778000000        3.8970000000
 Pd        15.1557700000        1.3778000000        3.8970000000
 Pd         1.3778000000        4.1333900000        3.8970000000
 Pd         4.1333900000        4.1333900000        3.8970000000
 Pd         6.8889900000        4.1333900000        3.8970000000
 Pd         9.6445800000        4.1333900000        3.8970000000
 Pd        12.4001800000        4.1333900000        3.8970000000
 Pd        15.1557700000        4.1333900000        3.8970000000
 Pd         1.3778000000        6.8889900000        3.8970000000
 Pd         4.1333900000        6.8889900000        3.8970000000
 Pd         6.8889900000        6.8889900000        3.8970000000
 Pd         9.6445800000        6.8889900000        3.8970000000
 Pd        12.4001800000        6.8889900000        3.8970000000
 Pd        15.1557700000        6.8889900000        3.8970000000
 Pd         1.3778000000        9.6445800000        3.8970000000
 Pd         4.1333900000        9.6445800000        3.8970000000
 Pd         6.8889900000        9.6445800000        3.8970000000
 Pd         9.6445800000        9.6445800000        3.8970000000
 Pd        12.4001800000        9.6445800000        3.8970000000
 Pd        15.1557700000        9.6445800000        3.8970000000
 Pd         1.3778000000       12.4001800000        3.8970000000
 Pd         4.1333900000       12.4001800000        3.8970000000
 Pd         6.8889900000       12.4001800000        3.8970000000
 Pd         9.6445800000       12.4001800000        3.8970000000
 Pd        12.4001800000       12.4001800000        3.8970000000
 Pd        15.1557700000       12.4001800000        3.8970000000
 Pd         1.3778000000       15.1557700000        3.8970000000
 Pd         4.1333900000       15.1557700000        3.8970000000
 Pd         6.8889900000       15.1557700000        3.8970000000
 Pd         9.6445800000       15.1557700000        3.8970000000
 Pd        12.4001800000       15.1557700000        3.8970000000
 Pd        15.1557700000       15.1557700000        3.8970000000
 Pd        -0.0041372468       -0.0040966570        5.8639124105
 Pd         2.7490835210       -0.0035803071        5.8578768558
 Pd         5.5095350878        0.0008791266        5.8557833036
 Pd         8.2706404075        0.0099318999        5.8571304611
 Pd        11.0256795580        0.0071862277        5.8626263977
 Pd        13.7781267478       -0.0011406547        5.8641044422
 Pd        -0.0036950454        2.7490915890        5.8579039390
 Pd         2.7547484731        2.7547626046        5.8566918953
 Pd         5.5089091224        2.7616254030        5.8649753560
 Pd         8.2627825354        2.7707907662        5.8641889978
 Pd        11.0116430423        2.7609316665        5.8611174625
 Pd        13.7687153018        2.7514791213        5.8607910802
 Pd         0.0008498628        5.5094734593        5.8557751605
 Pd         2.7616226162        5.5089574104        5.8649160623
 Pd         5.5052701629        5.5054344763        5.8820632589
 Pd         8.2530173806        5.5154673490        5.8778826398
 Pd        11.0057214008        5.5112823438        5.8618446558
 Pd        13.7701981592        5.5093604839        5.8553740949
 Pd         0.0101002643        8.2706208009        5.8570406349
 Pd         2.7709521142        8.2627962182        5.8643003813
 Pd         5.5154070737        8.2532993613        5.8780658398
 Pd         8.2696738981        8.2696247940        5.8641022478
 Pd        11.0206937202        8.2707953413        5.8564810932
 Pd        13.7797924186        8.2717786169        5.8551813196
 Pd         0.0072389000       11.0257500841        5.8625518150
 Pd         2.7609864843       11.0117760687        5.8609728198
 Pd         5.5114242470       11.0057153119        5.8619860189
 Pd         8.2709312988       11.0206308445        5.8564822146
 Pd        11.0302275606       11.0301360146        5.8505088623
 Pd        13.7850518323       11.0302897661        5.8609156894
 Pd        -0.0011604691       13.7781979041        5.8641247144
 Pd         2.7514911666       13.7688345005        5.8607428069
 Pd         5.5094421874       13.7701715418        5.8553704278
 Pd         8.2718368827       13.7797790796        5.8552249013
 Pd        11.0302767480       13.7850752279        5.8609698046
 Pd        13.7818220447       13.7818377475        5.8646498452
 Pd         1.3743946911        1.3744055690        7.8149802811
 Pd         4.1266702920        1.3682242739        7.8062602771
 Pd         6.8880934805        1.3777654810        7.8055484997
 Pd         9.6368848513        1.3969227004        7.8183929772
 Pd        12.3920629183        1.3841603740        7.8191038861
 Pd        15.1503467286        1.3749926345        7.8180763769
 Pd         1.3681713573        4.1266020380        7.8062205050
 Pd         4.1258895979        4.1259186562        7.8464623331
 Pd         6.8668997706        4.1377697778        7.8624583224
 Pd         9.6126995602        4.1575132699        7.8496246799
 Pd        12.3799882074        4.1383958310        7.8129518260
 Pd        15.1415143775        4.1293709619        7.8001953548
 Pd         1.3777923555        6.8880199511        7.8054454424
 Pd         4.1377354258        6.8671020889        7.8627633934
 Pd         6.8837356808        6.8843903181        7.8395623716
 Pd         9.6450564209        6.9011863135        7.8310317425
 Pd        12.4023650908        6.8925196235        7.8002919572
 Pd        15.1553904542        6.8904769561        7.7971659362
 Pd         1.3970492628        9.6369255830        7.8182803533
 Pd         4.1576453590        9.6130633677        7.8498189322
 Pd         6.9018764037        9.6449117398        7.8313736430
 Pd         9.6546509752        9.6541900540        7.8168419849
 Pd        12.4080009033        9.6493995959        7.8078966408
 Pd        15.1667830468        9.6500277801        7.8046043700
 Pd         1.3842861372       12.3921119023        7.8190432647
 Pd         4.1385167493       12.3802478677        7.8128882054
 Pd         6.8927875007       12.4023571072        7.8002566337
 Pd         9.6496556257       12.4078585089        7.8078590007
 Pd        12.4036859388       12.4036048148        7.8162912854
 Pd        15.1613371599       12.4033605859        7.8209625141
 Pd         1.3749905447       15.1503890871        7.8180420935
 Pd         4.1293579018       15.1416578448        7.8000975958
 Pd         6.8905530236       15.1554349693        7.7972819038
 Pd         9.6499928572       15.1666856194        7.8048788035
 Pd        12.4033257909       15.1612630896        7.8210475051
 Pd        15.1560642641       15.1560880438        7.8272503773
 Pd        -0.0000880881       -0.0000972269        9.7865136998
 Pd         2.7552062354       -0.0090454799        9.7768173311
 Pd         5.5086705921       -0.0439902323        9.7706621362
 Pd         8.2654481948        0.0061274909        9.7714269921
 Pd        11.0195945057        0.0108556922        9.7820229245
 Pd        13.7753276254        0.0039887857        9.7895842535
 Pd        -0.0091633186        2.7552619096        9.7767876676
 Pd         2.7418434003        2.7419103835        9.7901830662
 Pd         5.5025595076        2.6527482017        9.7929918083
 Pd         8.2430326474        2.7478349690        9.8072861372
 Pd        11.0082536401        2.7661942036        9.7886813349
 Pd        13.7658194351        2.7580420519        9.7790239267
 Pd        -0.0440728464        5.5086931751        9.7706092237
 Pd         2.6528239759        5.5025027562        9.7928178045
 Ag         5.4002756036        5.4000521222        9.9823141728
 Pd         8.3037822184        5.4959108342        9.8737507422
 Pd        11.0429376913        5.5306829350        9.7926315003
 Pd        13.7687598921        5.5125098185        9.7723078275
 Pd         0.0060933332        8.2654075854        9.7710532364
 Pd         2.7472937093        8.2430310929        9.8075036685
 Pd         5.4940259088        8.3069083121        9.8740942287
 Pd         8.3802581097        8.3779529277        9.8278623636
 Pd        11.0772446247        8.2709822285        9.7866791783
 Pd        13.7999483992        8.2697616515        9.7706458113
 Pd         0.0109451542       11.0195667945        9.7818478388
 Pd         2.7662726107       11.0085383400        9.7885671467
 Pd         5.5314804392       11.0441686623        9.7928779037
 Pd         8.2716006637       11.0763916129        9.7862477064
 Pd        11.0325443640       11.0323022116        9.7799937889
 Pd        13.7863198380       11.0231884284        9.7804158964
 Pd         0.0040255918       13.7753028241        9.7895355126
 Pd         2.7581093145       13.7660340558        9.7789910757
 Pd         5.5126183163       13.7692289806        9.7722222184
 Pd         8.2698081553       13.7995935700        9.7707946044
 Pd        11.0231906590       13.7861320726        9.7804774064
 Pd        13.7797182588       13.7796917521        9.7881221208
  S         7.0402022982        7.0474323595       11.1094826967
  C         7.1947888652        7.2162146106       12.9334449147
  H         7.3273482484        8.2788095030       13.1656383283
  H         8.0671321686        6.6353291905       13.2531047371
  H         6.2782702576        6.8281997852       13.3914439329
