# Supplementary material for: Single Atom Alloys Segregation in the Presence of Ligands
Source: J Phys Chem C Nanomater Interfaces. 2023 Nov 13;127(46):22790–8. doi: 10.1021/acs.jpcc.3c05827 (PMC10683009; doi:10.1021/acs.jpcc.3c05827)
Supplement: Supplementary file 2 — jp3c05827_si_002.zip [file jp3c05827_si_002.zip › xyz/RSCH3/100/pd/pd100cusch3.txt]

     221

 Pd         1.3778000000        1.3778000000        0.0000000000
 Pd         4.1333900000        1.3778000000        0.0000000000
 Pd         6.8889900000        1.3778000000        0.0000000000
 Pd         9.6445800000        1.3778000000        0.0000000000
 Pd        12.4001800000        1.3778000000        0.0000000000
 Pd        15.1557700000        1.3778000000        0.0000000000
 Pd         1.3778000000        4.1333900000        0.0000000000
 Pd         4.1333900000        4.1333900000        0.0000000000
 Pd         6.8889900000        4.1333900000        0.0000000000
 Pd         9.6445800000        4.1333900000        0.0000000000
 Pd        12.4001800000        4.1333900000        0.0000000000
 Pd        15.1557700000        4.1333900000        0.0000000000
 Pd         1.3778000000        6.8889900000        0.0000000000
 Pd         4.1333900000        6.8889900000        0.0000000000
 Pd         6.8889900000        6.8889900000        0.0000000000
 Pd         9.6445800000        6.8889900000        0.0000000000
 Pd        12.4001800000        6.8889900000        0.0000000000
 Pd        15.1557700000        6.8889900000        0.0000000000
 Pd         1.3778000000        9.6445800000        0.0000000000
 Pd         4.1333900000        9.6445800000        0.0000000000
 Pd         6.8889900000        9.6445800000        0.0000000000
 Pd         9.6445800000        9.6445800000        0.0000000000
 Pd        12.4001800000        9.6445800000        0.0000000000
 Pd        15.1557700000        9.6445800000        0.0000000000
 Pd         1.3778000000       12.4001800000        0.0000000000
 Pd         4.1333900000       12.4001800000        0.0000000000
 Pd         6.8889900000       12.4001800000        0.0000000000
 Pd         9.6445800000       12.4001800000        0.0000000000
 Pd        12.4001800000       12.4001800000        0.0000000000
 Pd        15.1557700000       12.4001800000        0.0000000000
 Pd         1.3778000000       15.1557700000        0.0000000000
 Pd         4.1333900000       15.1557700000        0.0000000000
 Pd         6.8889900000       15.1557700000        0.0000000000
 Pd         9.6445800000       15.1557700000        0.0000000000
 Pd        12.4001800000       15.1557700000        0.0000000000
 Pd        15.1557700000       15.1557700000        0.0000000000
 Pd         0.0000000000        0.0000000000        1.9485000000
 Pd         2.7556000000        0.0000000000        1.9485000000
 Pd         5.5111900000        0.0000000000        1.9485000000
 Pd         8.2667900000        0.0000000000        1.9485000000
 Pd        11.0223800000        0.0000000000        1.9485000000
 Pd        13.7779800000        0.0000000000        1.9485000000
 Pd         0.0000000000        2.7556000000        1.9485000000
 Pd         2.7556000000        2.7556000000        1.9485000000
 Pd         5.5111900000        2.7556000000        1.9485000000
 Pd         8.2667900000        2.7556000000        1.9485000000
 Pd        11.0223800000        2.7556000000        1.9485000000
 Pd        13.7779800000        2.7556000000        1.9485000000
 Pd         0.0000000000        5.5111900000        1.9485000000
 Pd         2.7556000000        5.5111900000        1.9485000000
 Pd         5.5111900000        5.5111900000        1.9485000000
 Pd         8.2667900000        5.5111900000        1.9485000000
 Pd        11.0223800000        5.5111900000        1.9485000000
 Pd        13.7779800000        5.5111900000        1.9485000000
 Pd         0.0000000000        8.2667900000        1.9485000000
 Pd         2.7556000000        8.2667900000        1.9485000000
 Pd         5.5111900000        8.2667900000        1.9485000000
 Pd         8.2667900000        8.2667900000        1.9485000000
 Pd        11.0223800000        8.2667900000        1.9485000000
 Pd        13.7779800000        8.2667900000        1.9485000000
 Pd         0.0000000000       11.0223800000        1.9485000000
 Pd         2.7556000000       11.0223800000        1.9485000000
 Pd         5.5111900000       11.0223800000        1.9485000000
 Pd         8.2667900000       11.0223800000        1.9485000000
 Pd        11.0223800000       11.0223800000        1.9485000000
 Pd        13.7779800000       11.0223800000        1.9485000000
 Pd         0.0000000000       13.7779800000        1.9485000000
 Pd         2.7556000000       13.7779800000        1.9485000000
 Pd         5.5111900000       13.7779800000        1.9485000000
 Pd         8.2667900000       13.7779800000        1.9485000000
 Pd        11.0223800000       13.7779800000        1.9485000000
 Pd        13.7779800000       13.7779800000        1.9485000000
 Pd         1.3778000000        1.3778000000        3.8970000000
 Pd         4.1333900000        1.3778000000        3.8970000000
 Pd         6.8889900000        1.3778000000        3.8970000000
 Pd         9.6445800000        1.3778000000        3.8970000000
 Pd        12.4001800000        1.3778000000        3.8970000000
 Pd        15.1557700000        1.3778000000        3.8970000000
 Pd         1.3778000000        4.1333900000        3.8970000000
 Pd         4.1333900000        4.1333900000        3.8970000000
 Pd         6.8889900000        4.1333900000        3.8970000000
 Pd         9.6445800000        4.1333900000        3.8970000000
 Pd        12.4001800000        4.1333900000        3.8970000000
 Pd        15.1557700000        4.1333900000        3.8970000000
 Pd         1.3778000000        6.8889900000        3.8970000000
 Pd         4.1333900000        6.8889900000        3.8970000000
 Pd         6.8889900000        6.8889900000        3.8970000000
 Pd         9.6445800000        6.8889900000        3.8970000000
 Pd        12.4001800000        6.8889900000        3.8970000000
 Pd        15.1557700000        6.8889900000        3.8970000000
 Pd         1.3778000000        9.6445800000        3.8970000000
 Pd         4.1333900000        9.6445800000        3.8970000000
 Pd         6.8889900000        9.6445800000        3.8970000000
 Pd         9.6445800000        9.6445800000        3.8970000000
 Pd        12.4001800000        9.6445800000        3.8970000000
 Pd        15.1557700000        9.6445800000        3.8970000000
 Pd         1.3778000000       12.4001800000        3.8970000000
 Pd         4.1333900000       12.4001800000        3.8970000000
 Pd         6.8889900000       12.4001800000        3.8970000000
 Pd         9.6445800000       12.4001800000        3.8970000000
 Pd        12.4001800000       12.4001800000        3.8970000000
 Pd        15.1557700000       12.4001800000        3.8970000000
 Pd         1.3778000000       15.1557700000        3.8970000000
 Pd         4.1333900000       15.1557700000        3.8970000000
 Pd         6.8889900000       15.1557700000        3.8970000000
 Pd         9.6445800000       15.1557700000        3.8970000000
 Pd        12.4001800000       15.1557700000        3.8970000000
 Pd        15.1557700000       15.1557700000        3.8970000000
 Pd        -0.0013093075       -0.0013073040        5.8643908880
 Pd         2.7519532078        0.0025772828        5.8610202347
 Pd         5.5095451604        0.0066433170        5.8599590893
 Pd         8.2687929255        0.0027158541        5.8588358504
 Pd        11.0258731976        0.0000448419        5.8619612695
 Pd        13.7798946547       -0.0018683404        5.8645981238
 Pd         0.0026503572        2.7519918395        5.8611155684
 Pd         2.7585536563        2.7584686811        5.8588538252
 Pd         5.5113789484        2.7643114087        5.8628916167
 Pd         8.2687306478        2.7595502950        5.8589150362
 Pd        11.0221477697        2.7547681915        5.8577074560
 Pd        13.7775418708        2.7515784466        5.8613921039
 Pd         0.0070029298        5.5094839652        5.8601438338
 Pd         2.7646830011        5.5113265218        5.8630395788
 Pd         5.5097994659        5.5096178743        5.8710259704
 Pd         8.2638689594        5.5099294285        5.8690593514
 Pd        11.0157767271        5.5091287512        5.8605226692
 Pd        13.7774629248        5.5094207052        5.8593480665
 Pd         0.0031266689        8.2686265778        5.8589501551
 Pd         2.7599297418        8.2683916287        5.8593359326
 Pd         5.5098850493        8.2636978473        5.8693936449
 Pd         8.2702410380        8.2701588152        5.8584140812
 Pd        11.0170986919        8.2684186342        5.8610168595
 Pd        13.7752408788        8.2694658269        5.8592115765
 Pd         0.0001352266       11.0257503327        5.8619720929
 Pd         2.7548387175       11.0218620842        5.8576626586
 Pd         5.5092285214       11.0153163471        5.8606845153
 Pd         8.2685440003       11.0169286075        5.8609600487
 Pd        11.0219125241       11.0218055748        5.8577834768
 Pd        13.7773012620       11.0265451026        5.8625334189
 Pd        -0.0018729442       13.7798350380        5.8646253319
 Pd         2.7515647811       13.7773250273        5.8613124279
 Pd         5.5094978547       13.7770079686        5.8592555781
 Pd         8.2695981564       13.7750304532        5.8591628938
 Pd        11.0266235267       13.7772817425        5.8625476327
 Pd        13.7794155159       13.7793418103        5.8647068418
 Pd         1.3809869258        1.3808361329        7.8181651695
 Pd         4.1350080349        1.3883139268        7.8174069808
 Pd         6.8885030372        1.3823902007        7.8117822756
 Pd         9.6420699031        1.3814085737        7.8142839444
 Pd        12.3981500365        1.3792258020        7.8173526893
 Pd        15.1566014126        1.3758591603        7.8191699682
 Pd         1.3888825315        4.1347856375        7.8175803710
 Pd         4.1446538821        4.1438587940        7.8428528549
 Pd         6.8832668400        4.1359182195        7.8396664445
 Pd         9.6336263086        4.1386990760        7.8331828034
 Pd        12.3949551804        4.1348397058        7.8132329705
 Pd        15.1591503911        4.1307711650        7.8066785176
 Pd         1.3831304712        6.8881588576        7.8121396291
 Pd         4.1369703219        6.8823634161        7.8406514561
 Pd         6.8880076773        6.8880003178        7.8070243027
 Pd         9.6443592595        6.8893659460        7.8306074666
 Pd        12.4009071500        6.8882485526        7.8073756737
 Pd        15.1592117966        6.8890737975        7.8049640695
 Pd         1.3816677743        9.6417631363        7.8145109743
 Pd         4.1389386611        9.6331591889        7.8336930835
 Pd         6.8899628968        9.6438753268        7.8309095865
 Pd         9.6321416601        9.6317183959        7.8363326737
 Pd        12.3917569936        9.6427301419        7.8156658224
 Pd        15.1542259131        9.6485666153        7.8075907213
 Pd         1.3793729772       12.3978705562        7.8173197343
 Pd         4.1349762749       12.3944877566        7.8131264086
 Pd         6.8885469874       12.4004032500        7.8072655977
 Pd         9.6430336472       12.3915233780        7.8155768521
 Pd        12.3976644943       12.3975010551        7.8183291358
 Pd        15.1557895081       12.4026733664        7.8202596801
 Pd         1.3759070009       15.1564027467        7.8190526370
 Pd         4.1307704438       15.1586886191        7.8063380822
 Pd         6.8892395713       15.1587205955        7.8047445265
 Pd         9.6486987981       15.1540102390        7.8076546343
 Pd        12.4027937932       15.1556584255        7.8202851172
 Pd        15.1564325613       15.1563603546        7.8264770988
 Pd         0.0019103658        0.0017330181        9.7875117511
 Pd         2.7562046672        0.0038710840        9.7815088704
 Pd         5.5112902744       -0.0009169020        9.7755334038
 Pd         8.2680558555       -0.0079399739        9.7756958595
 Pd        11.0220622844        0.0006248943        9.7812276518
 Pd        13.7773561935        0.0017760974        9.7882370781
 Pd         0.0042584045        2.7560964809        9.7816197677
 Pd         2.7593861736        2.7589404693        9.7939857854
 Pd         5.5157530082        2.7532945382        9.7967370163
 Pd         8.2545534701        2.7278513234        9.7975178355
 Pd        11.0202435620        2.7544223681        9.7849168014
 Pd        13.7780597495        2.7565365940        9.7799715245
 Pd         0.0002980919        5.5111290818        9.7758241288
 Pd         2.7555778457        5.5149758394        9.7967702623
 Cu         5.4580412500        5.4528156253        9.7150171498
 Pd         8.3040500757        5.4475059354        9.8279335684
 Pd        11.0482213730        5.5158438182        9.7936378299
 Pd        13.7877656935        5.5104400871        9.7741787184
 Pd        -0.0076268511        8.2678643507        9.7756854385
 Pd         2.7278889178        8.2536949432        9.7982021518
 Pd         5.4462444757        8.3058152540        9.8285761959
 Pd         8.3043699760        8.3029605889        9.8577457724
 Pd        11.0408429996        8.2570933241        9.7934437949
 Pd        13.7811154959        8.2675492816        9.7744963821
 Pd         0.0007344198       11.0219330860        9.7812273879
 Pd         2.7545754745       11.0200232495        9.7849438508
 Pd         5.5165182996       11.0484962558        9.7940023047
 Pd         8.2576897164       11.0403421365        9.7933051765
 Pd        11.0196169291       11.0193583794        9.7862313123
 Pd        13.7753872942       11.0210871361        9.7817644468
 Pd         0.0019452414       13.7772059309        9.7881886155
 Pd         2.7567021138       13.7777798882        9.7797654189
 Pd         5.5106161040       13.7872919157        9.7738127640
 Pd         8.2676845848       13.7807193079        9.7744042533
 Pd        11.0212166411       13.7752097901        9.7817009309
 Pd        13.7775488893       13.7773758553        9.7873344787
  S         6.8367853454        6.8420959711       10.9691507633
  C         6.7845894703        6.8067687731       12.8074100939
  H         6.9390720227        7.8294084566       13.1693962518
  H         7.5829508064        6.1423695845       13.1560251912
  H         5.8013351123        6.4297247255       13.1099017214
