# Supplementary material for: Single Atom Alloys Segregation in the Presence of Ligands
Source: J Phys Chem C Nanomater Interfaces. 2023 Nov 13;127(46):22790–8. doi: 10.1021/acs.jpcc.3c05827 (PMC10683009; doi:10.1021/acs.jpcc.3c05827)
Supplement: Supplementary file 2 — jp3c05827_si_002.zip [file jp3c05827_si_002.zip › xyz/RSCH3/100/pd/pd100ausch3.txt]

     221

 Pd         1.3778000000        1.3778000000        0.0000000000
 Pd         4.1333900000        1.3778000000        0.0000000000
 Pd         6.8889900000        1.3778000000        0.0000000000
 Pd         9.6445800000        1.3778000000        0.0000000000
 Pd        12.4001800000        1.3778000000        0.0000000000
 Pd        15.1557700000        1.3778000000        0.0000000000
 Pd         1.3778000000        4.1333900000        0.0000000000
 Pd         4.1333900000        4.1333900000        0.0000000000
 Pd         6.8889900000        4.1333900000        0.0000000000
 Pd         9.6445800000        4.1333900000        0.0000000000
 Pd        12.4001800000        4.1333900000        0.0000000000
 Pd        15.1557700000        4.1333900000        0.0000000000
 Pd         1.3778000000        6.8889900000        0.0000000000
 Pd         4.1333900000        6.8889900000        0.0000000000
 Pd         6.8889900000        6.8889900000        0.0000000000
 Pd         9.6445800000        6.8889900000        0.0000000000
 Pd        12.4001800000        6.8889900000        0.0000000000
 Pd        15.1557700000        6.8889900000        0.0000000000
 Pd         1.3778000000        9.6445800000        0.0000000000
 Pd         4.1333900000        9.6445800000        0.0000000000
 Pd         6.8889900000        9.6445800000        0.0000000000
 Pd         9.6445800000        9.6445800000        0.0000000000
 Pd        12.4001800000        9.6445800000        0.0000000000
 Pd        15.1557700000        9.6445800000        0.0000000000
 Pd         1.3778000000       12.4001800000        0.0000000000
 Pd         4.1333900000       12.4001800000        0.0000000000
 Pd         6.8889900000       12.4001800000        0.0000000000
 Pd         9.6445800000       12.4001800000        0.0000000000
 Pd        12.4001800000       12.4001800000        0.0000000000
 Pd        15.1557700000       12.4001800000        0.0000000000
 Pd         1.3778000000       15.1557700000        0.0000000000
 Pd         4.1333900000       15.1557700000        0.0000000000
 Pd         6.8889900000       15.1557700000        0.0000000000
 Pd         9.6445800000       15.1557700000        0.0000000000
 Pd        12.4001800000       15.1557700000        0.0000000000
 Pd        15.1557700000       15.1557700000        0.0000000000
 Pd         0.0000000000        0.0000000000        1.9485000000
 Pd         2.7556000000        0.0000000000        1.9485000000
 Pd         5.5111900000        0.0000000000        1.9485000000
 Pd         8.2667900000        0.0000000000        1.9485000000
 Pd        11.0223800000        0.0000000000        1.9485000000
 Pd        13.7779800000        0.0000000000        1.9485000000
 Pd         0.0000000000        2.7556000000        1.9485000000
 Pd         2.7556000000        2.7556000000        1.9485000000
 Pd         5.5111900000        2.7556000000        1.9485000000
 Pd         8.2667900000        2.7556000000        1.9485000000
 Pd        11.0223800000        2.7556000000        1.9485000000
 Pd        13.7779800000        2.7556000000        1.9485000000
 Pd         0.0000000000        5.5111900000        1.9485000000
 Pd         2.7556000000        5.5111900000        1.9485000000
 Pd         5.5111900000        5.5111900000        1.9485000000
 Pd         8.2667900000        5.5111900000        1.9485000000
 Pd        11.0223800000        5.5111900000        1.9485000000
 Pd        13.7779800000        5.5111900000        1.9485000000
 Pd         0.0000000000        8.2667900000        1.9485000000
 Pd         2.7556000000        8.2667900000        1.9485000000
 Pd         5.5111900000        8.2667900000        1.9485000000
 Pd         8.2667900000        8.2667900000        1.9485000000
 Pd        11.0223800000        8.2667900000        1.9485000000
 Pd        13.7779800000        8.2667900000        1.9485000000
 Pd         0.0000000000       11.0223800000        1.9485000000
 Pd         2.7556000000       11.0223800000        1.9485000000
 Pd         5.5111900000       11.0223800000        1.9485000000
 Pd         8.2667900000       11.0223800000        1.9485000000
 Pd        11.0223800000       11.0223800000        1.9485000000
 Pd        13.7779800000       11.0223800000        1.9485000000
 Pd         0.0000000000       13.7779800000        1.9485000000
 Pd         2.7556000000       13.7779800000        1.9485000000
 Pd         5.5111900000       13.7779800000        1.9485000000
 Pd         8.2667900000       13.7779800000        1.9485000000
 Pd        11.0223800000       13.7779800000        1.9485000000
 Pd        13.7779800000       13.7779800000        1.9485000000
 Pd         1.3778000000        1.3778000000        3.8970000000
 Pd         4.1333900000        1.3778000000        3.8970000000
 Pd         6.8889900000        1.3778000000        3.8970000000
 Pd         9.6445800000        1.3778000000        3.8970000000
 Pd        12.4001800000        1.3778000000        3.8970000000
 Pd        15.1557700000        1.3778000000        3.8970000000
 Pd         1.3778000000        4.1333900000        3.8970000000
 Pd         4.1333900000        4.1333900000        3.8970000000
 Pd         6.8889900000        4.1333900000        3.8970000000
 Pd         9.6445800000        4.1333900000        3.8970000000
 Pd        12.4001800000        4.1333900000        3.8970000000
 Pd        15.1557700000        4.1333900000        3.8970000000
 Pd         1.3778000000        6.8889900000        3.8970000000
 Pd         4.1333900000        6.8889900000        3.8970000000
 Pd         6.8889900000        6.8889900000        3.8970000000
 Pd         9.6445800000        6.8889900000        3.8970000000
 Pd        12.4001800000        6.8889900000        3.8970000000
 Pd        15.1557700000        6.8889900000        3.8970000000
 Pd         1.3778000000        9.6445800000        3.8970000000
 Pd         4.1333900000        9.6445800000        3.8970000000
 Pd         6.8889900000        9.6445800000        3.8970000000
 Pd         9.6445800000        9.6445800000        3.8970000000
 Pd        12.4001800000        9.6445800000        3.8970000000
 Pd        15.1557700000        9.6445800000        3.8970000000
 Pd         1.3778000000       12.4001800000        3.8970000000
 Pd         4.1333900000       12.4001800000        3.8970000000
 Pd         6.8889900000       12.4001800000        3.8970000000
 Pd         9.6445800000       12.4001800000        3.8970000000
 Pd        12.4001800000       12.4001800000        3.8970000000
 Pd        15.1557700000       12.4001800000        3.8970000000
 Pd         1.3778000000       15.1557700000        3.8970000000
 Pd         4.1333900000       15.1557700000        3.8970000000
 Pd         6.8889900000       15.1557700000        3.8970000000
 Pd         9.6445800000       15.1557700000        3.8970000000
 Pd        12.4001800000       15.1557700000        3.8970000000
 Pd        15.1557700000       15.1557700000        3.8970000000
 Pd        -0.0034821552       -0.0034630775        5.8641520802
 Pd         2.7497274178       -0.0023795782        5.8587930035
 Pd         5.5096362341        0.0004556476        5.8569482594
 Pd         8.2704440279        0.0076518304        5.8574940624
 Pd        11.0257823239        0.0054305604        5.8628744956
 Pd        13.7784478647       -0.0020423061        5.8644097013
 Pd        -0.0024714820        2.7497368432        5.8588261994
 Pd         2.7562628503        2.7562882842        5.8600205089
 Pd         5.5089384266        2.7596337942        5.8641530678
 Pd         8.2643805192        2.7675033472        5.8632868545
 Pd        11.0141403778        2.7595732322        5.8604859914
 Pd        13.7705507498        2.7506213147        5.8607696649
 Pd         0.0005089897        5.5095754416        5.8569916902
 Pd         2.7596950422        5.5089943166        5.8641633522
 Pd         5.5057998190        5.5059468356        5.8769433808
 Pd         8.2573978338        5.5146034982        5.8739420321
 Pd        11.0081541360        5.5108045996        5.8615089384
 Pd        13.7706334311        5.5087679648        5.8561688801
 Pd         0.0078821454        8.2703983836        5.8574433336
 Pd         2.7677422349        8.2643001091        5.8635377159
 Pd         5.5145130951        8.2576345401        5.8742142109
 Pd         8.2704659454        8.2704633720        5.8633105751
 Pd        11.0202555268        8.2701033592        5.8574487926
 Pd        13.7786578461        8.2707993115        5.8561509736
 Pd         0.0054967344       11.0258137477        5.8628193170
 Pd         2.7596447958       11.0141646257        5.8603811342
 Pd         5.5109438267       11.0080726232        5.8617151076
 Pd         8.2701774777       11.0201903399        5.8574690979
 Pd        11.0281184170       11.0280667236        5.8521537583
 Pd        13.7830798009       11.0289019748        5.8612248207
 Pd        -0.0020637109       13.7784891170        5.8644321070
 Pd         2.7506272298       13.7705894308        5.8607334249
 Pd         5.5088492047       13.7705002287        5.8561494753
 Pd         8.2708485009       13.7786051327        5.8562094508
 Pd        11.0288717475       13.7831101818        5.8612819856
 Pd        13.7810351930       13.7810530091        5.8648259425
 Pd         1.3750244213        1.3749980364        7.8157165740
 Pd         4.1293904780        1.3683280606        7.8106352810
 Pd         6.8871186897        1.3752822144        7.8076634615
 Pd         9.6382127729        1.3931640999        7.8177049588
 Pd        12.3933007560        1.3820404831        7.8191025226
 Pd        15.1510749622        1.3744770953        7.8182851876
 Pd         1.3683868945        4.1292881697        7.8106558930
 Pd         4.1243079816        4.1241593731        7.8435119044
 Pd         6.8768591310        4.1315191045        7.8506981417
 Pd         9.6192013691        4.1548081834        7.8462861016
 Pd        12.3823519667        4.1365186958        7.8133113685
 Pd        15.1423724960        4.1284450469        7.8012519836
 Pd         1.3754611464        6.8869773067        7.8076704571
 Pd         4.1317614279        6.8768345041        7.8513098789
 Pd         6.8874937341        6.8880933541        7.8266664906
 Pd         9.6454692637        6.8995404884        7.8319434549
 Pd        12.4017972813        6.8912014122        7.8023792071
 Pd        15.1539549509        6.8895296242        7.7990777626
 Pd         1.3933033153        9.6381839808        7.8176840214
 Pd         4.1549069403        9.6194854294        7.8466452200
 Pd         6.9001334983        9.6453388282        7.8324189385
 Pd         9.6502361125        9.6498471663        7.8219470071
 Pd        12.4047493524        9.6474803090        7.8098541981
 Pd        15.1638836177        9.6490396102        7.8055270125
 Pd         1.3821585266       12.3932738896        7.8190598803
 Pd         4.1366380934       12.3824910079        7.8132981256
 Pd         6.8914652416       12.4017447763        7.8024151713
 Pd         9.6476872305       12.4046172345        7.8098749620
 Pd        12.4012400753       12.4011812445        7.8167227580
 Pd        15.1588391747       12.4024718767        7.8211177773
 Pd         1.3744796013       15.1510559672        7.8182381679
 Pd         4.1284211059       15.1424275247        7.8010881375
 Pd         6.8895965283       15.1539428341        7.7991526200
 Pd         9.6490143947       15.1637932028        7.8057921953
 Pd        12.4024510279       15.1587799293        7.8212006123
 Pd        15.1553381860       15.1553435796        7.8274662812
 Pd        -0.0006237780       -0.0006951499        9.7873420258
 Pd         2.7544604158       -0.0107303293        9.7783019872
 Pd         5.5092426462       -0.0398485683        9.7714050497
 Pd         8.2654861074        0.0021147104        9.7730696461
 Pd        11.0201881048        0.0073817853        9.7826163724
 Pd        13.7757803020        0.0014776029        9.7898005462
 Pd        -0.0107618945        2.7544712278        9.7782823707
 Pd         2.7370800384        2.7370464927        9.7914128644
 Pd         5.5053566219        2.6553641834        9.8060265186
 Pd         8.2493297126        2.7410043966        9.8042052435
 Pd        11.0113456299        2.7625785671        9.7885277463
 Pd        13.7667121910        2.7559877986        9.7804759714
 Pd        -0.0396943507        5.5092347135        9.7713556616
 Pd         2.6559616512        5.5051570841        9.8058761686
 Au         5.3876104428        5.3866204464        9.9865827844
 Pd         8.3115887053        5.4865630963        9.8708327564
 Pd        11.0429328780        5.5277797825        9.7948244766
 Pd        13.7685981826        5.5105621490        9.7727291823
 Pd         0.0020726341        8.2654095701        9.7727165287
 Pd         2.7404342732        8.2491241376        9.8046249501
 Pd         5.4843799857        8.3148882167        9.8714467491
 Pd         8.3712380649        8.3692067234        9.8435916044
 Pd        11.0728836880        8.2676713641        9.7880325836
 Pd        13.7971084858        8.2682454390        9.7732655718
 Pd         0.0074163380       11.0201418831        9.7824652822
 Pd         2.7625998704       11.0115438594        9.7885099427
 Pd         5.5285127128       11.0441810253        9.7952802142
 Pd         8.2682595491       11.0721360880        9.7878096979
 Pd        11.0298054438       11.0295746762        9.7830427813
 Pd        13.7830775371       11.0217808733        9.7814935804
 Pd         0.0015041282       13.7757131979        9.7897649899
 Pd         2.7560322863       13.7668487317        9.7804199673
 Pd         5.5106443189       13.7689818368        9.7725919092
 Pd         8.2682795016       13.7968304852        9.7734197262
 Pd        11.0217901562       13.7829357773        9.7815519556
 Pd        13.7772617728       13.7772333920        9.7886677414
  S         7.0078340521        7.0153456475       11.0845830956
  C         7.0511368581        7.0758994020       12.9202546247
  H         7.2231710962        8.1170725163       13.2151566224
  H         7.8683542933        6.4309464949       13.2613241753
  H         6.0861993706        6.7175783772       13.2950475532
