# Supplementary material for: Single Atom Alloys Segregation in the Presence of Ligands
Source: J Phys Chem C Nanomater Interfaces. 2023 Nov 13;127(46):22790–8. doi: 10.1021/acs.jpcc.3c05827 (PMC10683009; doi:10.1021/acs.jpcc.3c05827)
Supplement: Supplementary file 2 — jp3c05827_si_002.zip [file jp3c05827_si_002.zip › xyz/RSCH3/100/ni/ni100pdsch3.txt]

     221

 Ni         1.2329600000        1.2329600000        0.0000000000
 Ni         3.6988800000        1.2329600000        0.0000000000
 Ni         6.1647900000        1.2329600000        0.0000000000
 Ni         8.6307100000        1.2329600000        0.0000000000
 Ni        11.0966300000        1.2329600000        0.0000000000
 Ni        13.5625400000        1.2329600000        0.0000000000
 Ni         1.2329600000        3.6988800000        0.0000000000
 Ni         3.6988800000        3.6988800000        0.0000000000
 Ni         6.1647900000        3.6988800000        0.0000000000
 Ni         8.6307100000        3.6988800000        0.0000000000
 Ni        11.0966300000        3.6988800000        0.0000000000
 Ni        13.5625400000        3.6988800000        0.0000000000
 Ni         1.2329600000        6.1647900000        0.0000000000
 Ni         3.6988800000        6.1647900000        0.0000000000
 Ni         6.1647900000        6.1647900000        0.0000000000
 Ni         8.6307100000        6.1647900000        0.0000000000
 Ni        11.0966300000        6.1647900000        0.0000000000
 Ni        13.5625400000        6.1647900000        0.0000000000
 Ni         1.2329600000        8.6307100000        0.0000000000
 Ni         3.6988800000        8.6307100000        0.0000000000
 Ni         6.1647900000        8.6307100000        0.0000000000
 Ni         8.6307100000        8.6307100000        0.0000000000
 Ni        11.0966300000        8.6307100000        0.0000000000
 Ni        13.5625400000        8.6307100000        0.0000000000
 Ni         1.2329600000       11.0966300000        0.0000000000
 Ni         3.6988800000       11.0966300000        0.0000000000
 Ni         6.1647900000       11.0966300000        0.0000000000
 Ni         8.6307100000       11.0966300000        0.0000000000
 Ni        11.0966300000       11.0966300000        0.0000000000
 Ni        13.5625400000       11.0966300000        0.0000000000
 Ni         1.2329600000       13.5625400000        0.0000000000
 Ni         3.6988800000       13.5625400000        0.0000000000
 Ni         6.1647900000       13.5625400000        0.0000000000
 Ni         8.6307100000       13.5625400000        0.0000000000
 Ni        11.0966300000       13.5625400000        0.0000000000
 Ni        13.5625400000       13.5625400000        0.0000000000
 Ni         0.0000000000        0.0000000000        1.7436700000
 Ni         2.4659200000        0.0000000000        1.7436700000
 Ni         4.9318300000        0.0000000000        1.7436700000
 Ni         7.3977500000        0.0000000000        1.7436700000
 Ni         9.8636700000        0.0000000000        1.7436700000
 Ni        12.3295900000        0.0000000000        1.7436700000
 Ni         0.0000000000        2.4659200000        1.7436700000
 Ni         2.4659200000        2.4659200000        1.7436700000
 Ni         4.9318300000        2.4659200000        1.7436700000
 Ni         7.3977500000        2.4659200000        1.7436700000
 Ni         9.8636700000        2.4659200000        1.7436700000
 Ni        12.3295900000        2.4659200000        1.7436700000
 Ni         0.0000000000        4.9318300000        1.7436700000
 Ni         2.4659200000        4.9318300000        1.7436700000
 Ni         4.9318300000        4.9318300000        1.7436700000
 Ni         7.3977500000        4.9318300000        1.7436700000
 Ni         9.8636700000        4.9318300000        1.7436700000
 Ni        12.3295900000        4.9318300000        1.7436700000
 Ni         0.0000000000        7.3977500000        1.7436700000
 Ni         2.4659200000        7.3977500000        1.7436700000
 Ni         4.9318300000        7.3977500000        1.7436700000
 Ni         7.3977500000        7.3977500000        1.7436700000
 Ni         9.8636700000        7.3977500000        1.7436700000
 Ni        12.3295900000        7.3977500000        1.7436700000
 Ni         0.0000000000        9.8636700000        1.7436700000
 Ni         2.4659200000        9.8636700000        1.7436700000
 Ni         4.9318300000        9.8636700000        1.7436700000
 Ni         7.3977500000        9.8636700000        1.7436700000
 Ni         9.8636700000        9.8636700000        1.7436700000
 Ni        12.3295900000        9.8636700000        1.7436700000
 Ni         0.0000000000       12.3295900000        1.7436700000
 Ni         2.4659200000       12.3295900000        1.7436700000
 Ni         4.9318300000       12.3295900000        1.7436700000
 Ni         7.3977500000       12.3295900000        1.7436700000
 Ni         9.8636700000       12.3295900000        1.7436700000
 Ni        12.3295900000       12.3295900000        1.7436700000
 Ni         1.2329600000        1.2329600000        3.4873300000
 Ni         3.6988800000        1.2329600000        3.4873300000
 Ni         6.1647900000        1.2329600000        3.4873300000
 Ni         8.6307100000        1.2329600000        3.4873300000
 Ni        11.0966300000        1.2329600000        3.4873300000
 Ni        13.5625400000        1.2329600000        3.4873300000
 Ni         1.2329600000        3.6988800000        3.4873300000
 Ni         3.6988800000        3.6988800000        3.4873300000
 Ni         6.1647900000        3.6988800000        3.4873300000
 Ni         8.6307100000        3.6988800000        3.4873300000
 Ni        11.0966300000        3.6988800000        3.4873300000
 Ni        13.5625400000        3.6988800000        3.4873300000
 Ni         1.2329600000        6.1647900000        3.4873300000
 Ni         3.6988800000        6.1647900000        3.4873300000
 Ni         6.1647900000        6.1647900000        3.4873300000
 Ni         8.6307100000        6.1647900000        3.4873300000
 Ni        11.0966300000        6.1647900000        3.4873300000
 Ni        13.5625400000        6.1647900000        3.4873300000
 Ni         1.2329600000        8.6307100000        3.4873300000
 Ni         3.6988800000        8.6307100000        3.4873300000
 Ni         6.1647900000        8.6307100000        3.4873300000
 Ni         8.6307100000        8.6307100000        3.4873300000
 Ni        11.0966300000        8.6307100000        3.4873300000
 Ni        13.5625400000        8.6307100000        3.4873300000
 Ni         1.2329600000       11.0966300000        3.4873300000
 Ni         3.6988800000       11.0966300000        3.4873300000
 Ni         6.1647900000       11.0966300000        3.4873300000
 Ni         8.6307100000       11.0966300000        3.4873300000
 Ni        11.0966300000       11.0966300000        3.4873300000
 Ni        13.5625400000       11.0966300000        3.4873300000
 Ni         1.2329600000       13.5625400000        3.4873300000
 Ni         3.6988800000       13.5625400000        3.4873300000
 Ni         6.1647900000       13.5625400000        3.4873300000
 Ni         8.6307100000       13.5625400000        3.4873300000
 Ni        11.0966300000       13.5625400000        3.4873300000
 Ni        13.5625400000       13.5625400000        3.4873300000
 Ni         0.0163118430       -0.0171442000        5.2300581353
 Ni         2.4687039834       -0.0228657152        5.2356028549
 Ni         4.9156523782       -0.0210975935        5.2306134069
 Ni         7.3947749791       -0.0107995375        5.2283120066
 Ni         9.8599535616        0.0079026693        5.2250488180
 Ni        12.3314456532       -0.0119001350        5.2303225332
 Ni        -0.0079621254        2.4636482112        5.2295272626
 Ni         2.4658023844        2.4596113991        5.2313957128
 Ni         4.9377833094        2.4631596148        5.2275713368
 Ni         7.3954044180        2.4683417367        5.2309151675
 Ni         9.8470920960        2.4714138199        5.2313888877
 Ni        12.3260659383        2.4627718013        5.2326059411
 Ni        -0.0141464309        4.9412178526        5.2274679991
 Ni         2.4627434437        4.9180263066        5.2309397171
 Ni         4.9158462608        4.9493238656        5.2356862486
 Ni         7.3915740008        4.9569431063        5.2356287408
 Ni         9.8418251832        4.9485309439        5.2321762917
 Ni        12.3207515314        4.9232587085        5.2290169070
 Ni        -0.0163989933        7.4002816741        5.2308633063
 Ni         2.4664890106        7.3966134827        5.2395761775
 Ni         4.9181468943        7.3979893860        5.2512497616
 Ni         7.3870909699        7.4004886049        5.2446490009
 Ni         9.8372966882        7.4007200150        5.2384660495
 Ni        12.3217885642        7.3987680422        5.2317008142
 Ni         0.0182688975        9.8799093356        5.2314339522
 Ni         2.4736544277        9.8764652947        5.2379008756
 Ni         4.9248813920        9.8493550522        5.2435124402
 Ni         7.3885022798        9.8485199855        5.2400371005
 Ni         9.8412948625        9.8726600654        5.2330720927
 Ni        12.3285687952        9.8754322275        5.2301129229
 Ni         0.0213208382       12.3260113610        5.2356341336
 Ni         2.4691246702       12.3249544888        5.2343343448
 Ni         4.9156257472       12.3179039004        5.2364458289
 Ni         7.3937945079       12.3236023356        5.2342103967
 Ni         9.8616018556       12.3331846470        5.2265596311
 Ni        12.3323076344       12.3289538503        5.2333910115
 Ni         1.2300130017        1.2195576065        6.9609347462
 Ni         3.7048739206        1.2107045304        6.9610475692
 Ni         6.1591817899        1.2216150585        6.9514138406
 Ni         8.6345973900        1.2314125494        6.9557244341
 Ni        11.0904685050        1.2267672654        6.9630906097
 Ni        13.5710126251        1.2217233634        6.9656750265
 Ni         1.2246008350        3.7012495766        6.9584552226
 Ni         3.7045867481        3.6723091321        6.9591616472
 Ni         6.1541893197        3.7062674028        6.9600270283
 Ni         8.6013423793        3.7169735304        6.9620861637
 Ni        11.0811345160        3.7033862303        6.9598943506
 Ni        13.5648566679        3.6983446742        6.9610863590
 Ni         1.2174541269        6.1532568567        6.9566401090
 Ni         3.7006718913        6.1498253551        7.0068085694
 Ni         6.1490460071        6.1590748987        7.0223822941
 Ni         8.5875956246        6.1991384599        7.0177091152
 Ni        11.0762114896        6.1573256352        6.9631367184
 Ni        13.5330626991        6.1547193061        6.9606003860
 Ni         1.2229598635        8.6399615239        6.9572277414
 Ni         3.7063671713        8.6349804112        7.0176686650
 Ni         6.1490570718        8.6351730058        7.0140352292
 Ni         8.5958863843        8.6437623114        7.0141475859
 Ni        11.0839346285        8.6399691905        6.9567585017
 Ni        13.5596568070        8.6392831526        6.9552989469
 Ni         1.2689237137       11.0835784590        7.0088985466
 Ni         3.7157323162       11.0771661253        7.0216384192
 Ni         6.1531829170       11.0842244942        7.0084840722
 Ni         8.6068552320       11.0936093108        6.9717442147
 Ni        11.0845106460       11.0963339799        6.9573962263
 Ni        13.5769988074       11.0929392276        6.9617489733
 Ni         1.2522312903       13.5368787077        6.9777959623
 Ni         3.7090930967       13.5235426791        7.0036968487
 Ni         6.1568284112       13.5646112288        6.9579658348
 Ni         8.6369638361       13.5717584811        6.9570949725
 Ni        11.0880582035       13.5698807603        6.9630343777
 Ni        13.5745280925       13.5647252569        6.9630556821
 Ni         0.0215399801       -0.0220240342        8.6712754837
 Ni         2.4702875540       -0.0204524749        8.6728818273
 Ni         4.9530899623       -0.0259293185        8.6780340433
 Ni         7.3978239638        0.0274906257        8.6692532412
 Ni         9.8470506341        0.0167898434        8.6723988259
 Ni        12.3302803503       -0.0201842912        8.6686964612
 Ni         0.0198969201        2.4615792049        8.6683551000
 Ni         2.4699928081        2.4600104738        8.6659069994
 Ni         4.9509732774        2.4016548844        8.6711682144
 Ni         7.3956602177        2.4669434624        8.6673151836
 Ni         9.8419034350        2.4690470836        8.6664970647
 Ni        12.3282693067        2.4621181318        8.6645387349
 Ni        -0.0204370193        4.9155554048        8.6695492531
 Ni         2.4592104512        4.9078919122        8.6730045763
 Ni         4.9094154256        4.7752779538        8.7266900069
 Ni         7.3850411927        4.9104209752        8.7253960986
 Ni         9.8385597942        4.9178071846        8.6716315375
 Ni        12.3199829585        4.9115245456        8.6696807467
 Ni        -0.0384734848        7.3925562910        8.6652405462
 Ni         2.3355406163        7.3926259399        8.6764458755
 Pd         4.8140523133        7.2724700387        9.0176290413
 Ni         7.4689107009        7.3906485800        8.8500976042
 Ni         9.8947911360        7.4017999791        8.6747798701
 Ni        12.3256546474        7.3988348040        8.6670454095
 Ni        -0.0187694139        9.8405867942        8.6752399705
 Ni         2.4604763426        9.8336256302        8.7291669030
 Ni         4.8991821390        9.9542075086        8.8560492411
 Ni         7.4705835228        9.9666705021        8.7889504557
 Ni         9.8942343742        9.8846853584        8.6742080420
 Ni        12.3301159609        9.8821253328        8.6680060510
 Ni         0.0164268902       12.3236580756        8.6743556470
 Ni         2.4720400007       12.3223514650        8.7293362848
 Ni         4.9587719410       12.3415751427        8.7265715597
 Ni         7.3980757319       12.3903446884        8.6730973235
 Ni         9.8439063546       12.3335226037        8.6691995494
 Ni        12.3287708069       12.3285439018        8.6641497873
  S         6.2692761040        8.7602017180       10.0478205830
  C         6.4030473895        8.8975555434       11.8733926080
  H         7.1511310109        8.1693596357       12.2068203847
  H         5.4178023620        8.6772749616       12.2996134497
  H         6.7160850162        9.9216359544       12.1060156182
