# Supplementary material for: Single Atom Alloys Segregation in the Presence of Ligands
Source: J Phys Chem C Nanomater Interfaces. 2023 Nov 13;127(46):22790–8. doi: 10.1021/acs.jpcc.3c05827 (PMC10683009; doi:10.1021/acs.jpcc.3c05827)
Supplement: Supplementary file 2 — jp3c05827_si_002.zip [file jp3c05827_si_002.zip › xyz/RSCH3/100/ni/ni100ausch3.txt]

     221

 Ni         1.2329600000        1.2329600000        0.0000000000
 Ni         3.6988800000        1.2329600000        0.0000000000
 Ni         6.1647900000        1.2329600000        0.0000000000
 Ni         8.6307100000        1.2329600000        0.0000000000
 Ni        11.0966300000        1.2329600000        0.0000000000
 Ni        13.5625400000        1.2329600000        0.0000000000
 Ni         1.2329600000        3.6988800000        0.0000000000
 Ni         3.6988800000        3.6988800000        0.0000000000
 Ni         6.1647900000        3.6988800000        0.0000000000
 Ni         8.6307100000        3.6988800000        0.0000000000
 Ni        11.0966300000        3.6988800000        0.0000000000
 Ni        13.5625400000        3.6988800000        0.0000000000
 Ni         1.2329600000        6.1647900000        0.0000000000
 Ni         3.6988800000        6.1647900000        0.0000000000
 Ni         6.1647900000        6.1647900000        0.0000000000
 Ni         8.6307100000        6.1647900000        0.0000000000
 Ni        11.0966300000        6.1647900000        0.0000000000
 Ni        13.5625400000        6.1647900000        0.0000000000
 Ni         1.2329600000        8.6307100000        0.0000000000
 Ni         3.6988800000        8.6307100000        0.0000000000
 Ni         6.1647900000        8.6307100000        0.0000000000
 Ni         8.6307100000        8.6307100000        0.0000000000
 Ni        11.0966300000        8.6307100000        0.0000000000
 Ni        13.5625400000        8.6307100000        0.0000000000
 Ni         1.2329600000       11.0966300000        0.0000000000
 Ni         3.6988800000       11.0966300000        0.0000000000
 Ni         6.1647900000       11.0966300000        0.0000000000
 Ni         8.6307100000       11.0966300000        0.0000000000
 Ni        11.0966300000       11.0966300000        0.0000000000
 Ni        13.5625400000       11.0966300000        0.0000000000
 Ni         1.2329600000       13.5625400000        0.0000000000
 Ni         3.6988800000       13.5625400000        0.0000000000
 Ni         6.1647900000       13.5625400000        0.0000000000
 Ni         8.6307100000       13.5625400000        0.0000000000
 Ni        11.0966300000       13.5625400000        0.0000000000
 Ni        13.5625400000       13.5625400000        0.0000000000
 Ni         0.0000000000        0.0000000000        1.7436700000
 Ni         2.4659200000        0.0000000000        1.7436700000
 Ni         4.9318300000        0.0000000000        1.7436700000
 Ni         7.3977500000        0.0000000000        1.7436700000
 Ni         9.8636700000        0.0000000000        1.7436700000
 Ni        12.3295900000        0.0000000000        1.7436700000
 Ni         0.0000000000        2.4659200000        1.7436700000
 Ni         2.4659200000        2.4659200000        1.7436700000
 Ni         4.9318300000        2.4659200000        1.7436700000
 Ni         7.3977500000        2.4659200000        1.7436700000
 Ni         9.8636700000        2.4659200000        1.7436700000
 Ni        12.3295900000        2.4659200000        1.7436700000
 Ni         0.0000000000        4.9318300000        1.7436700000
 Ni         2.4659200000        4.9318300000        1.7436700000
 Ni         4.9318300000        4.9318300000        1.7436700000
 Ni         7.3977500000        4.9318300000        1.7436700000
 Ni         9.8636700000        4.9318300000        1.7436700000
 Ni        12.3295900000        4.9318300000        1.7436700000
 Ni         0.0000000000        7.3977500000        1.7436700000
 Ni         2.4659200000        7.3977500000        1.7436700000
 Ni         4.9318300000        7.3977500000        1.7436700000
 Ni         7.3977500000        7.3977500000        1.7436700000
 Ni         9.8636700000        7.3977500000        1.7436700000
 Ni        12.3295900000        7.3977500000        1.7436700000
 Ni         0.0000000000        9.8636700000        1.7436700000
 Ni         2.4659200000        9.8636700000        1.7436700000
 Ni         4.9318300000        9.8636700000        1.7436700000
 Ni         7.3977500000        9.8636700000        1.7436700000
 Ni         9.8636700000        9.8636700000        1.7436700000
 Ni        12.3295900000        9.8636700000        1.7436700000
 Ni         0.0000000000       12.3295900000        1.7436700000
 Ni         2.4659200000       12.3295900000        1.7436700000
 Ni         4.9318300000       12.3295900000        1.7436700000
 Ni         7.3977500000       12.3295900000        1.7436700000
 Ni         9.8636700000       12.3295900000        1.7436700000
 Ni        12.3295900000       12.3295900000        1.7436700000
 Ni         1.2329600000        1.2329600000        3.4873300000
 Ni         3.6988800000        1.2329600000        3.4873300000
 Ni         6.1647900000        1.2329600000        3.4873300000
 Ni         8.6307100000        1.2329600000        3.4873300000
 Ni        11.0966300000        1.2329600000        3.4873300000
 Ni        13.5625400000        1.2329600000        3.4873300000
 Ni         1.2329600000        3.6988800000        3.4873300000
 Ni         3.6988800000        3.6988800000        3.4873300000
 Ni         6.1647900000        3.6988800000        3.4873300000
 Ni         8.6307100000        3.6988800000        3.4873300000
 Ni        11.0966300000        3.6988800000        3.4873300000
 Ni        13.5625400000        3.6988800000        3.4873300000
 Ni         1.2329600000        6.1647900000        3.4873300000
 Ni         3.6988800000        6.1647900000        3.4873300000
 Ni         6.1647900000        6.1647900000        3.4873300000
 Ni         8.6307100000        6.1647900000        3.4873300000
 Ni        11.0966300000        6.1647900000        3.4873300000
 Ni        13.5625400000        6.1647900000        3.4873300000
 Ni         1.2329600000        8.6307100000        3.4873300000
 Ni         3.6988800000        8.6307100000        3.4873300000
 Ni         6.1647900000        8.6307100000        3.4873300000
 Ni         8.6307100000        8.6307100000        3.4873300000
 Ni        11.0966300000        8.6307100000        3.4873300000
 Ni        13.5625400000        8.6307100000        3.4873300000
 Ni         1.2329600000       11.0966300000        3.4873300000
 Ni         3.6988800000       11.0966300000        3.4873300000
 Ni         6.1647900000       11.0966300000        3.4873300000
 Ni         8.6307100000       11.0966300000        3.4873300000
 Ni        11.0966300000       11.0966300000        3.4873300000
 Ni        13.5625400000       11.0966300000        3.4873300000
 Ni         1.2329600000       13.5625400000        3.4873300000
 Ni         3.6988800000       13.5625400000        3.4873300000
 Ni         6.1647900000       13.5625400000        3.4873300000
 Ni         8.6307100000       13.5625400000        3.4873300000
 Ni        11.0966300000       13.5625400000        3.4873300000
 Ni        13.5625400000       13.5625400000        3.4873300000
 Ni         0.0162421907       -0.0170109495        5.2297985160
 Ni         2.4690046707       -0.0241975670        5.2356005527
 Ni         4.9156790646       -0.0213356694        5.2304901050
 Ni         7.3956248634        0.0120186677        5.2279291805
 Ni         9.8637239510        0.0128386024        5.2253212479
 Ni        12.3318753306       -0.0115712553        5.2304120172
 Ni        -0.0076011602        2.4638902539        5.2297598207
 Ni         2.4659100088        2.4590825446        5.2302755461
 Ni         4.9420145629        2.4629070492        5.2270600318
 Ni         7.3978178029        2.4720122317        5.2316074783
 Ni         9.8511435543        2.4729098257        5.2303535184
 Ni        12.3266466831        2.4625503253        5.2325550340
 Ni        -0.0148986163        4.9422386545        5.2269556571
 Ni         2.4626548541        4.9189816050        5.2321442492
 Ni         4.9153337523        4.9493439996        5.2377568857
 Ni         7.3923517982        4.9570776396        5.2364119344
 Ni         9.8421805006        4.9511185709        5.2317786088
 Ni        12.3204177705        4.9208891630        5.2284512635
 Ni        -0.0203191536        7.4007164351        5.2329522840
 Ni         2.4631534425        7.3937990786        5.2383638546
 Ni         4.9146021877        7.3947554410        5.2548649806
 Ni         7.3844646986        7.4048736929        5.2449455028
 Ni         9.8357702073        7.4015344695        5.2373117432
 Ni        12.3194160734        7.3981255333        5.2294482605
 Ni         0.0160328720        9.8778099061        5.2328240544
 Ni         2.4725887181        9.8499048861        5.2394954409
 Ni         4.9189991829        9.8437839370        5.2458294139
 Ni         7.3906606713        9.8798229001        5.2391392192
 Ni         9.8432676516        9.8765760661        5.2311502270
 Ni        12.3278493980        9.8780303108        5.2278752344
 Ni         0.0224680057       12.3255905202        5.2354066360
 Ni         2.4706123495       12.3195908724        5.2353504209
 Ni         4.9153445125       12.3159672542        5.2367716294
 Ni         7.3955655331       12.3324184730        5.2323340188
 Ni         9.8815582923       12.3383297863        5.2195892809
 Ni        12.3355178045       12.3297919250        5.2331159210
 Ni         1.2300085108        1.2194828281        6.9604714588
 Ni         3.7050480256        1.2085099784        6.9600970018
 Ni         6.1596098018        1.2219555161        6.9517333467
 Ni         8.6361569818        1.2387005456        6.9570894833
 Ni        11.0912547771        1.2284060961        6.9642739284
 Ni        13.5711289788        1.2216211909        6.9656260001
 Ni         1.2251580848        3.7024631952        6.9591142881
 Ni         3.7034545965        3.6649927895        6.9554416950
 Ni         6.1593801051        3.7058086502        6.9579332869
 Ni         8.6260005329        3.7204410021        6.9649416980
 Ni        11.0834495231        3.7053524694        6.9624127483
 Ni        13.5659197208        3.6981900774        6.9608961542
 Ni         1.2103363838        6.1551183296        6.9605653648
 Ni         3.6661148522        6.1453865885        7.0126986706
 Ni         6.1433154651        6.1609362621        7.0245315261
 Ni         8.5819679800        6.2055204715        7.0182437299
 Ni        11.0737142626        6.1577718031        6.9579801908
 Ni        13.5241638575        6.1541819221        6.9592736709
 Ni         1.2169488200        8.6353752438        6.9631670085
 Ni         3.7022355216        8.5992132495        7.0244663798
 Ni         6.1506121145        8.6367380023        7.0105516644
 Ni         8.5961692880        8.6504164399        7.0057707504
 Ni        11.0786067416        8.6418318342        6.9531995472
 Ni        13.5288294311        8.6399100634        6.9546083985
 Ni         1.2705023124       11.0811454876        7.0069398415
 Ni         3.7177447689       11.0648523783        7.0257787952
 Ni         6.1545557702       11.0866156064        7.0049726332
 Ni         8.6382063073       11.1320205021        6.9558774832
 Ni        11.0908673329       11.0994447711        6.9570235348
 Ni        13.5777680234       11.0929439504        6.9618047412
 Ni         1.2541389730       13.5360806955        6.9747648299
 Ni         3.7094119940       13.5207025345        7.0035578724
 Ni         6.1570915490       13.5665261274        6.9560140237
 Ni         8.6388180268       13.5789534240        6.9542689806
 Ni        11.0893227990       13.5712862142        6.9641018035
 Ni        13.5752971276       13.5648448280        6.9631319412
 Ni         0.0222509125       -0.0221932608        8.6711138607
 Ni         2.4698780814       -0.0215796970        8.6728722061
 Ni         4.9531392178       -0.0308826159        8.6772097115
 Ni         7.3977379710        0.0296559191        8.6694280789
 Ni         9.8465962428        0.0203151181        8.6730603555
 Ni        12.3303541757       -0.0199105243        8.6691622502
 Ni         0.0204701185        2.4619117015        8.6683527776
 Ni         2.4707128186        2.4588737691        8.6655300735
 Ni         4.9523736585        2.3884361290        8.6712365404
 Ni         7.3967611989        2.4688436258        8.6660129581
 Ni         9.8449038021        2.4737620983        8.6690898036
 Ni        12.3293829626        2.4622615160        8.6654396237
 Ni        -0.0219374238        4.9176111540        8.6702881191
 Ni         2.4522996288        4.9028412926        8.6824125491
 Ni         4.9083865366        4.7150183141        8.7287870928
 Ni         7.3861686595        4.9116384143        8.7242596664
 Ni         9.8389895111        4.9550585709        8.6736204519
 Ni        12.3198093728        4.9110123926        8.6704420274
 Ni        -0.0950172106        7.3939403616        8.6661933022
 Ni         2.2638205996        7.3927126501        8.7261954499
 Au         4.7452896137        7.1922586271        9.1717805559
 Ni         7.4623638490        7.3983651122        8.8558550564
 Ni         9.8853483661        7.4094556140        8.6761283187
 Ni        12.2791753867        7.3977393618        8.6685377451
 Ni        -0.0203974260        9.8392336098        8.6728756209
 Ni         2.4615625409        9.8320110654        8.7292118566
 Ni         4.9078761179        9.9063342038        8.8565160629
 Ni         7.5204693188       10.0177044135        8.7407707024
 Ni         9.9011552991        9.8873061986        8.6714546484
 Ni        12.3299458299        9.8828617751        8.6704213396
 Ni         0.0182232300       12.3235041425        8.6733482724
 Ni         2.4724408416       12.3208004618        8.7278349837
 Ni         4.9593763370       12.3316999964        8.7264739276
 Ni         7.3986404868       12.3991976966        8.6708582013
 Ni         9.8492137925       12.3373255711        8.6729552873
 Ni        12.3304184194       12.3290687958        8.6655645359
  S         6.4010706857        8.8725648817       10.0827554805
  C         6.5970248874        9.0814551498       11.8941500599
  H         7.6360844079        8.8372442863       12.1426925150
  H         5.8982836552        8.3994032328       12.3919941493
  H         6.3681089786       10.1270103672       12.1302738459
