# Supplementary material for: Single Atom Alloys Segregation in the Presence of Ligands
Source: J Phys Chem C Nanomater Interfaces. 2023 Nov 13;127(46):22790–8. doi: 10.1021/acs.jpcc.3c05827 (PMC10683009; doi:10.1021/acs.jpcc.3c05827)
Supplement: Supplementary file 2 — jp3c05827_si_002.zip [file jp3c05827_si_002.zip › xyz/RSCH3/100/ni/ni100cusch3.txt]

     221

 Ni         1.2329600000        1.2329600000        0.0000000000
 Ni         3.6988800000        1.2329600000        0.0000000000
 Ni         6.1647900000        1.2329600000        0.0000000000
 Ni         8.6307100000        1.2329600000        0.0000000000
 Ni        11.0966300000        1.2329600000        0.0000000000
 Ni        13.5625400000        1.2329600000        0.0000000000
 Ni         1.2329600000        3.6988800000        0.0000000000
 Ni         3.6988800000        3.6988800000        0.0000000000
 Ni         6.1647900000        3.6988800000        0.0000000000
 Ni         8.6307100000        3.6988800000        0.0000000000
 Ni        11.0966300000        3.6988800000        0.0000000000
 Ni        13.5625400000        3.6988800000        0.0000000000
 Ni         1.2329600000        6.1647900000        0.0000000000
 Ni         3.6988800000        6.1647900000        0.0000000000
 Ni         6.1647900000        6.1647900000        0.0000000000
 Ni         8.6307100000        6.1647900000        0.0000000000
 Ni        11.0966300000        6.1647900000        0.0000000000
 Ni        13.5625400000        6.1647900000        0.0000000000
 Ni         1.2329600000        8.6307100000        0.0000000000
 Ni         3.6988800000        8.6307100000        0.0000000000
 Ni         6.1647900000        8.6307100000        0.0000000000
 Ni         8.6307100000        8.6307100000        0.0000000000
 Ni        11.0966300000        8.6307100000        0.0000000000
 Ni        13.5625400000        8.6307100000        0.0000000000
 Ni         1.2329600000       11.0966300000        0.0000000000
 Ni         3.6988800000       11.0966300000        0.0000000000
 Ni         6.1647900000       11.0966300000        0.0000000000
 Ni         8.6307100000       11.0966300000        0.0000000000
 Ni        11.0966300000       11.0966300000        0.0000000000
 Ni        13.5625400000       11.0966300000        0.0000000000
 Ni         1.2329600000       13.5625400000        0.0000000000
 Ni         3.6988800000       13.5625400000        0.0000000000
 Ni         6.1647900000       13.5625400000        0.0000000000
 Ni         8.6307100000       13.5625400000        0.0000000000
 Ni        11.0966300000       13.5625400000        0.0000000000
 Ni        13.5625400000       13.5625400000        0.0000000000
 Ni         0.0000000000        0.0000000000        1.7436700000
 Ni         2.4659200000        0.0000000000        1.7436700000
 Ni         4.9318300000        0.0000000000        1.7436700000
 Ni         7.3977500000        0.0000000000        1.7436700000
 Ni         9.8636700000        0.0000000000        1.7436700000
 Ni        12.3295900000        0.0000000000        1.7436700000
 Ni         0.0000000000        2.4659200000        1.7436700000
 Ni         2.4659200000        2.4659200000        1.7436700000
 Ni         4.9318300000        2.4659200000        1.7436700000
 Ni         7.3977500000        2.4659200000        1.7436700000
 Ni         9.8636700000        2.4659200000        1.7436700000
 Ni        12.3295900000        2.4659200000        1.7436700000
 Ni         0.0000000000        4.9318300000        1.7436700000
 Ni         2.4659200000        4.9318300000        1.7436700000
 Ni         4.9318300000        4.9318300000        1.7436700000
 Ni         7.3977500000        4.9318300000        1.7436700000
 Ni         9.8636700000        4.9318300000        1.7436700000
 Ni        12.3295900000        4.9318300000        1.7436700000
 Ni         0.0000000000        7.3977500000        1.7436700000
 Ni         2.4659200000        7.3977500000        1.7436700000
 Ni         4.9318300000        7.3977500000        1.7436700000
 Ni         7.3977500000        7.3977500000        1.7436700000
 Ni         9.8636700000        7.3977500000        1.7436700000
 Ni        12.3295900000        7.3977500000        1.7436700000
 Ni         0.0000000000        9.8636700000        1.7436700000
 Ni         2.4659200000        9.8636700000        1.7436700000
 Ni         4.9318300000        9.8636700000        1.7436700000
 Ni         7.3977500000        9.8636700000        1.7436700000
 Ni         9.8636700000        9.8636700000        1.7436700000
 Ni        12.3295900000        9.8636700000        1.7436700000
 Ni         0.0000000000       12.3295900000        1.7436700000
 Ni         2.4659200000       12.3295900000        1.7436700000
 Ni         4.9318300000       12.3295900000        1.7436700000
 Ni         7.3977500000       12.3295900000        1.7436700000
 Ni         9.8636700000       12.3295900000        1.7436700000
 Ni        12.3295900000       12.3295900000        1.7436700000
 Ni         1.2329600000        1.2329600000        3.4873300000
 Ni         3.6988800000        1.2329600000        3.4873300000
 Ni         6.1647900000        1.2329600000        3.4873300000
 Ni         8.6307100000        1.2329600000        3.4873300000
 Ni        11.0966300000        1.2329600000        3.4873300000
 Ni        13.5625400000        1.2329600000        3.4873300000
 Ni         1.2329600000        3.6988800000        3.4873300000
 Ni         3.6988800000        3.6988800000        3.4873300000
 Ni         6.1647900000        3.6988800000        3.4873300000
 Ni         8.6307100000        3.6988800000        3.4873300000
 Ni        11.0966300000        3.6988800000        3.4873300000
 Ni        13.5625400000        3.6988800000        3.4873300000
 Ni         1.2329600000        6.1647900000        3.4873300000
 Ni         3.6988800000        6.1647900000        3.4873300000
 Ni         6.1647900000        6.1647900000        3.4873300000
 Ni         8.6307100000        6.1647900000        3.4873300000
 Ni        11.0966300000        6.1647900000        3.4873300000
 Ni        13.5625400000        6.1647900000        3.4873300000
 Ni         1.2329600000        8.6307100000        3.4873300000
 Ni         3.6988800000        8.6307100000        3.4873300000
 Ni         6.1647900000        8.6307100000        3.4873300000
 Ni         8.6307100000        8.6307100000        3.4873300000
 Ni        11.0966300000        8.6307100000        3.4873300000
 Ni        13.5625400000        8.6307100000        3.4873300000
 Ni         1.2329600000       11.0966300000        3.4873300000
 Ni         3.6988800000       11.0966300000        3.4873300000
 Ni         6.1647900000       11.0966300000        3.4873300000
 Ni         8.6307100000       11.0966300000        3.4873300000
 Ni        11.0966300000       11.0966300000        3.4873300000
 Ni        13.5625400000       11.0966300000        3.4873300000
 Ni         1.2329600000       13.5625400000        3.4873300000
 Ni         3.6988800000       13.5625400000        3.4873300000
 Ni         6.1647900000       13.5625400000        3.4873300000
 Ni         8.6307100000       13.5625400000        3.4873300000
 Ni        11.0966300000       13.5625400000        3.4873300000
 Ni        13.5625400000       13.5625400000        3.4873300000
 Ni        -0.0133479013       -0.0169914014        5.2387379574
 Ni         2.4629965735       -0.0231295500        5.2405401483
 Ni         4.9189554736       -0.0223693681        5.2348531722
 Ni         7.3986271926       -0.0195975436        5.2354429100
 Ni         9.8782894530       -0.0149776483        5.2371567681
 Ni        12.3300156765       -0.0130929936        5.2432024574
 Ni        -0.0175556631        2.4661005735        5.2400245086
 Ni         2.4600637912        2.4657114062        5.2375822895
 Ni         4.9175361040        2.4645356217        5.2320193599
 Ni         7.3989478961        2.4657216037        5.2339741657
 Ni         9.8832889413        2.4666205842        5.2374522858
 Ni        12.3303657551        2.4653963209        5.2440909440
 Ni        -0.0170855304        4.9467321162        5.2414194707
 Ni         2.4576101103        4.9477570987        5.2378528945
 Ni         4.9151512266        4.9508359693        5.2354446417
 Ni         7.3980257513        4.9521296873        5.2345369754
 Ni         9.8780200845        4.9490234517        5.2365627230
 Ni        12.3270490411        4.9447673164        5.2424110553
 Ni        -0.0212929512        7.3969032533        5.2454814428
 Ni         2.4602022959        7.3994475160        5.2451405358
 Ni         4.9138666498        7.3979740097        5.2482039394
 Ni         7.3886966533        7.4027573028        5.2468110595
 Ni         9.8413530271        7.4005954055        5.2460193696
 Ni        12.3204609115        7.4008507549        5.2433373590
 Ni        -0.0177021196        9.8506688341        5.2418208144
 Ni         2.4610102276        9.8743787387        5.2415764085
 Ni         4.9167949659        9.8503246615        5.2459640074
 Ni         7.3940029033        9.8809820187        5.2425536114
 Ni         9.8480036545        9.8758393916        5.2423272776
 Ni        12.3230627218        9.8751599783        5.2420318216
 Ni        -0.0141079417       12.3226517395        5.2412900751
 Ni         2.4618976397       12.3257951663        5.2395043327
 Ni         4.9199824331       12.3200483689        5.2409595259
 Ni         7.3998505743       12.3285462080        5.2433881035
 Ni         9.8805625202       12.3313634638        5.2390762238
 Ni        12.3295078024       12.3288795238        5.2453606872
 Ni         1.2230251277        1.2191800208        6.9748265827
 Ni         3.7052408896        1.2133408637        6.9671373658
 Ni         6.1599721914        1.2186420888        6.9576008781
 Ni         8.6391638365        1.2237603371        6.9606957231
 Ni        11.0958472263        1.2233733520        7.0099731078
 Ni        13.5694836515        1.2223573263        7.0161368335
 Ni         1.2219075715        3.7061659042        6.9985388030
 Ni         3.6998853788        3.7037210030        6.9666401307
 Ni         6.1569371140        3.7066422809        6.9601887969
 Ni         8.6363067358        3.7125840660        6.9605641806
 Ni        11.0924775657        3.7060782179        7.0069930146
 Ni        13.5662342360        3.7008606706        7.0098509652
 Ni         1.2162937019        6.1551651137        7.0112128099
 Ni         3.6992402214        6.1587559907        7.0218643859
 Ni         6.1456874892        6.1584526506        7.0188226764
 Ni         8.5924891700        6.1669098836        7.0186406440
 Ni        11.0737226905        6.1588230182        7.0146779639
 Ni        13.5290629198        6.1576033822        7.0163907063
 Ni         1.2129030413        8.6323988934        7.0008529954
 Ni         3.6950150705        8.6271184456        7.0209534696
 Ni         6.1468912390        8.6358118096        7.0053038076
 Ni         8.5956874930        8.6425556411        7.0178867913
 Ni        11.0760675533        8.6391613926        7.0076202659
 Ni        13.5265631696        8.6348670145        7.0115279124
 Ni         1.2246528353       11.0824883399        7.0097067848
 Ni         3.7057525745       11.0760456221        7.0211307288
 Ni         6.1573079418       11.0871081642        7.0150527385
 Ni         8.6327469386       11.0966633845        7.0128802630
 Ni        11.0873742160       11.0950826436        7.0099280030
 Ni        13.5681472253       11.0914286114        7.0124737995
 Ni         1.2262849949       13.5341527643        7.0001663178
 Ni         3.7082109265       13.5255902212        7.0078228507
 Ni         6.1611226132       13.5652852994        6.9986896576
 Ni         8.6384752887       13.5695305897        7.0060737946
 Ni        11.0895224426       13.5683272287        7.0167897561
 Ni        13.5689397988       13.5648764018        7.0150950976
 Ni         0.0247113123       -0.0209566228        8.7260354313
 Ni         2.4701454339       -0.0206744108        8.6750601917
 Ni         4.9492605341       -0.0231776649        8.7195884578
 Ni         7.3968230857        0.0313489843        8.7189840864
 Ni         9.8415816332        0.0219343240        8.7265299331
 Ni        12.3297335099       -0.0198850608        8.7290009235
 Ni         0.0235130759        2.4596568637        8.7230411944
 Ni         2.4727546454        2.4592988311        8.6693128072
 Ni         4.9514109627        2.4133194944        8.6709612712
 Ni         7.3970837690        2.4662295868        8.6660209997
 Ni         9.8392648402        2.4676757467        8.6789395200
 Ni        12.3293111344        2.4622146425        8.7238179956
 Ni        -0.0206895646        4.9130291003        8.7281714200
 Ni         2.4627003371        4.9080852625        8.7261081811
 Ni         4.9120538058        4.8313286269        8.7237328883
 Ni         7.3876247439        4.8982873463        8.7240337785
 Ni         9.8358621460        4.9126264955        8.7251857239
 Ni        12.3205280914        4.9105890955        8.7290819493
 Ni        -0.0374750837        7.3937006227        8.7243586385
 Ni         2.3894559539        7.3932731969        8.7238602117
 Cu         4.8330687933        7.2945614911        8.8834111027
 Ni         7.4020677500        7.3417625015        8.8023518470
 Ni         9.8373051314        7.3995668927        8.7264298929
 Ni        12.2800155218        7.3982071860        8.7288966562
 Ni        -0.0281208494        9.8394041915        8.7287626071
 Ni         2.4114190764        9.8385898509        8.7307315632
 Ni         4.8514588492        9.8961360318        8.8077020573
 Ni         7.4638874905        9.9601277631        8.7940854483
 Ni         9.8904291858        9.8770902021        8.7292663054
 Ni        12.3263959418        9.8831996476        8.7295319388
 Ni         0.0194858299       12.3231100261        8.7288527789
 Ni         2.4700233156       12.3206201245        8.7276075165
 Ni         4.9553137252       12.3314901718        8.7312107483
 Ni         7.3968469600       12.3876415188        8.7267757226
 Ni         9.8445523284       12.3334302120        8.7298110018
 Ni        12.3288945464       12.3289959149        8.7264379865
  S         6.2283540111        8.7224941959        9.9980819645
  C         6.2933563229        8.7940285384       11.8320566947
  H         7.0757602549        8.1025859386       12.1643971667
  H         5.3106231893        8.4951964747       12.2136848714
  H         6.5298816283        9.8263116410       12.1135879921
