# Supplementary material for: Single Atom Alloys Segregation in the Presence of Ligands
Source: J Phys Chem C Nanomater Interfaces. 2023 Nov 13;127(46):22790–8. doi: 10.1021/acs.jpcc.3c05827 (PMC10683009; doi:10.1021/acs.jpcc.3c05827)
Supplement: Supplementary file 2 — jp3c05827_si_002.zip [file jp3c05827_si_002.zip › xyz/RSCH3/100/ni/ni100sch3.txt]

     221

 Ni         1.2329600000        1.2329600000        0.0000000000
 Ni         3.6988800000        1.2329600000        0.0000000000
 Ni         6.1647900000        1.2329600000        0.0000000000
 Ni         8.6307100000        1.2329600000        0.0000000000
 Ni        11.0966300000        1.2329600000        0.0000000000
 Ni        13.5625400000        1.2329600000        0.0000000000
 Ni         1.2329600000        3.6988800000        0.0000000000
 Ni         3.6988800000        3.6988800000        0.0000000000
 Ni         6.1647900000        3.6988800000        0.0000000000
 Ni         8.6307100000        3.6988800000        0.0000000000
 Ni        11.0966300000        3.6988800000        0.0000000000
 Ni        13.5625400000        3.6988800000        0.0000000000
 Ni         1.2329600000        6.1647900000        0.0000000000
 Ni         3.6988800000        6.1647900000        0.0000000000
 Ni         6.1647900000        6.1647900000        0.0000000000
 Ni         8.6307100000        6.1647900000        0.0000000000
 Ni        11.0966300000        6.1647900000        0.0000000000
 Ni        13.5625400000        6.1647900000        0.0000000000
 Ni         1.2329600000        8.6307100000        0.0000000000
 Ni         3.6988800000        8.6307100000        0.0000000000
 Ni         6.1647900000        8.6307100000        0.0000000000
 Ni         8.6307100000        8.6307100000        0.0000000000
 Ni        11.0966300000        8.6307100000        0.0000000000
 Ni        13.5625400000        8.6307100000        0.0000000000
 Ni         1.2329600000       11.0966300000        0.0000000000
 Ni         3.6988800000       11.0966300000        0.0000000000
 Ni         6.1647900000       11.0966300000        0.0000000000
 Ni         8.6307100000       11.0966300000        0.0000000000
 Ni        11.0966300000       11.0966300000        0.0000000000
 Ni        13.5625400000       11.0966300000        0.0000000000
 Ni         1.2329600000       13.5625400000        0.0000000000
 Ni         3.6988800000       13.5625400000        0.0000000000
 Ni         6.1647900000       13.5625400000        0.0000000000
 Ni         8.6307100000       13.5625400000        0.0000000000
 Ni        11.0966300000       13.5625400000        0.0000000000
 Ni        13.5625400000       13.5625400000        0.0000000000
 Ni         0.0000000000        0.0000000000        1.7436700000
 Ni         2.4659200000        0.0000000000        1.7436700000
 Ni         4.9318300000        0.0000000000        1.7436700000
 Ni         7.3977500000        0.0000000000        1.7436700000
 Ni         9.8636700000        0.0000000000        1.7436700000
 Ni        12.3295900000        0.0000000000        1.7436700000
 Ni         0.0000000000        2.4659200000        1.7436700000
 Ni         2.4659200000        2.4659200000        1.7436700000
 Ni         4.9318300000        2.4659200000        1.7436700000
 Ni         7.3977500000        2.4659200000        1.7436700000
 Ni         9.8636700000        2.4659200000        1.7436700000
 Ni        12.3295900000        2.4659200000        1.7436700000
 Ni         0.0000000000        4.9318300000        1.7436700000
 Ni         2.4659200000        4.9318300000        1.7436700000
 Ni         4.9318300000        4.9318300000        1.7436700000
 Ni         7.3977500000        4.9318300000        1.7436700000
 Ni         9.8636700000        4.9318300000        1.7436700000
 Ni        12.3295900000        4.9318300000        1.7436700000
 Ni         0.0000000000        7.3977500000        1.7436700000
 Ni         2.4659200000        7.3977500000        1.7436700000
 Ni         4.9318300000        7.3977500000        1.7436700000
 Ni         7.3977500000        7.3977500000        1.7436700000
 Ni         9.8636700000        7.3977500000        1.7436700000
 Ni        12.3295900000        7.3977500000        1.7436700000
 Ni         0.0000000000        9.8636700000        1.7436700000
 Ni         2.4659200000        9.8636700000        1.7436700000
 Ni         4.9318300000        9.8636700000        1.7436700000
 Ni         7.3977500000        9.8636700000        1.7436700000
 Ni         9.8636700000        9.8636700000        1.7436700000
 Ni        12.3295900000        9.8636700000        1.7436700000
 Ni         0.0000000000       12.3295900000        1.7436700000
 Ni         2.4659200000       12.3295900000        1.7436700000
 Ni         4.9318300000       12.3295900000        1.7436700000
 Ni         7.3977500000       12.3295900000        1.7436700000
 Ni         9.8636700000       12.3295900000        1.7436700000
 Ni        12.3295900000       12.3295900000        1.7436700000
 Ni         1.2329600000        1.2329600000        3.4873300000
 Ni         3.6988800000        1.2329600000        3.4873300000
 Ni         6.1647900000        1.2329600000        3.4873300000
 Ni         8.6307100000        1.2329600000        3.4873300000
 Ni        11.0966300000        1.2329600000        3.4873300000
 Ni        13.5625400000        1.2329600000        3.4873300000
 Ni         1.2329600000        3.6988800000        3.4873300000
 Ni         3.6988800000        3.6988800000        3.4873300000
 Ni         6.1647900000        3.6988800000        3.4873300000
 Ni         8.6307100000        3.6988800000        3.4873300000
 Ni        11.0966300000        3.6988800000        3.4873300000
 Ni        13.5625400000        3.6988800000        3.4873300000
 Ni         1.2329600000        6.1647900000        3.4873300000
 Ni         3.6988800000        6.1647900000        3.4873300000
 Ni         6.1647900000        6.1647900000        3.4873300000
 Ni         8.6307100000        6.1647900000        3.4873300000
 Ni        11.0966300000        6.1647900000        3.4873300000
 Ni        13.5625400000        6.1647900000        3.4873300000
 Ni         1.2329600000        8.6307100000        3.4873300000
 Ni         3.6988800000        8.6307100000        3.4873300000
 Ni         6.1647900000        8.6307100000        3.4873300000
 Ni         8.6307100000        8.6307100000        3.4873300000
 Ni        11.0966300000        8.6307100000        3.4873300000
 Ni        13.5625400000        8.6307100000        3.4873300000
 Ni         1.2329600000       11.0966300000        3.4873300000
 Ni         3.6988800000       11.0966300000        3.4873300000
 Ni         6.1647900000       11.0966300000        3.4873300000
 Ni         8.6307100000       11.0966300000        3.4873300000
 Ni        11.0966300000       11.0966300000        3.4873300000
 Ni        13.5625400000       11.0966300000        3.4873300000
 Ni         1.2329600000       13.5625400000        3.4873300000
 Ni         3.6988800000       13.5625400000        3.4873300000
 Ni         6.1647900000       13.5625400000        3.4873300000
 Ni         8.6307100000       13.5625400000        3.4873300000
 Ni        11.0966300000       13.5625400000        3.4873300000
 Ni        13.5625400000       13.5625400000        3.4873300000
 Ni         0.0019267137       -0.0058945386        5.2252057959
 Ni         2.4685892231       -0.0164849033        5.2319362299
 Ni         4.9282645849       -0.0201451827        5.2315372433
 Ni         7.3944167653       -0.0196951156        5.2335363703
 Ni         9.8480569963       -0.0148108120        5.2292262193
 Ni        12.3273539398       -0.0122343106        5.2300748107
 Ni        -0.0085495608        2.4683791246        5.2301632283
 Ni         2.4643555361        2.4664410224        5.2334677779
 Ni         4.9199254203        2.4659610309        5.2306398020
 Ni         7.3936346570        2.4658966040        5.2323799104
 Ni         9.8492786513        2.4663848898        5.2297845466
 Ni        12.3268491153        2.4667661615        5.2329042797
 Ni        -0.0116137162        4.9521630871        5.2336024589
 Ni         2.4585838622        4.9496020213        5.2334747436
 Ni         4.9119723083        4.9547011360        5.2357413763
 Ni         7.3917498242        4.9518912096        5.2338887256
 Ni         9.8483846760        4.9457848236        5.2288415039
 Ni        12.3271792109        4.9502021508        5.2344051875
 Ni        -0.0144944304        7.3977064864        5.2414979666
 Ni         2.4580731309        7.3980484477        5.2408838688
 Ni         4.9108399892        7.3996765056        5.2455877107
 Ni         7.3874288053        7.3986830685        5.2438084712
 Ni         9.8378238657        7.4000371360        5.2394965511
 Ni        12.3269643306        7.3978898400        5.2394682507
 Ni        -0.0107108519        9.8437665439        5.2333281795
 Ni         2.4627699502        9.8494623219        5.2375510300
 Ni         4.9136583118        9.8474378483        5.2434517534
 Ni         7.3873180527        9.8511086329        5.2420809323
 Ni         9.8381800684        9.8759266691        5.2368927277
 Ni        12.3262643461        9.8472369608        5.2340014025
 Ni        -0.0057673771       12.3237740489        5.2299135185
 Ni         2.4640781078       12.3232491577        5.2318017325
 Ni         4.9202098495       12.3148597291        5.2337033295
 Ni         7.3941286845       12.3202864192        5.2369750388
 Ni         9.8439338369       12.3288533004        5.2336147584
 Ni        12.3255311073       12.3246618101        5.2333693204
 Ni         1.2291022257        1.2238627578        6.9595848442
 Ni         3.7061175699        1.2186030830        6.9637288128
 Ni         6.1574007669        1.2203693019        6.9552786594
 Ni         8.6344392565        1.2252640534        6.9561110522
 Ni        11.0892202050        1.2252607433        6.9607457276
 Ni        13.5695324550        1.2236743378        6.9658826843
 Ni         1.2229525986        3.7081862229        6.9612130701
 Ni         3.7020037051        3.7090198620        6.9594066773
 Ni         6.1567342981        3.7082565159        6.9584111551
 Ni         8.6262003483        3.7092983205        6.9593134985
 Ni        11.0860878149        3.7043012942        6.9582629455
 Ni        13.5682772820        3.7048857348        6.9643457423
 Ni         1.2161707822        6.1609926761        7.0105993172
 Ni         3.6742262564        6.1889673801        7.0112247012
 Ni         6.1442427785        6.1621170654        7.0129052134
 Ni         8.5892622470        6.1622858970        7.0091041169
 Ni        11.0763504639        6.1580244234        6.9671231142
 Ni        13.5639762892        6.1592530174        7.0078106094
 Ni         1.2132074851        8.6362385776        7.0107454773
 Ni         3.6634654345        8.6382842072        7.0199098592
 Ni         6.1391976752        8.6319505329        7.0022105176
 Ni         8.5893385100        8.6379437569        7.0127179230
 Ni        11.0787886343        8.6384211757        6.9618367148
 Ni        13.5635073331        8.6341780169        7.0058504057
 Ni         1.2262829520       11.0847041710        6.9632027199
 Ni         3.7062631532       11.0789649323        7.0102142437
 Ni         6.1493581875       11.0790710499        7.0135389516
 Ni         8.5912804295       11.0844482230        7.0102648091
 Ni        11.0810226370       11.0928664665        6.9586242325
 Ni        13.5687385853       11.0890019730        6.9619821755
 Ni         1.2300697027       13.5625090799        6.9575325485
 Ni         3.7093908985       13.5302448415        6.9712008988
 Ni         6.1606476268       13.5321559349        6.9736391462
 Ni         8.6233984951       13.5566268814        6.9873640912
 Ni        11.0854727828       13.5674561230        6.9638678462
 Ni        13.5699733077       13.5657384897        6.9622981621
 Ni         0.0196892881       -0.0187480923        8.6718811180
 Ni         2.4704937467       -0.0220189149        8.6668852187
 Ni         4.9491294343       -0.0208990005        8.6720303748
 Ni         7.3958798798        0.0198777278        8.6715738715
 Ni         9.8497750093        0.0160886418        8.6741438374
 Ni        12.3296613918       -0.0197800820        8.6682068739
 Ni         0.0199589233        2.4617091735        8.6692826148
 Ni         2.4701651639        2.4616922418        8.6637148838
 Ni         4.9501111693        2.4589801740        8.6674294614
 Ni         7.3969852648        2.4635589286        8.6653658155
 Ni         9.8448331470        2.4667166273        8.6672166509
 Ni        12.3289035671        2.4620649154        8.6644268996
 Ni        -0.0208715554        4.9066490616        8.7215283759
 Ni         2.4597491232        4.9074576572        8.6806241701
 Ni         4.9094179207        4.8982533624        8.6835690994
 Ni         7.3885496092        4.8959303833        8.7215370464
 Ni         9.8426311289        4.9132486094        8.6753017411
 Ni        12.3196303800        4.9100037429        8.6726499695
 Ni        -0.0349281902        7.3975327799        8.7285801460
 Ni         2.4038373963        7.3987714625        8.7305083724
 Ni         4.8360792071        7.3326090767        8.7990274040
 Ni         7.4048445764        7.3319688132        8.7965061087
 Ni         9.8420163351        7.3987860425        8.6739667388
 Ni        12.2789737157        7.3979707207        8.6741438976
 Ni        -0.0294003483        9.8883992121        8.7242552954
 Ni         2.4038991524        9.8863925630        8.7280258539
 Ni         4.8368738936        9.9015713216        8.8029726518
 Ni         7.4138015072        9.9015214849        8.8010282189
 Ni         9.8845039710        9.8775270169        8.6805635917
 Ni        12.3238000176        9.8847269351        8.6730330698
 Ni         0.0194443708       12.3293222891        8.6701762071
 Ni         2.4664434305       12.3293486659        8.6741670591
 Ni         4.9502854685       12.3339972894        8.7264617490
 Ni         7.3954796361       12.3408159002        8.7257276533
 Ni         9.8527238180       12.3319878433        8.6748102476
 Ni        12.3291450864       12.3288672688        8.6648017268
  S         6.1221933503        8.6183950099        9.9529807967
  C         6.1198585757        8.6175094332       11.7887348326
  H         6.8315479541        7.8538242693       12.1220501486
  H         5.1013023588        8.3823687364       12.1176511443
  H         6.4238780458        9.6164709669       12.1212391066
