# Supplementary material for: Single Atom Alloys Segregation in the Presence of Ligands
Source: J Phys Chem C Nanomater Interfaces. 2023 Nov 13;127(46):22790–8. doi: 10.1021/acs.jpcc.3c05827 (PMC10683009; doi:10.1021/acs.jpcc.3c05827)
Supplement: Supplementary file 2 — jp3c05827_si_002.zip [file jp3c05827_si_002.zip › xyz/RSCH3/100/ni/ni100agsch3.txt]

     221

 Ni         1.2329600000        1.2329600000        0.0000000000
 Ni         3.6988800000        1.2329600000        0.0000000000
 Ni         6.1647900000        1.2329600000        0.0000000000
 Ni         8.6307100000        1.2329600000        0.0000000000
 Ni        11.0966300000        1.2329600000        0.0000000000
 Ni        13.5625400000        1.2329600000        0.0000000000
 Ni         1.2329600000        3.6988800000        0.0000000000
 Ni         3.6988800000        3.6988800000        0.0000000000
 Ni         6.1647900000        3.6988800000        0.0000000000
 Ni         8.6307100000        3.6988800000        0.0000000000
 Ni        11.0966300000        3.6988800000        0.0000000000
 Ni        13.5625400000        3.6988800000        0.0000000000
 Ni         1.2329600000        6.1647900000        0.0000000000
 Ni         3.6988800000        6.1647900000        0.0000000000
 Ni         6.1647900000        6.1647900000        0.0000000000
 Ni         8.6307100000        6.1647900000        0.0000000000
 Ni        11.0966300000        6.1647900000        0.0000000000
 Ni        13.5625400000        6.1647900000        0.0000000000
 Ni         1.2329600000        8.6307100000        0.0000000000
 Ni         3.6988800000        8.6307100000        0.0000000000
 Ni         6.1647900000        8.6307100000        0.0000000000
 Ni         8.6307100000        8.6307100000        0.0000000000
 Ni        11.0966300000        8.6307100000        0.0000000000
 Ni        13.5625400000        8.6307100000        0.0000000000
 Ni         1.2329600000       11.0966300000        0.0000000000
 Ni         3.6988800000       11.0966300000        0.0000000000
 Ni         6.1647900000       11.0966300000        0.0000000000
 Ni         8.6307100000       11.0966300000        0.0000000000
 Ni        11.0966300000       11.0966300000        0.0000000000
 Ni        13.5625400000       11.0966300000        0.0000000000
 Ni         1.2329600000       13.5625400000        0.0000000000
 Ni         3.6988800000       13.5625400000        0.0000000000
 Ni         6.1647900000       13.5625400000        0.0000000000
 Ni         8.6307100000       13.5625400000        0.0000000000
 Ni        11.0966300000       13.5625400000        0.0000000000
 Ni        13.5625400000       13.5625400000        0.0000000000
 Ni         0.0000000000        0.0000000000        1.7436700000
 Ni         2.4659200000        0.0000000000        1.7436700000
 Ni         4.9318300000        0.0000000000        1.7436700000
 Ni         7.3977500000        0.0000000000        1.7436700000
 Ni         9.8636700000        0.0000000000        1.7436700000
 Ni        12.3295900000        0.0000000000        1.7436700000
 Ni         0.0000000000        2.4659200000        1.7436700000
 Ni         2.4659200000        2.4659200000        1.7436700000
 Ni         4.9318300000        2.4659200000        1.7436700000
 Ni         7.3977500000        2.4659200000        1.7436700000
 Ni         9.8636700000        2.4659200000        1.7436700000
 Ni        12.3295900000        2.4659200000        1.7436700000
 Ni         0.0000000000        4.9318300000        1.7436700000
 Ni         2.4659200000        4.9318300000        1.7436700000
 Ni         4.9318300000        4.9318300000        1.7436700000
 Ni         7.3977500000        4.9318300000        1.7436700000
 Ni         9.8636700000        4.9318300000        1.7436700000
 Ni        12.3295900000        4.9318300000        1.7436700000
 Ni         0.0000000000        7.3977500000        1.7436700000
 Ni         2.4659200000        7.3977500000        1.7436700000
 Ni         4.9318300000        7.3977500000        1.7436700000
 Ni         7.3977500000        7.3977500000        1.7436700000
 Ni         9.8636700000        7.3977500000        1.7436700000
 Ni        12.3295900000        7.3977500000        1.7436700000
 Ni         0.0000000000        9.8636700000        1.7436700000
 Ni         2.4659200000        9.8636700000        1.7436700000
 Ni         4.9318300000        9.8636700000        1.7436700000
 Ni         7.3977500000        9.8636700000        1.7436700000
 Ni         9.8636700000        9.8636700000        1.7436700000
 Ni        12.3295900000        9.8636700000        1.7436700000
 Ni         0.0000000000       12.3295900000        1.7436700000
 Ni         2.4659200000       12.3295900000        1.7436700000
 Ni         4.9318300000       12.3295900000        1.7436700000
 Ni         7.3977500000       12.3295900000        1.7436700000
 Ni         9.8636700000       12.3295900000        1.7436700000
 Ni        12.3295900000       12.3295900000        1.7436700000
 Ni         1.2329600000        1.2329600000        3.4873300000
 Ni         3.6988800000        1.2329600000        3.4873300000
 Ni         6.1647900000        1.2329600000        3.4873300000
 Ni         8.6307100000        1.2329600000        3.4873300000
 Ni        11.0966300000        1.2329600000        3.4873300000
 Ni        13.5625400000        1.2329600000        3.4873300000
 Ni         1.2329600000        3.6988800000        3.4873300000
 Ni         3.6988800000        3.6988800000        3.4873300000
 Ni         6.1647900000        3.6988800000        3.4873300000
 Ni         8.6307100000        3.6988800000        3.4873300000
 Ni        11.0966300000        3.6988800000        3.4873300000
 Ni        13.5625400000        3.6988800000        3.4873300000
 Ni         1.2329600000        6.1647900000        3.4873300000
 Ni         3.6988800000        6.1647900000        3.4873300000
 Ni         6.1647900000        6.1647900000        3.4873300000
 Ni         8.6307100000        6.1647900000        3.4873300000
 Ni        11.0966300000        6.1647900000        3.4873300000
 Ni        13.5625400000        6.1647900000        3.4873300000
 Ni         1.2329600000        8.6307100000        3.4873300000
 Ni         3.6988800000        8.6307100000        3.4873300000
 Ni         6.1647900000        8.6307100000        3.4873300000
 Ni         8.6307100000        8.6307100000        3.4873300000
 Ni        11.0966300000        8.6307100000        3.4873300000
 Ni        13.5625400000        8.6307100000        3.4873300000
 Ni         1.2329600000       11.0966300000        3.4873300000
 Ni         3.6988800000       11.0966300000        3.4873300000
 Ni         6.1647900000       11.0966300000        3.4873300000
 Ni         8.6307100000       11.0966300000        3.4873300000
 Ni        11.0966300000       11.0966300000        3.4873300000
 Ni        13.5625400000       11.0966300000        3.4873300000
 Ni         1.2329600000       13.5625400000        3.4873300000
 Ni         3.6988800000       13.5625400000        3.4873300000
 Ni         6.1647900000       13.5625400000        3.4873300000
 Ni         8.6307100000       13.5625400000        3.4873300000
 Ni        11.0966300000       13.5625400000        3.4873300000
 Ni        13.5625400000       13.5625400000        3.4873300000
 Ni         0.0152833994       -0.0161144882        5.2295466030
 Ni         2.4687611786       -0.0233559981        5.2359160370
 Ni         4.9154076595       -0.0199752655        5.2307341610
 Ni         7.3948345542        0.0161645422        5.2293632729
 Ni         9.8531632795        0.0176795941        5.2275201080
 Ni        12.3303837295       -0.0109577058        5.2303563559
 Ni        -0.0123885864        2.4646090830        5.2304105138
 Ni         2.4614823620        2.4634766820        5.2310159473
 Ni         4.9149735933        2.4660495830        5.2305520935
 Ni         7.3924923292        2.4746511557        5.2308043027
 Ni         9.8478813047        2.4760449622        5.2311623506
 Ni        12.3255288331        2.4628027045        5.2330284523
 Ni        -0.0157812752        4.9439602124        5.2274914082
 Ni         2.4601741654        4.9455681948        5.2286065309
 Ni         4.9129618984        4.9531821201        5.2390580930
 Ni         7.3896391616        4.9591613236        5.2368413071
 Ni         9.8393075460        4.9504071166        5.2340105276
 Ni        12.3196184811        4.9195899466        5.2289652472
 Ni        -0.0201370814        7.4012175372        5.2326195838
 Ni         2.4630219635        7.3973193068        5.2389484190
 Ni         4.9125381143        7.3963613177        5.2557254478
 Ni         7.3848389083        7.4064864087        5.2437604498
 Ni         9.8358942552        7.4014242543        5.2372413447
 Ni        12.3194003706        7.3981229949        5.2290583158
 Ni         0.0163860448        9.8782428409        5.2326938903
 Ni         2.4728160896        9.8509034086        5.2393341862
 Ni         4.9174111184        9.8439555363        5.2461325210
 Ni         7.3908329026        9.8812904680        5.2384647507
 Ni         9.8437562819        9.8771924142        5.2310476647
 Ni        12.3277868711        9.8782260032        5.2276092851
 Ni         0.0222979511       12.3258015468        5.2350640614
 Ni         2.4706058409       12.3198367908        5.2358071155
 Ni         4.9154006679       12.3163130080        5.2367934782
 Ni         7.3955264671       12.3335534713        5.2324130896
 Ni         9.8812086419       12.3396711361        5.2191106858
 Ni        12.3354974874       12.3299650482        5.2330847394
 Ni         1.2289251054        1.2215049460        6.9606040005
 Ni         3.7024637961        1.2123332326        6.9607570564
 Ni         6.1577963738        1.2246319033        6.9512055630
 Ni         8.6339258208        1.2642382844        6.9585887258
 Ni        11.0900880346        1.2285849087        6.9635628733
 Ni        13.5706695226        1.2222398271        6.9660987630
 Ni         1.2222844410        3.7086011822        6.9638774405
 Ni         3.6720903333        3.6977231670        6.9576584672
 Ni         6.1497090643        3.7117192761        6.9559620774
 Ni         8.5974503182        3.7283705189        6.9774253085
 Ni        11.0790719703        3.7059452256        6.9626235629
 Ni        13.5667117390        3.7013272705        6.9638280575
 Ni         1.2126055995        6.1557236160        6.9623999113
 Ni         3.6665435217        6.1512968208        7.0225018977
 Ni         6.1337864747        6.1989889672        7.0275514101
 Ni         8.5797994146        6.2073124600        7.0185479084
 Ni        11.0726558238        6.1572776030        6.9581666917
 Ni        13.5228239901        6.1559952657        6.9570995116
 Ni         1.2174940860        8.6368670702        6.9623155738
 Ni         3.7061524547        8.5934341200        7.0318254415
 Ni         6.1490584491        8.6406454938        7.0133791013
 Ni         8.5967793400        8.6514867658        7.0044574894
 Ni        11.0787471658        8.6419818296        6.9527852367
 Ni        13.5285488429        8.6408311209        6.9541334265
 Ni         1.2706786547       11.0815563809        7.0073535435
 Ni         3.7177284377       11.0631840524        7.0262158907
 Ni         6.1547941384       11.0875843089        7.0044466285
 Ni         8.6384206183       11.1332917339        6.9553400437
 Ni        11.0907665224       11.0997507657        6.9567492609
 Ni        13.5779535976       11.0932452987        6.9615416052
 Ni         1.2517914984       13.5373298544        6.9738801506
 Ni         3.7090021783       13.5210219808        7.0030888006
 Ni         6.1571438687       13.5675622650        6.9556500668
 Ni         8.6382701091       13.5820508972        6.9542361251
 Ni        11.0884535511       13.5718854760        6.9630794854
 Ni        13.5747325080       13.5652639235        6.9626956043
 Ni         0.0219703769       -0.0211230337        8.6711489769
 Ni         2.4694665077       -0.0208752708        8.6717659825
 Ni         4.9530973424       -0.0290684331        8.6762469200
 Ni         7.3981591224        0.0316852017        8.6675406158
 Ni         9.8438702946        0.0232836406        8.6706182981
 Ni        12.3297917745       -0.0198671357        8.6684799476
 Ni         0.0190738006        2.4656269122        8.6687826699
 Ni         2.4691252316        2.4607444094        8.6660418336
 Ni         4.9469113508        2.3913139344        8.6687289523
 Ni         7.3922213456        2.4751404739        8.6687284034
 Ni         9.8451188935        2.4765421946        8.6697911797
 Ni        12.3288119036        2.4624224095        8.6649895847
 Ni        -0.0232429679        4.9530705317        8.6714749145
 Ni         2.4555440523        4.9107513053        8.7243691547
 Ni         4.9031819470        4.7172329817        8.7231257145
 Ni         7.3378103180        4.9573872708        8.7255279459
 Ni         9.8325341550        4.9558934093        8.6730577981
 Ni        12.3177808552        4.9106330294        8.6698180334
 Ni        -0.0960403828        7.3980237189        8.6665924187
 Ni         2.2621703319        7.3936819347        8.7208552483
 Ag         4.7432923456        7.1965795378        9.2043784861
 Ni         7.4610084552        7.4051953994        8.8544926543
 Ni         9.8865193333        7.4094407900        8.6761022809
 Ni        12.2800455447        7.3977215567        8.6683754805
 Ni        -0.0201529603        9.8402321328        8.6725257486
 Ni         2.4638629575        9.8285416735        8.7294516306
 Ni         4.9081619161        9.9047051286        8.8531603738
 Ni         7.5194296483       10.0173074389        8.7359598510
 Ni         9.9011756443        9.8871972008        8.6713625226
 Ni        12.3298624132        9.8833466314        8.6700966773
 Ni         0.0181562166       12.3244343092        8.6732964436
 Ni         2.4723462645       12.3209183312        8.7275243203
 Ni         4.9594401235       12.3327035305        8.7263329810
 Ni         7.3983520733       12.4001794884        8.6705116208
 Ni         9.8491326114       12.3380984744        8.6723826752
 Ni        12.3304049931       12.3291242923        8.6653265279
  S         6.4003104357        8.8772214632       10.0894371471
  C         6.6616721467        9.1554913243       11.8855250523
  H         7.7078876323        8.9160134221       12.1066045092
  H         5.9796745117        8.4987453636       12.4373278127
  H         6.4472395239       10.2106118109       12.0888189056
