# Supplementary material for: Single Atom Alloys Segregation in the Presence of Ligands
Source: J Phys Chem C Nanomater Interfaces. 2023 Nov 13;127(46):22790–8. doi: 10.1021/acs.jpcc.3c05827 (PMC10683009; doi:10.1021/acs.jpcc.3c05827)
Supplement: Supplementary file 2 — jp3c05827_si_002.zip [file jp3c05827_si_002.zip › xyz/RSCH3/100/ni/ni100ptsch3.txt]

     221

 Ni         1.2329600000        1.2329600000        0.0000000000
 Ni         3.6988800000        1.2329600000        0.0000000000
 Ni         6.1647900000        1.2329600000        0.0000000000
 Ni         8.6307100000        1.2329600000        0.0000000000
 Ni        11.0966300000        1.2329600000        0.0000000000
 Ni        13.5625400000        1.2329600000        0.0000000000
 Ni         1.2329600000        3.6988800000        0.0000000000
 Ni         3.6988800000        3.6988800000        0.0000000000
 Ni         6.1647900000        3.6988800000        0.0000000000
 Ni         8.6307100000        3.6988800000        0.0000000000
 Ni        11.0966300000        3.6988800000        0.0000000000
 Ni        13.5625400000        3.6988800000        0.0000000000
 Ni         1.2329600000        6.1647900000        0.0000000000
 Ni         3.6988800000        6.1647900000        0.0000000000
 Ni         6.1647900000        6.1647900000        0.0000000000
 Ni         8.6307100000        6.1647900000        0.0000000000
 Ni        11.0966300000        6.1647900000        0.0000000000
 Ni        13.5625400000        6.1647900000        0.0000000000
 Ni         1.2329600000        8.6307100000        0.0000000000
 Ni         3.6988800000        8.6307100000        0.0000000000
 Ni         6.1647900000        8.6307100000        0.0000000000
 Ni         8.6307100000        8.6307100000        0.0000000000
 Ni        11.0966300000        8.6307100000        0.0000000000
 Ni        13.5625400000        8.6307100000        0.0000000000
 Ni         1.2329600000       11.0966300000        0.0000000000
 Ni         3.6988800000       11.0966300000        0.0000000000
 Ni         6.1647900000       11.0966300000        0.0000000000
 Ni         8.6307100000       11.0966300000        0.0000000000
 Ni        11.0966300000       11.0966300000        0.0000000000
 Ni        13.5625400000       11.0966300000        0.0000000000
 Ni         1.2329600000       13.5625400000        0.0000000000
 Ni         3.6988800000       13.5625400000        0.0000000000
 Ni         6.1647900000       13.5625400000        0.0000000000
 Ni         8.6307100000       13.5625400000        0.0000000000
 Ni        11.0966300000       13.5625400000        0.0000000000
 Ni        13.5625400000       13.5625400000        0.0000000000
 Ni         0.0000000000        0.0000000000        1.7436700000
 Ni         2.4659200000        0.0000000000        1.7436700000
 Ni         4.9318300000        0.0000000000        1.7436700000
 Ni         7.3977500000        0.0000000000        1.7436700000
 Ni         9.8636700000        0.0000000000        1.7436700000
 Ni        12.3295900000        0.0000000000        1.7436700000
 Ni         0.0000000000        2.4659200000        1.7436700000
 Ni         2.4659200000        2.4659200000        1.7436700000
 Ni         4.9318300000        2.4659200000        1.7436700000
 Ni         7.3977500000        2.4659200000        1.7436700000
 Ni         9.8636700000        2.4659200000        1.7436700000
 Ni        12.3295900000        2.4659200000        1.7436700000
 Ni         0.0000000000        4.9318300000        1.7436700000
 Ni         2.4659200000        4.9318300000        1.7436700000
 Ni         4.9318300000        4.9318300000        1.7436700000
 Ni         7.3977500000        4.9318300000        1.7436700000
 Ni         9.8636700000        4.9318300000        1.7436700000
 Ni        12.3295900000        4.9318300000        1.7436700000
 Ni         0.0000000000        7.3977500000        1.7436700000
 Ni         2.4659200000        7.3977500000        1.7436700000
 Ni         4.9318300000        7.3977500000        1.7436700000
 Ni         7.3977500000        7.3977500000        1.7436700000
 Ni         9.8636700000        7.3977500000        1.7436700000
 Ni        12.3295900000        7.3977500000        1.7436700000
 Ni         0.0000000000        9.8636700000        1.7436700000
 Ni         2.4659200000        9.8636700000        1.7436700000
 Ni         4.9318300000        9.8636700000        1.7436700000
 Ni         7.3977500000        9.8636700000        1.7436700000
 Ni         9.8636700000        9.8636700000        1.7436700000
 Ni        12.3295900000        9.8636700000        1.7436700000
 Ni         0.0000000000       12.3295900000        1.7436700000
 Ni         2.4659200000       12.3295900000        1.7436700000
 Ni         4.9318300000       12.3295900000        1.7436700000
 Ni         7.3977500000       12.3295900000        1.7436700000
 Ni         9.8636700000       12.3295900000        1.7436700000
 Ni        12.3295900000       12.3295900000        1.7436700000
 Ni         1.2329600000        1.2329600000        3.4873300000
 Ni         3.6988800000        1.2329600000        3.4873300000
 Ni         6.1647900000        1.2329600000        3.4873300000
 Ni         8.6307100000        1.2329600000        3.4873300000
 Ni        11.0966300000        1.2329600000        3.4873300000
 Ni        13.5625400000        1.2329600000        3.4873300000
 Ni         1.2329600000        3.6988800000        3.4873300000
 Ni         3.6988800000        3.6988800000        3.4873300000
 Ni         6.1647900000        3.6988800000        3.4873300000
 Ni         8.6307100000        3.6988800000        3.4873300000
 Ni        11.0966300000        3.6988800000        3.4873300000
 Ni        13.5625400000        3.6988800000        3.4873300000
 Ni         1.2329600000        6.1647900000        3.4873300000
 Ni         3.6988800000        6.1647900000        3.4873300000
 Ni         6.1647900000        6.1647900000        3.4873300000
 Ni         8.6307100000        6.1647900000        3.4873300000
 Ni        11.0966300000        6.1647900000        3.4873300000
 Ni        13.5625400000        6.1647900000        3.4873300000
 Ni         1.2329600000        8.6307100000        3.4873300000
 Ni         3.6988800000        8.6307100000        3.4873300000
 Ni         6.1647900000        8.6307100000        3.4873300000
 Ni         8.6307100000        8.6307100000        3.4873300000
 Ni        11.0966300000        8.6307100000        3.4873300000
 Ni        13.5625400000        8.6307100000        3.4873300000
 Ni         1.2329600000       11.0966300000        3.4873300000
 Ni         3.6988800000       11.0966300000        3.4873300000
 Ni         6.1647900000       11.0966300000        3.4873300000
 Ni         8.6307100000       11.0966300000        3.4873300000
 Ni        11.0966300000       11.0966300000        3.4873300000
 Ni        13.5625400000       11.0966300000        3.4873300000
 Ni         1.2329600000       13.5625400000        3.4873300000
 Ni         3.6988800000       13.5625400000        3.4873300000
 Ni         6.1647900000       13.5625400000        3.4873300000
 Ni         8.6307100000       13.5625400000        3.4873300000
 Ni        11.0966300000       13.5625400000        3.4873300000
 Ni        13.5625400000       13.5625400000        3.4873300000
 Ni         0.0065286883       -0.0065885867        5.2255775002
 Ni         2.4677253781       -0.0173129380        5.2317837467
 Ni         4.9205978830       -0.0185289583        5.2291873518
 Ni         7.3949669579       -0.0135070387        5.2297096543
 Ni         9.8554386896       -0.0007341563        5.2259169052
 Ni        12.3293146618       -0.0112513429        5.2297285544
 Ni         0.0134303100        2.4685189741        5.2311967253
 Ni         2.4665336477        2.4665683884        5.2341346902
 Ni         4.9195571723        2.4661590625        5.2303764237
 Ni         7.3929622293        2.4678449985        5.2312843987
 Ni         9.8479132523        2.4701850274        5.2310399429
 Ni        12.3290984215        2.4668721450        5.2329030064
 Ni         0.0032717784        4.9497720326        5.2331494770
 Ni         2.4598277708        4.9443701044        5.2325414392
 Ni         4.9118883246        4.9526110389        5.2363517896
 Ni         7.3902667014        4.9563345819        5.2368832476
 Ni         9.8438493993        4.9488306893        5.2320763709
 Ni        12.3283276910        4.9489178748        5.2340328920
 Ni        -0.0126020084        7.3975960233        5.2403563673
 Ni         2.4588495003        7.3959601138        5.2423858515
 Ni         4.9103306381        7.3985230709        5.2501673364
 Ni         7.3862439309        7.4009892964        5.2440613982
 Ni         9.8386662366        7.4013269942        5.2386842105
 Ni        12.3277463899        7.3976105539        5.2387901300
 Ni         0.0106831384        9.8452107525        5.2325879782
 Ni         2.4677385521        9.8472487240        5.2397196168
 Ni         4.9163044494        9.8468582197        5.2443820147
 Ni         7.3864414085        9.8501974304        5.2438543989
 Ni         9.8382487694        9.8768091789        5.2362771426
 Ni        12.3291391415        9.8484072101        5.2331699352
 Ni         0.0128374229       12.3239812276        5.2306332435
 Ni         2.4668738151       12.3217787918        5.2325547850
 Ni         4.9215856686       12.3152613341        5.2342624159
 Ni         7.3936467966       12.3215656078        5.2362733147
 Ni         9.8479258807       12.3307930846        5.2306286971
 Ni        12.3285505759       12.3250964853        5.2329669102
 Ni         1.2309821520        1.2237453870        6.9619260424
 Ni         3.7046156113        1.2161738869        6.9615041732
 Ni         6.1581054897        1.2222547549        6.9515726891
 Ni         8.6343880119        1.2296240166        6.9554978420
 Ni        11.0901772839        1.2265400230        6.9614172113
 Ni        13.5711769700        1.2241780025        6.9641458802
 Ni         1.2277564061        3.7095825126        6.9711797947
 Ni         3.7009694738        3.7023453973        6.9680749552
 Ni         6.1515089382        3.7060687215        6.9621153614
 Ni         8.6064978224        3.7153899100        6.9609522499
 Ni        11.0834180752        3.7050013970        6.9579866113
 Ni        13.5705943425        3.7045046066        6.9619311598
 Ni         1.2154251791        6.1568086159        7.0113714007
 Ni         3.6583469731        6.1521769833        7.0123277985
 Ni         6.1485902438        6.1558979510        7.0160395410
 Ni         8.5902935227        6.1954904249        7.0144324745
 Ni        11.0806434983        6.1583546626        6.9655505633
 Ni        13.5676795493        6.1565546117        7.0017554245
 Ni         1.2136348063        8.6364539705        7.0092000560
 Ni         3.6627784571        8.6408308748        7.0213714479
 Ni         6.1474600238        8.6396678410        7.0113143956
 Ni         8.5942339267        8.6418502281        7.0162256330
 Ni        11.0839550283        8.6389434365        6.9597854861
 Ni        13.5678859838        8.6371344777        6.9977844910
 Ni         1.2311739324       11.0844255925        6.9687490865
 Ni         3.7118479921       11.0770883646        7.0154030840
 Ni         6.1516029225       11.0856688013        7.0141702922
 Ni         8.5956247937       11.0933639517        7.0024387687
 Ni        11.0828173707       11.0943901428        6.9568257945
 Ni        13.5718066725       11.0891986723        6.9593992060
 Ni         1.2319214162       13.5620913399        6.9598719842
 Ni         3.7091260019       13.5295167430        6.9698514412
 Ni         6.1602852347       13.5583996897        6.9633502042
 Ni         8.6322417518       13.5682562179        6.9652288051
 Ni        11.0867427027       13.5683887914        6.9626803158
 Ni        13.5710950601       13.5652533581        6.9610270665
 Ni         0.0192845141       -0.0187542530        8.6720117957
 Ni         2.4710019608       -0.0222132802        8.6672671039
 Ni         4.9491485555       -0.0256508902        8.6731021785
 Ni         7.3972625939        0.0278458760        8.6705218376
 Ni         9.8483708126        0.0165752430        8.6729844523
 Ni        12.3299504646       -0.0198772348        8.6681233496
 Ni         0.0194429199        2.4615888487        8.6700392257
 Ni         2.4709103908        2.4604489085        8.6675148024
 Ni         4.9491598079        2.4116246234        8.6705576193
 Ni         7.3954805186        2.4659378004        8.6670116163
 Ni         9.8422950636        2.4689659560        8.6655266325
 Ni        12.3288261843        2.4623328277        8.6634505977
 Ni        -0.0220352897        4.9072669807        8.7233558484
 Ni         2.4556892067        4.9026830994        8.7255752176
 Ni         4.9102393684        4.8263241870        8.7297419675
 Ni         7.3907891974        4.9022974381        8.7238299523
 Ni         9.8400348436        4.9192610090        8.6721678017
 Ni        12.3193123578        4.9103343821        8.6713838549
 Ni        -0.0388309957        7.3973685984        8.7284852297
 Ni         2.3429372016        7.3984940727        8.7381090627
 Pt         4.8219819956        7.3067780062        8.9203729067
 Ni         7.4728972403        7.3573748890        8.8537903503
 Ni         9.8942914803        7.4008267302        8.6745158058
 Ni        12.3215264375        7.3979341815        8.6726253027
 Ni        -0.0271346162        9.8875446840        8.7238463044
 Ni         2.4146405342        9.8871053806        8.7296531849
 Ni         4.8918887379        9.9599315701        8.8563568417
 Ni         7.4663842514        9.9603959402        8.7999579257
 Ni         9.8942653165        9.8827262400        8.6775173496
 Ni        12.3265959867        9.8846108443        8.6720477776
 Ni         0.0190104856       12.3291261632        8.6705006043
 Ni         2.4676529642       12.3288674458        8.6765582064
 Ni         4.9518436508       12.3470949915        8.7227154876
 Ni         7.3958337631       12.3913264217        8.7197821343
 Ni         9.8458286470       12.3340464522        8.6718747265
 Ni        12.3289775607       12.3286948763        8.6640575693
  S         6.2519764523        8.7312756494       10.0365953210
  C         6.2898044695        8.7790350322       11.8680897884
  H         6.9921936350        8.0089211151       12.2065835788
  H         5.2745793988        8.5766010180       12.2268331373
  H         6.6250469544        9.7802173103       12.1621211786
