# Supplementary material for: Single Atom Alloys Segregation in the Presence of Ligands
Source: J Phys Chem C Nanomater Interfaces. 2023 Nov 13;127(46):22790–8. doi: 10.1021/acs.jpcc.3c05827 (PMC10683009; doi:10.1021/acs.jpcc.3c05827)
Supplement: Supplementary file 2 — jp3c05827_si_002.zip [file jp3c05827_si_002.zip › xyz/RSCH3/100/cu/cu100agsch3.txt]

     221

 Cu         1.2812800000        1.2812800000        0.0000000000
 Cu         3.8438300000        1.2812800000        0.0000000000
 Cu         6.4063900000        1.2812800000        0.0000000000
 Cu         8.9689400000        1.2812800000        0.0000000000
 Cu        11.5315000000        1.2812800000        0.0000000000
 Cu        14.0940500000        1.2812800000        0.0000000000
 Cu         1.2812800000        3.8438300000        0.0000000000
 Cu         3.8438300000        3.8438300000        0.0000000000
 Cu         6.4063900000        3.8438300000        0.0000000000
 Cu         8.9689400000        3.8438300000        0.0000000000
 Cu        11.5315000000        3.8438300000        0.0000000000
 Cu        14.0940500000        3.8438300000        0.0000000000
 Cu         1.2812800000        6.4063900000        0.0000000000
 Cu         3.8438300000        6.4063900000        0.0000000000
 Cu         6.4063900000        6.4063900000        0.0000000000
 Cu         8.9689400000        6.4063900000        0.0000000000
 Cu        11.5315000000        6.4063900000        0.0000000000
 Cu        14.0940500000        6.4063900000        0.0000000000
 Cu         1.2812800000        8.9689400000        0.0000000000
 Cu         3.8438300000        8.9689400000        0.0000000000
 Cu         6.4063900000        8.9689400000        0.0000000000
 Cu         8.9689400000        8.9689400000        0.0000000000
 Cu        11.5315000000        8.9689400000        0.0000000000
 Cu        14.0940500000        8.9689400000        0.0000000000
 Cu         1.2812800000       11.5315000000        0.0000000000
 Cu         3.8438300000       11.5315000000        0.0000000000
 Cu         6.4063900000       11.5315000000        0.0000000000
 Cu         8.9689400000       11.5315000000        0.0000000000
 Cu        11.5315000000       11.5315000000        0.0000000000
 Cu        14.0940500000       11.5315000000        0.0000000000
 Cu         1.2812800000       14.0940500000        0.0000000000
 Cu         3.8438300000       14.0940500000        0.0000000000
 Cu         6.4063900000       14.0940500000        0.0000000000
 Cu         8.9689400000       14.0940500000        0.0000000000
 Cu        11.5315000000       14.0940500000        0.0000000000
 Cu        14.0940500000       14.0940500000        0.0000000000
 Cu         0.0000000000        0.0000000000        1.8120000000
 Cu         2.5625500000        0.0000000000        1.8120000000
 Cu         5.1251100000        0.0000000000        1.8120000000
 Cu         7.6876600000        0.0000000000        1.8120000000
 Cu        10.2502200000        0.0000000000        1.8120000000
 Cu        12.8127700000        0.0000000000        1.8120000000
 Cu         0.0000000000        2.5625500000        1.8120000000
 Cu         2.5625500000        2.5625500000        1.8120000000
 Cu         5.1251100000        2.5625500000        1.8120000000
 Cu         7.6876600000        2.5625500000        1.8120000000
 Cu        10.2502200000        2.5625500000        1.8120000000
 Cu        12.8127700000        2.5625500000        1.8120000000
 Cu         0.0000000000        5.1251100000        1.8120000000
 Cu         2.5625500000        5.1251100000        1.8120000000
 Cu         5.1251100000        5.1251100000        1.8120000000
 Cu         7.6876600000        5.1251100000        1.8120000000
 Cu        10.2502200000        5.1251100000        1.8120000000
 Cu        12.8127700000        5.1251100000        1.8120000000
 Cu         0.0000000000        7.6876600000        1.8120000000
 Cu         2.5625500000        7.6876600000        1.8120000000
 Cu         5.1251100000        7.6876600000        1.8120000000
 Cu         7.6876600000        7.6876600000        1.8120000000
 Cu        10.2502200000        7.6876600000        1.8120000000
 Cu        12.8127700000        7.6876600000        1.8120000000
 Cu         0.0000000000       10.2502200000        1.8120000000
 Cu         2.5625500000       10.2502200000        1.8120000000
 Cu         5.1251100000       10.2502200000        1.8120000000
 Cu         7.6876600000       10.2502200000        1.8120000000
 Cu        10.2502200000       10.2502200000        1.8120000000
 Cu        12.8127700000       10.2502200000        1.8120000000
 Cu         0.0000000000       12.8127700000        1.8120000000
 Cu         2.5625500000       12.8127700000        1.8120000000
 Cu         5.1251100000       12.8127700000        1.8120000000
 Cu         7.6876600000       12.8127700000        1.8120000000
 Cu        10.2502200000       12.8127700000        1.8120000000
 Cu        12.8127700000       12.8127700000        1.8120000000
 Cu         1.2812800000        1.2812800000        3.6240000000
 Cu         3.8438300000        1.2812800000        3.6240000000
 Cu         6.4063900000        1.2812800000        3.6240000000
 Cu         8.9689400000        1.2812800000        3.6240000000
 Cu        11.5315000000        1.2812800000        3.6240000000
 Cu        14.0940500000        1.2812800000        3.6240000000
 Cu         1.2812800000        3.8438300000        3.6240000000
 Cu         3.8438300000        3.8438300000        3.6240000000
 Cu         6.4063900000        3.8438300000        3.6240000000
 Cu         8.9689400000        3.8438300000        3.6240000000
 Cu        11.5315000000        3.8438300000        3.6240000000
 Cu        14.0940500000        3.8438300000        3.6240000000
 Cu         1.2812800000        6.4063900000        3.6240000000
 Cu         3.8438300000        6.4063900000        3.6240000000
 Cu         6.4063900000        6.4063900000        3.6240000000
 Cu         8.9689400000        6.4063900000        3.6240000000
 Cu        11.5315000000        6.4063900000        3.6240000000
 Cu        14.0940500000        6.4063900000        3.6240000000
 Cu         1.2812800000        8.9689400000        3.6240000000
 Cu         3.8438300000        8.9689400000        3.6240000000
 Cu         6.4063900000        8.9689400000        3.6240000000
 Cu         8.9689400000        8.9689400000        3.6240000000
 Cu        11.5315000000        8.9689400000        3.6240000000
 Cu        14.0940500000        8.9689400000        3.6240000000
 Cu         1.2812800000       11.5315000000        3.6240000000
 Cu         3.8438300000       11.5315000000        3.6240000000
 Cu         6.4063900000       11.5315000000        3.6240000000
 Cu         8.9689400000       11.5315000000        3.6240000000
 Cu        11.5315000000       11.5315000000        3.6240000000
 Cu        14.0940500000       11.5315000000        3.6240000000
 Cu         1.2812800000       14.0940500000        3.6240000000
 Cu         3.8438300000       14.0940500000        3.6240000000
 Cu         6.4063900000       14.0940500000        3.6240000000
 Cu         8.9689400000       14.0940500000        3.6240000000
 Cu        11.5315000000       14.0940500000        3.6240000000
 Cu        14.0940500000       14.0940500000        3.6240000000
 Cu         0.0004713237        0.0004849899        5.3826957684
 Cu         2.5601155168       -0.0015540168        5.3803899998
 Cu         5.1255561449        0.0017141347        5.3814495708
 Cu         7.6898666600        0.0025614031        5.3823094103
 Cu        10.2510875115        0.0015955592        5.3832195625
 Cu        12.8115046028        0.0012856258        5.3824096850
 Cu        -0.0015451985        2.5601107903        5.3803979487
 Cu         2.5653050279        2.5652752828        5.3859108119
 Cu         5.1284121672        2.5714724279        5.3937561427
 Cu         7.6858931998        2.5702709327        5.3915853666
 Cu        10.2439902882        2.5672799038        5.3897959656
 Cu        12.8117515966        2.5600082760        5.3808429844
 Cu         0.0016784738        5.1255577891        5.3814310090
 Cu         2.5714230150        5.1283944865        5.3937004765
 Cu         5.1235842327        5.1235706953        5.4077377873
 Cu         7.6846735814        5.1234309206        5.3938806367
 Cu        10.2438669133        5.1250614496        5.3875362842
 Cu        12.8100104581        5.1250036756        5.3812423770
 Cu         0.0025326380        7.6898900606        5.3822993434
 Cu         2.5702477206        7.6859184202        5.3915898431
 Cu         5.1233430970        7.6846354000        5.3936633678
 Cu         7.6878380178        7.6877805408        5.3890534261
 Cu        10.2486408650        7.6855843830        5.3847865790
 Cu        12.8117597266        7.6889201920        5.3816117998
 Cu         0.0016026748       10.2510724858        5.3832473273
 Cu         2.5672280173       10.2439904635        5.3898387084
 Cu         5.1249289044       10.2439168025        5.3874290890
 Cu         7.6856096936       10.2487207605        5.3846790266
 Cu        10.2491328076       10.2491089491        5.3841937656
 Cu        12.8140517824       10.2519292632        5.3811518151
 Cu         0.0012881548       12.8115014663        5.3824022383
 Cu         2.5600097096       12.8117491109        5.3808482922
 Cu         5.1249966076       12.8100208955        5.3812616843
 Cu         7.6889101373       12.8118067102        5.3815832924
 Cu        10.2519211822       12.8140222604        5.3811630518
 Cu        12.8122901374       12.8123068633        5.3813116037
 Cu         1.2822448144        1.2822287343        7.1571265349
 Cu         3.8383246190        1.2720119103        7.1468692270
 Cu         6.4116112292        1.2766210115        7.1479691809
 Cu         8.9687515242        1.2859743034        7.1598749164
 Cu        11.5301135215        1.2830271166        7.1559581261
 Cu        14.0940694051        1.2797133429        7.1545491161
 Cu         1.2719631895        3.8382952675        7.1467980775
 Cu         3.8438454439        3.8438487350        7.1800981270
 Cu         6.4058901108        3.8628914310        7.2080455429
 Cu         8.9528046509        3.8646011894        7.1961367848
 Cu        11.5299230283        3.8402715020        7.1507530573
 Cu        14.0886509029        3.8412139600        7.1462694276
 Cu         1.2765711563        6.4116305753        7.1479749835
 Cu         3.8624955579        6.4057791377        7.2077713349
 Cu         6.4100510381        6.4100903659        7.1482197588
 Cu         8.9598684777        6.4068173477        7.1803477543
 Cu        11.5327805936        6.4072394753        7.1487355946
 Cu        14.0909796115        6.4096462415        7.1481974605
 Cu         1.2859686178        8.9687289957        7.1600074949
 Cu         3.8642895499        8.9528328313        7.1960118543
 Cu         6.4066008505        8.9601957818        7.1794380746
 Cu         8.9661423474        8.9662621856        7.1630953512
 Cu        11.5355398803        8.9726264444        7.1504276406
 Cu        14.0961171458        8.9696389145        7.1508703615
 Cu         1.2830089145       11.5301184746        7.1559596882
 Cu         3.8402495720       11.5298879089        7.1508039378
 Cu         6.4071775530       11.5327861522        7.1487361385
 Cu         8.9726185987       11.5355824585        7.1504135682
 Cu        11.5305157122       11.5304947913        7.1546780389
 Cu        14.0943973056       11.5322425626        7.1554067741
 Cu         1.2797054960       14.0940806039        7.1545265425
 Cu         3.8412237628       14.0886564861        7.1462972187
 Cu         6.4095959540       14.0909994527        7.1481948769
 Cu         8.9696565196       14.0961511243        7.1508182438
 Cu        11.5322341518       14.0944028868        7.1554228944
 Cu        14.0940629043       14.0940836361        7.1498354873
 Cu         0.0009881274        0.0009811973        8.8996937955
 Cu         2.5656060510       -0.0020898766        8.9018514006
 Cu         5.1244207232       -0.0537630430        8.9000299737
 Cu         7.6874361832        0.0022944476        8.9017418034
 Cu        10.2477691154       -0.0008180514        8.9014107069
 Cu        12.8119878004       -0.0001025643        8.9004139897
 Cu        -0.0020817164        2.5656009029        8.9018458480
 Cu         2.5689783662        2.5689683934        8.9078455968
 Cu         5.1271685905        2.4236956794        8.9079925848
 Cu         7.6750416178        2.5627422902        8.9152098241
 Cu        10.2477276398        2.5640091132        8.9066709577
 Cu        12.8144303079        2.5655259529        8.9016962050
 Cu        -0.0538669177        5.1244003670        8.9000068045
 Cu         2.4231727992        5.1270555265        8.9079762944
 Ag         4.9790473467        4.9805071677        9.2943748523
 Cu         7.7715605843        5.1200347825        9.0341061040
 Cu        10.2982067880        5.1287482724        8.9082936875
 Cu        12.8112388952        5.1257522707        8.9001313584
 Cu         0.0022943516        7.6874277201        8.9017719592
 Cu         2.5630283284        7.6749817877        8.9154733482
 Cu         5.1207122684        7.7696199319        9.0328039978
 Cu         7.7653925197        7.7678589061        8.9486526561
 Cu        10.2980883840        7.6902489255        8.9028129125
 Cu        12.8238682210        7.6863860716        8.9009247975
 Cu        -0.0008380495       10.2477731136        8.9014333483
 Cu         2.5639652574       10.2477573327        8.9067530167
 Cu         5.1286261547       10.2972822319        8.9082122406
 Cu         7.6901470328       10.2988812871        8.9027880923
 Cu        10.2481475221       10.2481136263        8.9026055565
 Cu        12.8146744295       10.2475044627        8.9012978883
 Cu        -0.0001078881       12.8120013441        8.9004115185
 Cu         2.5655233705       12.8144225832        8.9016865691
 Cu         5.1257529223       12.8110415909        8.9000935987
 Cu         7.6864008637       12.8241098934        8.9008755570
 Cu        10.2475074701       12.8146921401        8.9012836687
 Cu        12.8122559245       12.8122467897        8.9000871717
  S         6.6016493053        6.5926160937       10.4902023942
  C         6.9845096339        6.9614327087       12.2564675991
  H         7.1680034602        6.0138082861       12.7739007659
  H         6.1236872675        7.4793358663       12.6925234706
  H         7.8749475889        7.5981327169       12.2886589014
