# Supplementary material for: Single Atom Alloys Segregation in the Presence of Ligands
Source: J Phys Chem C Nanomater Interfaces. 2023 Nov 13;127(46):22790–8. doi: 10.1021/acs.jpcc.3c05827 (PMC10683009; doi:10.1021/acs.jpcc.3c05827)
Supplement: Supplementary file 2 — jp3c05827_si_002.zip [file jp3c05827_si_002.zip › xyz/RSCH3/100/cu/cu100nisch3.txt]

     221

 Cu         1.2812800000        1.2812800000        0.0000000000
 Cu         3.8438300000        1.2812800000        0.0000000000
 Cu         6.4063900000        1.2812800000        0.0000000000
 Cu         8.9689400000        1.2812800000        0.0000000000
 Cu        11.5315000000        1.2812800000        0.0000000000
 Cu        14.0940500000        1.2812800000        0.0000000000
 Cu         1.2812800000        3.8438300000        0.0000000000
 Cu         3.8438300000        3.8438300000        0.0000000000
 Cu         6.4063900000        3.8438300000        0.0000000000
 Cu         8.9689400000        3.8438300000        0.0000000000
 Cu        11.5315000000        3.8438300000        0.0000000000
 Cu        14.0940500000        3.8438300000        0.0000000000
 Cu         1.2812800000        6.4063900000        0.0000000000
 Cu         3.8438300000        6.4063900000        0.0000000000
 Cu         6.4063900000        6.4063900000        0.0000000000
 Cu         8.9689400000        6.4063900000        0.0000000000
 Cu        11.5315000000        6.4063900000        0.0000000000
 Cu        14.0940500000        6.4063900000        0.0000000000
 Cu         1.2812800000        8.9689400000        0.0000000000
 Cu         3.8438300000        8.9689400000        0.0000000000
 Cu         6.4063900000        8.9689400000        0.0000000000
 Cu         8.9689400000        8.9689400000        0.0000000000
 Cu        11.5315000000        8.9689400000        0.0000000000
 Cu        14.0940500000        8.9689400000        0.0000000000
 Cu         1.2812800000       11.5315000000        0.0000000000
 Cu         3.8438300000       11.5315000000        0.0000000000
 Cu         6.4063900000       11.5315000000        0.0000000000
 Cu         8.9689400000       11.5315000000        0.0000000000
 Cu        11.5315000000       11.5315000000        0.0000000000
 Cu        14.0940500000       11.5315000000        0.0000000000
 Cu         1.2812800000       14.0940500000        0.0000000000
 Cu         3.8438300000       14.0940500000        0.0000000000
 Cu         6.4063900000       14.0940500000        0.0000000000
 Cu         8.9689400000       14.0940500000        0.0000000000
 Cu        11.5315000000       14.0940500000        0.0000000000
 Cu        14.0940500000       14.0940500000        0.0000000000
 Cu         0.0000000000        0.0000000000        1.8120000000
 Cu         2.5625500000        0.0000000000        1.8120000000
 Cu         5.1251100000        0.0000000000        1.8120000000
 Cu         7.6876600000        0.0000000000        1.8120000000
 Cu        10.2502200000        0.0000000000        1.8120000000
 Cu        12.8127700000        0.0000000000        1.8120000000
 Cu         0.0000000000        2.5625500000        1.8120000000
 Cu         2.5625500000        2.5625500000        1.8120000000
 Cu         5.1251100000        2.5625500000        1.8120000000
 Cu         7.6876600000        2.5625500000        1.8120000000
 Cu        10.2502200000        2.5625500000        1.8120000000
 Cu        12.8127700000        2.5625500000        1.8120000000
 Cu         0.0000000000        5.1251100000        1.8120000000
 Cu         2.5625500000        5.1251100000        1.8120000000
 Cu         5.1251100000        5.1251100000        1.8120000000
 Cu         7.6876600000        5.1251100000        1.8120000000
 Cu        10.2502200000        5.1251100000        1.8120000000
 Cu        12.8127700000        5.1251100000        1.8120000000
 Cu         0.0000000000        7.6876600000        1.8120000000
 Cu         2.5625500000        7.6876600000        1.8120000000
 Cu         5.1251100000        7.6876600000        1.8120000000
 Cu         7.6876600000        7.6876600000        1.8120000000
 Cu        10.2502200000        7.6876600000        1.8120000000
 Cu        12.8127700000        7.6876600000        1.8120000000
 Cu         0.0000000000       10.2502200000        1.8120000000
 Cu         2.5625500000       10.2502200000        1.8120000000
 Cu         5.1251100000       10.2502200000        1.8120000000
 Cu         7.6876600000       10.2502200000        1.8120000000
 Cu        10.2502200000       10.2502200000        1.8120000000
 Cu        12.8127700000       10.2502200000        1.8120000000
 Cu         0.0000000000       12.8127700000        1.8120000000
 Cu         2.5625500000       12.8127700000        1.8120000000
 Cu         5.1251100000       12.8127700000        1.8120000000
 Cu         7.6876600000       12.8127700000        1.8120000000
 Cu        10.2502200000       12.8127700000        1.8120000000
 Cu        12.8127700000       12.8127700000        1.8120000000
 Cu         1.2812800000        1.2812800000        3.6240000000
 Cu         3.8438300000        1.2812800000        3.6240000000
 Cu         6.4063900000        1.2812800000        3.6240000000
 Cu         8.9689400000        1.2812800000        3.6240000000
 Cu        11.5315000000        1.2812800000        3.6240000000
 Cu        14.0940500000        1.2812800000        3.6240000000
 Cu         1.2812800000        3.8438300000        3.6240000000
 Cu         3.8438300000        3.8438300000        3.6240000000
 Cu         6.4063900000        3.8438300000        3.6240000000
 Cu         8.9689400000        3.8438300000        3.6240000000
 Cu        11.5315000000        3.8438300000        3.6240000000
 Cu        14.0940500000        3.8438300000        3.6240000000
 Cu         1.2812800000        6.4063900000        3.6240000000
 Cu         3.8438300000        6.4063900000        3.6240000000
 Cu         6.4063900000        6.4063900000        3.6240000000
 Cu         8.9689400000        6.4063900000        3.6240000000
 Cu        11.5315000000        6.4063900000        3.6240000000
 Cu        14.0940500000        6.4063900000        3.6240000000
 Cu         1.2812800000        8.9689400000        3.6240000000
 Cu         3.8438300000        8.9689400000        3.6240000000
 Cu         6.4063900000        8.9689400000        3.6240000000
 Cu         8.9689400000        8.9689400000        3.6240000000
 Cu        11.5315000000        8.9689400000        3.6240000000
 Cu        14.0940500000        8.9689400000        3.6240000000
 Cu         1.2812800000       11.5315000000        3.6240000000
 Cu         3.8438300000       11.5315000000        3.6240000000
 Cu         6.4063900000       11.5315000000        3.6240000000
 Cu         8.9689400000       11.5315000000        3.6240000000
 Cu        11.5315000000       11.5315000000        3.6240000000
 Cu        14.0940500000       11.5315000000        3.6240000000
 Cu         1.2812800000       14.0940500000        3.6240000000
 Cu         3.8438300000       14.0940500000        3.6240000000
 Cu         6.4063900000       14.0940500000        3.6240000000
 Cu         8.9689400000       14.0940500000        3.6240000000
 Cu        11.5315000000       14.0940500000        3.6240000000
 Cu        14.0940500000       14.0940500000        3.6240000000
 Cu         0.0008302098        0.0008461927        5.3831102821
 Cu         2.5624055946        0.0002601048        5.3845749471
 Cu         5.1247942237        0.0016653173        5.3830914768
 Cu         7.6878344462        0.0014517065        5.3833993762
 Cu        10.2514767068        0.0004485927        5.3821174087
 Cu        12.8121425366        0.0004103087        5.3826071525
 Cu         0.0002873018        2.5624224957        5.3845940164
 Cu         2.5632500737        2.5632394784        5.3838650554
 Cu         5.1273634135        2.5642128924        5.3863295029
 Cu         7.6867169548        2.5652557290        5.3867046355
 Cu        10.2483319733        2.5650121855        5.3863135582
 Cu        12.8135664833        2.5612823295        5.3837207324
 Cu         0.0016646837        5.1248123303        5.3830913791
 Cu         2.5641943500        5.1273387994        5.3862880363
 Cu         5.1236241986        5.1235543527        5.3889155992
 Cu         7.6900500917        5.1244585040        5.3893975348
 Cu        10.2465409495        5.1278163234        5.3892885097
 Cu        12.8117569356        5.1249706573        5.3843794434
 Cu         0.0014835112        7.6878348130        5.3834257454
 Cu         2.5652544218        7.6867774550        5.3866643945
 Cu         5.1244938651        7.6900346563        5.3892977146
 Cu         7.6892718099        7.6892393540        5.3904121725
 Cu        10.2450364528        7.6861330917        5.3897503945
 Cu        12.8109367085        7.6881629024        5.3833146714
 Cu         0.0004691633       10.2514740257        5.3821373453
 Cu         2.5650387883       10.2482989042        5.3863968344
 Cu         5.1277739477       10.2465330386        5.3892504957
 Cu         7.6861512564       10.2450535832        5.3897123110
 Cu        10.2452159706       10.2451786110        5.3895680574
 Cu        12.8119718856       10.2503753779        5.3831239221
 Cu         0.0004224302       12.8121450343        5.3826099277
 Cu         2.5612817951       12.8135406285        5.3837321413
 Cu         5.1249697305       12.8117366310        5.3843866725
 Cu         7.6881562801       12.8109353638        5.3833067300
 Cu        10.2503715917       12.8119570249        5.3831268024
 Cu        12.8130109707       12.8130102913        5.3821980130
 Cu         1.2829483274        1.2829493466        7.1554678936
 Cu         3.8443871498        1.2833930856        7.1581875970
 Cu         6.4057363186        1.2813087071        7.1513231722
 Cu         8.9703535723        1.2784460586        7.1547600769
 Cu        11.5298181333        1.2824423844        7.1548442246
 Cu        14.0942190971        1.2807845616        7.1569099526
 Cu         1.2834197540        3.8444133574        7.1582180986
 Cu         3.8512609624        3.8512151283        7.1653432288
 Cu         6.4083258589        3.8533318584        7.1783673040
 Cu         8.9623761358        3.8503406747        7.1735214171
 Cu        11.5320460738        3.8430443154        7.1554605528
 Cu        14.0957306911        3.8440914507        7.1538626526
 Cu         1.2814333352        6.4057715532        7.1514143074
 Cu         3.8532722011        6.4082771204        7.1778275331
 Cu         6.4065538558        6.4064945770        7.1319592902
 Cu         8.9531839738        6.4083524960        7.1935853214
 Cu        11.5300318476        6.4065905190        7.1527870516
 Cu        14.0948215052        6.4072307621        7.1573108447
 Cu         1.2785473529        8.9703206450        7.1548556086
 Cu         3.8504330920        8.9623523295        7.1735759116
 Cu         6.4083918785        8.9532941647        7.1933145128
 Cu         8.9547071718        8.9547104579        7.1891977869
 Cu        11.5292859973        8.9694867923        7.1571202240
 Cu        14.0929631870        8.9689172306        7.1503101558
 Cu         1.2824513126       11.5298067225        7.1548499209
 Cu         3.8430642613       11.5320014843        7.1555230175
 Cu         6.4065639256       11.5299702143        7.1528317477
 Cu         8.9695027849       11.5292786212        7.1570809556
 Cu        11.5294824094       11.5294789973        7.1545754990
 Cu        14.0930295778       11.5319794955        7.1557552711
 Cu         1.2807821178       14.0942239861        7.1568977571
 Cu         3.8440930061       14.0957183231        7.1538785880
 Cu         6.4071925599       14.0947547888        7.1572977624
 Cu         8.9689312004       14.0929196135        7.1502855598
 Cu        11.5319855360       14.0930311539        7.1557686296
 Cu        14.0943261725       14.0943392931        7.1503633635
 Cu         0.0010554989        0.0010350300        8.9002010316
 Cu         2.5633251454       -0.0006262445        8.9033200137
 Cu         5.1247181348        0.0025456709        8.9033773143
 Cu         7.6880886358       -0.0067919807        8.9013228363
 Cu        10.2483262822       -0.0007584396        8.9017420125
 Cu        12.8120112318        0.0005920746        8.9006217130
 Cu        -0.0006265091        2.5633116033        8.9033146774
 Cu         2.5663562681        2.5663207852        8.9067967486
 Cu         5.1273693885        2.5668295644        8.9087411020
 Cu         7.6865796000        2.5320919477        8.9058044835
 Cu        10.2485889301        2.5633435880        8.9056063388
 Cu        12.8135815546        2.5647933923        8.9034528321
 Cu         0.0025740754        5.1246988233        8.9033564685
 Cu         2.5668729595        5.1273684948        8.9087062109
 Ni         5.0932194667        5.0936158103        8.9128938092
 Cu         7.7429907884        5.0594626898        8.9799741387
 Cu        10.2683719948        5.1260737444        8.9077564865
 Cu        12.8164469196        5.1245792714        8.9016088065
 Cu        -0.0065022141        7.6880855766        8.9013213487
 Cu         2.5331555300        7.6866144971        8.9058568055
 Cu         5.0604243192        7.7419515526        8.9795115425
 Cu         7.7258753654        7.7267746967        9.0181565086
 Cu        10.2661666382        7.6858156925        8.9112645300
 Cu        12.8138237663        7.6876080567        8.9016784167
 Cu        -0.0007590416       10.2483334270        8.9017370859
 Cu         2.5633445745       10.2485931513        8.9056903681
 Cu         5.1260454365       10.2678245473        8.9078320848
 Cu         7.6858503752       10.2664008515        8.9112128874
 Cu        10.2498322326       10.2498040729        8.9081253205
 Cu        12.8137744863       10.2484904393        8.9018315301
 Cu         0.0005854050       12.8120060267        8.9006238899
 Cu         2.5647861592       12.8135822029        8.9034554256
 Cu         5.1245792699       12.8163008876        8.9016097027
 Cu         7.6876212731       12.8138108685        8.9016785662
 Cu        10.2485024567       12.8137676548        8.9018133467
 Cu        12.8123476015       12.8123315623        8.9001015560
  S         6.3088228795        6.3047144060       10.2740143001
  C         6.1419664257        6.1312705408       12.0997276915
  H         6.2471401442        5.0700344724       12.3488119274
  H         5.1513698706        6.5001056137       12.3860050467
  H         6.9312946520        6.7239523624       12.5739211446
