# Supplementary material for: Single Atom Alloys Segregation in the Presence of Ligands
Source: J Phys Chem C Nanomater Interfaces. 2023 Nov 13;127(46):22790–8. doi: 10.1021/acs.jpcc.3c05827 (PMC10683009; doi:10.1021/acs.jpcc.3c05827)
Supplement: Supplementary file 2 — jp3c05827_si_002.zip [file jp3c05827_si_002.zip › xyz/RSCH3/100/cu/cu100ptsch3.txt]

     221

 Cu         1.2812800000        1.2812800000        0.0000000000
 Cu         3.8438300000        1.2812800000        0.0000000000
 Cu         6.4063900000        1.2812800000        0.0000000000
 Cu         8.9689400000        1.2812800000        0.0000000000
 Cu        11.5315000000        1.2812800000        0.0000000000
 Cu        14.0940500000        1.2812800000        0.0000000000
 Cu         1.2812800000        3.8438300000        0.0000000000
 Cu         3.8438300000        3.8438300000        0.0000000000
 Cu         6.4063900000        3.8438300000        0.0000000000
 Cu         8.9689400000        3.8438300000        0.0000000000
 Cu        11.5315000000        3.8438300000        0.0000000000
 Cu        14.0940500000        3.8438300000        0.0000000000
 Cu         1.2812800000        6.4063900000        0.0000000000
 Cu         3.8438300000        6.4063900000        0.0000000000
 Cu         6.4063900000        6.4063900000        0.0000000000
 Cu         8.9689400000        6.4063900000        0.0000000000
 Cu        11.5315000000        6.4063900000        0.0000000000
 Cu        14.0940500000        6.4063900000        0.0000000000
 Cu         1.2812800000        8.9689400000        0.0000000000
 Cu         3.8438300000        8.9689400000        0.0000000000
 Cu         6.4063900000        8.9689400000        0.0000000000
 Cu         8.9689400000        8.9689400000        0.0000000000
 Cu        11.5315000000        8.9689400000        0.0000000000
 Cu        14.0940500000        8.9689400000        0.0000000000
 Cu         1.2812800000       11.5315000000        0.0000000000
 Cu         3.8438300000       11.5315000000        0.0000000000
 Cu         6.4063900000       11.5315000000        0.0000000000
 Cu         8.9689400000       11.5315000000        0.0000000000
 Cu        11.5315000000       11.5315000000        0.0000000000
 Cu        14.0940500000       11.5315000000        0.0000000000
 Cu         1.2812800000       14.0940500000        0.0000000000
 Cu         3.8438300000       14.0940500000        0.0000000000
 Cu         6.4063900000       14.0940500000        0.0000000000
 Cu         8.9689400000       14.0940500000        0.0000000000
 Cu        11.5315000000       14.0940500000        0.0000000000
 Cu        14.0940500000       14.0940500000        0.0000000000
 Cu         0.0000000000        0.0000000000        1.8120000000
 Cu         2.5625500000        0.0000000000        1.8120000000
 Cu         5.1251100000        0.0000000000        1.8120000000
 Cu         7.6876600000        0.0000000000        1.8120000000
 Cu        10.2502200000        0.0000000000        1.8120000000
 Cu        12.8127700000        0.0000000000        1.8120000000
 Cu         0.0000000000        2.5625500000        1.8120000000
 Cu         2.5625500000        2.5625500000        1.8120000000
 Cu         5.1251100000        2.5625500000        1.8120000000
 Cu         7.6876600000        2.5625500000        1.8120000000
 Cu        10.2502200000        2.5625500000        1.8120000000
 Cu        12.8127700000        2.5625500000        1.8120000000
 Cu         0.0000000000        5.1251100000        1.8120000000
 Cu         2.5625500000        5.1251100000        1.8120000000
 Cu         5.1251100000        5.1251100000        1.8120000000
 Cu         7.6876600000        5.1251100000        1.8120000000
 Cu        10.2502200000        5.1251100000        1.8120000000
 Cu        12.8127700000        5.1251100000        1.8120000000
 Cu         0.0000000000        7.6876600000        1.8120000000
 Cu         2.5625500000        7.6876600000        1.8120000000
 Cu         5.1251100000        7.6876600000        1.8120000000
 Cu         7.6876600000        7.6876600000        1.8120000000
 Cu        10.2502200000        7.6876600000        1.8120000000
 Cu        12.8127700000        7.6876600000        1.8120000000
 Cu         0.0000000000       10.2502200000        1.8120000000
 Cu         2.5625500000       10.2502200000        1.8120000000
 Cu         5.1251100000       10.2502200000        1.8120000000
 Cu         7.6876600000       10.2502200000        1.8120000000
 Cu        10.2502200000       10.2502200000        1.8120000000
 Cu        12.8127700000       10.2502200000        1.8120000000
 Cu         0.0000000000       12.8127700000        1.8120000000
 Cu         2.5625500000       12.8127700000        1.8120000000
 Cu         5.1251100000       12.8127700000        1.8120000000
 Cu         7.6876600000       12.8127700000        1.8120000000
 Cu        10.2502200000       12.8127700000        1.8120000000
 Cu        12.8127700000       12.8127700000        1.8120000000
 Cu         1.2812800000        1.2812800000        3.6240000000
 Cu         3.8438300000        1.2812800000        3.6240000000
 Cu         6.4063900000        1.2812800000        3.6240000000
 Cu         8.9689400000        1.2812800000        3.6240000000
 Cu        11.5315000000        1.2812800000        3.6240000000
 Cu        14.0940500000        1.2812800000        3.6240000000
 Cu         1.2812800000        3.8438300000        3.6240000000
 Cu         3.8438300000        3.8438300000        3.6240000000
 Cu         6.4063900000        3.8438300000        3.6240000000
 Cu         8.9689400000        3.8438300000        3.6240000000
 Cu        11.5315000000        3.8438300000        3.6240000000
 Cu        14.0940500000        3.8438300000        3.6240000000
 Cu         1.2812800000        6.4063900000        3.6240000000
 Cu         3.8438300000        6.4063900000        3.6240000000
 Cu         6.4063900000        6.4063900000        3.6240000000
 Cu         8.9689400000        6.4063900000        3.6240000000
 Cu        11.5315000000        6.4063900000        3.6240000000
 Cu        14.0940500000        6.4063900000        3.6240000000
 Cu         1.2812800000        8.9689400000        3.6240000000
 Cu         3.8438300000        8.9689400000        3.6240000000
 Cu         6.4063900000        8.9689400000        3.6240000000
 Cu         8.9689400000        8.9689400000        3.6240000000
 Cu        11.5315000000        8.9689400000        3.6240000000
 Cu        14.0940500000        8.9689400000        3.6240000000
 Cu         1.2812800000       11.5315000000        3.6240000000
 Cu         3.8438300000       11.5315000000        3.6240000000
 Cu         6.4063900000       11.5315000000        3.6240000000
 Cu         8.9689400000       11.5315000000        3.6240000000
 Cu        11.5315000000       11.5315000000        3.6240000000
 Cu        14.0940500000       11.5315000000        3.6240000000
 Cu         1.2812800000       14.0940500000        3.6240000000
 Cu         3.8438300000       14.0940500000        3.6240000000
 Cu         6.4063900000       14.0940500000        3.6240000000
 Cu         8.9689400000       14.0940500000        3.6240000000
 Cu        11.5315000000       14.0940500000        3.6240000000
 Cu        14.0940500000       14.0940500000        3.6240000000
 Cu         0.0012193485        0.0012260003        5.3838063290
 Cu         2.5615114588       -0.0007960093        5.3835679413
 Cu         5.1251558331        0.0007529527        5.3815174983
 Cu         7.6895912893        0.0016973613        5.3830842139
 Cu        10.2512846976        0.0019544282        5.3827863541
 Cu        12.8117451538        0.0002433135        5.3824733127
 Cu        -0.0006948377        2.5614580716        5.3835448559
 Cu         2.5623116125        2.5622219816        5.3820677672
 Cu         5.1278007881        2.5643010517        5.3853329334
 Cu         7.6886689754        2.5667011404        5.3871937064
 Cu        10.2471507247        2.5655040868        5.3878846408
 Cu        12.8135097068        2.5601679517        5.3829393692
 Cu         0.0008432104        5.1251305855        5.3814546315
 Cu         2.5642839041        5.1275619218        5.3851201535
 Cu         5.1258322672        5.1254737116        5.3925287532
 Cu         7.6901420089        5.1263661512        5.3922352947
 Cu        10.2459056208        5.1272847698        5.3905783503
 Cu        12.8121582258        5.1250009114        5.3826916849
 Cu         0.0017597881        7.6896204674        5.3830492154
 Cu         2.5666880513        7.6886769875        5.3870507099
 Cu         5.1265157379        7.6898781591        5.3920667743
 Cu         7.6886312809        7.6884600423        5.3931060457
 Cu        10.2455345835        7.6855920265        5.3895855200
 Cu        12.8116591913        7.6896583460        5.3820051849
 Cu         0.0020154211       10.2512842409        5.3828127223
 Cu         2.5655996130       10.2470306316        5.3880742835
 Cu         5.1272582376       10.2456691440        5.3906691690
 Cu         7.6855759130       10.2454589825        5.3896809187
 Cu        10.2458431031       10.2458017708        5.3882187381
 Cu        12.8129899684       10.2516968959        5.3827329832
 Cu         0.0003107164       12.8117227193        5.3824669287
 Cu         2.5602988044       12.8133523113        5.3830655278
 Cu         5.1250229049       12.8119482589        5.3828617656
 Cu         7.6895831485       12.8115438233        5.3821120934
 Cu        10.2516715583       12.8129382049        5.3827569402
 Cu        12.8140396793       12.8140272611        5.3825049111
 Cu         1.2835636343        1.2835062391        7.1566301857
 Cu         3.8429574988        1.2770360488        7.1537756962
 Cu         6.4081524401        1.2773882056        7.1479005988
 Cu         8.9694131511        1.2807196736        7.1597845400
 Cu        11.5299645448        1.2825083675        7.1553614746
 Cu        14.0944291390        1.2806047468        7.1575245701
 Cu         1.2772120021        3.8428884524        7.1537078446
 Cu         3.8341886371        3.8337789923        7.1511514271
 Cu         6.4220356960        3.8413957793        7.1662956358
 Cu         8.9634102205        3.8565302766        7.1857846108
 Cu        11.5326161676        3.8413231949        7.1530772728
 Cu        14.0935975072        3.8427134879        7.1514260494
 Cu         1.2775598735        6.4081242088        7.1478698730
 Cu         3.8411529425        6.4207964869        7.1647463868
 Cu         6.4176784531        6.4167695478        7.1435001121
 Cu         8.9576266333        6.4086974807        7.2004396137
 Cu        11.5327386196        6.4067422076        7.1491719224
 Cu        14.0945385938        6.4089414164        7.1551035742
 Cu         1.2808568973        8.9693114061        7.1598968689
 Cu         3.8566513062        8.9623542174        7.1859458020
 Cu         6.4089428446        8.9566163939        7.2002636131
 Cu         8.9597563548        8.9595812932        7.1857996764
 Cu        11.5319587801        8.9715259355        7.1549632819
 Cu        14.0945187741        8.9693716846        7.1496396296
 Cu         1.2825673117       11.5299106449        7.1553460160
 Cu         3.8416037276       11.5319057048        7.1536874470
 Cu         6.4065039258       11.5320215498        7.1497249957
 Cu         8.9714704867       11.5318436088        7.1550070559
 Cu        11.5300863428       11.5300592820        7.1544474622
 Cu        14.0931802952       11.5322857357        7.1565540713
 Cu         1.2806201036       14.0944100427        7.1575052541
 Cu         3.8428014454       14.0932913347        7.1515789957
 Cu         6.4088535945       14.0942060961        7.1552611354
 Cu         8.9693770886       14.0944312339        7.1496344094
 Cu        11.5322869883       14.0931530487        7.1565749948
 Cu        14.0948840514       14.0948936934        7.1504809274
 Cu         0.0011806737        0.0011809054        8.9002917573
 Cu         2.5632039801       -0.0005434217        8.9030248768
 Cu         5.1236968771       -0.0087556389        8.9025307633
 Cu         7.6880824051       -0.0019401834        8.9016438823
 Cu        10.2483577126       -0.0003325997        8.9021033401
 Cu        12.8114218500       -0.0002701857        8.9006849138
 Cu        -0.0004663229        2.5632123879        8.9030194825
 Cu         2.5666307828        2.5665193103        8.9087058270
 Cu         5.1278863208        2.5010556495        8.9182631713
 Cu         7.6830464231        2.5483700313        8.9097270679
 Cu        10.2481212429        2.5627760097        8.9072084624
 Cu        12.8139505728        2.5650250054        8.9035920988
 Cu        -0.0079811440        5.1236797912        8.9024287493
 Cu         2.5017424514        5.1276283009        8.9179046558
 Pt         5.0660217719        5.0655408809        9.0335006276
 Cu         7.7838094455        5.0721077126        9.0268544608
 Cu        10.2934731148        5.1269237852        8.9110081724
 Cu        12.8202067933        5.1250570030        8.9004910238
 Cu        -0.0016086003        7.6880510752        8.9016295150
 Cu         2.5492946298        7.6827690226        8.9096990597
 Cu         5.0742120034        7.7748229914        9.0246638266
 Cu         7.7540026956        7.7543816251        9.0095310397
 Cu        10.2903817671        7.6888670366        8.9109964799
 Cu        12.8207650386        7.6866383318        8.9011824123
 Cu        -0.0003454212       10.2483596792        8.9021189744
 Cu         2.5626745434       10.2479851147        8.9072212632
 Cu         5.1269047044       10.2870338993        8.9111708523
 Cu         7.6889087669       10.2898791528        8.9109952063
 Cu        10.2502409541       10.2501985157        8.9081609952
 Cu        12.8136192555       10.2481228336        8.9017539121
 Cu        -0.0003253352       12.8114502135        8.9006544318
 Cu         2.5649636801       12.8138306860        8.9036161107
 Cu         5.1250464949       12.8183825498        8.9005709665
 Cu         7.6866582277       12.8204600862        8.9011785769
 Cu        10.2481267503       12.8136306979        8.9017402622
 Cu        12.8122402323       12.8122471198        8.8995094196
  S         6.4464841774        6.4349968711       10.3931463612
  C         6.3318957346        6.3106588127       12.2242858043
  H         6.4583078992        5.2585589658       12.5005111853
  H         5.3457074210        6.6757146216       12.5300364664
  H         7.1278696342        6.9267714766       12.6564754575
