# Supplementary material for: Single Atom Alloys Segregation in the Presence of Ligands
Source: J Phys Chem C Nanomater Interfaces. 2023 Nov 13;127(46):22790–8. doi: 10.1021/acs.jpcc.3c05827 (PMC10683009; doi:10.1021/acs.jpcc.3c05827)
Supplement: Supplementary file 2 — jp3c05827_si_002.zip [file jp3c05827_si_002.zip › xyz/RSCH3/100/cu/cu100sch3.txt]

     221

 Cu         1.2812800000        1.2812800000        0.0000000000
 Cu         3.8438300000        1.2812800000        0.0000000000
 Cu         6.4063900000        1.2812800000        0.0000000000
 Cu         8.9689400000        1.2812800000        0.0000000000
 Cu        11.5315000000        1.2812800000        0.0000000000
 Cu        14.0940500000        1.2812800000        0.0000000000
 Cu         1.2812800000        3.8438300000        0.0000000000
 Cu         3.8438300000        3.8438300000        0.0000000000
 Cu         6.4063900000        3.8438300000        0.0000000000
 Cu         8.9689400000        3.8438300000        0.0000000000
 Cu        11.5315000000        3.8438300000        0.0000000000
 Cu        14.0940500000        3.8438300000        0.0000000000
 Cu         1.2812800000        6.4063900000        0.0000000000
 Cu         3.8438300000        6.4063900000        0.0000000000
 Cu         6.4063900000        6.4063900000        0.0000000000
 Cu         8.9689400000        6.4063900000        0.0000000000
 Cu        11.5315000000        6.4063900000        0.0000000000
 Cu        14.0940500000        6.4063900000        0.0000000000
 Cu         1.2812800000        8.9689400000        0.0000000000
 Cu         3.8438300000        8.9689400000        0.0000000000
 Cu         6.4063900000        8.9689400000        0.0000000000
 Cu         8.9689400000        8.9689400000        0.0000000000
 Cu        11.5315000000        8.9689400000        0.0000000000
 Cu        14.0940500000        8.9689400000        0.0000000000
 Cu         1.2812800000       11.5315000000        0.0000000000
 Cu         3.8438300000       11.5315000000        0.0000000000
 Cu         6.4063900000       11.5315000000        0.0000000000
 Cu         8.9689400000       11.5315000000        0.0000000000
 Cu        11.5315000000       11.5315000000        0.0000000000
 Cu        14.0940500000       11.5315000000        0.0000000000
 Cu         1.2812800000       14.0940500000        0.0000000000
 Cu         3.8438300000       14.0940500000        0.0000000000
 Cu         6.4063900000       14.0940500000        0.0000000000
 Cu         8.9689400000       14.0940500000        0.0000000000
 Cu        11.5315000000       14.0940500000        0.0000000000
 Cu        14.0940500000       14.0940500000        0.0000000000
 Cu         0.0000000000        0.0000000000        1.8120000000
 Cu         2.5625500000        0.0000000000        1.8120000000
 Cu         5.1251100000        0.0000000000        1.8120000000
 Cu         7.6876600000        0.0000000000        1.8120000000
 Cu        10.2502200000        0.0000000000        1.8120000000
 Cu        12.8127700000        0.0000000000        1.8120000000
 Cu         0.0000000000        2.5625500000        1.8120000000
 Cu         2.5625500000        2.5625500000        1.8120000000
 Cu         5.1251100000        2.5625500000        1.8120000000
 Cu         7.6876600000        2.5625500000        1.8120000000
 Cu        10.2502200000        2.5625500000        1.8120000000
 Cu        12.8127700000        2.5625500000        1.8120000000
 Cu         0.0000000000        5.1251100000        1.8120000000
 Cu         2.5625500000        5.1251100000        1.8120000000
 Cu         5.1251100000        5.1251100000        1.8120000000
 Cu         7.6876600000        5.1251100000        1.8120000000
 Cu        10.2502200000        5.1251100000        1.8120000000
 Cu        12.8127700000        5.1251100000        1.8120000000
 Cu         0.0000000000        7.6876600000        1.8120000000
 Cu         2.5625500000        7.6876600000        1.8120000000
 Cu         5.1251100000        7.6876600000        1.8120000000
 Cu         7.6876600000        7.6876600000        1.8120000000
 Cu        10.2502200000        7.6876600000        1.8120000000
 Cu        12.8127700000        7.6876600000        1.8120000000
 Cu         0.0000000000       10.2502200000        1.8120000000
 Cu         2.5625500000       10.2502200000        1.8120000000
 Cu         5.1251100000       10.2502200000        1.8120000000
 Cu         7.6876600000       10.2502200000        1.8120000000
 Cu        10.2502200000       10.2502200000        1.8120000000
 Cu        12.8127700000       10.2502200000        1.8120000000
 Cu         0.0000000000       12.8127700000        1.8120000000
 Cu         2.5625500000       12.8127700000        1.8120000000
 Cu         5.1251100000       12.8127700000        1.8120000000
 Cu         7.6876600000       12.8127700000        1.8120000000
 Cu        10.2502200000       12.8127700000        1.8120000000
 Cu        12.8127700000       12.8127700000        1.8120000000
 Cu         1.2812800000        1.2812800000        3.6240000000
 Cu         3.8438300000        1.2812800000        3.6240000000
 Cu         6.4063900000        1.2812800000        3.6240000000
 Cu         8.9689400000        1.2812800000        3.6240000000
 Cu        11.5315000000        1.2812800000        3.6240000000
 Cu        14.0940500000        1.2812800000        3.6240000000
 Cu         1.2812800000        3.8438300000        3.6240000000
 Cu         3.8438300000        3.8438300000        3.6240000000
 Cu         6.4063900000        3.8438300000        3.6240000000
 Cu         8.9689400000        3.8438300000        3.6240000000
 Cu        11.5315000000        3.8438300000        3.6240000000
 Cu        14.0940500000        3.8438300000        3.6240000000
 Cu         1.2812800000        6.4063900000        3.6240000000
 Cu         3.8438300000        6.4063900000        3.6240000000
 Cu         6.4063900000        6.4063900000        3.6240000000
 Cu         8.9689400000        6.4063900000        3.6240000000
 Cu        11.5315000000        6.4063900000        3.6240000000
 Cu        14.0940500000        6.4063900000        3.6240000000
 Cu         1.2812800000        8.9689400000        3.6240000000
 Cu         3.8438300000        8.9689400000        3.6240000000
 Cu         6.4063900000        8.9689400000        3.6240000000
 Cu         8.9689400000        8.9689400000        3.6240000000
 Cu        11.5315000000        8.9689400000        3.6240000000
 Cu        14.0940500000        8.9689400000        3.6240000000
 Cu         1.2812800000       11.5315000000        3.6240000000
 Cu         3.8438300000       11.5315000000        3.6240000000
 Cu         6.4063900000       11.5315000000        3.6240000000
 Cu         8.9689400000       11.5315000000        3.6240000000
 Cu        11.5315000000       11.5315000000        3.6240000000
 Cu        14.0940500000       11.5315000000        3.6240000000
 Cu         1.2812800000       14.0940500000        3.6240000000
 Cu         3.8438300000       14.0940500000        3.6240000000
 Cu         6.4063900000       14.0940500000        3.6240000000
 Cu         8.9689400000       14.0940500000        3.6240000000
 Cu        11.5315000000       14.0940500000        3.6240000000
 Cu        14.0940500000       14.0940500000        3.6240000000
 Cu         0.0009314384        0.0009468788        5.3824500280
 Cu         2.5615222782       -0.0002399748        5.3819041970
 Cu         5.1253264021        0.0018278300        5.3831778287
 Cu         7.6874556132        0.0018219543        5.3831873514
 Cu        10.2512461311       -0.0002601290        5.3818634806
 Cu        12.8118427755        0.0009506119        5.3824273884
 Cu        -0.0002225077        2.5615337156        5.3818893379
 Cu         2.5657878398        2.5657818434        5.3868587692
 Cu         5.1269503211        2.5665075103        5.3873698462
 Cu         7.6858442546        2.5665334205        5.3873975943
 Cu        10.2469512714        2.5657811947        5.3868937783
 Cu        12.8129941234        2.5615302281        5.3818943154
 Cu         0.0017911607        5.1253467183        5.3830749982
 Cu         2.5664833815        5.1269249360        5.3871697374
 Cu         5.1237197586        5.1236422074        5.3886637361
 Cu         7.6890778941        5.1236287932        5.3886562882
 Cu        10.2463097168        5.1269160373        5.3872921994
 Cu        12.8109790643        5.1253715941        5.3831786372
 Cu         0.0018017880        7.6874674754        5.3831096526
 Cu         2.5664620068        7.6858369892        5.3871577434
 Cu         5.1236190478        7.6888860537        5.3882922779
 Cu         7.6891770899        7.6889194393        5.3883061377
 Cu        10.2463031319        7.6858754712        5.3872967084
 Cu        12.8109487116        7.6874587936        5.3832148307
 Cu        -0.0002510384       10.2512243945        5.3819150381
 Cu         2.5657153311       10.2469647577        5.3868976952
 Cu         5.1268484935       10.2463640175        5.3871157059
 Cu         7.6859463192       10.2463446913        5.3871440910
 Cu        10.2470087869       10.2469634423        5.3869504859
 Cu        12.8129943288       10.2512246619        5.3819409270
 Cu         0.0009450459       12.8118328399        5.3824428409
 Cu         2.5615452894       12.8129716066        5.3819308806
 Cu         5.1253378751       12.8109514976        5.3831750429
 Cu         7.6874489784       12.8109556911        5.3831886102
 Cu        10.2512250281       12.8129897179        5.3819042357
 Cu        12.8118243163       12.8118300205        5.3824225223
 Cu         1.2827211704        1.2827430570        7.1550602385
 Cu         3.8420412553        1.2807448195        7.1529046846
 Cu         6.4064018058        1.2815855895        7.1527922475
 Cu         8.9707310464        1.2807769725        7.1528962049
 Cu        11.5300391609        1.2827045108        7.1550541441
 Cu        14.0940629936        1.2806615987        7.1546133421
 Cu         1.2807179393        3.8420553473        7.1528151360
 Cu         3.8535372453        3.8535387037        7.1772305931
 Cu         6.4064211534        3.8584263742        7.1858239720
 Cu         8.9592817935        3.8536358366        7.1774227196
 Cu        11.5320906458        3.8420331910        7.1528079729
 Cu        14.0940662796        3.8439793741        7.1507182033
 Cu         1.2816722024        6.4064799887        7.1529734593
 Cu         3.8583700810        6.4062256261        7.1854465803
 Cu         6.4062989648        6.4063307191        7.1312606986
 Cu         8.9545837065        6.4062412283        7.1854494274
 Cu        11.5310859311        6.4064922049        7.1529022809
 Cu        14.0940758634        6.4064682864        7.1535324044
 Cu         1.2808405649        8.9706432152        7.1530088094
 Cu         3.8535697072        8.9591609565        7.1765338078
 Cu         6.4064214303        8.9545275830        7.1838635716
 Cu         8.9591884091        8.9591808902        7.1769365403
 Cu        11.5318940670        8.9706690400        7.1530487462
 Cu        14.0940417788        8.9687386662        7.1508723704
 Cu         1.2827186999       11.5299991934        7.1550574669
 Cu         3.8420825045       11.5318919155        7.1529450132
 Cu         6.4063798211       11.5308808354        7.1529441203
 Cu         8.9707004597       11.5318940081        7.1529347410
 Cu        11.5300396908       11.5300599108        7.1550749623
 Cu        14.0940572017       11.5321158661        7.1545709657
 Cu         1.2806541741       14.0940559051        7.1545643946
 Cu         3.8440177580       14.0940040662        7.1508585598
 Cu         6.4063621450       14.0939335242        7.1534246131
 Cu         8.9687454735       14.0940125325        7.1508583638
 Cu        11.5321165563       14.0940679989        7.1545660003
 Cu        14.0940384939       14.0940817288        7.1498507828
 Cu         0.0004909959        0.0004492175        8.9001256497
 Cu         2.5650351388       -0.0018074848        8.9013391662
 Cu         5.1251906175       -0.0048263181        8.9008661599
 Cu         7.6875767379       -0.0047749909        8.9008197653
 Cu        10.2477144767       -0.0017794627        8.9013166021
 Cu        12.8122587213        0.0004932969        8.9001362362
 Cu        -0.0017948839        2.5650281152        8.9013480540
 Cu         2.5640004094        2.5639724370        8.9040819438
 Cu         5.1263990583        2.5343181076        8.9056085558
 Cu         7.6863817574        2.5345071433        8.9057095186
 Cu        10.2488327954        2.5639316552        8.9041473033
 Cu        12.8145858491        2.5650496256        8.9013155218
 Cu        -0.0049157101        5.1251435190        8.9009199763
 Cu         2.5334375735        5.1263540334        8.9056943814
 Cu         5.0681469306        5.0690088733        8.9848936879
 Cu         7.7447546871        5.0697992845        8.9849920146
 Cu        10.2793153908        5.1263154829        8.9056710404
 Cu        12.8176564893        5.1251360007        8.9008399232
 Cu        -0.0044540555        7.6876177391        8.9009616449
 Cu         2.5359557986        7.6864614427        8.9057549440
 Cu         5.0711071491        7.7434017159        8.9837707364
 Cu         7.7415801647        7.7426958865        8.9836510572
 Cu        10.2765074097        7.6865039604        8.9057335938
 Cu        12.8170692745        7.6876166252        8.9008870364
 Cu        -0.0017690516       10.2477461274        8.9013330423
 Cu         2.5640170271       10.2487153897        8.9040661586
 Cu         5.1263054908       10.2768446798        8.9053589508
 Cu         7.6864313227       10.2770868260        8.9054962255
 Cu        10.2488104731       10.2488011020        8.9041802612
 Cu        12.8145559455       10.2477328514        8.9013175785
 Cu         0.0004661910       12.8123099911        8.9001297047
 Cu         2.5650211544       12.8145208562        8.9012949048
 Cu         5.1251705629       12.8170906384        8.9008022949
 Cu         7.6875964027       12.8171221450        8.9007725188
 Cu        10.2477357125       12.8145570852        8.9012892532
 Cu        12.8122897958       12.8122805702        8.9001437583
  S         6.4042585432        6.3984493529       10.3393860693
  C         6.3991100353        6.3811855997       12.1820951302
  H         6.5048714044        5.3427488905       12.5131252529
  H         5.4481662062        6.8023070679       12.5246252505
  H         7.2408154852        6.9875801604       12.5325110170
