# Supplementary material for: Single Atom Alloys Segregation in the Presence of Ligands
Source: J Phys Chem C Nanomater Interfaces. 2023 Nov 13;127(46):22790–8. doi: 10.1021/acs.jpcc.3c05827 (PMC10683009; doi:10.1021/acs.jpcc.3c05827)
Supplement: Supplementary file 2 — jp3c05827_si_002.zip [file jp3c05827_si_002.zip › xyz/RSCH3/100/cu/cu100pdsch3.txt]

     221

 Cu         1.2812800000        1.2812800000        0.0000000000
 Cu         3.8438300000        1.2812800000        0.0000000000
 Cu         6.4063900000        1.2812800000        0.0000000000
 Cu         8.9689400000        1.2812800000        0.0000000000
 Cu        11.5315000000        1.2812800000        0.0000000000
 Cu        14.0940500000        1.2812800000        0.0000000000
 Cu         1.2812800000        3.8438300000        0.0000000000
 Cu         3.8438300000        3.8438300000        0.0000000000
 Cu         6.4063900000        3.8438300000        0.0000000000
 Cu         8.9689400000        3.8438300000        0.0000000000
 Cu        11.5315000000        3.8438300000        0.0000000000
 Cu        14.0940500000        3.8438300000        0.0000000000
 Cu         1.2812800000        6.4063900000        0.0000000000
 Cu         3.8438300000        6.4063900000        0.0000000000
 Cu         6.4063900000        6.4063900000        0.0000000000
 Cu         8.9689400000        6.4063900000        0.0000000000
 Cu        11.5315000000        6.4063900000        0.0000000000
 Cu        14.0940500000        6.4063900000        0.0000000000
 Cu         1.2812800000        8.9689400000        0.0000000000
 Cu         3.8438300000        8.9689400000        0.0000000000
 Cu         6.4063900000        8.9689400000        0.0000000000
 Cu         8.9689400000        8.9689400000        0.0000000000
 Cu        11.5315000000        8.9689400000        0.0000000000
 Cu        14.0940500000        8.9689400000        0.0000000000
 Cu         1.2812800000       11.5315000000        0.0000000000
 Cu         3.8438300000       11.5315000000        0.0000000000
 Cu         6.4063900000       11.5315000000        0.0000000000
 Cu         8.9689400000       11.5315000000        0.0000000000
 Cu        11.5315000000       11.5315000000        0.0000000000
 Cu        14.0940500000       11.5315000000        0.0000000000
 Cu         1.2812800000       14.0940500000        0.0000000000
 Cu         3.8438300000       14.0940500000        0.0000000000
 Cu         6.4063900000       14.0940500000        0.0000000000
 Cu         8.9689400000       14.0940500000        0.0000000000
 Cu        11.5315000000       14.0940500000        0.0000000000
 Cu        14.0940500000       14.0940500000        0.0000000000
 Cu         0.0000000000        0.0000000000        1.8120000000
 Cu         2.5625500000        0.0000000000        1.8120000000
 Cu         5.1251100000        0.0000000000        1.8120000000
 Cu         7.6876600000        0.0000000000        1.8120000000
 Cu        10.2502200000        0.0000000000        1.8120000000
 Cu        12.8127700000        0.0000000000        1.8120000000
 Cu         0.0000000000        2.5625500000        1.8120000000
 Cu         2.5625500000        2.5625500000        1.8120000000
 Cu         5.1251100000        2.5625500000        1.8120000000
 Cu         7.6876600000        2.5625500000        1.8120000000
 Cu        10.2502200000        2.5625500000        1.8120000000
 Cu        12.8127700000        2.5625500000        1.8120000000
 Cu         0.0000000000        5.1251100000        1.8120000000
 Cu         2.5625500000        5.1251100000        1.8120000000
 Cu         5.1251100000        5.1251100000        1.8120000000
 Cu         7.6876600000        5.1251100000        1.8120000000
 Cu        10.2502200000        5.1251100000        1.8120000000
 Cu        12.8127700000        5.1251100000        1.8120000000
 Cu         0.0000000000        7.6876600000        1.8120000000
 Cu         2.5625500000        7.6876600000        1.8120000000
 Cu         5.1251100000        7.6876600000        1.8120000000
 Cu         7.6876600000        7.6876600000        1.8120000000
 Cu        10.2502200000        7.6876600000        1.8120000000
 Cu        12.8127700000        7.6876600000        1.8120000000
 Cu         0.0000000000       10.2502200000        1.8120000000
 Cu         2.5625500000       10.2502200000        1.8120000000
 Cu         5.1251100000       10.2502200000        1.8120000000
 Cu         7.6876600000       10.2502200000        1.8120000000
 Cu        10.2502200000       10.2502200000        1.8120000000
 Cu        12.8127700000       10.2502200000        1.8120000000
 Cu         0.0000000000       12.8127700000        1.8120000000
 Cu         2.5625500000       12.8127700000        1.8120000000
 Cu         5.1251100000       12.8127700000        1.8120000000
 Cu         7.6876600000       12.8127700000        1.8120000000
 Cu        10.2502200000       12.8127700000        1.8120000000
 Cu        12.8127700000       12.8127700000        1.8120000000
 Cu         1.2812800000        1.2812800000        3.6240000000
 Cu         3.8438300000        1.2812800000        3.6240000000
 Cu         6.4063900000        1.2812800000        3.6240000000
 Cu         8.9689400000        1.2812800000        3.6240000000
 Cu        11.5315000000        1.2812800000        3.6240000000
 Cu        14.0940500000        1.2812800000        3.6240000000
 Cu         1.2812800000        3.8438300000        3.6240000000
 Cu         3.8438300000        3.8438300000        3.6240000000
 Cu         6.4063900000        3.8438300000        3.6240000000
 Cu         8.9689400000        3.8438300000        3.6240000000
 Cu        11.5315000000        3.8438300000        3.6240000000
 Cu        14.0940500000        3.8438300000        3.6240000000
 Cu         1.2812800000        6.4063900000        3.6240000000
 Cu         3.8438300000        6.4063900000        3.6240000000
 Cu         6.4063900000        6.4063900000        3.6240000000
 Cu         8.9689400000        6.4063900000        3.6240000000
 Cu        11.5315000000        6.4063900000        3.6240000000
 Cu        14.0940500000        6.4063900000        3.6240000000
 Cu         1.2812800000        8.9689400000        3.6240000000
 Cu         3.8438300000        8.9689400000        3.6240000000
 Cu         6.4063900000        8.9689400000        3.6240000000
 Cu         8.9689400000        8.9689400000        3.6240000000
 Cu        11.5315000000        8.9689400000        3.6240000000
 Cu        14.0940500000        8.9689400000        3.6240000000
 Cu         1.2812800000       11.5315000000        3.6240000000
 Cu         3.8438300000       11.5315000000        3.6240000000
 Cu         6.4063900000       11.5315000000        3.6240000000
 Cu         8.9689400000       11.5315000000        3.6240000000
 Cu        11.5315000000       11.5315000000        3.6240000000
 Cu        14.0940500000       11.5315000000        3.6240000000
 Cu         1.2812800000       14.0940500000        3.6240000000
 Cu         3.8438300000       14.0940500000        3.6240000000
 Cu         6.4063900000       14.0940500000        3.6240000000
 Cu         8.9689400000       14.0940500000        3.6240000000
 Cu        11.5315000000       14.0940500000        3.6240000000
 Cu        14.0940500000       14.0940500000        3.6240000000
 Cu         0.0005908358        0.0005974914        5.3833414385
 Cu         2.5612930144       -0.0005015530        5.3835046537
 Cu         5.1252152765        0.0018804978        5.3822359365
 Cu         7.6895977045        0.0022284476        5.3832408402
 Cu        10.2512603612        0.0018235901        5.3830853614
 Cu        12.8116468997        0.0008557104        5.3822865973
 Cu        -0.0004646740        2.5612717567        5.3834926645
 Cu         2.5637337497        2.5636913343        5.3828840845
 Cu         5.1281120445        2.5673255432        5.3877408227
 Cu         7.6872865162        2.5684327743        5.3898497455
 Cu        10.2454436332        2.5663491942        5.3895776088
 Cu        12.8128645597        2.5602507175        5.3828754459
 Cu         0.0018945994        5.1252243870        5.3822038754
 Cu         2.5673073788        5.1280477638        5.3876475251
 Cu         5.1244254511        5.1243009015        5.4034291464
 Cu         7.6874724125        5.1246202086        5.3943258852
 Cu        10.2441481117        5.1264972492        5.3905447759
 Cu        12.8115224372        5.1248559556        5.3828707849
 Cu         0.0022375460        7.6896255387        5.3832299040
 Cu         2.5684047084        7.6873351473        5.3897648401
 Cu         5.1246702537        7.6873955633        5.3941016314
 Cu         7.6874301053        7.6873384820        5.3935800793
 Cu        10.2463806360        7.6851352736        5.3885169332
 Cu        12.8117695553        7.6893391438        5.3822589397
 Cu         0.0018486217       10.2512579713        5.3831153597
 Cu         2.5663636418       10.2453991925        5.3896918592
 Cu         5.1264305716       10.2441096992        5.3905105737
 Cu         7.6851496373       10.2464196632        5.3884870175
 Cu        10.2471083603       10.2470866211        5.3866497890
 Cu        12.8131192044       10.2514003954        5.3816657598
 Cu         0.0008837274       12.8116415529        5.3822914183
 Cu         2.5602869723       12.8128140493        5.3829150207
 Cu         5.1248602010       12.8114650279        5.3829342675
 Cu         7.6893125888       12.8117721023        5.3822787447
 Cu        10.2513813680       12.8130977406        5.3816833788
 Cu        12.8135971401       12.8135969063        5.3816548470
 Cu         1.2827313579        1.2827183145        7.1565410248
 Cu         3.8417193344        1.2775645685        7.1533686962
 Cu         6.4093189497        1.2785154394        7.1482308089
 Cu         8.9689834635        1.2816867778        7.1610038679
 Cu        11.5296961881        1.2827271745        7.1558250248
 Cu        14.0943805133        1.2798412528        7.1572787285
 Cu         1.2776022842        3.8417053594        7.1532868347
 Cu         3.8405361292        3.8404627682        7.1619902096
 Cu         6.4128223477        3.8497497829        7.1885261628
 Cu         8.9583330326        3.8597117301        7.1931493623
 Cu        11.5313725455        3.8410888871        7.1538989814
 Cu        14.0929272449        3.8423137346        7.1509835823
 Cu         1.2786022895        6.4093494668        7.1482384324
 Cu         3.8495892628        6.4127391455        7.1877805621
 Cu         6.4091672742        6.4090112054        7.1472356521
 Cu         8.9565611402        6.4071562747        7.1963492592
 Cu        11.5324839781        6.4068141233        7.1491623991
 Cu        14.0940044047        6.4091014646        7.1544383929
 Cu         1.2817798365        8.9689187559        7.1611368812
 Cu         3.8597494153        8.9580166259        7.1931623334
 Cu         6.4072991020        8.9565372561        7.1958404061
 Cu         8.9621470217        8.9621479535        7.1771029626
 Cu        11.5333757945        8.9723728895        7.1532231225
 Cu        14.0947512960        8.9700828444        7.1499983206
 Cu         1.2827351769       11.5296770674        7.1558270128
 Cu         3.8411486805       11.5311595794        7.1541301730
 Cu         6.4067211302       11.5322979110        7.1493433951
 Cu         8.9723379355       11.5333699540        7.1532401502
 Cu        11.5301935914       11.5301877005        7.1537423347
 Cu        14.0935375311       11.5323338025        7.1564205027
 Cu         1.2798444119       14.0943836893        7.1572785492
 Cu         3.8423438519       14.0928386131        7.1510597843
 Cu         6.4090398694       14.0939072886        7.1545014485
 Cu         8.9700922999       14.0947361578        7.1499903546
 Cu        11.5323294969       14.0935329420        7.1564259032
 Cu        14.0946206197       14.0946339051        7.1497649921
 Cu         0.0011569741        0.0011476914        8.9003910299
 Cu         2.5636106608       -0.0006461792        8.9042591361
 Cu         5.1240526473       -0.0196979600        8.9030906223
 Cu         7.6887365975       -0.0006591099        8.9026457117
 Cu        10.2486444967       -0.0003833955        8.9024552163
 Cu        12.8115074199        0.0000912387        8.9011724883
 Cu        -0.0006424482        2.5636148242        8.9042368191
 Cu         2.5702865227        2.5702737645        8.9085996162
 Cu         5.1267528746        2.4811877825        8.9130211502
 Cu         7.6788008674        2.5538171579        8.9132657295
 Cu        10.2480849008        2.5626842058        8.9093690465
 Cu        12.8138630651        2.5651576372        8.9038154365
 Cu        -0.0194901926        5.1240400235        8.9030296763
 Cu         2.4810952261        5.1266710751        8.9129094170
 Pd         5.0454834941        5.0465262894        9.1101889951
 Cu         7.7705016103        5.0812672792        9.0326433733
 Cu        10.2938088850        5.1277586306        8.9120381840
 Cu        12.8178853554        5.1253912776        8.9016830305
 Cu        -0.0004520836        7.6887093544        8.9026426430
 Cu         2.5546654070        7.6787225291        8.9134100943
 Cu         5.0838380075        7.7678616013        9.0314903152
 Cu         7.7585172670        7.7593578229        8.9847994618
 Cu        10.2951442209        7.6900838675        8.9078190317
 Cu        12.8221362419        7.6863667213        8.9020397997
 Cu        -0.0004029907       10.2486434379        8.9024577767
 Cu         2.5626336568       10.2480445533        8.9094191287
 Cu         5.1276758995       10.2916833857        8.9120740738
 Cu         7.6900547856       10.2952681173        8.9078042410
 Cu        10.2495997032       10.2495835288        8.9062531423
 Cu        12.8139424305       10.2480021373        8.9023179341
 Cu         0.0000601240       12.8115256647        8.9011737955
 Cu         2.5651286629       12.8138318471        8.9038311944
 Cu         5.1253904733       12.8172734331        8.9016907926
 Cu         7.6863833529       12.8221373600        8.9020387417
 Cu        10.2480171144       12.8139658155        8.9023057520
 Cu        12.8123099446       12.8123027437        8.8997251598
  S         6.4944207881        6.4865305480       10.3992383060
  C         6.6011737302        6.5838959495       12.2350657985
  H         6.7304717981        5.5677609444       12.6234068411
  H         5.6705488838        7.0245577474       12.6089137868
  H         7.4597817488        7.2112821827       12.4967457016
