# Supplementary material for: Single Atom Alloys Segregation in the Presence of Ligands
Source: J Phys Chem C Nanomater Interfaces. 2023 Nov 13;127(46):22790–8. doi: 10.1021/acs.jpcc.3c05827 (PMC10683009; doi:10.1021/acs.jpcc.3c05827)
Supplement: Supplementary file 2 — jp3c05827_si_002.zip [file jp3c05827_si_002.zip › xyz/RSCH3/100/cu/cu100ausch3.txt]

     221

 Cu         1.2812800000        1.2812800000        0.0000000000
 Cu         3.8438300000        1.2812800000        0.0000000000
 Cu         6.4063900000        1.2812800000        0.0000000000
 Cu         8.9689400000        1.2812800000        0.0000000000
 Cu        11.5315000000        1.2812800000        0.0000000000
 Cu        14.0940500000        1.2812800000        0.0000000000
 Cu         1.2812800000        3.8438300000        0.0000000000
 Cu         3.8438300000        3.8438300000        0.0000000000
 Cu         6.4063900000        3.8438300000        0.0000000000
 Cu         8.9689400000        3.8438300000        0.0000000000
 Cu        11.5315000000        3.8438300000        0.0000000000
 Cu        14.0940500000        3.8438300000        0.0000000000
 Cu         1.2812800000        6.4063900000        0.0000000000
 Cu         3.8438300000        6.4063900000        0.0000000000
 Cu         6.4063900000        6.4063900000        0.0000000000
 Cu         8.9689400000        6.4063900000        0.0000000000
 Cu        11.5315000000        6.4063900000        0.0000000000
 Cu        14.0940500000        6.4063900000        0.0000000000
 Cu         1.2812800000        8.9689400000        0.0000000000
 Cu         3.8438300000        8.9689400000        0.0000000000
 Cu         6.4063900000        8.9689400000        0.0000000000
 Cu         8.9689400000        8.9689400000        0.0000000000
 Cu        11.5315000000        8.9689400000        0.0000000000
 Cu        14.0940500000        8.9689400000        0.0000000000
 Cu         1.2812800000       11.5315000000        0.0000000000
 Cu         3.8438300000       11.5315000000        0.0000000000
 Cu         6.4063900000       11.5315000000        0.0000000000
 Cu         8.9689400000       11.5315000000        0.0000000000
 Cu        11.5315000000       11.5315000000        0.0000000000
 Cu        14.0940500000       11.5315000000        0.0000000000
 Cu         1.2812800000       14.0940500000        0.0000000000
 Cu         3.8438300000       14.0940500000        0.0000000000
 Cu         6.4063900000       14.0940500000        0.0000000000
 Cu         8.9689400000       14.0940500000        0.0000000000
 Cu        11.5315000000       14.0940500000        0.0000000000
 Cu        14.0940500000       14.0940500000        0.0000000000
 Cu         0.0000000000        0.0000000000        1.8120000000
 Cu         2.5625500000        0.0000000000        1.8120000000
 Cu         5.1251100000        0.0000000000        1.8120000000
 Cu         7.6876600000        0.0000000000        1.8120000000
 Cu        10.2502200000        0.0000000000        1.8120000000
 Cu        12.8127700000        0.0000000000        1.8120000000
 Cu         0.0000000000        2.5625500000        1.8120000000
 Cu         2.5625500000        2.5625500000        1.8120000000
 Cu         5.1251100000        2.5625500000        1.8120000000
 Cu         7.6876600000        2.5625500000        1.8120000000
 Cu        10.2502200000        2.5625500000        1.8120000000
 Cu        12.8127700000        2.5625500000        1.8120000000
 Cu         0.0000000000        5.1251100000        1.8120000000
 Cu         2.5625500000        5.1251100000        1.8120000000
 Cu         5.1251100000        5.1251100000        1.8120000000
 Cu         7.6876600000        5.1251100000        1.8120000000
 Cu        10.2502200000        5.1251100000        1.8120000000
 Cu        12.8127700000        5.1251100000        1.8120000000
 Cu         0.0000000000        7.6876600000        1.8120000000
 Cu         2.5625500000        7.6876600000        1.8120000000
 Cu         5.1251100000        7.6876600000        1.8120000000
 Cu         7.6876600000        7.6876600000        1.8120000000
 Cu        10.2502200000        7.6876600000        1.8120000000
 Cu        12.8127700000        7.6876600000        1.8120000000
 Cu         0.0000000000       10.2502200000        1.8120000000
 Cu         2.5625500000       10.2502200000        1.8120000000
 Cu         5.1251100000       10.2502200000        1.8120000000
 Cu         7.6876600000       10.2502200000        1.8120000000
 Cu        10.2502200000       10.2502200000        1.8120000000
 Cu        12.8127700000       10.2502200000        1.8120000000
 Cu         0.0000000000       12.8127700000        1.8120000000
 Cu         2.5625500000       12.8127700000        1.8120000000
 Cu         5.1251100000       12.8127700000        1.8120000000
 Cu         7.6876600000       12.8127700000        1.8120000000
 Cu        10.2502200000       12.8127700000        1.8120000000
 Cu        12.8127700000       12.8127700000        1.8120000000
 Cu         1.2812800000        1.2812800000        3.6240000000
 Cu         3.8438300000        1.2812800000        3.6240000000
 Cu         6.4063900000        1.2812800000        3.6240000000
 Cu         8.9689400000        1.2812800000        3.6240000000
 Cu        11.5315000000        1.2812800000        3.6240000000
 Cu        14.0940500000        1.2812800000        3.6240000000
 Cu         1.2812800000        3.8438300000        3.6240000000
 Cu         3.8438300000        3.8438300000        3.6240000000
 Cu         6.4063900000        3.8438300000        3.6240000000
 Cu         8.9689400000        3.8438300000        3.6240000000
 Cu        11.5315000000        3.8438300000        3.6240000000
 Cu        14.0940500000        3.8438300000        3.6240000000
 Cu         1.2812800000        6.4063900000        3.6240000000
 Cu         3.8438300000        6.4063900000        3.6240000000
 Cu         6.4063900000        6.4063900000        3.6240000000
 Cu         8.9689400000        6.4063900000        3.6240000000
 Cu        11.5315000000        6.4063900000        3.6240000000
 Cu        14.0940500000        6.4063900000        3.6240000000
 Cu         1.2812800000        8.9689400000        3.6240000000
 Cu         3.8438300000        8.9689400000        3.6240000000
 Cu         6.4063900000        8.9689400000        3.6240000000
 Cu         8.9689400000        8.9689400000        3.6240000000
 Cu        11.5315000000        8.9689400000        3.6240000000
 Cu        14.0940500000        8.9689400000        3.6240000000
 Cu         1.2812800000       11.5315000000        3.6240000000
 Cu         3.8438300000       11.5315000000        3.6240000000
 Cu         6.4063900000       11.5315000000        3.6240000000
 Cu         8.9689400000       11.5315000000        3.6240000000
 Cu        11.5315000000       11.5315000000        3.6240000000
 Cu        14.0940500000       11.5315000000        3.6240000000
 Cu         1.2812800000       14.0940500000        3.6240000000
 Cu         3.8438300000       14.0940500000        3.6240000000
 Cu         6.4063900000       14.0940500000        3.6240000000
 Cu         8.9689400000       14.0940500000        3.6240000000
 Cu        11.5315000000       14.0940500000        3.6240000000
 Cu        14.0940500000       14.0940500000        3.6240000000
 Cu         0.0010044715        0.0011113874        5.3828935126
 Cu         2.5606130141       -0.0019497817        5.3807299946
 Cu         5.1254580152        0.0002855944        5.3812806280
 Cu         7.6899539055        0.0027195361        5.3828680518
 Cu        10.2507277589        0.0022251620        5.3837940330
 Cu        12.8113754719        0.0004301171        5.3824502575
 Cu        -0.0018312488        2.5605701156        5.3808323133
 Cu         2.5634009309        2.5632639891        5.3834814835
 Cu         5.1298511698        2.5686404643        5.3911276890
 Cu         7.6871482770        2.5695635461        5.3906656140
 Cu        10.2443617779        2.5672148841        5.3899906836
 Cu        12.8117517330        2.5595001110        5.3807279213
 Cu         0.0001764568        5.1254227012        5.3811710870
 Cu         2.5685686245        5.1298282196        5.3910857132
 Cu         5.1249051801        5.1248823381        5.3996423065
 Cu         7.6852698646        5.1246830474        5.3949808992
 Cu        10.2445655698        5.1249600966        5.3879842106
 Cu        12.8096785789        5.1249183478        5.3810715498
 Cu         0.0025775031        7.6900652426        5.3828287440
 Cu         2.5696377242        7.6871096329        5.3907872297
 Cu         5.1240860727        7.6853295641        5.3935424054
 Cu         7.6873083293        7.6871024350        5.3900033924
 Cu        10.2485807165        7.6854731793        5.3849678143
 Cu        12.8114965475        7.6889619788        5.3814590398
 Cu         0.0022481377       10.2505798321        5.3839387101
 Cu         2.5668614015       10.2445402612        5.3899108337
 Cu         5.1244640199       10.2446783026        5.3875827940
 Cu         7.6855238496       10.2489913496        5.3845357570
 Cu        10.2493916428       10.2492315685        5.3839140433
 Cu        12.8143041024       10.2526578703        5.3814102376
 Cu         0.0004681702       12.8114552916        5.3822947056
 Cu         2.5596143236       12.8117278361        5.3807876134
 Cu         5.1248003745       12.8098145223        5.3811205812
 Cu         7.6889704816       12.8117420384        5.3813112923
 Cu        10.2526936289       12.8141744726        5.3814527713
 Cu        12.8119621500       12.8120814014        5.3823668570
 Cu         1.2824450415        1.2822674093        7.1573710327
 Cu         3.8401301404        1.2715655316        7.1489281076
 Cu         6.4098626593        1.2761548694        7.1504930111
 Cu         8.9687194792        1.2860902419        7.1608534880
 Cu        11.5304889887        1.2828535463        7.1563596707
 Cu        14.0941235162        1.2797123885        7.1546592431
 Cu         1.2715109856        3.8401191445        7.1487593188
 Cu         3.8318526651        3.8316280883        7.1510174627
 Cu         6.4164069451        3.8516280283        7.1957606332
 Cu         8.9546904253        3.8661912770        7.1973991682
 Cu        11.5299770659        3.8402263192        7.1511115098
 Cu        14.0882972456        3.8410050136        7.1461512792
 Cu         1.2760375602        6.4098493545        7.1504771762
 Cu         3.8507676727        6.4164025404        7.1951319072
 Cu         6.4133748198        6.4143041328        7.1515615886
 Cu         8.9597077013        6.4073347460        7.1831219050
 Cu        11.5324149088        6.4068586526        7.1494741095
 Cu        14.0908080118        6.4096560700        7.1483642989
 Cu         1.2861498090        8.9686150025        7.1614443169
 Cu         3.8640939030        8.9551373858        7.1960190781
 Cu         6.4060826591        8.9611678343        7.1797255310
 Cu         8.9669297832        8.9675061743        7.1606236150
 Cu        11.5356749839        8.9725938756        7.1506395424
 Cu        14.0960717925        8.9692636470        7.1511418380
 Cu         1.2826337654       11.5306240536        7.1562748893
 Cu         3.8401615335       11.5297725662        7.1514637635
 Cu         6.4065959730       11.5327191251        7.1493057111
 Cu         8.9725402609       11.5359969549        7.1504875473
 Cu        11.5308561278       11.5306327967        7.1550945708
 Cu        14.0940252281       11.5323931340        7.1557165894
 Cu         1.2796226155       14.0941560458        7.1544598441
 Cu         3.8411078995       14.0883582340        7.1463655159
 Cu         6.4094953968       14.0909629306        7.1484468267
 Cu         8.9693980138       14.0962447642        7.1509062887
 Cu        11.5322894459       14.0940138102        7.1559518752
 Cu        14.0938659654       14.0939483415        7.1501901136
 Cu         0.0008570910        0.0009034758        8.9001804581
 Cu         2.5655015393       -0.0028698297        8.9011970531
 Cu         5.1241215749       -0.0514830680        8.9007483967
 Cu         7.6878057472        0.0019841039        8.9017787064
 Cu        10.2480008645       -0.0008983597        8.9021343053
 Cu        12.8119186993       -0.0003905749        8.9005773968
 Cu        -0.0027767437        2.5655360533        8.9012629718
 Cu         2.5646414846        2.5645293756        8.9063373874
 Cu         5.1281585723        2.4235886109        8.9239366484
 Cu         7.6798489055        2.5607678064        8.9158283623
 Cu        10.2479575087        2.5638631801        8.9063853887
 Cu        12.8144147108        2.5656628687        8.9018261874
 Cu        -0.0515059613        5.1239863127        8.9004349164
 Cu         2.4215892789        5.1275373444        8.9244084567
 Au         4.9830573771        4.9897458979        9.2015923512
 Cu         7.7670334606        5.1216945693        9.0450436088
 Cu        10.2952028016        5.1290093767        8.9096313394
 Cu        12.8109648091        5.1262888626        8.9004688896
 Cu         0.0018097277        7.6877775803        8.9018229032
 Cu         2.5619858278        7.6793691191        8.9171205304
 Cu         5.1243504014        7.7622831095        9.0419909980
 Cu         7.7671166922        7.7806187514        8.9481740360
 Cu        10.2992416178        7.6913309728        8.9032397615
 Cu        12.8242351965        7.6864220155        8.9012951396
 Cu        -0.0009739685       10.2480054116        8.9022193298
 Cu         2.5634759105       10.2482070881        8.9064596694
 Cu         5.1286306793       10.2906191713        8.9090956609
 Cu         7.6908644733       10.3023426763        8.9030111683
 Cu        10.2480030210       10.2481786354        8.9026181157
 Cu        12.8146405088       10.2475384016        8.9014046071
 Cu        -0.0004257111       12.8119351901        8.9004861454
 Cu         2.5657120209       12.8143227289        8.9018362554
 Cu         5.1262594577       12.8099992214        8.9002650381
 Cu         7.6865832908       12.8251447388        8.9010004920
 Cu        10.2475346550       12.8147040808        8.9014009276
 Cu        12.8122908314       12.8123192372        8.8996617583
  S         6.6755766311        6.6220449226       10.5343324181
  C         7.2100634471        7.0126026545       12.2578062453
  H         6.9521834373        6.1627807128       12.8991053273
  H         6.6836679555        7.9156520960       12.5833420492
  H         8.2924139619        7.1783297974       12.2520892503
