# Supplementary material for: Single Atom Alloys Segregation in the Presence of Ligands
Source: J Phys Chem C Nanomater Interfaces. 2023 Nov 13;127(46):22790–8. doi: 10.1021/acs.jpcc.3c05827 (PMC10683009; doi:10.1021/acs.jpcc.3c05827)
Supplement: Supplementary file 2 — jp3c05827_si_002.zip [file jp3c05827_si_002.zip › xyz/RSCH3/100/pt/pt100ausch3.txt]

     221

 Pt         1.3878100000        1.3878100000        0.0000000000
 Pt         4.1634400000        1.3878100000        0.0000000000
 Pt         6.9390700000        1.3878100000        0.0000000000
 Pt         9.7147000000        1.3878100000        0.0000000000
 Pt        12.4903300000        1.3878100000        0.0000000000
 Pt        15.2659600000        1.3878100000        0.0000000000
 Pt         1.3878100000        4.1634400000        0.0000000000
 Pt         4.1634400000        4.1634400000        0.0000000000
 Pt         6.9390700000        4.1634400000        0.0000000000
 Pt         9.7147000000        4.1634400000        0.0000000000
 Pt        12.4903300000        4.1634400000        0.0000000000
 Pt        15.2659600000        4.1634400000        0.0000000000
 Pt         1.3878100000        6.9390700000        0.0000000000
 Pt         4.1634400000        6.9390700000        0.0000000000
 Pt         6.9390700000        6.9390700000        0.0000000000
 Pt         9.7147000000        6.9390700000        0.0000000000
 Pt        12.4903300000        6.9390700000        0.0000000000
 Pt        15.2659600000        6.9390700000        0.0000000000
 Pt         1.3878100000        9.7147000000        0.0000000000
 Pt         4.1634400000        9.7147000000        0.0000000000
 Pt         6.9390700000        9.7147000000        0.0000000000
 Pt         9.7147000000        9.7147000000        0.0000000000
 Pt        12.4903300000        9.7147000000        0.0000000000
 Pt        15.2659600000        9.7147000000        0.0000000000
 Pt         1.3878100000       12.4903300000        0.0000000000
 Pt         4.1634400000       12.4903300000        0.0000000000
 Pt         6.9390700000       12.4903300000        0.0000000000
 Pt         9.7147000000       12.4903300000        0.0000000000
 Pt        12.4903300000       12.4903300000        0.0000000000
 Pt        15.2659600000       12.4903300000        0.0000000000
 Pt         1.3878100000       15.2659600000        0.0000000000
 Pt         4.1634400000       15.2659600000        0.0000000000
 Pt         6.9390700000       15.2659600000        0.0000000000
 Pt         9.7147000000       15.2659600000        0.0000000000
 Pt        12.4903300000       15.2659600000        0.0000000000
 Pt        15.2659600000       15.2659600000        0.0000000000
 Pt         0.0000000000        0.0000000000        1.9626700000
 Pt         2.7756300000        0.0000000000        1.9626700000
 Pt         5.5512600000        0.0000000000        1.9626700000
 Pt         8.3268900000        0.0000000000        1.9626700000
 Pt        11.1025200000        0.0000000000        1.9626700000
 Pt        13.8781500000        0.0000000000        1.9626700000
 Pt         0.0000000000        2.7756300000        1.9626700000
 Pt         2.7756300000        2.7756300000        1.9626700000
 Pt         5.5512600000        2.7756300000        1.9626700000
 Pt         8.3268900000        2.7756300000        1.9626700000
 Pt        11.1025200000        2.7756300000        1.9626700000
 Pt        13.8781500000        2.7756300000        1.9626700000
 Pt         0.0000000000        5.5512600000        1.9626700000
 Pt         2.7756300000        5.5512600000        1.9626700000
 Pt         5.5512600000        5.5512600000        1.9626700000
 Pt         8.3268900000        5.5512600000        1.9626700000
 Pt        11.1025200000        5.5512600000        1.9626700000
 Pt        13.8781500000        5.5512600000        1.9626700000
 Pt         0.0000000000        8.3268900000        1.9626700000
 Pt         2.7756300000        8.3268900000        1.9626700000
 Pt         5.5512600000        8.3268900000        1.9626700000
 Pt         8.3268900000        8.3268900000        1.9626700000
 Pt        11.1025200000        8.3268900000        1.9626700000
 Pt        13.8781500000        8.3268900000        1.9626700000
 Pt         0.0000000000       11.1025200000        1.9626700000
 Pt         2.7756300000       11.1025200000        1.9626700000
 Pt         5.5512600000       11.1025200000        1.9626700000
 Pt         8.3268900000       11.1025200000        1.9626700000
 Pt        11.1025200000       11.1025200000        1.9626700000
 Pt        13.8781500000       11.1025200000        1.9626700000
 Pt         0.0000000000       13.8781500000        1.9626700000
 Pt         2.7756300000       13.8781500000        1.9626700000
 Pt         5.5512600000       13.8781500000        1.9626700000
 Pt         8.3268900000       13.8781500000        1.9626700000
 Pt        11.1025200000       13.8781500000        1.9626700000
 Pt        13.8781500000       13.8781500000        1.9626700000
 Pt         1.3878100000        1.3878100000        3.9253300000
 Pt         4.1634400000        1.3878100000        3.9253300000
 Pt         6.9390700000        1.3878100000        3.9253300000
 Pt         9.7147000000        1.3878100000        3.9253300000
 Pt        12.4903300000        1.3878100000        3.9253300000
 Pt        15.2659600000        1.3878100000        3.9253300000
 Pt         1.3878100000        4.1634400000        3.9253300000
 Pt         4.1634400000        4.1634400000        3.9253300000
 Pt         6.9390700000        4.1634400000        3.9253300000
 Pt         9.7147000000        4.1634400000        3.9253300000
 Pt        12.4903300000        4.1634400000        3.9253300000
 Pt        15.2659600000        4.1634400000        3.9253300000
 Pt         1.3878100000        6.9390700000        3.9253300000
 Pt         4.1634400000        6.9390700000        3.9253300000
 Pt         6.9390700000        6.9390700000        3.9253300000
 Pt         9.7147000000        6.9390700000        3.9253300000
 Pt        12.4903300000        6.9390700000        3.9253300000
 Pt        15.2659600000        6.9390700000        3.9253300000
 Pt         1.3878100000        9.7147000000        3.9253300000
 Pt         4.1634400000        9.7147000000        3.9253300000
 Pt         6.9390700000        9.7147000000        3.9253300000
 Pt         9.7147000000        9.7147000000        3.9253300000
 Pt        12.4903300000        9.7147000000        3.9253300000
 Pt        15.2659600000        9.7147000000        3.9253300000
 Pt         1.3878100000       12.4903300000        3.9253300000
 Pt         4.1634400000       12.4903300000        3.9253300000
 Pt         6.9390700000       12.4903300000        3.9253300000
 Pt         9.7147000000       12.4903300000        3.9253300000
 Pt        12.4903300000       12.4903300000        3.9253300000
 Pt        15.2659600000       12.4903300000        3.9253300000
 Pt         1.3878100000       15.2659600000        3.9253300000
 Pt         4.1634400000       15.2659600000        3.9253300000
 Pt         6.9390700000       15.2659600000        3.9253300000
 Pt         9.7147000000       15.2659600000        3.9253300000
 Pt        12.4903300000       15.2659600000        3.9253300000
 Pt        15.2659600000       15.2659600000        3.9253300000
 Pt        -0.0038042692       -0.0038027478        5.8977815243
 Pt         2.7744636792       -0.0109739530        5.8951839758
 Pt         5.5517703908       -0.0066378788        5.8984488459
 Pt         8.3262655234        0.0083287366        5.9007928717
 Pt        11.0973945503        0.0143190423        5.9008800606
 Pt        13.8716500763        0.0047162898        5.8985639957
 Pt        -0.0109467541        2.7744864110        5.8951793051
 Pt         2.7699174125        2.7699115886        5.8922204707
 Pt         5.5497524561        2.7737898211        5.9026283072
 Pt         8.3223212429        2.7902763572        5.9085091164
 Pt        11.0841266165        2.7882305444        5.9107608956
 Pt        13.8604844350        2.7808398462        5.9025885076
 Pt        -0.0066862534        5.5518202287        5.8984555368
 Pt         2.7737571527        5.5497788919        5.9026392551
 Pt         5.5409669838        5.5409109475        5.9186208788
 Pt         8.3103037716        5.5567473168        5.9193287127
 Pt        11.0816355408        5.5507382327        5.9086031550
 Pt        13.8667620510        5.5508875496        5.9012729777
 Pt         0.0082686923        8.3263058127        5.9008505409
 Pt         2.7902048682        8.3222933833        5.9085203146
 Pt         5.5566472096        8.3102445688        5.9192018146
 Pt         8.3332047407        8.3332723042        5.9012211511
 Pt        11.1055108139        8.3312924145        5.8956214009
 Pt        13.8820750459        8.3249254398        5.8990652965
 Pt         0.0143627511       11.0973802048        5.9009090682
 Pt         2.7883767269       11.0839328044        5.9110436976
 Pt         5.5506721769       11.0816465388        5.9085747399
 Pt         8.3312220848       11.1056442627        5.8955820623
 Pt        11.1141945398       11.1142186633        5.8888891234
 Pt        13.8882334662       11.1030145368        5.8973987538
 Pt         0.0047055662       13.8716367881        5.8985675659
 Pt         2.7808237968       13.8603960843        5.9026072431
 Pt         5.5508222527       13.8668017728        5.9012955296
 Pt         8.3248870829       13.8821567621        5.8990161839
 Pt        11.1030265955       13.8882412072        5.8973866825
 Pt        13.8804877305       13.8804916631        5.8979914289
 Pt         1.3786455431        1.3786695908        7.8536474951
 Pt         4.1485134620        1.3746651503        7.8467372680
 Pt         6.9281023079        1.3912752835        7.8553580965
 Pt         9.6984400987        1.4169273173        7.8684403992
 Pt        12.4741052569        1.3966712587        7.8633969803
 Pt        15.2545715700        1.3831318701        7.8553339647
 Pt         1.3746191958        4.1485502449        7.8467152125
 Pt         4.1527227890        4.1527092576        7.8873510994
 Pt         6.8917815564        4.1789514921        7.9120830262
 Pt         9.6564195210        4.2064035708        7.9243171115
 Pt        12.4546158064        4.1703002328        7.8658533008
 Pt        15.2464964330        4.1575519983        7.8525513931
 Pt         1.3911726261        6.9281290918        7.8553994036
 Pt         4.1789089402        6.8916076910        7.9119466196
 Pt         6.9314056873        6.9312875700        7.8890754055
 Pt         9.7009192851        6.9629750040        7.8820432495
 Pt        12.4819227286        6.9456818901        7.8537913763
 Pt        15.2616418576        6.9385632096        7.8539064580
 Pt         1.4169059865        9.6983687494        7.8685598631
 Pt         4.2065705134        9.6559738316        7.9246533463
 Pt         6.9626325685        9.7011519136        7.8817629166
 Pt         9.7272865033        9.7276216392        7.8655998682
 Pt        12.4966948647        9.7264808892        7.8509304380
 Pt        15.2780283177        9.7180951731        7.8536712792
 Pt         1.3966377288       12.4740641877        7.8634569169
 Pt         4.1702577538       12.4545386883        7.8659759789
 Pt         6.9454972284       12.4821200088        7.8537397633
 Pt         9.7263556876       12.4968968565        7.8509060627
 Pt        12.4991908293       12.4992666220        7.8549027892
 Pt        15.2742417352       12.4909825115        7.8575393167
 Pt         1.3830994420       15.2545662911        7.8553315993
 Pt         4.1574746803       15.2465327027        7.8525698744
 Pt         6.9384574148       15.2617875650        7.8538718173
 Pt         9.7180506625       15.2781452704        7.8535938202
 Pt        12.4909792569       15.2742978224        7.8575336100
 Pt        15.2646754685       15.2646941569        7.8578513485
 Pt        -0.0068782360       -0.0068333607        9.7992389585
 Pt         2.7652668328       -0.0216010302        9.7944469878
 Pt         5.5430074765       -0.0429174725        9.7951367510
 Pt         8.3255939849        0.0058980733        9.7925733951
 Pt        11.0962318047        0.0119940085        9.8006337888
 Pt        13.8708324044        0.0007923371        9.8034076198
 Pt        -0.0216449874        2.7653203959        9.7944719787
 Pt         2.7427204812        2.7427506773        9.8076936860
 Pt         5.5176873024        2.6551293870        9.8302286425
 Pt         8.2821331908        2.7582947020        9.8367567560
 Pt        11.0839397397        2.7846412776        9.8139883180
 Pt        13.8602408572        2.7719798823        9.7954716432
 Pt        -0.0430481809        5.5430764123        9.7951163786
 Pt         2.6549237581        5.5176280840        9.8302872580
 Au         5.3700151453        5.3702525920       10.1845002569
 Pt         8.3260075985        5.5225028389        9.9262865163
 Pt        11.1085749010        5.5784112056        9.8245463291
 Pt        13.8594863969        5.5472402023        9.7967575706
 Pt         0.0057852347        8.3256838584        9.7925830852
 Pt         2.7584442645        8.2818638781        9.8367765122
 Pt         5.5234824815        8.3243772561        9.9263529320
 Pt         8.5058863596        8.5075402923        9.9013811562
 Pt        11.1757352826        8.3459523795        9.8244606041
 Pt        13.8946848934        8.3303526992        9.7954726053
 Pt         0.0119147394       11.0962449517        9.8006578307
 Pt         2.7847141352       11.0837206763        9.8140306506
 Pt         5.5782206209       11.1083557442        9.8246475334
 Pt         8.3455762857       11.1766978403        9.8245762536
 Pt        11.1323365490       11.1325578079        9.8041465937
 Pt        13.8936484675       11.1093781080        9.7979482977
 Pt         0.0007387613       13.8708379546        9.8034070969
 Pt         2.7718748820       13.8602260962        9.7954925681
 Pt         5.5470494253       13.8595027515        9.7967069689
 Pt         8.3302736775       13.8951386175        9.7954830898
 Pt        11.1093341344       13.8938463708        9.7979677824
 Pt        13.8830187857       13.8830753140        9.8039274882
  S         7.1880185937        7.1836775787       11.1166993799
  C         7.3151692275        7.3018782791       12.9306240415
  H         6.9721658641        8.3040183166       13.2139125712
  H         8.3691956445        7.1496103904       13.1913505453
  H         6.6773078860        6.5214606494       13.3622147907
