# Supplementary material for: Single Atom Alloys Segregation in the Presence of Ligands
Source: J Phys Chem C Nanomater Interfaces. 2023 Nov 13;127(46):22790–8. doi: 10.1021/acs.jpcc.3c05827 (PMC10683009; doi:10.1021/acs.jpcc.3c05827)
Supplement: Supplementary file 2 — jp3c05827_si_002.zip [file jp3c05827_si_002.zip › xyz/RSCH3/100/pt/pt100pdsch3.txt]

     221

 Pt         1.3878100000        1.3878100000        0.0000000000
 Pt         4.1634400000        1.3878100000        0.0000000000
 Pt         6.9390700000        1.3878100000        0.0000000000
 Pt         9.7147000000        1.3878100000        0.0000000000
 Pt        12.4903300000        1.3878100000        0.0000000000
 Pt        15.2659600000        1.3878100000        0.0000000000
 Pt         1.3878100000        4.1634400000        0.0000000000
 Pt         4.1634400000        4.1634400000        0.0000000000
 Pt         6.9390700000        4.1634400000        0.0000000000
 Pt         9.7147000000        4.1634400000        0.0000000000
 Pt        12.4903300000        4.1634400000        0.0000000000
 Pt        15.2659600000        4.1634400000        0.0000000000
 Pt         1.3878100000        6.9390700000        0.0000000000
 Pt         4.1634400000        6.9390700000        0.0000000000
 Pt         6.9390700000        6.9390700000        0.0000000000
 Pt         9.7147000000        6.9390700000        0.0000000000
 Pt        12.4903300000        6.9390700000        0.0000000000
 Pt        15.2659600000        6.9390700000        0.0000000000
 Pt         1.3878100000        9.7147000000        0.0000000000
 Pt         4.1634400000        9.7147000000        0.0000000000
 Pt         6.9390700000        9.7147000000        0.0000000000
 Pt         9.7147000000        9.7147000000        0.0000000000
 Pt        12.4903300000        9.7147000000        0.0000000000
 Pt        15.2659600000        9.7147000000        0.0000000000
 Pt         1.3878100000       12.4903300000        0.0000000000
 Pt         4.1634400000       12.4903300000        0.0000000000
 Pt         6.9390700000       12.4903300000        0.0000000000
 Pt         9.7147000000       12.4903300000        0.0000000000
 Pt        12.4903300000       12.4903300000        0.0000000000
 Pt        15.2659600000       12.4903300000        0.0000000000
 Pt         1.3878100000       15.2659600000        0.0000000000
 Pt         4.1634400000       15.2659600000        0.0000000000
 Pt         6.9390700000       15.2659600000        0.0000000000
 Pt         9.7147000000       15.2659600000        0.0000000000
 Pt        12.4903300000       15.2659600000        0.0000000000
 Pt        15.2659600000       15.2659600000        0.0000000000
 Pt         0.0000000000        0.0000000000        1.9626700000
 Pt         2.7756300000        0.0000000000        1.9626700000
 Pt         5.5512600000        0.0000000000        1.9626700000
 Pt         8.3268900000        0.0000000000        1.9626700000
 Pt        11.1025200000        0.0000000000        1.9626700000
 Pt        13.8781500000        0.0000000000        1.9626700000
 Pt         0.0000000000        2.7756300000        1.9626700000
 Pt         2.7756300000        2.7756300000        1.9626700000
 Pt         5.5512600000        2.7756300000        1.9626700000
 Pt         8.3268900000        2.7756300000        1.9626700000
 Pt        11.1025200000        2.7756300000        1.9626700000
 Pt        13.8781500000        2.7756300000        1.9626700000
 Pt         0.0000000000        5.5512600000        1.9626700000
 Pt         2.7756300000        5.5512600000        1.9626700000
 Pt         5.5512600000        5.5512600000        1.9626700000
 Pt         8.3268900000        5.5512600000        1.9626700000
 Pt        11.1025200000        5.5512600000        1.9626700000
 Pt        13.8781500000        5.5512600000        1.9626700000
 Pt         0.0000000000        8.3268900000        1.9626700000
 Pt         2.7756300000        8.3268900000        1.9626700000
 Pt         5.5512600000        8.3268900000        1.9626700000
 Pt         8.3268900000        8.3268900000        1.9626700000
 Pt        11.1025200000        8.3268900000        1.9626700000
 Pt        13.8781500000        8.3268900000        1.9626700000
 Pt         0.0000000000       11.1025200000        1.9626700000
 Pt         2.7756300000       11.1025200000        1.9626700000
 Pt         5.5512600000       11.1025200000        1.9626700000
 Pt         8.3268900000       11.1025200000        1.9626700000
 Pt        11.1025200000       11.1025200000        1.9626700000
 Pt        13.8781500000       11.1025200000        1.9626700000
 Pt         0.0000000000       13.8781500000        1.9626700000
 Pt         2.7756300000       13.8781500000        1.9626700000
 Pt         5.5512600000       13.8781500000        1.9626700000
 Pt         8.3268900000       13.8781500000        1.9626700000
 Pt        11.1025200000       13.8781500000        1.9626700000
 Pt        13.8781500000       13.8781500000        1.9626700000
 Pt         1.3878100000        1.3878100000        3.9253300000
 Pt         4.1634400000        1.3878100000        3.9253300000
 Pt         6.9390700000        1.3878100000        3.9253300000
 Pt         9.7147000000        1.3878100000        3.9253300000
 Pt        12.4903300000        1.3878100000        3.9253300000
 Pt        15.2659600000        1.3878100000        3.9253300000
 Pt         1.3878100000        4.1634400000        3.9253300000
 Pt         4.1634400000        4.1634400000        3.9253300000
 Pt         6.9390700000        4.1634400000        3.9253300000
 Pt         9.7147000000        4.1634400000        3.9253300000
 Pt        12.4903300000        4.1634400000        3.9253300000
 Pt        15.2659600000        4.1634400000        3.9253300000
 Pt         1.3878100000        6.9390700000        3.9253300000
 Pt         4.1634400000        6.9390700000        3.9253300000
 Pt         6.9390700000        6.9390700000        3.9253300000
 Pt         9.7147000000        6.9390700000        3.9253300000
 Pt        12.4903300000        6.9390700000        3.9253300000
 Pt        15.2659600000        6.9390700000        3.9253300000
 Pt         1.3878100000        9.7147000000        3.9253300000
 Pt         4.1634400000        9.7147000000        3.9253300000
 Pt         6.9390700000        9.7147000000        3.9253300000
 Pt         9.7147000000        9.7147000000        3.9253300000
 Pt        12.4903300000        9.7147000000        3.9253300000
 Pt        15.2659600000        9.7147000000        3.9253300000
 Pt         1.3878100000       12.4903300000        3.9253300000
 Pt         4.1634400000       12.4903300000        3.9253300000
 Pt         6.9390700000       12.4903300000        3.9253300000
 Pt         9.7147000000       12.4903300000        3.9253300000
 Pt        12.4903300000       12.4903300000        3.9253300000
 Pt        15.2659600000       12.4903300000        3.9253300000
 Pt         1.3878100000       15.2659600000        3.9253300000
 Pt         4.1634400000       15.2659600000        3.9253300000
 Pt         6.9390700000       15.2659600000        3.9253300000
 Pt         9.7147000000       15.2659600000        3.9253300000
 Pt        12.4903300000       15.2659600000        3.9253300000
 Pt        15.2659600000       15.2659600000        3.9253300000
 Pt         0.0000060144       -0.0000004077        5.8988368150
 Pt         2.7777121612       -0.0004612059        5.9000209970
 Pt         5.5519008716       -0.0020304051        5.9002584177
 Pt         8.3265919398        0.0030499413        5.9013920791
 Pt        11.0990041639        0.0046051396        5.9012360064
 Pt        13.8748748710        0.0023861375        5.8996647093
 Pt        -0.0004040222        2.7777088210        5.9000399173
 Pt         2.7744474913        2.7743874315        5.8988383930
 Pt         5.5482084558        2.7786033958        5.9057002895
 Pt         8.3269195461        2.7803627614        5.9034805565
 Pt        11.0987935226        2.7770510800        5.9024163899
 Pt        13.8729275523        2.7796703697        5.9019660340
 Pt        -0.0020540938        5.5518943531        5.9002448693
 Pt         2.7785960307        5.5481960081        5.9057048311
 Pt         5.5448963659        5.5448019186        5.9117605504
 Pt         8.3207471505        5.5488372152        5.9096410842
 Pt        11.0954625113        5.5482348060        5.9036634275
 Pt        13.8750683386        5.5521371124        5.9015037338
 Pt         0.0029691855        8.3265837769        5.9014365475
 Pt         2.7802723702        8.3268787291        5.9033862938
 Pt         5.5488321873        8.3206928311        5.9094072476
 Pt         8.3302924811        8.3302550521        5.9004597134
 Pt        11.1026409524        8.3311717550        5.8993885466
 Pt        13.8792850686        8.3252943076        5.9013297845
 Pt         0.0046493147       11.0989664516        5.9012581902
 Pt         2.7771552771       11.0986677578        5.9026105851
 Pt         5.5482101432       11.0955567614        5.9035316393
 Pt         8.3311684354       11.1027319113        5.8993445598
 Pt        11.1081630731       11.1081048631        5.8963516129
 Pt        13.8809333066       11.1006463641        5.9004374234
 Pt         0.0024034523       13.8748456595        5.8996546081
 Pt         2.7796866025       13.8728572974        5.9019779551
 Pt         5.5521239229       13.8751441199        5.9015235965
 Pt         8.3253057120       13.8793486062        5.9012827131
 Pt        11.1006648561       13.8808918035        5.9004474968
 Pt        13.8775559969       13.8775554424        5.8998946695
 Pt         1.3873327767        1.3873239026        7.8607192105
 Pt         4.1596722100        1.3933337411        7.8568651615
 Pt         6.9366446852        1.3916937265        7.8566067302
 Pt         9.7089714013        1.4043373966        7.8645638871
 Pt        12.4844860990        1.3912558664        7.8620010976
 Pt        15.2632711654        1.3854910663        7.8579204001
 Pt         1.3933750625        4.1597038987        7.8568631415
 Pt         4.1786072721        4.1785895432        7.9040699972
 Pt         6.9177488220        4.1759154998        7.8967266521
 Pt         9.6840644085        4.1849789159        7.8966944148
 Pt        12.4718853840        4.1654546699        7.8625527321
 Pt        15.2597875560        4.1601134695        7.8566169845
 Pt         1.3916377793        6.9366754252        7.8566051539
 Pt         4.1759170407        6.9177044847        7.8964396353
 Pt         6.9328902194        6.9326160479        7.8632206866
 Pt         9.7044001715        6.9463171980        7.8727271583
 Pt        12.4831996347        6.9412705778        7.8576866854
 Pt        15.2636255501        6.9395439729        7.8581028739
 Pt         1.4043223559        9.7088976553        7.8646197133
 Pt         4.1851090674        9.6838030158        7.8965510181
 Pt         6.9461102522        9.7046089311        7.8722445837
 Pt         9.7056672847        9.7058328779        7.8824704337
 Pt        12.4829883499        9.7179546375        7.8587341334
 Pt        15.2693297085        9.7172145428        7.8580568712
 Pt         1.3912539130       12.4844328899        7.8620626515
 Pt         4.1654380524       12.4718449766        7.8626066325
 Pt         6.9411459996       12.4833415156        7.8576185526
 Pt         9.7178946679       12.4830484556        7.8587005400
 Pt        12.4917742143       12.4917845626        7.8600803491
 Pt        15.2684988364       12.4910655845        7.8596196427
 Pt         1.3855063897       15.2632397023        7.8579066878
 Pt         4.1600929537       15.2597518484        7.8566715802
 Pt         6.9395046954       15.2636666886        7.8580894581
 Pt         9.7172158112       15.2693513825        7.8579735924
 Pt        12.4910940208       15.2685060225        7.8596341649
 Pt        15.2658540150       15.2658298969        7.8586506230
 Pt        -0.0014672686       -0.0014703141        9.8019240279
 Pt         2.7714644192       -0.0049062150        9.7974077324
 Pt         5.5461828654       -0.0163159381        9.7945092990
 Pt         8.3280430233        0.0016048162        9.7963730025
 Pt        11.1016045551        0.0036793393        9.8014450329
 Pt        13.8760110271       -0.0001872141        9.8026986508
 Pt        -0.0048787075        2.7714842117        9.7974521805
 Pt         2.7689028912        2.7688875329        9.8103314313
 Pt         5.5430171688        2.7164127077        9.8206378894
 Pt         8.3080222747        2.7534031436        9.8284568578
 Pt        11.1004558565        2.7745189901        9.8098184219
 Pt        13.8732736697        2.7737199448        9.7977879948
 Pt        -0.0163213502        5.5461916140        9.7945568279
 Pt         2.7163495105        5.5430482927        9.8206069629
 Pd         5.4829995045        5.4833475701       10.0019120765
 Pt         8.3692554634        5.4965990579        9.9052304723
 Pt        11.1218446699        5.5597031104        9.8202949300
 Pt        13.8726625290        5.5490356902        9.8006016195
 Pt         0.0016856061        8.3280879232        9.7964228163
 Pt         2.7538898687        8.3079339485        9.8282323654
 Pt         5.4983743478        8.3674115946        9.9044043171
 Pt         8.4174498710        8.4188803839        9.9070266115
 Pt        11.1363372617        8.3301570606        9.8235223705
 Pt        13.8800675868        8.3295133693        9.7964113474
 Pt         0.0036952836       11.1015788762        9.8014845347
 Pt         2.7747152866       11.1001430032        9.8097838558
 Pt         5.5595268954       11.1214366060        9.8201295349
 Pt         8.3299171475       11.1369391885        9.8234961636
 Pt        11.1148541050       11.1149292438        9.8082530586
 Pt        13.8819430220       11.1053964162        9.7996211793
 Pt        -0.0001865721       13.8759794116        9.8026908348
 Pt         2.7736805398       13.8731851280        9.7978259718
 Pt         5.5489189661       13.8725209256        9.8006209546
 Pt         8.3295065498       13.8802760655        9.7964619583
 Pt        11.1053812203       13.8819892679        9.7996504078
 Pt        13.8797561307       13.8797603408        9.8045177686
  S         7.0086005363        7.0031530875       11.0302420318
  C         7.0884966522        7.0718354636       12.8517568091
  H         6.6865343151        8.0448078386       13.1578247103
  H         8.1425482511        6.9652076835       13.1336132403
  H         6.4827487014        6.2453961659       13.2419394308
