# Supplementary material for: Single Atom Alloys Segregation in the Presence of Ligands
Source: J Phys Chem C Nanomater Interfaces. 2023 Nov 13;127(46):22790–8. doi: 10.1021/acs.jpcc.3c05827 (PMC10683009; doi:10.1021/acs.jpcc.3c05827)
Supplement: Supplementary file 2 — jp3c05827_si_002.zip [file jp3c05827_si_002.zip › xyz/RSCH3/100/pt/pt100nisch3.txt]

     221

 Pt         1.3878100000        1.3878100000        0.0000000000
 Pt         4.1634400000        1.3878100000        0.0000000000
 Pt         6.9390700000        1.3878100000        0.0000000000
 Pt         9.7147000000        1.3878100000        0.0000000000
 Pt        12.4903300000        1.3878100000        0.0000000000
 Pt        15.2659600000        1.3878100000        0.0000000000
 Pt         1.3878100000        4.1634400000        0.0000000000
 Pt         4.1634400000        4.1634400000        0.0000000000
 Pt         6.9390700000        4.1634400000        0.0000000000
 Pt         9.7147000000        4.1634400000        0.0000000000
 Pt        12.4903300000        4.1634400000        0.0000000000
 Pt        15.2659600000        4.1634400000        0.0000000000
 Pt         1.3878100000        6.9390700000        0.0000000000
 Pt         4.1634400000        6.9390700000        0.0000000000
 Pt         6.9390700000        6.9390700000        0.0000000000
 Pt         9.7147000000        6.9390700000        0.0000000000
 Pt        12.4903300000        6.9390700000        0.0000000000
 Pt        15.2659600000        6.9390700000        0.0000000000
 Pt         1.3878100000        9.7147000000        0.0000000000
 Pt         4.1634400000        9.7147000000        0.0000000000
 Pt         6.9390700000        9.7147000000        0.0000000000
 Pt         9.7147000000        9.7147000000        0.0000000000
 Pt        12.4903300000        9.7147000000        0.0000000000
 Pt        15.2659600000        9.7147000000        0.0000000000
 Pt         1.3878100000       12.4903300000        0.0000000000
 Pt         4.1634400000       12.4903300000        0.0000000000
 Pt         6.9390700000       12.4903300000        0.0000000000
 Pt         9.7147000000       12.4903300000        0.0000000000
 Pt        12.4903300000       12.4903300000        0.0000000000
 Pt        15.2659600000       12.4903300000        0.0000000000
 Pt         1.3878100000       15.2659600000        0.0000000000
 Pt         4.1634400000       15.2659600000        0.0000000000
 Pt         6.9390700000       15.2659600000        0.0000000000
 Pt         9.7147000000       15.2659600000        0.0000000000
 Pt        12.4903300000       15.2659600000        0.0000000000
 Pt        15.2659600000       15.2659600000        0.0000000000
 Pt         0.0000000000        0.0000000000        1.9626700000
 Pt         2.7756300000        0.0000000000        1.9626700000
 Pt         5.5512600000        0.0000000000        1.9626700000
 Pt         8.3268900000        0.0000000000        1.9626700000
 Pt        11.1025200000        0.0000000000        1.9626700000
 Pt        13.8781500000        0.0000000000        1.9626700000
 Pt         0.0000000000        2.7756300000        1.9626700000
 Pt         2.7756300000        2.7756300000        1.9626700000
 Pt         5.5512600000        2.7756300000        1.9626700000
 Pt         8.3268900000        2.7756300000        1.9626700000
 Pt        11.1025200000        2.7756300000        1.9626700000
 Pt        13.8781500000        2.7756300000        1.9626700000
 Pt         0.0000000000        5.5512600000        1.9626700000
 Pt         2.7756300000        5.5512600000        1.9626700000
 Pt         5.5512600000        5.5512600000        1.9626700000
 Pt         8.3268900000        5.5512600000        1.9626700000
 Pt        11.1025200000        5.5512600000        1.9626700000
 Pt        13.8781500000        5.5512600000        1.9626700000
 Pt         0.0000000000        8.3268900000        1.9626700000
 Pt         2.7756300000        8.3268900000        1.9626700000
 Pt         5.5512600000        8.3268900000        1.9626700000
 Pt         8.3268900000        8.3268900000        1.9626700000
 Pt        11.1025200000        8.3268900000        1.9626700000
 Pt        13.8781500000        8.3268900000        1.9626700000
 Pt         0.0000000000       11.1025200000        1.9626700000
 Pt         2.7756300000       11.1025200000        1.9626700000
 Pt         5.5512600000       11.1025200000        1.9626700000
 Pt         8.3268900000       11.1025200000        1.9626700000
 Pt        11.1025200000       11.1025200000        1.9626700000
 Pt        13.8781500000       11.1025200000        1.9626700000
 Pt         0.0000000000       13.8781500000        1.9626700000
 Pt         2.7756300000       13.8781500000        1.9626700000
 Pt         5.5512600000       13.8781500000        1.9626700000
 Pt         8.3268900000       13.8781500000        1.9626700000
 Pt        11.1025200000       13.8781500000        1.9626700000
 Pt        13.8781500000       13.8781500000        1.9626700000
 Pt         1.3878100000        1.3878100000        3.9253300000
 Pt         4.1634400000        1.3878100000        3.9253300000
 Pt         6.9390700000        1.3878100000        3.9253300000
 Pt         9.7147000000        1.3878100000        3.9253300000
 Pt        12.4903300000        1.3878100000        3.9253300000
 Pt        15.2659600000        1.3878100000        3.9253300000
 Pt         1.3878100000        4.1634400000        3.9253300000
 Pt         4.1634400000        4.1634400000        3.9253300000
 Pt         6.9390700000        4.1634400000        3.9253300000
 Pt         9.7147000000        4.1634400000        3.9253300000
 Pt        12.4903300000        4.1634400000        3.9253300000
 Pt        15.2659600000        4.1634400000        3.9253300000
 Pt         1.3878100000        6.9390700000        3.9253300000
 Pt         4.1634400000        6.9390700000        3.9253300000
 Pt         6.9390700000        6.9390700000        3.9253300000
 Pt         9.7147000000        6.9390700000        3.9253300000
 Pt        12.4903300000        6.9390700000        3.9253300000
 Pt        15.2659600000        6.9390700000        3.9253300000
 Pt         1.3878100000        9.7147000000        3.9253300000
 Pt         4.1634400000        9.7147000000        3.9253300000
 Pt         6.9390700000        9.7147000000        3.9253300000
 Pt         9.7147000000        9.7147000000        3.9253300000
 Pt        12.4903300000        9.7147000000        3.9253300000
 Pt        15.2659600000        9.7147000000        3.9253300000
 Pt         1.3878100000       12.4903300000        3.9253300000
 Pt         4.1634400000       12.4903300000        3.9253300000
 Pt         6.9390700000       12.4903300000        3.9253300000
 Pt         9.7147000000       12.4903300000        3.9253300000
 Pt        12.4903300000       12.4903300000        3.9253300000
 Pt        15.2659600000       12.4903300000        3.9253300000
 Pt         1.3878100000       15.2659600000        3.9253300000
 Pt         4.1634400000       15.2659600000        3.9253300000
 Pt         6.9390700000       15.2659600000        3.9253300000
 Pt         9.7147000000       15.2659600000        3.9253300000
 Pt        12.4903300000       15.2659600000        3.9253300000
 Pt        15.2659600000       15.2659600000        3.9253300000
 Pt         0.0004226625        0.0003270321        5.8996589790
 Pt         2.7777336775        0.0025517979        5.9020316138
 Pt         5.5502893116        0.0017964642        5.9026532780
 Pt         8.3236323936       -0.0008839119        5.9027110874
 Pt        11.0975319931       -0.0014570354        5.9014161678
 Pt        13.8749454820        0.0004245602        5.9000249820
 Pt         0.0027282045        2.7776506559        5.9020394539
 Pt         2.7762476888        2.7760803964        5.9015840727
 Pt         5.5470216009        2.7816016914        5.9080792716
 Pt         8.3255444869        2.7745943376        5.9022628776
 Pt        11.1010725968        2.7716432825        5.9002926656
 Pt        13.8764235959        2.7772696883        5.9013289382
 Pt         0.0019142920        5.5502173208        5.9026071223
 Pt         2.7817106026        5.5469174197        5.9080961973
 Pt         5.5450906579        5.5449028832        5.9088245636
 Pt         8.3220007778        5.5427758085        5.9063614001
 Pt        11.0983531910        5.5464174700        5.9017371548
 Pt        13.8776053844        5.5506348554        5.9022390666
 Pt        -0.0008212702        8.3235753789        5.9027305468
 Pt         2.7746333923        8.3254025477        5.9021897414
 Pt         5.5428772121        8.3218246029        5.9061837704
 Pt         8.3274876749        8.3273475435        5.8987885093
 Pt        11.0993360606        8.3281152448        5.9024444097
 Pt        13.8765445808        8.3239063184        5.9027396690
 Pt        -0.0013161329       11.0974601168        5.9014078999
 Pt         2.7718317899       11.1008339886        5.9004700853
 Pt         5.5464857169       11.0982886332        5.9016287874
 Pt         8.3281743068       11.0992697243        5.9024417561
 Pt        11.1014815286       11.1013332034        5.9015686032
 Pt        13.8746895110       11.0974694847        5.9014522559
 Pt         0.0005175991       13.8748547909        5.9000139699
 Pt         2.7773827404       13.8762469200        5.9013604179
 Pt         5.5507119793       13.8775376867        5.9022852103
 Pt         8.3239637836       13.8764607375        5.9027335349
 Pt        11.0975152057       13.8745506084        5.9014897800
 Pt        13.8745196606       13.8744708064        5.9004146186
 Pt         1.3906568381        1.3904533072        7.8642868643
 Pt         4.1624368893        1.4025520806        7.8644104524
 Pt         6.9346992806        1.3940753147        7.8618369318
 Pt         9.7086527117        1.3949022789        7.8634177686
 Pt        12.4852545408        1.3854214446        7.8609797867
 Pt        15.2655073936        1.3844470040        7.8589896764
 Pt         1.4028107381        4.1623087268        7.8643890128
 Pt         4.1883833855        4.1881975185        7.9124673064
 Pt         6.9213863639        4.1774444222        7.8978674080
 Pt         9.6914234478        4.1719919048        7.8876722498
 Pt        12.4748309735        4.1591177872        7.8605014969
 Pt        15.2656718130        4.1589016430        7.8589390787
 Pt         1.3942392411        6.9346037902        7.8618209211
 Pt         4.1775434985        6.9210933783        7.8975586255
 Pt         6.9278121504        6.9272586725        7.8520589205
 Pt         9.7000670252        6.9338747666        7.8711423990
 Pt        12.4791727958        6.9351372649        7.8601021073
 Pt        15.2635426811        6.9356566756        7.8610756674
 Pt         1.3950841962        9.7084618825        7.8634710318
 Pt         4.1722803837        9.6909389720        7.8875627953
 Pt         6.9338789232        9.6998950034        7.8708343662
 Pt         9.6885297665        9.6884313581        7.8932652803
 Pt        12.4719298182        9.7091724119        7.8635205034
 Pt        15.2617117660        9.7124714784        7.8599245927
 Pt         1.3855897306       12.4850476088        7.8610466688
 Pt         4.1592643597       12.4745587865        7.8605765513
 Pt         6.9351648440       12.4790124683        7.8601012847
 Pt         9.7092361587       12.4717236523        7.8635251949
 Pt        12.4839697610       12.4838351280        7.8620757994
 Pt        15.2623495382       12.4873663150        7.8592987743
 Pt         1.3846277063       15.2652957653        7.8589816392
 Pt         4.1590279095       15.2653903644        7.8590240441
 Pt         6.9357236896       15.2633297171        7.8611150334
 Pt         9.7125323199       15.2614933010        7.8598891120
 Pt        12.4874788620       15.2621986786        7.8593270946
 Pt        15.2637117049       15.2635529484        7.8582722843
 Pt        -0.0018461656       -0.0020680213        9.8024366863
 Pt         2.7724729234        0.0000197529        9.7994619719
 Pt         5.5455545091       -0.0027450838        9.7998719581
 Pt         8.3232355719       -0.0053273326        9.7992927801
 Pt        11.0993344650       -0.0056960021        9.8003024210
 Pt        13.8748242639       -0.0047558807        9.8012582846
 Pt         0.0002926535        2.7722637881        9.7994879103
 Pt         2.7801160462        2.7798524007        9.8158360504
 Pt         5.5500132799        2.7726581599        9.8210455600
 Pt         8.3117770860        2.7441401489        9.8281990082
 Pt        11.1028969754        2.7646747100        9.8088629706
 Pt        13.8755356543        2.7691361575        9.7974129174
 Pt        -0.0025420026        5.5454148393        9.7999217169
 Pt         2.7725283892        5.5497572622        9.8210341722
 Ni         5.5027752098        5.5031254764        9.8086257389
 Pt         8.3624897765        5.4706094027        9.8843420644
 Pt        11.1195628441        5.5466215259        9.8242979357
 Pt        13.8736539120        5.5435511167        9.7991953377
 Pt        -0.0049853376        8.3231818795        9.7993579421
 Pt         2.7447580620        8.3114933440        9.8281181905
 Pt         5.4724413418        8.3599108149        9.8834192335
 Pt         8.3548166780        8.3553160357        9.9117057271
 Pt        11.1098421220        8.3139517979        9.8249056317
 Pt        13.8684816204        8.3246611226        9.7958222160
 Pt        -0.0054650952       11.0991808601        9.8003526999
 Pt         2.7650807338       11.1022985944        9.8089041946
 Pt         5.5466478298       11.1187289491        9.8241423712
 Pt         8.3139621268       11.1098135491        9.8248334920
 Pt        11.0994691328       11.0992684978        9.8092878061
 Pt        13.8719034195       11.0990313810        9.7998947199
 Pt        -0.0045803674       13.8746216695        9.8012565354
 Pt         2.7692977661       13.8751653204        9.7974621355
 Pt         5.5436511387       13.8731673337        9.7992729743
 Pt         8.3247896308       13.8682627864        9.7959207135
 Pt        11.0991311150       13.8716762198        9.7999350757
 Pt        13.8741166241       13.8739804028        9.8008824256
  S         6.8571775955        6.8519171908       10.9508394314
  C         6.8571039306        6.8396992868       12.7762459066
  H         6.4137505021        7.7847462177       13.1105040344
  H         7.8991807671        6.7448905899       13.1026884066
  H         6.2572786300        5.9790006945       13.0956009160
