# Supplementary material for: Single Atom Alloys Segregation in the Presence of Ligands
Source: J Phys Chem C Nanomater Interfaces. 2023 Nov 13;127(46):22790–8. doi: 10.1021/acs.jpcc.3c05827 (PMC10683009; doi:10.1021/acs.jpcc.3c05827)
Supplement: Supplementary file 2 — jp3c05827_si_002.zip [file jp3c05827_si_002.zip › xyz/RSCH3/100/pt/pt100agsch3.txt]

     221

 Pt         1.3878100000        1.3878100000        0.0000000000
 Pt         4.1634400000        1.3878100000        0.0000000000
 Pt         6.9390700000        1.3878100000        0.0000000000
 Pt         9.7147000000        1.3878100000        0.0000000000
 Pt        12.4903300000        1.3878100000        0.0000000000
 Pt        15.2659600000        1.3878100000        0.0000000000
 Pt         1.3878100000        4.1634400000        0.0000000000
 Pt         4.1634400000        4.1634400000        0.0000000000
 Pt         6.9390700000        4.1634400000        0.0000000000
 Pt         9.7147000000        4.1634400000        0.0000000000
 Pt        12.4903300000        4.1634400000        0.0000000000
 Pt        15.2659600000        4.1634400000        0.0000000000
 Pt         1.3878100000        6.9390700000        0.0000000000
 Pt         4.1634400000        6.9390700000        0.0000000000
 Pt         6.9390700000        6.9390700000        0.0000000000
 Pt         9.7147000000        6.9390700000        0.0000000000
 Pt        12.4903300000        6.9390700000        0.0000000000
 Pt        15.2659600000        6.9390700000        0.0000000000
 Pt         1.3878100000        9.7147000000        0.0000000000
 Pt         4.1634400000        9.7147000000        0.0000000000
 Pt         6.9390700000        9.7147000000        0.0000000000
 Pt         9.7147000000        9.7147000000        0.0000000000
 Pt        12.4903300000        9.7147000000        0.0000000000
 Pt        15.2659600000        9.7147000000        0.0000000000
 Pt         1.3878100000       12.4903300000        0.0000000000
 Pt         4.1634400000       12.4903300000        0.0000000000
 Pt         6.9390700000       12.4903300000        0.0000000000
 Pt         9.7147000000       12.4903300000        0.0000000000
 Pt        12.4903300000       12.4903300000        0.0000000000
 Pt        15.2659600000       12.4903300000        0.0000000000
 Pt         1.3878100000       15.2659600000        0.0000000000
 Pt         4.1634400000       15.2659600000        0.0000000000
 Pt         6.9390700000       15.2659600000        0.0000000000
 Pt         9.7147000000       15.2659600000        0.0000000000
 Pt        12.4903300000       15.2659600000        0.0000000000
 Pt        15.2659600000       15.2659600000        0.0000000000
 Pt         0.0000000000        0.0000000000        1.9626700000
 Pt         2.7756300000        0.0000000000        1.9626700000
 Pt         5.5512600000        0.0000000000        1.9626700000
 Pt         8.3268900000        0.0000000000        1.9626700000
 Pt        11.1025200000        0.0000000000        1.9626700000
 Pt        13.8781500000        0.0000000000        1.9626700000
 Pt         0.0000000000        2.7756300000        1.9626700000
 Pt         2.7756300000        2.7756300000        1.9626700000
 Pt         5.5512600000        2.7756300000        1.9626700000
 Pt         8.3268900000        2.7756300000        1.9626700000
 Pt        11.1025200000        2.7756300000        1.9626700000
 Pt        13.8781500000        2.7756300000        1.9626700000
 Pt         0.0000000000        5.5512600000        1.9626700000
 Pt         2.7756300000        5.5512600000        1.9626700000
 Pt         5.5512600000        5.5512600000        1.9626700000
 Pt         8.3268900000        5.5512600000        1.9626700000
 Pt        11.1025200000        5.5512600000        1.9626700000
 Pt        13.8781500000        5.5512600000        1.9626700000
 Pt         0.0000000000        8.3268900000        1.9626700000
 Pt         2.7756300000        8.3268900000        1.9626700000
 Pt         5.5512600000        8.3268900000        1.9626700000
 Pt         8.3268900000        8.3268900000        1.9626700000
 Pt        11.1025200000        8.3268900000        1.9626700000
 Pt        13.8781500000        8.3268900000        1.9626700000
 Pt         0.0000000000       11.1025200000        1.9626700000
 Pt         2.7756300000       11.1025200000        1.9626700000
 Pt         5.5512600000       11.1025200000        1.9626700000
 Pt         8.3268900000       11.1025200000        1.9626700000
 Pt        11.1025200000       11.1025200000        1.9626700000
 Pt        13.8781500000       11.1025200000        1.9626700000
 Pt         0.0000000000       13.8781500000        1.9626700000
 Pt         2.7756300000       13.8781500000        1.9626700000
 Pt         5.5512600000       13.8781500000        1.9626700000
 Pt         8.3268900000       13.8781500000        1.9626700000
 Pt        11.1025200000       13.8781500000        1.9626700000
 Pt        13.8781500000       13.8781500000        1.9626700000
 Pt         1.3878100000        1.3878100000        3.9253300000
 Pt         4.1634400000        1.3878100000        3.9253300000
 Pt         6.9390700000        1.3878100000        3.9253300000
 Pt         9.7147000000        1.3878100000        3.9253300000
 Pt        12.4903300000        1.3878100000        3.9253300000
 Pt        15.2659600000        1.3878100000        3.9253300000
 Pt         1.3878100000        4.1634400000        3.9253300000
 Pt         4.1634400000        4.1634400000        3.9253300000
 Pt         6.9390700000        4.1634400000        3.9253300000
 Pt         9.7147000000        4.1634400000        3.9253300000
 Pt        12.4903300000        4.1634400000        3.9253300000
 Pt        15.2659600000        4.1634400000        3.9253300000
 Pt         1.3878100000        6.9390700000        3.9253300000
 Pt         4.1634400000        6.9390700000        3.9253300000
 Pt         6.9390700000        6.9390700000        3.9253300000
 Pt         9.7147000000        6.9390700000        3.9253300000
 Pt        12.4903300000        6.9390700000        3.9253300000
 Pt        15.2659600000        6.9390700000        3.9253300000
 Pt         1.3878100000        9.7147000000        3.9253300000
 Pt         4.1634400000        9.7147000000        3.9253300000
 Pt         6.9390700000        9.7147000000        3.9253300000
 Pt         9.7147000000        9.7147000000        3.9253300000
 Pt        12.4903300000        9.7147000000        3.9253300000
 Pt        15.2659600000        9.7147000000        3.9253300000
 Pt         1.3878100000       12.4903300000        3.9253300000
 Pt         4.1634400000       12.4903300000        3.9253300000
 Pt         6.9390700000       12.4903300000        3.9253300000
 Pt         9.7147000000       12.4903300000        3.9253300000
 Pt        12.4903300000       12.4903300000        3.9253300000
 Pt        15.2659600000       12.4903300000        3.9253300000
 Pt         1.3878100000       15.2659600000        3.9253300000
 Pt         4.1634400000       15.2659600000        3.9253300000
 Pt         6.9390700000       15.2659600000        3.9253300000
 Pt         9.7147000000       15.2659600000        3.9253300000
 Pt        12.4903300000       15.2659600000        3.9253300000
 Pt        15.2659600000       15.2659600000        3.9253300000
 Pt        -0.0044112187       -0.0043968770        5.8973488286
 Pt         2.7733909433       -0.0081219586        5.8943392543
 Pt         5.5512791198       -0.0057535710        5.8964994515
 Pt         8.3272847369        0.0099380870        5.8998147391
 Pt        11.0977287264        0.0136456724        5.9004467634
 Pt        13.8715762871        0.0037898741        5.8981460479
 Pt        -0.0081205265        2.7734266752        5.8943334678
 Pt         2.7728366967        2.7728559017        5.8929274028
 Pt         5.5491112357        2.7779523349        5.9074264762
 Pt         8.3192225602        2.7913149972        5.9088634261
 Pt        11.0812793272        2.7870241476        5.9106825431
 Pt        13.8604688786        2.7799302820        5.9023179265
 Pt        -0.0058137337        5.5513449052        5.8965175413
 Pt         2.7779156544        5.5491479023        5.9074634811
 Pt         5.5398604119        5.5398201282        5.9276057817
 Pt         8.3058006502        5.5537724947        5.9225256780
 Pt        11.0815313675        5.5496388283        5.9069634821
 Pt        13.8673335327        5.5506886067        5.8995607208
 Pt         0.0098509357        8.3273312434        5.8998725858
 Pt         2.7912220101        8.3191768416        5.9088788090
 Pt         5.5536721166        8.3057456370        5.9223715803
 Pt         8.3304151688        8.3304628171        5.8989598498
 Pt        11.1052182879        8.3315259405        5.8938705734
 Pt        13.8824098220        8.3255160705        5.8980672195
 Pt         0.0136642612       11.0977301825        5.9004730409
 Pt         2.7871403599       11.0810920920        5.9109577109
 Pt         5.5495739650       11.0816023578        5.9068842053
 Pt         8.3314692895       11.1053661198        5.8938165427
 Pt        11.1141530401       11.1141737863        5.8884326740
 Pt        13.8881402959       11.1037451712        5.8972294107
 Pt         0.0037667202       13.8715787657        5.8981517551
 Pt         2.7799023782       13.8604057793        5.9023370348
 Pt         5.5506161697       13.8674089834        5.8995674000
 Pt         8.3254708885       13.8825178032        5.8980153633
 Pt        11.1037459485       13.8881638224        5.8972188119
 Pt        13.8802931140       13.8803091295        5.8983467952
 Pt         1.3803465312        1.3803918496        7.8549705535
 Pt         4.1480753510        1.3746360245        7.8446173025
 Pt         6.9293512602        1.3894725878        7.8526167169
 Pt         9.6974494933        1.4168252882        7.8695520411
 Pt        12.4737125326        1.3953948777        7.8626314292
 Pt        15.2556345592        1.3823392622        7.8544301866
 Pt         1.3745608625        4.1481229985        7.8445964687
 Pt         4.1590543647        4.1590484253        7.9097579481
 Pt         6.8861162306        4.1830553523        7.9322474777
 Pt         9.6555707646        4.2049624374        7.9231484597
 Pt        12.4550875236        4.1686547535        7.8634012980
 Pt        15.2460138955        4.1566065368        7.8497029648
 Pt         1.3893592874        6.9294065742        7.8526620801
 Pt         4.1830509470        6.8860075350        7.9321553456
 Pt         6.9277755649        6.9277051006        7.8998835769
 Pt         9.7026541131        6.9607153171        7.8753526537
 Pt        12.4828075560        6.9455322014        7.8510256633
 Pt        15.2607103158        6.9390958818        7.8510288875
 Pt         1.4167521647        9.6974100263        7.8696635259
 Pt         4.2050818212        9.6552500376        7.9233441945
 Pt         6.9603450978        9.7029664924        7.8749709915
 Pt         9.7252958690        9.7256558800        7.8625025072
 Pt        12.4956005069        9.7260985909        7.8495506672
 Pt        15.2775558195        9.7184810175        7.8527399591
 Pt         1.3953334827       12.4737062757        7.8626933428
 Pt         4.1685855423       12.4550845327        7.8634991471
 Pt         6.9453422370       12.4830645023        7.8509497229
 Pt         9.7259627068       12.4958210367        7.8495206740
 Pt        12.4986181222       12.4987052866        7.8554541821
 Pt        15.2736517970       12.4908398791        7.8581725229
 Pt         1.3822821628       15.2556609707        7.8544321611
 Pt         4.1565024823       15.2460895220        7.8497142558
 Pt         6.9389690537       15.2609012447        7.8509929498
 Pt         9.7184227666       15.2777005677        7.8526589430
 Pt        12.4908191375       15.2737277488        7.8581681027
 Pt        15.2645623663       15.2646050314        7.8583779879
 Pt        -0.0060910041       -0.0060139517        9.7990045856
 Pt         2.7660527457       -0.0196473824        9.7930049116
 Pt         5.5420941363       -0.0526768120        9.7952199854
 Pt         8.3245739206        0.0041861139        9.7906669109
 Pt        11.0959781542        0.0111567870        9.8005880154
 Pt        13.8707294875       -0.0001865667        9.8040828697
 Pt        -0.0197285239        2.7661321427        9.7930206353
 Pt         2.7497204197        2.7497804527        9.8100677792
 Pt         5.5209695022        2.6443917222        9.8204922871
 Pt         8.2803850177        2.7576388363        9.8399054869
 Pt        11.0838710956        2.7846157036        9.8133056499
 Pt        13.8610934259        2.7698179511        9.7924062689
 Pt        -0.0528317002        5.5422053969        9.7952001793
 Pt         2.6441501778        5.5209397619        9.8205238683
 Ag         5.3906357963        5.3910410701       10.1794951338
 Pt         8.3392205749        5.5239813991        9.9204828994
 Pt        11.1173825743        5.5766504448        9.8232226987
 Pt        13.8604609873        5.5472670962        9.7971842208
 Pt         0.0040444197        8.3246808859        9.7906740506
 Pt         2.7577979724        8.2801850734        9.8398824064
 Pt         5.5249464721        8.3380053888        9.9205244334
 Pt         8.4936078641        8.4953337302        9.8840352938
 Pt        11.1706230712        8.3438306591        9.8202561221
 Pt        13.8926099003        8.3310942232        9.7927877301
 Pt         0.0110497897       11.0960193384        9.8006174669
 Pt         2.7846587239       11.0836931499        9.8133213744
 Pt         5.5764194563       11.1173139300        9.8232489016
 Pt         8.3434446103       11.1716053208        9.8203446217
 Pt        11.1292693150       11.1295039681        9.8020195266
 Pt        13.8917447770       11.1083113746        9.7978829036
 Pt        -0.0002752159       13.8707696880        9.8040819339
 Pt         2.7696870330       13.8611205529        9.7924294573
 Pt         5.5470648661       13.8605451781        9.7971499853
 Pt         8.3310005987       13.8930936151        9.7927926457
 Pt        11.1082626123       13.8919522341        9.7978979412
 Pt        13.8826122302       13.8826833976        9.8044768266
  S         7.1812420410        7.1767177613       11.1243371130
  C         7.3712954798        7.3581436599       12.9303582435
  H         7.0463741077        8.3729398249       13.1891552181
  H         8.4323614764        7.2069289025       13.1615365388
  H         6.7437951156        6.6006853061       13.4146531591
