# Supplementary material for: Single Atom Alloys Segregation in the Presence of Ligands
Source: J Phys Chem C Nanomater Interfaces. 2023 Nov 13;127(46):22790–8. doi: 10.1021/acs.jpcc.3c05827 (PMC10683009; doi:10.1021/acs.jpcc.3c05827)
Supplement: Supplementary file 2 — jp3c05827_si_002.zip [file jp3c05827_si_002.zip › xyz/RSCH3/100/pt/pt100cusch3.txt]

     221

 Pt         1.3878100000        1.3878100000        0.0000000000
 Pt         4.1634400000        1.3878100000        0.0000000000
 Pt         6.9390700000        1.3878100000        0.0000000000
 Pt         9.7147000000        1.3878100000        0.0000000000
 Pt        12.4903300000        1.3878100000        0.0000000000
 Pt        15.2659600000        1.3878100000        0.0000000000
 Pt         1.3878100000        4.1634400000        0.0000000000
 Pt         4.1634400000        4.1634400000        0.0000000000
 Pt         6.9390700000        4.1634400000        0.0000000000
 Pt         9.7147000000        4.1634400000        0.0000000000
 Pt        12.4903300000        4.1634400000        0.0000000000
 Pt        15.2659600000        4.1634400000        0.0000000000
 Pt         1.3878100000        6.9390700000        0.0000000000
 Pt         4.1634400000        6.9390700000        0.0000000000
 Pt         6.9390700000        6.9390700000        0.0000000000
 Pt         9.7147000000        6.9390700000        0.0000000000
 Pt        12.4903300000        6.9390700000        0.0000000000
 Pt        15.2659600000        6.9390700000        0.0000000000
 Pt         1.3878100000        9.7147000000        0.0000000000
 Pt         4.1634400000        9.7147000000        0.0000000000
 Pt         6.9390700000        9.7147000000        0.0000000000
 Pt         9.7147000000        9.7147000000        0.0000000000
 Pt        12.4903300000        9.7147000000        0.0000000000
 Pt        15.2659600000        9.7147000000        0.0000000000
 Pt         1.3878100000       12.4903300000        0.0000000000
 Pt         4.1634400000       12.4903300000        0.0000000000
 Pt         6.9390700000       12.4903300000        0.0000000000
 Pt         9.7147000000       12.4903300000        0.0000000000
 Pt        12.4903300000       12.4903300000        0.0000000000
 Pt        15.2659600000       12.4903300000        0.0000000000
 Pt         1.3878100000       15.2659600000        0.0000000000
 Pt         4.1634400000       15.2659600000        0.0000000000
 Pt         6.9390700000       15.2659600000        0.0000000000
 Pt         9.7147000000       15.2659600000        0.0000000000
 Pt        12.4903300000       15.2659600000        0.0000000000
 Pt        15.2659600000       15.2659600000        0.0000000000
 Pt         0.0000000000        0.0000000000        1.9626700000
 Pt         2.7756300000        0.0000000000        1.9626700000
 Pt         5.5512600000        0.0000000000        1.9626700000
 Pt         8.3268900000        0.0000000000        1.9626700000
 Pt        11.1025200000        0.0000000000        1.9626700000
 Pt        13.8781500000        0.0000000000        1.9626700000
 Pt         0.0000000000        2.7756300000        1.9626700000
 Pt         2.7756300000        2.7756300000        1.9626700000
 Pt         5.5512600000        2.7756300000        1.9626700000
 Pt         8.3268900000        2.7756300000        1.9626700000
 Pt        11.1025200000        2.7756300000        1.9626700000
 Pt        13.8781500000        2.7756300000        1.9626700000
 Pt         0.0000000000        5.5512600000        1.9626700000
 Pt         2.7756300000        5.5512600000        1.9626700000
 Pt         5.5512600000        5.5512600000        1.9626700000
 Pt         8.3268900000        5.5512600000        1.9626700000
 Pt        11.1025200000        5.5512600000        1.9626700000
 Pt        13.8781500000        5.5512600000        1.9626700000
 Pt         0.0000000000        8.3268900000        1.9626700000
 Pt         2.7756300000        8.3268900000        1.9626700000
 Pt         5.5512600000        8.3268900000        1.9626700000
 Pt         8.3268900000        8.3268900000        1.9626700000
 Pt        11.1025200000        8.3268900000        1.9626700000
 Pt        13.8781500000        8.3268900000        1.9626700000
 Pt         0.0000000000       11.1025200000        1.9626700000
 Pt         2.7756300000       11.1025200000        1.9626700000
 Pt         5.5512600000       11.1025200000        1.9626700000
 Pt         8.3268900000       11.1025200000        1.9626700000
 Pt        11.1025200000       11.1025200000        1.9626700000
 Pt        13.8781500000       11.1025200000        1.9626700000
 Pt         0.0000000000       13.8781500000        1.9626700000
 Pt         2.7756300000       13.8781500000        1.9626700000
 Pt         5.5512600000       13.8781500000        1.9626700000
 Pt         8.3268900000       13.8781500000        1.9626700000
 Pt        11.1025200000       13.8781500000        1.9626700000
 Pt        13.8781500000       13.8781500000        1.9626700000
 Pt         1.3878100000        1.3878100000        3.9253300000
 Pt         4.1634400000        1.3878100000        3.9253300000
 Pt         6.9390700000        1.3878100000        3.9253300000
 Pt         9.7147000000        1.3878100000        3.9253300000
 Pt        12.4903300000        1.3878100000        3.9253300000
 Pt        15.2659600000        1.3878100000        3.9253300000
 Pt         1.3878100000        4.1634400000        3.9253300000
 Pt         4.1634400000        4.1634400000        3.9253300000
 Pt         6.9390700000        4.1634400000        3.9253300000
 Pt         9.7147000000        4.1634400000        3.9253300000
 Pt        12.4903300000        4.1634400000        3.9253300000
 Pt        15.2659600000        4.1634400000        3.9253300000
 Pt         1.3878100000        6.9390700000        3.9253300000
 Pt         4.1634400000        6.9390700000        3.9253300000
 Pt         6.9390700000        6.9390700000        3.9253300000
 Pt         9.7147000000        6.9390700000        3.9253300000
 Pt        12.4903300000        6.9390700000        3.9253300000
 Pt        15.2659600000        6.9390700000        3.9253300000
 Pt         1.3878100000        9.7147000000        3.9253300000
 Pt         4.1634400000        9.7147000000        3.9253300000
 Pt         6.9390700000        9.7147000000        3.9253300000
 Pt         9.7147000000        9.7147000000        3.9253300000
 Pt        12.4903300000        9.7147000000        3.9253300000
 Pt        15.2659600000        9.7147000000        3.9253300000
 Pt         1.3878100000       12.4903300000        3.9253300000
 Pt         4.1634400000       12.4903300000        3.9253300000
 Pt         6.9390700000       12.4903300000        3.9253300000
 Pt         9.7147000000       12.4903300000        3.9253300000
 Pt        12.4903300000       12.4903300000        3.9253300000
 Pt        15.2659600000       12.4903300000        3.9253300000
 Pt         1.3878100000       15.2659600000        3.9253300000
 Pt         4.1634400000       15.2659600000        3.9253300000
 Pt         6.9390700000       15.2659600000        3.9253300000
 Pt         9.7147000000       15.2659600000        3.9253300000
 Pt        12.4903300000       15.2659600000        3.9253300000
 Pt        15.2659600000       15.2659600000        3.9253300000
 Pt        -0.0025139314       -0.0025122971        5.8985815186
 Pt         2.7751487690       -0.0053688743        5.8974182802
 Pt         5.5517256668       -0.0037253980        5.8988862534
 Pt         8.3268143560        0.0057825571        5.9020101243
 Pt        11.0982907958        0.0095913250        5.9015214408
 Pt        13.8731931199        0.0038873820        5.8992425446
 Pt        -0.0053595252        2.7751774234        5.8974157077
 Pt         2.7725919162        2.7726168874        5.8945175409
 Pt         5.5500922119        2.7771411871        5.9037627459
 Pt         8.3247917669        2.7837175760        5.9053995249
 Pt        11.0892068359        2.7837663062        5.9095539979
 Pt        13.8662736657        2.7801585221        5.9025975734
 Pt        -0.0037553591        5.5517887555        5.8988969731
 Pt         2.7771134089        5.5501406002        5.9037984235
 Pt         5.5432559788        5.5432478548        5.9145518998
 Pt         8.3143398006        5.5508328938        5.9154234638
 Pt        11.0889028785        5.5495625218        5.9058951778
 Pt        13.8716616551        5.5514774244        5.9015029550
 Pt         0.0057503716        8.3268605492        5.9020704422
 Pt         2.7836864442        8.3247588587        5.9054592315
 Pt         5.5507520335        8.3143031629        5.9153767724
 Pt         8.3329446286        8.3330167440        5.8973972785
 Pt        11.1045831140        8.3310627509        5.8979052020
 Pt        13.8805639329        8.3253228060        5.9004591997
 Pt         0.0096299417       11.0982717653        5.9015522470
 Pt         2.7838956024       11.0890131907        5.9098152044
 Pt         5.5495131221       11.0889120652        5.9058962780
 Pt         8.3309879178       11.1046824974        5.8978842341
 Pt        11.1097854648       11.1098065781        5.8942558370
 Pt        13.8837866996       11.1020537185        5.8993073389
 Pt         0.0038851823       13.8731742587        5.8992460204
 Pt         2.7801523160       13.8661898459        5.9026240514
 Pt         5.5514181476       13.8716859198        5.9015199737
 Pt         8.3252789633       13.8806182791        5.9004239986
 Pt        11.1020568917       13.8837982130        5.8992971841
 Pt        13.8791325752       13.8791334421        5.8993285438
 Pt         1.3860022261        1.3860417373        7.8595876890
 Pt         4.1553413645        1.3853758195        7.8514722803
 Pt         6.9306301090        1.3937519676        7.8568508365
 Pt         9.7020304496        1.4105981056        7.8694967428
 Pt        12.4790330744        1.3938082462        7.8633363089
 Pt        15.2608415419        1.3848801791        7.8568267292
 Pt         1.3853187620        4.1553901763        7.8514623294
 Pt         4.1658782923        4.1658802336        7.8932117889
 Pt         6.9013360408        4.1804681946        7.9075491928
 Pt         9.6706613244        4.1953925813        7.9139527826
 Pt        12.4638762820        4.1670083958        7.8648651260
 Pt        15.2560290845        4.1592760514        7.8550514760
 Pt         1.3937024632        6.9306826388        7.8569159172
 Pt         4.1804909861        6.9012701365        7.9075873504
 Pt         6.9322698059        6.9322483591        7.8753238077
 Pt         9.7038098026        6.9526474869        7.8754927066
 Pt        12.4826294078        6.9429249131        7.8561822384
 Pt        15.2645201251        6.9383580537        7.8567128820
 Pt         1.4105836904        9.7019852654        7.8696403418
 Pt         4.1955529061        9.6703463544        7.9143006256
 Pt         6.9523328373        9.7039701993        7.8753886137
 Pt         9.7126827378        9.7129473838        7.8775146981
 Pt        12.4875408318        9.7207189958        7.8560550709
 Pt        15.2729064404        9.7171710528        7.8559966245
 Pt         1.3937708171       12.4790010701        7.8633998512
 Pt         4.1669584925       12.4638253330        7.8649883114
 Pt         6.9427661799       12.4827719390        7.8561696745
 Pt         9.7206045098       12.4876914169        7.8560286956
 Pt        12.4943542376       12.4944209178        7.8579768358
 Pt        15.2711848553       12.4906906328        7.8587551852
 Pt         1.3848394691       15.2608509133        7.8568163706
 Pt         4.1591925436       15.2560667055        7.8550632660
 Pt         6.9382593790       15.2646222680        7.8566855572
 Pt         9.7171296230       15.2730003258        7.8559202642
 Pt        12.4906881376       15.2712375422        7.8587521468
 Pt        15.2658033230       15.2658257536        7.8585634824
 Pt        -0.0025109332       -0.0024537714        9.8007446015
 Pt         2.7709610545       -0.0078237136        9.7963317907
 Pt         5.5448175045       -0.0216111648        9.7999597502
 Pt         8.3243963606        0.0035479876        9.7951938572
 Pt        11.0984576090        0.0064411672        9.8014129916
 Pt        13.8739593964       -0.0004558158        9.8031177054
 Pt        -0.0078905228        2.7710327774        9.7963545485
 Pt         2.7683417787        2.7683852786        9.8116175316
 Pt         5.5309540529        2.7236027964        9.8129909669
 Pt         8.2879006152        2.7549780402        9.8351144522
 Pt        11.0925198387        2.7788299050        9.8140637972
 Pt        13.8696878005        2.7709515695        9.7946957972
 Pt        -0.0217134467        5.5449091581        9.7999554636
 Pt         2.7234235884        5.5309101621        9.8130356993
 Cu         5.4510135725        5.4511906359        9.8427604156
 Pt         8.3290016713        5.4985797937        9.8937988574
 Pt        11.1185799181        5.5681042199        9.8281584013
 Pt        13.8706121288        5.5470736502        9.7984343827
 Pt         0.0034478711        8.3244851829        9.7952265743
 Pt         2.7550697805        8.2877270033        9.8352236243
 Pt         5.4992639553        8.3278100810        9.8943514501
 Pt         8.4486478358        8.4497985226        9.8972729208
 Pt        11.1501205697        8.3337862385        9.8252816171
 Pt        13.8854013281        8.3297595005        9.7940387487
 Pt         0.0063411302       11.0984960901        9.8014612992
 Pt         2.7788328336       11.0923762964        9.8141629613
 Pt         5.5679039471       11.1185260655        9.8282808228
 Pt         8.3335121013       11.1507408752        9.8253582398
 Pt        11.1205337098       11.1207184008        9.8060628284
 Pt        13.8862755789       11.1066105895        9.7987676766
 Pt        -0.0005240585       13.8739872996        9.8031119161
 Pt         2.7708345716       13.8697051228        9.7947129057
 Pt         5.5469262362       13.8706616138        9.7984254614
 Pt         8.3296968663       13.8857231737        9.7940195863
 Pt        11.1065676015       13.8864413176        9.7987691269
 Pt        13.8812375372       13.8812867032        9.8029641321
  S         7.0764501464        7.0730531495       11.0604950440
  C         7.1924133882        7.1794158947       12.8779309160
  H         6.8699088020        8.1868158159       13.1665161382
  H         8.2394870533        6.9993193389       13.1489069372
  H         6.5322341590        6.4113096448       13.2986080417
