# Supplementary material for: Single Atom Alloys Segregation in the Presence of Ligands
Source: J Phys Chem C Nanomater Interfaces. 2023 Nov 13;127(46):22790–8. doi: 10.1021/acs.jpcc.3c05827 (PMC10683009; doi:10.1021/acs.jpcc.3c05827)
Supplement: Supplementary file 2 — jp3c05827_si_002.zip [file jp3c05827_si_002.zip › xyz/RSCH3/100/pt/pt100sch3.txt]

     221

 Pt         1.3878100000        1.3878100000        0.0000000000
 Pt         4.1634400000        1.3878100000        0.0000000000
 Pt         6.9390700000        1.3878100000        0.0000000000
 Pt         9.7147000000        1.3878100000        0.0000000000
 Pt        12.4903300000        1.3878100000        0.0000000000
 Pt        15.2659600000        1.3878100000        0.0000000000
 Pt         1.3878100000        4.1634400000        0.0000000000
 Pt         4.1634400000        4.1634400000        0.0000000000
 Pt         6.9390700000        4.1634400000        0.0000000000
 Pt         9.7147000000        4.1634400000        0.0000000000
 Pt        12.4903300000        4.1634400000        0.0000000000
 Pt        15.2659600000        4.1634400000        0.0000000000
 Pt         1.3878100000        6.9390700000        0.0000000000
 Pt         4.1634400000        6.9390700000        0.0000000000
 Pt         6.9390700000        6.9390700000        0.0000000000
 Pt         9.7147000000        6.9390700000        0.0000000000
 Pt        12.4903300000        6.9390700000        0.0000000000
 Pt        15.2659600000        6.9390700000        0.0000000000
 Pt         1.3878100000        9.7147000000        0.0000000000
 Pt         4.1634400000        9.7147000000        0.0000000000
 Pt         6.9390700000        9.7147000000        0.0000000000
 Pt         9.7147000000        9.7147000000        0.0000000000
 Pt        12.4903300000        9.7147000000        0.0000000000
 Pt        15.2659600000        9.7147000000        0.0000000000
 Pt         1.3878100000       12.4903300000        0.0000000000
 Pt         4.1634400000       12.4903300000        0.0000000000
 Pt         6.9390700000       12.4903300000        0.0000000000
 Pt         9.7147000000       12.4903300000        0.0000000000
 Pt        12.4903300000       12.4903300000        0.0000000000
 Pt        15.2659600000       12.4903300000        0.0000000000
 Pt         1.3878100000       15.2659600000        0.0000000000
 Pt         4.1634400000       15.2659600000        0.0000000000
 Pt         6.9390700000       15.2659600000        0.0000000000
 Pt         9.7147000000       15.2659600000        0.0000000000
 Pt        12.4903300000       15.2659600000        0.0000000000
 Pt        15.2659600000       15.2659600000        0.0000000000
 Pt         0.0000000000        0.0000000000        1.9626700000
 Pt         2.7756300000        0.0000000000        1.9626700000
 Pt         5.5512600000        0.0000000000        1.9626700000
 Pt         8.3268900000        0.0000000000        1.9626700000
 Pt        11.1025200000        0.0000000000        1.9626700000
 Pt        13.8781500000        0.0000000000        1.9626700000
 Pt         0.0000000000        2.7756300000        1.9626700000
 Pt         2.7756300000        2.7756300000        1.9626700000
 Pt         5.5512600000        2.7756300000        1.9626700000
 Pt         8.3268900000        2.7756300000        1.9626700000
 Pt        11.1025200000        2.7756300000        1.9626700000
 Pt        13.8781500000        2.7756300000        1.9626700000
 Pt         0.0000000000        5.5512600000        1.9626700000
 Pt         2.7756300000        5.5512600000        1.9626700000
 Pt         5.5512600000        5.5512600000        1.9626700000
 Pt         8.3268900000        5.5512600000        1.9626700000
 Pt        11.1025200000        5.5512600000        1.9626700000
 Pt        13.8781500000        5.5512600000        1.9626700000
 Pt         0.0000000000        8.3268900000        1.9626700000
 Pt         2.7756300000        8.3268900000        1.9626700000
 Pt         5.5512600000        8.3268900000        1.9626700000
 Pt         8.3268900000        8.3268900000        1.9626700000
 Pt        11.1025200000        8.3268900000        1.9626700000
 Pt        13.8781500000        8.3268900000        1.9626700000
 Pt         0.0000000000       11.1025200000        1.9626700000
 Pt         2.7756300000       11.1025200000        1.9626700000
 Pt         5.5512600000       11.1025200000        1.9626700000
 Pt         8.3268900000       11.1025200000        1.9626700000
 Pt        11.1025200000       11.1025200000        1.9626700000
 Pt        13.8781500000       11.1025200000        1.9626700000
 Pt         0.0000000000       13.8781500000        1.9626700000
 Pt         2.7756300000       13.8781500000        1.9626700000
 Pt         5.5512600000       13.8781500000        1.9626700000
 Pt         8.3268900000       13.8781500000        1.9626700000
 Pt        11.1025200000       13.8781500000        1.9626700000
 Pt        13.8781500000       13.8781500000        1.9626700000
 Pt         1.3878100000        1.3878100000        3.9253300000
 Pt         4.1634400000        1.3878100000        3.9253300000
 Pt         6.9390700000        1.3878100000        3.9253300000
 Pt         9.7147000000        1.3878100000        3.9253300000
 Pt        12.4903300000        1.3878100000        3.9253300000
 Pt        15.2659600000        1.3878100000        3.9253300000
 Pt         1.3878100000        4.1634400000        3.9253300000
 Pt         4.1634400000        4.1634400000        3.9253300000
 Pt         6.9390700000        4.1634400000        3.9253300000
 Pt         9.7147000000        4.1634400000        3.9253300000
 Pt        12.4903300000        4.1634400000        3.9253300000
 Pt        15.2659600000        4.1634400000        3.9253300000
 Pt         1.3878100000        6.9390700000        3.9253300000
 Pt         4.1634400000        6.9390700000        3.9253300000
 Pt         6.9390700000        6.9390700000        3.9253300000
 Pt         9.7147000000        6.9390700000        3.9253300000
 Pt        12.4903300000        6.9390700000        3.9253300000
 Pt        15.2659600000        6.9390700000        3.9253300000
 Pt         1.3878100000        9.7147000000        3.9253300000
 Pt         4.1634400000        9.7147000000        3.9253300000
 Pt         6.9390700000        9.7147000000        3.9253300000
 Pt         9.7147000000        9.7147000000        3.9253300000
 Pt        12.4903300000        9.7147000000        3.9253300000
 Pt        15.2659600000        9.7147000000        3.9253300000
 Pt         1.3878100000       12.4903300000        3.9253300000
 Pt         4.1634400000       12.4903300000        3.9253300000
 Pt         6.9390700000       12.4903300000        3.9253300000
 Pt         9.7147000000       12.4903300000        3.9253300000
 Pt        12.4903300000       12.4903300000        3.9253300000
 Pt        15.2659600000       12.4903300000        3.9253300000
 Pt         1.3878100000       15.2659600000        3.9253300000
 Pt         4.1634400000       15.2659600000        3.9253300000
 Pt         6.9390700000       15.2659600000        3.9253300000
 Pt         9.7147000000       15.2659600000        3.9253300000
 Pt        12.4903300000       15.2659600000        3.9253300000
 Pt        15.2659600000       15.2659600000        3.9253300000
 Pt         0.0019905509        0.0018556204        5.8998540402
 Pt         2.7791375811        0.0008605215        5.9016529072
 Pt         5.5521955583       -0.0002748509        5.9027771522
 Pt         8.3254597968       -0.0002131662        5.9024416743
 Pt        11.0991671906        0.0010169909        5.9013727743
 Pt        13.8763136535        0.0018730062        5.8999839085
 Pt         0.0010543752        2.7791382432        5.9016763999
 Pt         2.7736947734        2.7735666494        5.9001822429
 Pt         5.5479862103        2.7769956108        5.9022951548
 Pt         8.3297452275        2.7772276146        5.9024418969
 Pt        11.1044420516        2.7738145029        5.8998071629
 Pt        13.8772737430        2.7790832275        5.9014708393
 Pt        -0.0003412267        5.5522561902        5.9028898541
 Pt         2.7768104266        5.5480010348        5.9023202784
 Pt         5.5485197427        5.5484973496        5.9031806889
 Pt         8.3294328383        5.5485577651        5.9036990406
 Pt        11.1008656140        5.5481274137        5.9024611903
 Pt        13.8781368919        5.5524035481        5.9026479018
 Pt        -0.0003158279        8.3254796934        5.9027389088
 Pt         2.7769222178        8.3297978577        5.9023788338
 Pt         5.5484901345        8.3294779972        5.9033030088
 Pt         8.3293917539        8.3292584846        5.9036516352
 Pt        11.1009225701        8.3296395974        5.9024939739
 Pt        13.8780115280        8.3254675593        5.9026983268
 Pt         0.0011682966       11.0990439828        5.9016100349
 Pt         2.7738377304       11.1043079918        5.9001557926
 Pt         5.5480215625       11.1010493914        5.9022957020
 Pt         8.3297309535       11.1009303936        5.9023749787
 Pt        11.1045454945       11.1042474649        5.8997733496
 Pt        13.8774316917       11.0990106732        5.9013292823
 Pt         0.0020476237       13.8760940991        5.9001014852
 Pt         2.7790889973       13.8770631400        5.9015685803
 Pt         5.5523323009       13.8781953319        5.9026616401
 Pt         8.3254624474       13.8779788392        5.9025515688
 Pt        11.0991324427       13.8771253105        5.9012111668
 Pt        13.8765073795       13.8762919252        5.8999451516
 Pt         1.3892668367        1.3891912965        7.8621510828
 Pt         4.1635772709        1.3993163545        7.8627208281
 Pt         6.9387922369        1.3933921476        7.8604579318
 Pt         9.7139907452        1.3992333599        7.8622082401
 Pt        12.4886091387        1.3894215573        7.8614314468
 Pt        15.2661420287        1.3870077650        7.8595213321
 Pt         1.3993055683        4.1636165527        7.8627799553
 Pt         4.1796975130        4.1797824022        7.8899124466
 Pt         6.9386732210        4.1711789191        7.8760664527
 Pt         9.6977126976        4.1794638494        7.8903292366
 Pt        12.4783439337        4.1636096277        7.8623282610
 Pt        15.2658210060        4.1616594496        7.8603107004
 Pt         1.3931369151        6.9388465432        7.8609071648
 Pt         4.1708768615        6.9388826175        7.8754730364
 Pt         6.9391707481        6.9390661463        7.8495198706
 Pt         9.7059503647        6.9387120588        7.8770924298
 Pt        12.4836928187        6.9387583887        7.8605568298
 Pt        15.2657128867        6.9390117841        7.8624816847
 Pt         1.3992775049        9.7139052531        7.8627547839
 Pt         4.1796355150        9.6975665197        7.8901518772
 Pt         6.9386184049        9.7062795623        7.8763318246
 Pt         9.6978195399        9.6978723085        7.8900320730
 Pt        12.4784532528        9.7138802392        7.8621967860
 Pt        15.2659561834        9.7160791956        7.8602997474
 Pt         1.3895732586       12.4883833231        7.8619178888
 Pt         4.1636314840       12.4783004426        7.8625798314
 Pt         6.9387039471       12.4838996847        7.8604342280
 Pt         9.7139059450       12.4783918028        7.8619979335
 Pt        12.4886790313       12.4885228703        7.8610487277
 Pt        15.2661463591       12.4908953215        7.8592733675
 Pt         1.3871413512       15.2659590929        7.8596478116
 Pt         4.1616952092       15.2657656668        7.8603482670
 Pt         6.9390304486       15.2657638176        7.8621492040
 Pt         9.7161222178       15.2658291910        7.8598461595
 Pt        12.4910649193       15.2658853506        7.8589671547
 Pt        15.2663340135       15.2660982808        7.8582982460
 Pt        -0.0003034677       -0.0003978688        9.8026490765
 Pt         2.7744990860       -0.0007447975        9.8012146376
 Pt         5.5485219169        0.0007112003        9.7995248840
 Pt         8.3291729878        0.0003167651        9.7992666833
 Pt        11.1042386791       -0.0007955439        9.8004027329
 Pt        13.8779863194       -0.0004378393        9.8023422561
 Pt        -0.0007112026        2.7743539167        9.8012680592
 Pt         2.7690654535        2.7690259705        9.8108473705
 Pt         5.5528841918        2.7516153832        9.8247170833
 Pt         8.3241369892        2.7498549891        9.8250094143
 Pt        11.1084584297        2.7689257254        9.8100525271
 Pt        13.8779890850        2.7742424174        9.8006180750
 Pt         0.0004959981        5.5483130822        9.7999018518
 Pt         2.7512558949        5.5529584925        9.8246637182
 Pt         5.4892105984        5.4903431862        9.9155083681
 Pt         8.3890531521        5.4856262658        9.9174027610
 Pt        11.1259009030        5.5526179762        9.8252420544
 Pt        13.8759835391        5.5486402608        9.7992881580
 Pt         0.0003727424        8.3291845180        9.7998642193
 Pt         2.7507209342        8.3241257110        9.8250264832
 Pt         5.4883572090        8.3868804609        9.9161728072
 Pt         8.3902491908        8.3914760402        9.9174899813
 Pt        11.1262657894        8.3243271803        9.8249396213
 Pt        13.8759263939        8.3289762783        9.7993239387
 Pt        -0.0006582161       11.1041064561        9.8010402575
 Pt         2.7693676495       11.1080369640        9.8105247230
 Pt         5.5526799116       11.1254437134        9.8249129124
 Pt         8.3242325199       11.1268202514        9.8248042256
 Pt        11.1086898407       11.1087761778        9.8093188015
 Pt        13.8779281789       11.1040942664        9.8002750665
 Pt        -0.0001663459       13.8778720359        9.8026197247
 Pt         2.7744273946       13.8779328758        9.8009239857
 Pt         5.5486708368       13.8761008206        9.7992360890
 Pt         8.3291117082       13.8762088657        9.7992258615
 Pt        11.1041164523       13.8779500913        9.8001730510
 Pt        13.8783213308       13.8782612881        9.8021684129
  S         6.9474347007        6.9404901395       11.0112854199
  C         6.9642111723        6.9441919011       12.8341043174
  H         6.5109158190        7.8870575073       13.1614756335
  H         8.0122129175        6.8697744913       13.1472285396
  H         6.3807505700        6.0781020114       13.1671166690
