# Supplementary material for: Single Atom Alloys Segregation in the Presence of Ligands
Source: J Phys Chem C Nanomater Interfaces. 2023 Nov 13;127(46):22790–8. doi: 10.1021/acs.jpcc.3c05827 (PMC10683009; doi:10.1021/acs.jpcc.3c05827)
Supplement: Supplementary file 2 — jp3c05827_si_002.zip [file jp3c05827_si_002.zip › xyz/RSCH3/100/ag/ag100sch3.txt]

     221

 Ag         1.4620600000        1.4620600000        0.0000000000
 Ag         4.3861800000        1.4620600000        0.0000000000
 Ag         7.3103100000        1.4620600000        0.0000000000
 Ag        10.2344300000        1.4620600000        0.0000000000
 Ag        13.1585500000        1.4620600000        0.0000000000
 Ag        16.0826700000        1.4620600000        0.0000000000
 Ag         1.4620600000        4.3861800000        0.0000000000
 Ag         4.3861800000        4.3861800000        0.0000000000
 Ag         7.3103100000        4.3861800000        0.0000000000
 Ag        10.2344300000        4.3861800000        0.0000000000
 Ag        13.1585500000        4.3861800000        0.0000000000
 Ag        16.0826700000        4.3861800000        0.0000000000
 Ag         1.4620600000        7.3103100000        0.0000000000
 Ag         4.3861800000        7.3103100000        0.0000000000
 Ag         7.3103100000        7.3103100000        0.0000000000
 Ag        10.2344300000        7.3103100000        0.0000000000
 Ag        13.1585500000        7.3103100000        0.0000000000
 Ag        16.0826700000        7.3103100000        0.0000000000
 Ag         1.4620600000       10.2344300000        0.0000000000
 Ag         4.3861800000       10.2344300000        0.0000000000
 Ag         7.3103100000       10.2344300000        0.0000000000
 Ag        10.2344300000       10.2344300000        0.0000000000
 Ag        13.1585500000       10.2344300000        0.0000000000
 Ag        16.0826700000       10.2344300000        0.0000000000
 Ag         1.4620600000       13.1585500000        0.0000000000
 Ag         4.3861800000       13.1585500000        0.0000000000
 Ag         7.3103100000       13.1585500000        0.0000000000
 Ag        10.2344300000       13.1585500000        0.0000000000
 Ag        13.1585500000       13.1585500000        0.0000000000
 Ag        16.0826700000       13.1585500000        0.0000000000
 Ag         1.4620600000       16.0826700000        0.0000000000
 Ag         4.3861800000       16.0826700000        0.0000000000
 Ag         7.3103100000       16.0826700000        0.0000000000
 Ag        10.2344300000       16.0826700000        0.0000000000
 Ag        13.1585500000       16.0826700000        0.0000000000
 Ag        16.0826700000       16.0826700000        0.0000000000
 Ag         0.0000000000        0.0000000000        2.0676700000
 Ag         2.9241200000        0.0000000000        2.0676700000
 Ag         5.8482400000        0.0000000000        2.0676700000
 Ag         8.7723700000        0.0000000000        2.0676700000
 Ag        11.6964900000        0.0000000000        2.0676700000
 Ag        14.6206100000        0.0000000000        2.0676700000
 Ag         0.0000000000        2.9241200000        2.0676700000
 Ag         2.9241200000        2.9241200000        2.0676700000
 Ag         5.8482400000        2.9241200000        2.0676700000
 Ag         8.7723700000        2.9241200000        2.0676700000
 Ag        11.6964900000        2.9241200000        2.0676700000
 Ag        14.6206100000        2.9241200000        2.0676700000
 Ag         0.0000000000        5.8482400000        2.0676700000
 Ag         2.9241200000        5.8482400000        2.0676700000
 Ag         5.8482400000        5.8482400000        2.0676700000
 Ag         8.7723700000        5.8482400000        2.0676700000
 Ag        11.6964900000        5.8482400000        2.0676700000
 Ag        14.6206100000        5.8482400000        2.0676700000
 Ag         0.0000000000        8.7723700000        2.0676700000
 Ag         2.9241200000        8.7723700000        2.0676700000
 Ag         5.8482400000        8.7723700000        2.0676700000
 Ag         8.7723700000        8.7723700000        2.0676700000
 Ag        11.6964900000        8.7723700000        2.0676700000
 Ag        14.6206100000        8.7723700000        2.0676700000
 Ag         0.0000000000       11.6964900000        2.0676700000
 Ag         2.9241200000       11.6964900000        2.0676700000
 Ag         5.8482400000       11.6964900000        2.0676700000
 Ag         8.7723700000       11.6964900000        2.0676700000
 Ag        11.6964900000       11.6964900000        2.0676700000
 Ag        14.6206100000       11.6964900000        2.0676700000
 Ag         0.0000000000       14.6206100000        2.0676700000
 Ag         2.9241200000       14.6206100000        2.0676700000
 Ag         5.8482400000       14.6206100000        2.0676700000
 Ag         8.7723700000       14.6206100000        2.0676700000
 Ag        11.6964900000       14.6206100000        2.0676700000
 Ag        14.6206100000       14.6206100000        2.0676700000
 Ag         1.4620600000        1.4620600000        4.1353300000
 Ag         4.3861800000        1.4620600000        4.1353300000
 Ag         7.3103100000        1.4620600000        4.1353300000
 Ag        10.2344300000        1.4620600000        4.1353300000
 Ag        13.1585500000        1.4620600000        4.1353300000
 Ag        16.0826700000        1.4620600000        4.1353300000
 Ag         1.4620600000        4.3861800000        4.1353300000
 Ag         4.3861800000        4.3861800000        4.1353300000
 Ag         7.3103100000        4.3861800000        4.1353300000
 Ag        10.2344300000        4.3861800000        4.1353300000
 Ag        13.1585500000        4.3861800000        4.1353300000
 Ag        16.0826700000        4.3861800000        4.1353300000
 Ag         1.4620600000        7.3103100000        4.1353300000
 Ag         4.3861800000        7.3103100000        4.1353300000
 Ag         7.3103100000        7.3103100000        4.1353300000
 Ag        10.2344300000        7.3103100000        4.1353300000
 Ag        13.1585500000        7.3103100000        4.1353300000
 Ag        16.0826700000        7.3103100000        4.1353300000
 Ag         1.4620600000       10.2344300000        4.1353300000
 Ag         4.3861800000       10.2344300000        4.1353300000
 Ag         7.3103100000       10.2344300000        4.1353300000
 Ag        10.2344300000       10.2344300000        4.1353300000
 Ag        13.1585500000       10.2344300000        4.1353300000
 Ag        16.0826700000       10.2344300000        4.1353300000
 Ag         1.4620600000       13.1585500000        4.1353300000
 Ag         4.3861800000       13.1585500000        4.1353300000
 Ag         7.3103100000       13.1585500000        4.1353300000
 Ag        10.2344300000       13.1585500000        4.1353300000
 Ag        13.1585500000       13.1585500000        4.1353300000
 Ag        16.0826700000       13.1585500000        4.1353300000
 Ag         1.4620600000       16.0826700000        4.1353300000
 Ag         4.3861800000       16.0826700000        4.1353300000
 Ag         7.3103100000       16.0826700000        4.1353300000
 Ag        10.2344300000       16.0826700000        4.1353300000
 Ag        13.1585500000       16.0826700000        4.1353300000
 Ag        16.0826700000       16.0826700000        4.1353300000
 Ag        -0.0006386012       -0.0000716551        6.1303424330
 Ag         2.9244766839       -0.0025960557        6.1327798718
 Ag         5.8482426368       -0.0026662994        6.1329126300
 Ag         8.7728439229       -0.0000420912        6.1305346408
 Ag        11.6940742152       -0.0013092213        6.1342935078
 Ag        14.6229953758       -0.0013524010        6.1343731800
 Ag        -0.0008958818        2.9255668279        6.1302999111
 Ag         2.9244514747        2.9283555749        6.1328220895
 Ag         5.8481448153        2.9284406428        6.1329910575
 Ag         8.7729386316        2.9256768786        6.1304878839
 Ag        11.6940526077        2.9275290252        6.1343993418
 Ag        14.6228574207        2.9274925305        6.1345063241
 Ag         0.0072037125        5.8564361407        6.1432470127
 Ag         2.9260414330        5.8591394248        6.1422163538
 Ag         5.8461092833        5.8592766968        6.1423598418
 Ag         8.7647437172        5.8564680623        6.1434999387
 Ag        11.6954365850        5.8484686249        6.1304933468
 Ag        14.6210231499        5.8483021501        6.1303701043
 Ag         0.0096838787        8.7751439799        6.1419343109
 Ag         2.9226274194        8.7717498968        6.1444642079
 Ag         5.8492144628        8.7716738980        6.1442109478
 Ag         8.7622064094        8.7752176873        6.1420383245
 Ag        11.6927958534        8.7734940798        6.1328352911
 Ag        14.6236924217        8.7735035839        6.1327935711
 Ag         0.0098184081       11.6952779393        6.1419174473
 Ag         2.9223876854       11.6984885910        6.1438748107
 Ag         5.8494685843       11.6986130272        6.1436121074
 Ag         8.7621859801       11.6953986571        6.1420206274
 Ag        11.6928214682       11.6973989793        6.1328917022
 Ag        14.6237309734       11.6972253617        6.1328182687
 Ag         0.0072684565       14.6140335929        6.1432811339
 Ag         2.9261120915       14.6116855347        6.1418511476
 Ag         5.8462331994       14.6114998270        6.1420140718
 Ag         8.7648968130       14.6141236739        6.1434977106
 Ag        11.6954762460       14.6220486769        6.1305532675
 Ag        14.6212090178       14.6220837234        6.1304457471
 Ag         1.4614157467        1.4632969576        8.1334926209
 Ag         4.3863704172        1.4633062107        8.1293699618
 Ag         7.3109558861        1.4633337058        8.1340512054
 Ag        10.2296414079        1.4639114231        8.1361206184
 Ag        13.1584682005        1.4641450414        8.1404238107
 Ag        16.0872804332        1.4636812482        8.1360038507
 Ag         1.4608328990        4.3854237429        8.1335510542
 Ag         4.3862297733        4.3898628241        8.1331815113
 Ag         7.3110712623        4.3858722766        8.1342641560
 Ag        10.2262113549        4.3957339711        8.1369586283
 Ag        13.1583176596        4.3927599326        8.1363443701
 Ag        16.0903407730        4.3957213912        8.1367773836
 Ag         1.4721937191        7.3225387359        8.1666445398
 Ag         4.3857511628        7.3389963093        8.1803093685
 Ag         7.2989932250        7.3228843347        8.1668941833
 Ag        10.2360757104        7.3109639248        8.1339755098
 Ag        13.1580595857        7.3113576683        8.1338356192
 Ag        16.0798540597        7.3108395428        8.1335881865
 Ag         1.4880903146       10.2358687591        8.1794110601
 Ag         4.3854691250       10.2358008433        8.1361291615
 Ag         7.2835801435       10.2360273757        8.1784725908
 Ag        10.2319116250       10.2363533579        8.1332335892
 Ag        13.1580718576       10.2362435878        8.1293391041
 Ag        16.0842462355       10.2361719639        8.1330803935
 Ag         1.4726992863       13.1490981279        8.1661698015
 Ag         4.3858451485       13.1342014821        8.1778571116
 Ag         7.2988883744       13.1490138930        8.1663964772
 Ag        10.2355483330       13.1611144775        8.1343891466
 Ag        13.1581919340       13.1609323428        8.1339226163
 Ag        16.0806726226       13.1608553552        8.1339020646
 Ag         1.4611366169       16.0859485976        8.1338010548
 Ag         4.3864143105       16.0820366680        8.1334635231
 Ag         7.3111864725       16.0856108124        8.1344697577
 Ag        10.2263493962       16.0763953218        8.1367868062
 Ag        13.1585834623       16.0798431585        8.1357408905
 Ag        16.0906462573       16.0760772008        8.1366586107
 Ag         0.0077044147       -0.0005388893       10.1626719537
 Ag         2.9273956396        0.0151160866       10.1608024835
 Ag         5.8449656332        0.0144461098       10.1610485603
 Ag         8.7649071191       -0.0003124295       10.1630473292
 Ag        11.6872705452       -0.0070483860       10.1481216322
 Ag        14.6302809038       -0.0072802643       10.1481608685
 Ag         0.0075323551        2.9280324022       10.1626094923
 Ag         2.9274008587        2.9121745024       10.1603605769
 Ag         5.8445883052        2.9128220206       10.1607187111
 Ag         8.7644792292        2.9284806217       10.1631314013
 Ag        11.6868276409        2.9362915527       10.1487455459
 Ag        14.6302402034        2.9361404167       10.1487157823
 Ag         0.0036871590        5.8541517862       10.1722811712
 Ag         2.9250268295        5.8022669488       10.1697105546
 Ag         5.8462129370        5.8048470910       10.1702904349
 Ag         8.7679361104        5.8544677389       10.1726825448
 Ag        11.6939474717        5.8584013724       10.1632557752
 Ag        14.6224952945        5.8582294678       10.1632320054
 Ag        -0.0495792487        8.7754281612       10.1697321198
 Ag         2.8195434953        8.6726185733       10.2599376001
 Ag         5.9502999763        8.6782414902       10.2594534186
 Ag         8.8194002461        8.7757460364       10.1697256783
 Ag        11.7091836442        8.7781211064       10.1608725157
 Ag        14.6058027963        8.7779983893       10.1609890189
 Ag        -0.0454932192       11.6967139763       10.1700303456
 Ag         2.8281850814       11.8000897346       10.2578158814
 Ag         5.9422411848       11.7948755344       10.2570377289
 Ag         8.8156569871       11.6968033764       10.1701724831
 Ag        11.7083340382       11.6954974579       10.1606289228
 Ag        14.6069087123       11.6953194901       10.1606946487
 Ag         0.0040035751       14.6181808702       10.1724105584
 Ag         2.9252068502       14.6695501931       10.1698078887
 Ag         5.8465309839       14.6670933088       10.1703623439
 Ag         8.7682372315       14.6184648370       10.1728443769
 Ag        11.6942653130       14.6154593247       10.1627169309
 Ag        14.6228648150       14.6152411198       10.1627311794
  S         4.3733909771       10.2198388131       11.6646912529
  C         4.3488576174       10.1862176999       13.5042765512
  H         4.4967328534        9.1543235359       13.8390402359
  H         3.3796339440       10.5594870374       13.8507779769
  H         5.1553142612       10.8241023826       13.8802072993
