# Supplementary material for: Single Atom Alloys Segregation in the Presence of Ligands
Source: J Phys Chem C Nanomater Interfaces. 2023 Nov 13;127(46):22790–8. doi: 10.1021/acs.jpcc.3c05827 (PMC10683009; doi:10.1021/acs.jpcc.3c05827)
Supplement: Supplementary file 2 — jp3c05827_si_002.zip [file jp3c05827_si_002.zip › xyz/RSCH3/100/ag/ag100ausch3.txt]

     221

 Ag         1.4620600000        1.4620600000        0.0000000000
 Ag         4.3861800000        1.4620600000        0.0000000000
 Ag         7.3103100000        1.4620600000        0.0000000000
 Ag        10.2344300000        1.4620600000        0.0000000000
 Ag        13.1585500000        1.4620600000        0.0000000000
 Ag        16.0826700000        1.4620600000        0.0000000000
 Ag         1.4620600000        4.3861800000        0.0000000000
 Ag         4.3861800000        4.3861800000        0.0000000000
 Ag         7.3103100000        4.3861800000        0.0000000000
 Ag        10.2344300000        4.3861800000        0.0000000000
 Ag        13.1585500000        4.3861800000        0.0000000000
 Ag        16.0826700000        4.3861800000        0.0000000000
 Ag         1.4620600000        7.3103100000        0.0000000000
 Ag         4.3861800000        7.3103100000        0.0000000000
 Ag         7.3103100000        7.3103100000        0.0000000000
 Ag        10.2344300000        7.3103100000        0.0000000000
 Ag        13.1585500000        7.3103100000        0.0000000000
 Ag        16.0826700000        7.3103100000        0.0000000000
 Ag         1.4620600000       10.2344300000        0.0000000000
 Ag         4.3861800000       10.2344300000        0.0000000000
 Ag         7.3103100000       10.2344300000        0.0000000000
 Ag        10.2344300000       10.2344300000        0.0000000000
 Ag        13.1585500000       10.2344300000        0.0000000000
 Ag        16.0826700000       10.2344300000        0.0000000000
 Ag         1.4620600000       13.1585500000        0.0000000000
 Ag         4.3861800000       13.1585500000        0.0000000000
 Ag         7.3103100000       13.1585500000        0.0000000000
 Ag        10.2344300000       13.1585500000        0.0000000000
 Ag        13.1585500000       13.1585500000        0.0000000000
 Ag        16.0826700000       13.1585500000        0.0000000000
 Ag         1.4620600000       16.0826700000        0.0000000000
 Ag         4.3861800000       16.0826700000        0.0000000000
 Ag         7.3103100000       16.0826700000        0.0000000000
 Ag        10.2344300000       16.0826700000        0.0000000000
 Ag        13.1585500000       16.0826700000        0.0000000000
 Ag        16.0826700000       16.0826700000        0.0000000000
 Ag         0.0000000000        0.0000000000        2.0676700000
 Ag         2.9241200000        0.0000000000        2.0676700000
 Ag         5.8482400000        0.0000000000        2.0676700000
 Ag         8.7723700000        0.0000000000        2.0676700000
 Ag        11.6964900000        0.0000000000        2.0676700000
 Ag        14.6206100000        0.0000000000        2.0676700000
 Ag         0.0000000000        2.9241200000        2.0676700000
 Ag         2.9241200000        2.9241200000        2.0676700000
 Ag         5.8482400000        2.9241200000        2.0676700000
 Ag         8.7723700000        2.9241200000        2.0676700000
 Ag        11.6964900000        2.9241200000        2.0676700000
 Ag        14.6206100000        2.9241200000        2.0676700000
 Ag         0.0000000000        5.8482400000        2.0676700000
 Ag         2.9241200000        5.8482400000        2.0676700000
 Ag         5.8482400000        5.8482400000        2.0676700000
 Ag         8.7723700000        5.8482400000        2.0676700000
 Ag        11.6964900000        5.8482400000        2.0676700000
 Ag        14.6206100000        5.8482400000        2.0676700000
 Ag         0.0000000000        8.7723700000        2.0676700000
 Ag         2.9241200000        8.7723700000        2.0676700000
 Ag         5.8482400000        8.7723700000        2.0676700000
 Ag         8.7723700000        8.7723700000        2.0676700000
 Ag        11.6964900000        8.7723700000        2.0676700000
 Ag        14.6206100000        8.7723700000        2.0676700000
 Ag         0.0000000000       11.6964900000        2.0676700000
 Ag         2.9241200000       11.6964900000        2.0676700000
 Ag         5.8482400000       11.6964900000        2.0676700000
 Ag         8.7723700000       11.6964900000        2.0676700000
 Ag        11.6964900000       11.6964900000        2.0676700000
 Ag        14.6206100000       11.6964900000        2.0676700000
 Ag         0.0000000000       14.6206100000        2.0676700000
 Ag         2.9241200000       14.6206100000        2.0676700000
 Ag         5.8482400000       14.6206100000        2.0676700000
 Ag         8.7723700000       14.6206100000        2.0676700000
 Ag        11.6964900000       14.6206100000        2.0676700000
 Ag        14.6206100000       14.6206100000        2.0676700000
 Ag         1.4620600000        1.4620600000        4.1353300000
 Ag         4.3861800000        1.4620600000        4.1353300000
 Ag         7.3103100000        1.4620600000        4.1353300000
 Ag        10.2344300000        1.4620600000        4.1353300000
 Ag        13.1585500000        1.4620600000        4.1353300000
 Ag        16.0826700000        1.4620600000        4.1353300000
 Ag         1.4620600000        4.3861800000        4.1353300000
 Ag         4.3861800000        4.3861800000        4.1353300000
 Ag         7.3103100000        4.3861800000        4.1353300000
 Ag        10.2344300000        4.3861800000        4.1353300000
 Ag        13.1585500000        4.3861800000        4.1353300000
 Ag        16.0826700000        4.3861800000        4.1353300000
 Ag         1.4620600000        7.3103100000        4.1353300000
 Ag         4.3861800000        7.3103100000        4.1353300000
 Ag         7.3103100000        7.3103100000        4.1353300000
 Ag        10.2344300000        7.3103100000        4.1353300000
 Ag        13.1585500000        7.3103100000        4.1353300000
 Ag        16.0826700000        7.3103100000        4.1353300000
 Ag         1.4620600000       10.2344300000        4.1353300000
 Ag         4.3861800000       10.2344300000        4.1353300000
 Ag         7.3103100000       10.2344300000        4.1353300000
 Ag        10.2344300000       10.2344300000        4.1353300000
 Ag        13.1585500000       10.2344300000        4.1353300000
 Ag        16.0826700000       10.2344300000        4.1353300000
 Ag         1.4620600000       13.1585500000        4.1353300000
 Ag         4.3861800000       13.1585500000        4.1353300000
 Ag         7.3103100000       13.1585500000        4.1353300000
 Ag        10.2344300000       13.1585500000        4.1353300000
 Ag        13.1585500000       13.1585500000        4.1353300000
 Ag        16.0826700000       13.1585500000        4.1353300000
 Ag         1.4620600000       16.0826700000        4.1353300000
 Ag         4.3861800000       16.0826700000        4.1353300000
 Ag         7.3103100000       16.0826700000        4.1353300000
 Ag        10.2344300000       16.0826700000        4.1353300000
 Ag        13.1585500000       16.0826700000        4.1353300000
 Ag        16.0826700000       16.0826700000        4.1353300000
 Ag        -0.0012231873       -0.0001213733        6.1317265805
 Ag         2.9233319315       -0.0025548132        6.1314039778
 Ag         5.8486064078       -0.0032365489        6.1315909563
 Ag         8.7738379933       -0.0010617333        6.1294155846
 Ag        11.6943338346       -0.0007819734        6.1342440773
 Ag        14.6235805357       -0.0022852066        6.1345138043
 Ag        -0.0006799772        2.9246536324        6.1296945360
 Ag         2.9248365622        2.9296968976        6.1353467162
 Ag         5.8471626290        2.9283238180        6.1316279660
 Ag         8.7727007805        2.9266208302        6.1303126274
 Ag        11.6939725028        2.9274279222        6.1353860649
 Ag        14.6220722850        2.9269528273        6.1343592426
 Ag         0.0079336471        5.8558932739        6.1447018141
 Ag         2.9258491154        5.8589249153        6.1404788511
 Ag         5.8459170851        5.8600895311        6.1441238436
 Ag         8.7625111306        5.8585254112        6.1446052216
 Ag        11.6944018647        5.8484185493        6.1302601163
 Ag        14.6220017557        5.8470464906        6.1291186527
 Ag         0.0101237844        8.7739550324        6.1408462284
 Ag         2.9231499255        8.7733079417        6.1459331851
 Ag         5.8488283688        8.7717556732        6.1400508044
 Ag         8.7613527046        8.7750525521        6.1436660763
 Ag        11.6929295097        8.7742160603        6.1314606469
 Ag        14.6242502961        8.7730006113        6.1315489034
 Ag         0.0105898495       11.6959986919        6.1425116989
 Ag         2.9238520453       11.6968708427        6.1453853556
 Ag         5.8476992210       11.6980155486        6.1449672805
 Ag         8.7622408786       11.6956200597        6.1401321408
 Ag        11.6914249255       11.6967710584        6.1352961346
 Ag        14.6237139073       11.6981262198        6.1314766348
 Ag         0.0064099337       14.6146062310        6.1445085265
 Ag         2.9251915789       14.6106439476        6.1423328861
 Ag         5.8473580682       14.6108719592        6.1407304000
 Ag         8.7652643478       14.6132831631        6.1450173286
 Ag        11.6962836846       14.6215795919        6.1300011569
 Ag        14.6210991138       14.6224086052        6.1317739385
 Ag         1.4619733518        1.4639285540        8.1342367927
 Ag         4.3872188418        1.4638976520        8.1281023998
 Ag         7.3105553486        1.4630020048        8.1324414397
 Ag        10.2288523781        1.4621430882        8.1358451263
 Ag        13.1600987017        1.4619947763        8.1405799223
 Ag        16.0859208325        1.4626120933        8.1342918395
 Ag         1.4599141735        4.3845944373        8.1321225933
 Ag         4.3888887903        4.3923731135        8.1371367085
 Ag         7.3083318867        4.3836752126        8.1351882583
 Ag        10.2243072003        4.3972217451        8.1370624047
 Ag        13.1597985942        4.3931008664        8.1359533172
 Ag        16.0898760128        4.3942166475        8.1370607247
 Ag         1.4701414507        7.3222167072        8.1669989502
 Ag         4.3756321789        7.3341056264        8.1734815940
 Ag         7.3071541403        7.3144520663        8.1591209853
 Ag        10.2382981569        7.3132273369        8.1347315742
 Ag        13.1584872215        7.3112856345        8.1320837976
 Ag        16.0799317686        7.3098501908        8.1318878306
 Ag         1.4871995198       10.2339094120        8.1790973893
 Ag         4.3840414665       10.2370245947        8.1433371834
 Ag         7.2888812427       10.2458340133        8.1706718445
 Ag        10.2292110170       10.2333552294        8.1369502959
 Ag        13.1572936740       10.2350830367        8.1280837711
 Ag        16.0852063537       10.2355696977        8.1324107032
 Ag         1.4723624431       13.1492850414        8.1660138546
 Ag         4.3877811364       13.1349406366        8.1775411720
 Ag         7.2986829749       13.1505955953        8.1670379635
 Ag        10.2360653116       13.1615988428        8.1328557514
 Ag        13.1574280887       13.1598406834        8.1345970363
 Ag        16.0802893915       13.1598242674        8.1345385489
 Ag         1.4618488687       16.0861809534        8.1342251158
 Ag         4.3867257541       16.0808128070        8.1324472811
 Ag         7.3116425200       16.0854087498        8.1327028667
 Ag        10.2273682373       16.0763896469        8.1371068868
 Ag        13.1592648435       16.0806769520        8.1341595960
 Ag        16.0889916592       16.0772595186        8.1375851278
 Ag         0.0065456077       -0.0015576124       10.1633516382
 Ag         2.9272317352        0.0157899536       10.1596186688
 Ag         5.8448879239        0.0162045399       10.1589236323
 Ag         8.7645177400       -0.0009039384       10.1645699799
 Ag        11.6882727197       -0.0082762060       10.1490356508
 Ag        14.6314928831       -0.0089744329       10.1513500261
 Ag         0.0080890072        2.9278765094       10.1633850021
 Ag         2.9276140606        2.9101060936       10.1622596543
 Ag         5.8438796213        2.9229879048       10.1621997254
 Ag         8.7649635423        2.9252792084       10.1608493562
 Ag        11.6881862909        2.9343812249       10.1477513405
 Ag        14.6307847295        2.9344199922       10.1497056028
 Ag         0.0022783286        5.8532670502       10.1730470796
 Ag         2.9181396751        5.7965356701       10.1716009023
 Ag         5.8434721276        5.8081827789       10.1858585602
 Ag         8.7740518496        5.8480449074       10.1726022565
 Ag        11.6967980532        5.8573446713       10.1608243490
 Ag        14.6226446477        5.8577622331       10.1646470473
 Ag        -0.0500617436        8.7734467009       10.1706936345
 Ag         2.8166595389        8.6686246391       10.2675007616
 Au         5.9796137933        8.6494440182       10.2505810583
 Ag         8.8169940942        8.7779058842       10.1851554986
 Ag        11.6990216105        8.7782191418       10.1620700393
 Ag        14.6036813333        8.7774431834       10.1589259756
 Ag        -0.0444502182       11.6974410489       10.1716154561
 Ag         2.8257971634       11.8025812998       10.2601910112
 Ag         5.9454922593       11.7951347733       10.2641607982
 Ag         8.8211856066       11.7033571112       10.1720599275
 Ag        11.7101841320       11.6946592940       10.1623317503
 Ag        14.6060794245       11.6949120983       10.1597296970
 Ag         0.0032906122       14.6187641576       10.1726504973
 Ag         2.9241939178       14.6686492425       10.1711842045
 Ag         5.8480920132       14.6663752549       10.1712646682
 Ag         8.7687187201       14.6196528611       10.1735088552
 Ag        11.6940690336       14.6141942700       10.1634667059
 Ag        14.6235710259       14.6157246357       10.1634813514
  S         4.3621065657       10.2295562086       11.6646928121
  C         4.3486938850       10.1875453321       13.5036593337
  H         4.4997985653        9.1527000057       13.8294694943
  H         3.3804462559       10.5574303570       13.8577942609
  H         5.1570282303       10.8239820705       13.8789788915
