# Supplementary material for: Single Atom Alloys Segregation in the Presence of Ligands
Source: J Phys Chem C Nanomater Interfaces. 2023 Nov 13;127(46):22790–8. doi: 10.1021/acs.jpcc.3c05827 (PMC10683009; doi:10.1021/acs.jpcc.3c05827)
Supplement: Supplementary file 2 — jp3c05827_si_002.zip [file jp3c05827_si_002.zip › xyz/RSCH3/100/ag/ag100cusch3.txt]

     221

 Ag         1.4620600000        1.4620600000        0.0000000000
 Ag         4.3861800000        1.4620600000        0.0000000000
 Ag         7.3103100000        1.4620600000        0.0000000000
 Ag        10.2344300000        1.4620600000        0.0000000000
 Ag        13.1585500000        1.4620600000        0.0000000000
 Ag        16.0826700000        1.4620600000        0.0000000000
 Ag         1.4620600000        4.3861800000        0.0000000000
 Ag         4.3861800000        4.3861800000        0.0000000000
 Ag         7.3103100000        4.3861800000        0.0000000000
 Ag        10.2344300000        4.3861800000        0.0000000000
 Ag        13.1585500000        4.3861800000        0.0000000000
 Ag        16.0826700000        4.3861800000        0.0000000000
 Ag         1.4620600000        7.3103100000        0.0000000000
 Ag         4.3861800000        7.3103100000        0.0000000000
 Ag         7.3103100000        7.3103100000        0.0000000000
 Ag        10.2344300000        7.3103100000        0.0000000000
 Ag        13.1585500000        7.3103100000        0.0000000000
 Ag        16.0826700000        7.3103100000        0.0000000000
 Ag         1.4620600000       10.2344300000        0.0000000000
 Ag         4.3861800000       10.2344300000        0.0000000000
 Ag         7.3103100000       10.2344300000        0.0000000000
 Ag        10.2344300000       10.2344300000        0.0000000000
 Ag        13.1585500000       10.2344300000        0.0000000000
 Ag        16.0826700000       10.2344300000        0.0000000000
 Ag         1.4620600000       13.1585500000        0.0000000000
 Ag         4.3861800000       13.1585500000        0.0000000000
 Ag         7.3103100000       13.1585500000        0.0000000000
 Ag        10.2344300000       13.1585500000        0.0000000000
 Ag        13.1585500000       13.1585500000        0.0000000000
 Ag        16.0826700000       13.1585500000        0.0000000000
 Ag         1.4620600000       16.0826700000        0.0000000000
 Ag         4.3861800000       16.0826700000        0.0000000000
 Ag         7.3103100000       16.0826700000        0.0000000000
 Ag        10.2344300000       16.0826700000        0.0000000000
 Ag        13.1585500000       16.0826700000        0.0000000000
 Ag        16.0826700000       16.0826700000        0.0000000000
 Ag         0.0000000000        0.0000000000        2.0676700000
 Ag         2.9241200000        0.0000000000        2.0676700000
 Ag         5.8482400000        0.0000000000        2.0676700000
 Ag         8.7723700000        0.0000000000        2.0676700000
 Ag        11.6964900000        0.0000000000        2.0676700000
 Ag        14.6206100000        0.0000000000        2.0676700000
 Ag         0.0000000000        2.9241200000        2.0676700000
 Ag         2.9241200000        2.9241200000        2.0676700000
 Ag         5.8482400000        2.9241200000        2.0676700000
 Ag         8.7723700000        2.9241200000        2.0676700000
 Ag        11.6964900000        2.9241200000        2.0676700000
 Ag        14.6206100000        2.9241200000        2.0676700000
 Ag         0.0000000000        5.8482400000        2.0676700000
 Ag         2.9241200000        5.8482400000        2.0676700000
 Ag         5.8482400000        5.8482400000        2.0676700000
 Ag         8.7723700000        5.8482400000        2.0676700000
 Ag        11.6964900000        5.8482400000        2.0676700000
 Ag        14.6206100000        5.8482400000        2.0676700000
 Ag         0.0000000000        8.7723700000        2.0676700000
 Ag         2.9241200000        8.7723700000        2.0676700000
 Ag         5.8482400000        8.7723700000        2.0676700000
 Ag         8.7723700000        8.7723700000        2.0676700000
 Ag        11.6964900000        8.7723700000        2.0676700000
 Ag        14.6206100000        8.7723700000        2.0676700000
 Ag         0.0000000000       11.6964900000        2.0676700000
 Ag         2.9241200000       11.6964900000        2.0676700000
 Ag         5.8482400000       11.6964900000        2.0676700000
 Ag         8.7723700000       11.6964900000        2.0676700000
 Ag        11.6964900000       11.6964900000        2.0676700000
 Ag        14.6206100000       11.6964900000        2.0676700000
 Ag         0.0000000000       14.6206100000        2.0676700000
 Ag         2.9241200000       14.6206100000        2.0676700000
 Ag         5.8482400000       14.6206100000        2.0676700000
 Ag         8.7723700000       14.6206100000        2.0676700000
 Ag        11.6964900000       14.6206100000        2.0676700000
 Ag        14.6206100000       14.6206100000        2.0676700000
 Ag         1.4620600000        1.4620600000        4.1353300000
 Ag         4.3861800000        1.4620600000        4.1353300000
 Ag         7.3103100000        1.4620600000        4.1353300000
 Ag        10.2344300000        1.4620600000        4.1353300000
 Ag        13.1585500000        1.4620600000        4.1353300000
 Ag        16.0826700000        1.4620600000        4.1353300000
 Ag         1.4620600000        4.3861800000        4.1353300000
 Ag         4.3861800000        4.3861800000        4.1353300000
 Ag         7.3103100000        4.3861800000        4.1353300000
 Ag        10.2344300000        4.3861800000        4.1353300000
 Ag        13.1585500000        4.3861800000        4.1353300000
 Ag        16.0826700000        4.3861800000        4.1353300000
 Ag         1.4620600000        7.3103100000        4.1353300000
 Ag         4.3861800000        7.3103100000        4.1353300000
 Ag         7.3103100000        7.3103100000        4.1353300000
 Ag        10.2344300000        7.3103100000        4.1353300000
 Ag        13.1585500000        7.3103100000        4.1353300000
 Ag        16.0826700000        7.3103100000        4.1353300000
 Ag         1.4620600000       10.2344300000        4.1353300000
 Ag         4.3861800000       10.2344300000        4.1353300000
 Ag         7.3103100000       10.2344300000        4.1353300000
 Ag        10.2344300000       10.2344300000        4.1353300000
 Ag        13.1585500000       10.2344300000        4.1353300000
 Ag        16.0826700000       10.2344300000        4.1353300000
 Ag         1.4620600000       13.1585500000        4.1353300000
 Ag         4.3861800000       13.1585500000        4.1353300000
 Ag         7.3103100000       13.1585500000        4.1353300000
 Ag        10.2344300000       13.1585500000        4.1353300000
 Ag        13.1585500000       13.1585500000        4.1353300000
 Ag        16.0826700000       13.1585500000        4.1353300000
 Ag         1.4620600000       16.0826700000        4.1353300000
 Ag         4.3861800000       16.0826700000        4.1353300000
 Ag         7.3103100000       16.0826700000        4.1353300000
 Ag        10.2344300000       16.0826700000        4.1353300000
 Ag        13.1585500000       16.0826700000        4.1353300000
 Ag        16.0826700000       16.0826700000        4.1353300000
 Ag         0.0046626941        0.0008080965        6.1352438428
 Ag         2.9237236900        0.0003156701        6.1338943358
 Ag         5.8487785613       -0.0021798548        6.1351791927
 Ag         8.7707021778       -0.0025778373        6.1343706934
 Ag        11.6906249449       -0.0004828825        6.1347357083
 Ag        14.6239417145       -0.0034359356        6.1338520605
 Ag         0.0019491322        2.9247244063        6.1312325974
 Ag         2.9256119466        2.9308827291        6.1377700259
 Ag         5.8445085837        2.9280577475        6.1352329339
 Ag         8.7745255128        2.9210546064        6.1311572868
 Ag        11.6946136356        2.9259836982        6.1356028423
 Ag        14.6210171187        2.9298813316        6.1348090705
 Ag         0.0066590631        5.8567769087        6.1450343967
 Ag         2.9246455555        5.8591148909        6.1434212886
 Ag         5.8432439036        5.8505014889        6.1374856769
 Ag         8.7706277807        5.8499947647        6.1331158332
 Ag        11.6993824797        5.8460278848        6.1311657042
 Ag        14.6229958262        5.8496563675        6.1342839269
 Ag         0.0080313834        8.7728334834        6.1427509030
 Ag         2.9213419819        8.7691907106        6.1411353793
 Ag         5.8487069738        8.7717477954        6.1478239096
 Ag         8.7699488385        8.7773865539        6.1375308835
 Ag        11.6923027426        8.7760192036        6.1352093355
 Ag        14.6223441159        8.7717063457        6.1350698541
 Ag         0.0073554554       11.6897470040        6.1415727118
 Ag         2.9213647927       11.6992394981        6.1385695250
 Ag         5.8513348612       11.6991416277        6.1411055186
 Ag         8.7612800950       11.6958719271        6.1436094831
 Ag        11.6894554283       11.6949533548        6.1377544366
 Ag        14.6200533096       11.6968126848        6.1338048118
 Ag         0.0024309139       14.6182120891        6.1374285204
 Ag         2.9310074723       14.6130486042        6.1417483814
 Ag         5.8476830557       14.6121396836        6.1430753294
 Ag         8.7635995329       14.6137851225        6.1451822492
 Ag        11.6956750158       14.6185247653        6.1312735272
 Ag        14.6196586311       14.6158620175        6.1351864444
 Ag         1.4627941469        1.4660964369        8.1393599968
 Ag         4.3869854577        1.4643181380        8.1350262055
 Ag         7.3068192150        1.4636611061        8.1379457980
 Ag        10.2288638135        1.4645357818        8.1383538609
 Ag        13.1588764029        1.4614641626        8.1380630108
 Ag        16.0870952494        1.4656104940        8.1346130407
 Ag         1.4614902474        4.3914192997        8.1372857966
 Ag         4.3849399092        4.3963910066        8.1424052692
 Ag         7.3115678034        4.3811912292        8.1320590204
 Ag        10.2253048709        4.3952732852        8.1378628105
 Ag        13.1560187834        4.3915444367        8.1384128501
 Ag        16.0929157518        4.3926451293        8.1387639887
 Ag         1.4814108615        7.3234371200        8.1726509900
 Ag         4.3912060289        7.3449692793        8.1767163462
 Ag         7.3146274003        7.3057828207        8.1328669162
 Ag        10.2391611373        7.3090961968        8.1322274378
 Ag        13.1565026774        7.3135378947        8.1379276668
 Ag        16.0819832553        7.3121911535        8.1397751939
 Ag         1.4842288635       10.2263322408        8.1706795125
 Ag         4.3871392076       10.2331327392        8.1270041665
 Ag         7.2751795976       10.2291611845        8.1769798617
 Ag        10.2238112907       10.2355928511        8.1425879866
 Ag        13.1557001557       10.2334117899        8.1350008641
 Ag        16.0819583973       10.2339995134        8.1357414992
 Ag         1.4653522419       13.1551618831        8.1444305143
 Ag         4.3942660165       13.1355959794        8.1713972538
 Ag         7.2968956363       13.1385605086        8.1731982236
 Ag        10.2289003850       13.1590162112        8.1374735589
 Ag        13.1543151163       13.1575509399        8.1392898856
 Ag        16.0862605066       13.1557325836        8.1381124363
 Ag         1.4647756368       16.0789187380        8.1382698850
 Ag         4.3864734271       16.0826818909        8.1361245463
 Ag         7.3081750297       16.0827351768        8.1401549046
 Ag        10.2277393721       16.0723717043        8.1387602959
 Ag        13.1547857911       16.0780160267        8.1346105721
 Ag        16.0899706284       16.0751257488        8.1347419371
 Ag         0.0083125584       -0.0025514974       10.1618301607
 Ag         2.9247012182        0.0039874483       10.1617491342
 Ag         5.8464520338        0.0037441482       10.1622120731
 Ag         8.7660501953        0.0011256878       10.1653794936
 Ag        11.6816308551       -0.0027498895       10.1490665876
 Ag        14.6270985499       -0.0068524243       10.1423428659
 Ag         0.0069138119        2.9285626919       10.1660335000
 Ag         2.9288402960        2.9114582153       10.1665646108
 Ag         5.8433848073        2.9194522767       10.1655466393
 Ag         8.7656007503        2.9274754970       10.1636089901
 Ag        11.6857405472        2.9347530409       10.1553106190
 Ag        14.6232003113        2.9385525370       10.1490700070
 Ag         0.0014944294        5.8592612825       10.1742666077
 Ag         2.9322887242        5.8134643330       10.1770144166
 Ag         5.8538604245        5.8271197114       10.1625055108
 Ag         8.7560625613        5.8646153278       10.1680601397
 Ag        11.6932176744        5.8548053770       10.1637420958
 Ag        14.6195863715        5.8542478116       10.1652650718
 Ag        -0.0254240193        8.7757817312       10.1710286739
 Ag         2.8376324317        8.7290207669       10.2685968760
 Cu         6.0427770407        8.5775476544       10.0251119985
 Ag         8.7928004986        8.7667639318       10.1627115032
 Ag        11.7003737960        8.7770036852       10.1657918291
 Ag        14.6158533436        8.7738271484       10.1620968807
 Ag        -0.0161677715       11.6892518297       10.1701632408
 Ag         2.8719446961       11.7482194273       10.1935613329
 Ag         5.8910611848       11.7809256750       10.2700227791
 Ag         8.8067027251       11.6882063043       10.1773907141
 Ag        11.7088615474       11.6915983722       10.1666106433
 Ag        14.6163568106       11.6954171441       10.1616096655
 Ag         0.0003639774       14.6200792901       10.1711623735
 Ag         2.9310941163       14.6363413823       10.1705022301
 Ag         5.8446597136       14.6446026009       10.1716978278
 Ag         8.7613355251       14.6191785383       10.1744905056
 Ag        11.6919795172       14.6134754054       10.1660071891
 Ag        14.6230544240       14.6117984806       10.1617804181
  S         4.8766756555        9.7381393596       11.5345921002
  C         5.3150543783        9.2828002473       13.2624042998
  H         5.1155899121        8.2155134517       13.4059602654
  H         4.7034614702        9.8793582515       13.9478047920
  H         6.3783075689        9.4916799352       13.4222676723
