# Supplementary material for: Single Atom Alloys Segregation in the Presence of Ligands
Source: J Phys Chem C Nanomater Interfaces. 2023 Nov 13;127(46):22790–8. doi: 10.1021/acs.jpcc.3c05827 (PMC10683009; doi:10.1021/acs.jpcc.3c05827)
Supplement: Supplementary file 2 — jp3c05827_si_002.zip [file jp3c05827_si_002.zip › xyz/RSCH3/100/ag/ag100ptsch3.txt]

     221

 Ag         1.4620600000        1.4620600000        0.0000000000
 Ag         4.3861800000        1.4620600000        0.0000000000
 Ag         7.3103100000        1.4620600000        0.0000000000
 Ag        10.2344300000        1.4620600000        0.0000000000
 Ag        13.1585500000        1.4620600000        0.0000000000
 Ag        16.0826700000        1.4620600000        0.0000000000
 Ag         1.4620600000        4.3861800000        0.0000000000
 Ag         4.3861800000        4.3861800000        0.0000000000
 Ag         7.3103100000        4.3861800000        0.0000000000
 Ag        10.2344300000        4.3861800000        0.0000000000
 Ag        13.1585500000        4.3861800000        0.0000000000
 Ag        16.0826700000        4.3861800000        0.0000000000
 Ag         1.4620600000        7.3103100000        0.0000000000
 Ag         4.3861800000        7.3103100000        0.0000000000
 Ag         7.3103100000        7.3103100000        0.0000000000
 Ag        10.2344300000        7.3103100000        0.0000000000
 Ag        13.1585500000        7.3103100000        0.0000000000
 Ag        16.0826700000        7.3103100000        0.0000000000
 Ag         1.4620600000       10.2344300000        0.0000000000
 Ag         4.3861800000       10.2344300000        0.0000000000
 Ag         7.3103100000       10.2344300000        0.0000000000
 Ag        10.2344300000       10.2344300000        0.0000000000
 Ag        13.1585500000       10.2344300000        0.0000000000
 Ag        16.0826700000       10.2344300000        0.0000000000
 Ag         1.4620600000       13.1585500000        0.0000000000
 Ag         4.3861800000       13.1585500000        0.0000000000
 Ag         7.3103100000       13.1585500000        0.0000000000
 Ag        10.2344300000       13.1585500000        0.0000000000
 Ag        13.1585500000       13.1585500000        0.0000000000
 Ag        16.0826700000       13.1585500000        0.0000000000
 Ag         1.4620600000       16.0826700000        0.0000000000
 Ag         4.3861800000       16.0826700000        0.0000000000
 Ag         7.3103100000       16.0826700000        0.0000000000
 Ag        10.2344300000       16.0826700000        0.0000000000
 Ag        13.1585500000       16.0826700000        0.0000000000
 Ag        16.0826700000       16.0826700000        0.0000000000
 Ag         0.0000000000        0.0000000000        2.0676700000
 Ag         2.9241200000        0.0000000000        2.0676700000
 Ag         5.8482400000        0.0000000000        2.0676700000
 Ag         8.7723700000        0.0000000000        2.0676700000
 Ag        11.6964900000        0.0000000000        2.0676700000
 Ag        14.6206100000        0.0000000000        2.0676700000
 Ag         0.0000000000        2.9241200000        2.0676700000
 Ag         2.9241200000        2.9241200000        2.0676700000
 Ag         5.8482400000        2.9241200000        2.0676700000
 Ag         8.7723700000        2.9241200000        2.0676700000
 Ag        11.6964900000        2.9241200000        2.0676700000
 Ag        14.6206100000        2.9241200000        2.0676700000
 Ag         0.0000000000        5.8482400000        2.0676700000
 Ag         2.9241200000        5.8482400000        2.0676700000
 Ag         5.8482400000        5.8482400000        2.0676700000
 Ag         8.7723700000        5.8482400000        2.0676700000
 Ag        11.6964900000        5.8482400000        2.0676700000
 Ag        14.6206100000        5.8482400000        2.0676700000
 Ag         0.0000000000        8.7723700000        2.0676700000
 Ag         2.9241200000        8.7723700000        2.0676700000
 Ag         5.8482400000        8.7723700000        2.0676700000
 Ag         8.7723700000        8.7723700000        2.0676700000
 Ag        11.6964900000        8.7723700000        2.0676700000
 Ag        14.6206100000        8.7723700000        2.0676700000
 Ag         0.0000000000       11.6964900000        2.0676700000
 Ag         2.9241200000       11.6964900000        2.0676700000
 Ag         5.8482400000       11.6964900000        2.0676700000
 Ag         8.7723700000       11.6964900000        2.0676700000
 Ag        11.6964900000       11.6964900000        2.0676700000
 Ag        14.6206100000       11.6964900000        2.0676700000
 Ag         0.0000000000       14.6206100000        2.0676700000
 Ag         2.9241200000       14.6206100000        2.0676700000
 Ag         5.8482400000       14.6206100000        2.0676700000
 Ag         8.7723700000       14.6206100000        2.0676700000
 Ag        11.6964900000       14.6206100000        2.0676700000
 Ag        14.6206100000       14.6206100000        2.0676700000
 Ag         1.4620600000        1.4620600000        4.1353300000
 Ag         4.3861800000        1.4620600000        4.1353300000
 Ag         7.3103100000        1.4620600000        4.1353300000
 Ag        10.2344300000        1.4620600000        4.1353300000
 Ag        13.1585500000        1.4620600000        4.1353300000
 Ag        16.0826700000        1.4620600000        4.1353300000
 Ag         1.4620600000        4.3861800000        4.1353300000
 Ag         4.3861800000        4.3861800000        4.1353300000
 Ag         7.3103100000        4.3861800000        4.1353300000
 Ag        10.2344300000        4.3861800000        4.1353300000
 Ag        13.1585500000        4.3861800000        4.1353300000
 Ag        16.0826700000        4.3861800000        4.1353300000
 Ag         1.4620600000        7.3103100000        4.1353300000
 Ag         4.3861800000        7.3103100000        4.1353300000
 Ag         7.3103100000        7.3103100000        4.1353300000
 Ag        10.2344300000        7.3103100000        4.1353300000
 Ag        13.1585500000        7.3103100000        4.1353300000
 Ag        16.0826700000        7.3103100000        4.1353300000
 Ag         1.4620600000       10.2344300000        4.1353300000
 Ag         4.3861800000       10.2344300000        4.1353300000
 Ag         7.3103100000       10.2344300000        4.1353300000
 Ag        10.2344300000       10.2344300000        4.1353300000
 Ag        13.1585500000       10.2344300000        4.1353300000
 Ag        16.0826700000       10.2344300000        4.1353300000
 Ag         1.4620600000       13.1585500000        4.1353300000
 Ag         4.3861800000       13.1585500000        4.1353300000
 Ag         7.3103100000       13.1585500000        4.1353300000
 Ag        10.2344300000       13.1585500000        4.1353300000
 Ag        13.1585500000       13.1585500000        4.1353300000
 Ag        16.0826700000       13.1585500000        4.1353300000
 Ag         1.4620600000       16.0826700000        4.1353300000
 Ag         4.3861800000       16.0826700000        4.1353300000
 Ag         7.3103100000       16.0826700000        4.1353300000
 Ag        10.2344300000       16.0826700000        4.1353300000
 Ag        13.1585500000       16.0826700000        4.1353300000
 Ag        16.0826700000       16.0826700000        4.1353300000
 Ag         0.0026966787       -0.0043820025        6.1282809344
 Ag         2.9261577772       -0.0060891137        6.1330347523
 Ag         5.8482767811        0.0000250711        6.1356957369
 Ag         8.7703989106        0.0024290403        6.1324169413
 Ag        11.6927285086       -0.0011766333        6.1318429087
 Ag        14.6201696586        0.0002545121        6.1312783751
 Ag        -0.0018847781        2.9251956466        6.1285549301
 Ag         2.9259053553        2.9265834507        6.1325992021
 Ag         5.8492492656        2.9287332743        6.1339512649
 Ag         8.7705609442        2.9282675431        6.1353351914
 Ag        11.6928687117        2.9276672119        6.1332527685
 Ag        14.6216690641        2.9276335234        6.1318240007
 Ag         0.0036244134        5.8552461744        6.1422593359
 Ag         2.9224221312        5.8563792641        6.1391831150
 Ag         5.8449478315        5.8544705132        6.1330055570
 Ag         8.7673315140        5.8529655578        6.1380080576
 Ag        11.6920720943        5.8498793541        6.1352522011
 Ag        14.6180343755        5.8498931742        6.1321831011
 Ag         0.0074789728        8.7754811481        6.1429540842
 Ag         2.9195540515        8.7719529811        6.1403802313
 Ag         5.8474392167        8.7727323742        6.1359259240
 Ag         8.7665452700        8.7753306907        6.1323384461
 Ag        11.6919938909        8.7713816682        6.1337870191
 Ag        14.6204925271        8.7723761459        6.1356950590
 Ag         0.0142226932       11.6917951337        6.1454473557
 Ag         2.9254664470       11.6945389669        6.1447016011
 Ag         5.8482625713       11.7010315095        6.1395825595
 Ag         8.7644887018       11.6987559448        6.1384604255
 Ag        11.6940150484       11.6948630791        6.1325636495
 Ag        14.6266130775       11.6944384001        6.1330641305
 Ag         0.0107489790       14.6094005704        6.1442187564
 Ag         2.9285321948       14.6063071256        6.1451993286
 Ag         5.8450964243       14.6130858180        6.1427615178
 Ag         8.7651850223       14.6171246908        6.1424697077
 Ag        11.6951368109       14.6222508080        6.1287482967
 Ag        14.6246702794       14.6177480133        6.1283185879
 Ag         1.4609741036        1.4566474003        8.1306987061
 Ag         4.3861718121        1.4651189255        8.1331972158
 Ag         7.3091681712        1.4712617814        8.1418169891
 Ag        10.2282816791        1.4650839161        8.1353925509
 Ag        13.1559933026        1.4644927201        8.1363036456
 Ag        16.0875845496        1.4612958749        8.1316644194
 Ag         1.4611002719        4.3784662273        8.1295548826
 Ag         4.3883214952        4.3920362822        8.1352981104
 Ag         7.3033665863        4.3974127078        8.1404754365
 Ag        10.2267176819        4.3936305793        8.1384781442
 Ag        13.1554766792        4.3920730450        8.1353713025
 Ag        16.0875865844        4.3942500448        8.1351015388
 Ag         1.4664816413        7.3180520302        8.1639199367
 Ag         4.3797193883        7.3272030815        8.1552146961
 Ag         7.2948201481        7.3261529143        8.1473287171
 Ag        10.2233526877        7.3171220061        8.1401150790
 Ag        13.1492283540        7.3110885406        8.1414572033
 Ag        16.0759272413        7.3119118047        8.1362606582
 Ag         1.4924507812       10.2307448382        8.1841113385
 Ag         4.3900794894       10.2301380796        8.1301687468
 Ag         7.2953040267       10.2411943188        8.1516575038
 Ag        10.2285733485       10.2326460305        8.1350659016
 Ag        13.1551182450       10.2345090653        8.1331642873
 Ag        16.0878645483       10.2333104885        8.1379278917
 Ag         1.4809887023       13.1391080963        8.1730558078
 Ag         4.3889883692       13.1284231513        8.1826736903
 Ag         7.3017803673       13.1536579280        8.1635386150
 Ag        10.2411893835       13.1592729566        8.1299980852
 Ag        13.1634457855       13.1593902919        8.1309979709
 Ag        16.0888722168       13.1559046405        8.1363304431
 Ag         1.4643810079       16.0760395105        8.1360288776
 Ag         4.3872970193       16.0769905454        8.1379749302
 Ag         7.3082339651       16.0887926882        8.1368285212
 Ag        10.2259434442       16.0775143881        8.1351856896
 Ag        13.1589936661       16.0774347220        8.1316867190
 Ag        16.0914495201       16.0734260150        8.1326280258
 Ag         0.0073077699       -0.0053698134       10.1571757882
 Ag         2.9284564968        0.0001152493       10.1616046639
 Ag         5.8456165443        0.0179108332       10.1627257539
 Ag         8.7652622383       -0.0024380470       10.1642929560
 Ag        11.6864085885       -0.0049593373       10.1460847379
 Ag        14.6244577114       -0.0041735534       10.1401120235
 Ag         0.0043039582        2.9300476422       10.1573085013
 Ag         2.9249108254        2.9007503531       10.1585576038
 Ag         5.8446343413        2.9404621781       10.1659277326
 Ag         8.7672664162        2.9307863625       10.1657201587
 Ag        11.6872350868        2.9330876122       10.1521954651
 Ag        14.6255011679        2.9340661273       10.1462987346
 Ag         0.0005070894        5.8511398334       10.1722914255
 Ag         2.9151614432        5.7907096531       10.1644330764
 Ag         5.8428742169        5.8765195530       10.1708871367
 Ag         8.7642181623        5.8565333978       10.1665253317
 Ag        11.6898679901        5.8530831179       10.1654563332
 Ag        14.6230581992        5.8550268777       10.1642168022
 Ag        -0.0300258887        8.7687599566       10.1715003877
 Ag         2.8432561138        8.6543887851       10.2511736166
 Pt         5.8916517191        8.7360633202       10.1204141250
 Ag         8.7461588502        8.7779948355       10.1702711218
 Ag        11.6801726151        8.7755964429       10.1656889247
 Ag        14.6011637103        8.7745741212       10.1627722780
 Ag        -0.0266215992       11.6913530703       10.1763534302
 Ag         2.8583090758       11.7648603920       10.2759425293
 Ag         5.9595082649       11.7704136187       10.2471984966
 Ag         8.8258526864       11.7054441976       10.1645130724
 Ag        11.7178867533       11.6953569856       10.1584929633
 Ag        14.6198190394       11.6917003288       10.1617689804
 Ag         0.0059957770       14.6142574136       10.1759796717
 Ag         2.9286143267       14.6477185262       10.1760345743
 Ag         5.8513291533       14.6466605979       10.1717236732
 Ag         8.7689927225       14.6200701533       10.1725495239
 Ag        11.6901081143       14.6160702124       10.1573968295
 Ag        14.6255723944       14.6129520188       10.1574787770
  S         4.5345303155       10.0663909537       11.5842019203
  C         4.7499435155        9.8223953228       13.3963008587
  H         4.8940406509        8.7543986322       13.5900760322
  H         3.8523378071       10.1847164715       13.9084814193
  H         5.6284745851       10.3871791480       13.7255505050
