# Supplementary material for: Single Atom Alloys Segregation in the Presence of Ligands
Source: J Phys Chem C Nanomater Interfaces. 2023 Nov 13;127(46):22790–8. doi: 10.1021/acs.jpcc.3c05827 (PMC10683009; doi:10.1021/acs.jpcc.3c05827)
Supplement: Supplementary file 2 — jp3c05827_si_002.zip [file jp3c05827_si_002.zip › xyz/RSCH3/100/ag/ag100nisch3.txt]

     221

 Ag         1.4620600000        1.4620600000        0.0000000000
 Ag         4.3861800000        1.4620600000        0.0000000000
 Ag         7.3103100000        1.4620600000        0.0000000000
 Ag        10.2344300000        1.4620600000        0.0000000000
 Ag        13.1585500000        1.4620600000        0.0000000000
 Ag        16.0826700000        1.4620600000        0.0000000000
 Ag         1.4620600000        4.3861800000        0.0000000000
 Ag         4.3861800000        4.3861800000        0.0000000000
 Ag         7.3103100000        4.3861800000        0.0000000000
 Ag        10.2344300000        4.3861800000        0.0000000000
 Ag        13.1585500000        4.3861800000        0.0000000000
 Ag        16.0826700000        4.3861800000        0.0000000000
 Ag         1.4620600000        7.3103100000        0.0000000000
 Ag         4.3861800000        7.3103100000        0.0000000000
 Ag         7.3103100000        7.3103100000        0.0000000000
 Ag        10.2344300000        7.3103100000        0.0000000000
 Ag        13.1585500000        7.3103100000        0.0000000000
 Ag        16.0826700000        7.3103100000        0.0000000000
 Ag         1.4620600000       10.2344300000        0.0000000000
 Ag         4.3861800000       10.2344300000        0.0000000000
 Ag         7.3103100000       10.2344300000        0.0000000000
 Ag        10.2344300000       10.2344300000        0.0000000000
 Ag        13.1585500000       10.2344300000        0.0000000000
 Ag        16.0826700000       10.2344300000        0.0000000000
 Ag         1.4620600000       13.1585500000        0.0000000000
 Ag         4.3861800000       13.1585500000        0.0000000000
 Ag         7.3103100000       13.1585500000        0.0000000000
 Ag        10.2344300000       13.1585500000        0.0000000000
 Ag        13.1585500000       13.1585500000        0.0000000000
 Ag        16.0826700000       13.1585500000        0.0000000000
 Ag         1.4620600000       16.0826700000        0.0000000000
 Ag         4.3861800000       16.0826700000        0.0000000000
 Ag         7.3103100000       16.0826700000        0.0000000000
 Ag        10.2344300000       16.0826700000        0.0000000000
 Ag        13.1585500000       16.0826700000        0.0000000000
 Ag        16.0826700000       16.0826700000        0.0000000000
 Ag         0.0000000000        0.0000000000        2.0676700000
 Ag         2.9241200000        0.0000000000        2.0676700000
 Ag         5.8482400000        0.0000000000        2.0676700000
 Ag         8.7723700000        0.0000000000        2.0676700000
 Ag        11.6964900000        0.0000000000        2.0676700000
 Ag        14.6206100000        0.0000000000        2.0676700000
 Ag         0.0000000000        2.9241200000        2.0676700000
 Ag         2.9241200000        2.9241200000        2.0676700000
 Ag         5.8482400000        2.9241200000        2.0676700000
 Ag         8.7723700000        2.9241200000        2.0676700000
 Ag        11.6964900000        2.9241200000        2.0676700000
 Ag        14.6206100000        2.9241200000        2.0676700000
 Ag         0.0000000000        5.8482400000        2.0676700000
 Ag         2.9241200000        5.8482400000        2.0676700000
 Ag         5.8482400000        5.8482400000        2.0676700000
 Ag         8.7723700000        5.8482400000        2.0676700000
 Ag        11.6964900000        5.8482400000        2.0676700000
 Ag        14.6206100000        5.8482400000        2.0676700000
 Ag         0.0000000000        8.7723700000        2.0676700000
 Ag         2.9241200000        8.7723700000        2.0676700000
 Ag         5.8482400000        8.7723700000        2.0676700000
 Ag         8.7723700000        8.7723700000        2.0676700000
 Ag        11.6964900000        8.7723700000        2.0676700000
 Ag        14.6206100000        8.7723700000        2.0676700000
 Ag         0.0000000000       11.6964900000        2.0676700000
 Ag         2.9241200000       11.6964900000        2.0676700000
 Ag         5.8482400000       11.6964900000        2.0676700000
 Ag         8.7723700000       11.6964900000        2.0676700000
 Ag        11.6964900000       11.6964900000        2.0676700000
 Ag        14.6206100000       11.6964900000        2.0676700000
 Ag         0.0000000000       14.6206100000        2.0676700000
 Ag         2.9241200000       14.6206100000        2.0676700000
 Ag         5.8482400000       14.6206100000        2.0676700000
 Ag         8.7723700000       14.6206100000        2.0676700000
 Ag        11.6964900000       14.6206100000        2.0676700000
 Ag        14.6206100000       14.6206100000        2.0676700000
 Ag         1.4620600000        1.4620600000        4.1353300000
 Ag         4.3861800000        1.4620600000        4.1353300000
 Ag         7.3103100000        1.4620600000        4.1353300000
 Ag        10.2344300000        1.4620600000        4.1353300000
 Ag        13.1585500000        1.4620600000        4.1353300000
 Ag        16.0826700000        1.4620600000        4.1353300000
 Ag         1.4620600000        4.3861800000        4.1353300000
 Ag         4.3861800000        4.3861800000        4.1353300000
 Ag         7.3103100000        4.3861800000        4.1353300000
 Ag        10.2344300000        4.3861800000        4.1353300000
 Ag        13.1585500000        4.3861800000        4.1353300000
 Ag        16.0826700000        4.3861800000        4.1353300000
 Ag         1.4620600000        7.3103100000        4.1353300000
 Ag         4.3861800000        7.3103100000        4.1353300000
 Ag         7.3103100000        7.3103100000        4.1353300000
 Ag        10.2344300000        7.3103100000        4.1353300000
 Ag        13.1585500000        7.3103100000        4.1353300000
 Ag        16.0826700000        7.3103100000        4.1353300000
 Ag         1.4620600000       10.2344300000        4.1353300000
 Ag         4.3861800000       10.2344300000        4.1353300000
 Ag         7.3103100000       10.2344300000        4.1353300000
 Ag        10.2344300000       10.2344300000        4.1353300000
 Ag        13.1585500000       10.2344300000        4.1353300000
 Ag        16.0826700000       10.2344300000        4.1353300000
 Ag         1.4620600000       13.1585500000        4.1353300000
 Ag         4.3861800000       13.1585500000        4.1353300000
 Ag         7.3103100000       13.1585500000        4.1353300000
 Ag        10.2344300000       13.1585500000        4.1353300000
 Ag        13.1585500000       13.1585500000        4.1353300000
 Ag        16.0826700000       13.1585500000        4.1353300000
 Ag         1.4620600000       16.0826700000        4.1353300000
 Ag         4.3861800000       16.0826700000        4.1353300000
 Ag         7.3103100000       16.0826700000        4.1353300000
 Ag        10.2344300000       16.0826700000        4.1353300000
 Ag        13.1585500000       16.0826700000        4.1353300000
 Ag        16.0826700000       16.0826700000        4.1353300000
 Ag         0.0070751418       -0.0012758614        6.1328436027
 Ag         2.9281566253       -0.0035727055        6.1333033114
 Ag         5.8512106672       -0.0033670762        6.1385082988
 Ag         8.7694240389       -0.0040354034        6.1368008936
 Ag        11.6906869075       -0.0023392931        6.1337320379
 Ag        14.6223978843       -0.0021831688        6.1313331625
 Ag         0.0015325480        2.9269018778        6.1317342090
 Ag         2.9273200769        2.9288633223        6.1362242630
 Ag         5.8481959491        2.9242118689        6.1341927651
 Ag         8.7727220310        2.9190481376        6.1364196220
 Ag        11.6961742337        2.9241031446        6.1334526203
 Ag        14.6224287200        2.9298277938        6.1338452675
 Ag         0.0037034883        5.8558155826        6.1453133205
 Ag         2.9183301420        5.8551997628        6.1400633132
 Ag         5.8392733623        5.8414900871        6.1287387631
 Ag         8.7809390896        5.8387895622        6.1228529845
 Ag        11.6994063924        5.8481132167        6.1372893757
 Ag        14.6219476531        5.8507871612        6.1372024991
 Ag         0.0069041387        8.7726091867        6.1437957273
 Ag         2.9186375586        8.7711827588        6.1394419031
 Ag         5.8463450323        8.7703693118        6.1448686046
 Ag         8.7738023114        8.7799990802        6.1312680173
 Ag        11.6915813493        8.7718660330        6.1358397432
 Ag        14.6201178875        8.7688291664        6.1386401830
 Ag         0.0097196021       11.6855288330        6.1441224860
 Ag         2.9259049013       11.6931912635        6.1429844749
 Ag         5.8479472999       11.6969704555        6.1413040411
 Ag         8.7605351596       11.6969011748        6.1438807388
 Ag        11.6880578831       11.6911526246        6.1374860770
 Ag        14.6216013902       11.6919785926        6.1332461039
 Ag         0.0054827941       14.6146499915        6.1351878734
 Ag         2.9344312464       14.6087803919        6.1445136776
 Ag         5.8474190751       14.6094786504        6.1442116289
 Ag         8.7636389793       14.6132772704        6.1459336644
 Ag        11.6930078600       14.6176119469        6.1314971500
 Ag        14.6214399565       14.6130682255        6.1328661813
 Ag         1.4664994129        1.4618956079        8.1356757790
 Ag         4.3892892346        1.4639427830        8.1383753677
 Ag         7.3074110007        1.4631581741        8.1448886130
 Ag        10.2308248086        1.4614421056        8.1381555087
 Ag        13.1598701516        1.4599006554        8.1344963086
 Ag        16.0893420025        1.4622133123        8.1316318388
 Ag         1.4652439578        4.3875757770        8.1379358170
 Ag         4.3887186965        4.3916717540        8.1431453015
 Ag         7.3079995233        4.3845034303        8.1377685998
 Ag        10.2304867753        4.3881103152        8.1381971848
 Ag        13.1569982180        4.3889919873        8.1387555303
 Ag        16.0918815742        4.3931409176        8.1397395611
 Ag         1.4750353908        7.3224628356        8.1726018805
 Ag         4.3821282004        7.3230018659        8.1475536096
 Ag         7.3183394282        7.2925629356        8.0949597954
 Ag        10.2275524694        7.3111824604        8.1407679562
 Ag        13.1512664508        7.3125772977        8.1461057473
 Ag        16.0820478706        7.3138049781        8.1463629417
 Ag         1.4869296365       10.2212061471        8.1779159985
 Ag         4.3904809833       10.2208550097        8.1421452934
 Ag         7.2797362825       10.2243515894        8.1608922169
 Ag        10.2180681345       10.2280584725        8.1475592951
 Ag        13.1502362539       10.2298731341        8.1390667308
 Ag        16.0843734897       10.2278945168        8.1406938923
 Ag         1.4666494158       13.1521720286        8.1434744516
 Ag         4.3976777430       13.1271608716        8.1788276896
 Ag         7.2954234477       13.1369727540        8.1746029424
 Ag        10.2305215897       13.1526876680        8.1385062054
 Ag        13.1565833926       13.1529025101        8.1352601230
 Ag        16.0896101454       13.1498426084        8.1370988743
 Ag         1.4698343587       16.0738730184        8.1372095733
 Ag         4.3921296761       16.0750043721        8.1410269690
 Ag         7.3057582808       16.0768183573        8.1462856852
 Ag        10.2267916812       16.0708447844        8.1390162864
 Ag        13.1578794849       16.0752351721        8.1312743526
 Ag        16.0907140973       16.0738412181        8.1287145385
 Ag         0.0095765189       -0.0069524049       10.1537039370
 Ag         2.9275506404       -0.0035804434       10.1620523668
 Ag         5.8490129361       -0.0030815746       10.1639581852
 Ag         8.7701918544       -0.0052570411       10.1679953061
 Ag        11.6856813832       -0.0061835021       10.1476140929
 Ag        14.6250235378       -0.0053529308       10.1391938322
 Ag         0.0061797922        2.9273619510       10.1615595744
 Ag         2.9298117878        2.9081706177       10.1652832554
 Ag         5.8492438029        2.9358086586       10.1700547325
 Ag         8.7714741848        2.9222131574       10.1668805317
 Ag        11.6908081085        2.9278758573       10.1571681684
 Ag        14.6249656079        2.9336692505       10.1477649747
 Ag         0.0039773514        5.8544836139       10.1783457462
 Ag         2.9274515095        5.8117873292       10.1741706810
 Ag         5.8549273170        5.8884335805       10.1581632103
 Ag         8.7590725670        5.8541839355       10.1619119955
 Ag        11.6934760033        5.8475968976       10.1670765808
 Ag        14.6222779871        5.8495068540       10.1687923796
 Ag         0.0029790666        8.7705520212       10.1814186584
 Ag         2.8821322062        8.7181883724       10.2679224335
 Ni         5.9486546039        8.6159341367        9.8928658968
 Ag         8.7031331883        8.7574286296       10.1615147578
 Ag        11.6701092197        8.7695801058       10.1705318061
 Ag        14.6133422477        8.7708661186       10.1643134486
 Ag        -0.0156550592       11.6858611243       10.1755299849
 Ag         2.8708676582       11.7446761130       10.1976218606
 Ag         5.8939313407       11.7252117967       10.2709608967
 Ag         8.8033792725       11.6896363035       10.1763123205
 Ag        11.7086394009       11.6897644148       10.1650950401
 Ag        14.6206077339       11.6918182120       10.1619360389
 Ag         0.0048434051       14.6145278770       10.1697472208
 Ag         2.9336278358       14.6322975629       10.1756095005
 Ag         5.8487294985       14.6077027913       10.1823909917
 Ag         8.7653911750       14.6138031023       10.1785166351
 Ag        11.6924542089       14.6130223691       10.1612723841
 Ag        14.6261577680       14.6098939442       10.1531432321
  S         4.9856109043        9.6157976326       11.5071714768
  C         5.5318901144        9.0420508622       13.1720638235
  H         5.4679238775        7.9491880035       13.2073603830
  H         4.8737281538        9.4897564389       13.9249755893
  H         6.5672027658        9.3632062467       13.3307783639
