# Supplementary material for: Single Atom Alloys Segregation in the Presence of Ligands
Source: J Phys Chem C Nanomater Interfaces. 2023 Nov 13;127(46):22790–8. doi: 10.1021/acs.jpcc.3c05827 (PMC10683009; doi:10.1021/acs.jpcc.3c05827)
Supplement: Supplementary file 2 — jp3c05827_si_002.zip [file jp3c05827_si_002.zip › xyz/RSCH3/100/au/au100pdsch3.txt]

     221

 Au         1.4831600000        1.4831600000        0.0000000000
 Au         4.4494700000        1.4831600000        0.0000000000
 Au         7.4157800000        1.4831600000        0.0000000000
 Au        10.3821000000        1.4831600000        0.0000000000
 Au        13.3484100000        1.4831600000        0.0000000000
 Au        16.3147200000        1.4831600000        0.0000000000
 Au         1.4831600000        4.4494700000        0.0000000000
 Au         4.4494700000        4.4494700000        0.0000000000
 Au         7.4157800000        4.4494700000        0.0000000000
 Au        10.3821000000        4.4494700000        0.0000000000
 Au        13.3484100000        4.4494700000        0.0000000000
 Au        16.3147200000        4.4494700000        0.0000000000
 Au         1.4831600000        7.4157800000        0.0000000000
 Au         4.4494700000        7.4157800000        0.0000000000
 Au         7.4157800000        7.4157800000        0.0000000000
 Au        10.3821000000        7.4157800000        0.0000000000
 Au        13.3484100000        7.4157800000        0.0000000000
 Au        16.3147200000        7.4157800000        0.0000000000
 Au         1.4831600000       10.3821000000        0.0000000000
 Au         4.4494700000       10.3821000000        0.0000000000
 Au         7.4157800000       10.3821000000        0.0000000000
 Au        10.3821000000       10.3821000000        0.0000000000
 Au        13.3484100000       10.3821000000        0.0000000000
 Au        16.3147200000       10.3821000000        0.0000000000
 Au         1.4831600000       13.3484100000        0.0000000000
 Au         4.4494700000       13.3484100000        0.0000000000
 Au         7.4157800000       13.3484100000        0.0000000000
 Au        10.3821000000       13.3484100000        0.0000000000
 Au        13.3484100000       13.3484100000        0.0000000000
 Au        16.3147200000       13.3484100000        0.0000000000
 Au         1.4831600000       16.3147200000        0.0000000000
 Au         4.4494700000       16.3147200000        0.0000000000
 Au         7.4157800000       16.3147200000        0.0000000000
 Au        10.3821000000       16.3147200000        0.0000000000
 Au        13.3484100000       16.3147200000        0.0000000000
 Au        16.3147200000       16.3147200000        0.0000000000
 Au         0.0000000000        0.0000000000        2.0975000000
 Au         2.9663100000        0.0000000000        2.0975000000
 Au         5.9326300000        0.0000000000        2.0975000000
 Au         8.8989400000        0.0000000000        2.0975000000
 Au        11.8652500000        0.0000000000        2.0975000000
 Au        14.8315600000        0.0000000000        2.0975000000
 Au         0.0000000000        2.9663100000        2.0975000000
 Au         2.9663100000        2.9663100000        2.0975000000
 Au         5.9326300000        2.9663100000        2.0975000000
 Au         8.8989400000        2.9663100000        2.0975000000
 Au        11.8652500000        2.9663100000        2.0975000000
 Au        14.8315600000        2.9663100000        2.0975000000
 Au         0.0000000000        5.9326300000        2.0975000000
 Au         2.9663100000        5.9326300000        2.0975000000
 Au         5.9326300000        5.9326300000        2.0975000000
 Au         8.8989400000        5.9326300000        2.0975000000
 Au        11.8652500000        5.9326300000        2.0975000000
 Au        14.8315600000        5.9326300000        2.0975000000
 Au         0.0000000000        8.8989400000        2.0975000000
 Au         2.9663100000        8.8989400000        2.0975000000
 Au         5.9326300000        8.8989400000        2.0975000000
 Au         8.8989400000        8.8989400000        2.0975000000
 Au        11.8652500000        8.8989400000        2.0975000000
 Au        14.8315600000        8.8989400000        2.0975000000
 Au         0.0000000000       11.8652500000        2.0975000000
 Au         2.9663100000       11.8652500000        2.0975000000
 Au         5.9326300000       11.8652500000        2.0975000000
 Au         8.8989400000       11.8652500000        2.0975000000
 Au        11.8652500000       11.8652500000        2.0975000000
 Au        14.8315600000       11.8652500000        2.0975000000
 Au         0.0000000000       14.8315600000        2.0975000000
 Au         2.9663100000       14.8315600000        2.0975000000
 Au         5.9326300000       14.8315600000        2.0975000000
 Au         8.8989400000       14.8315600000        2.0975000000
 Au        11.8652500000       14.8315600000        2.0975000000
 Au        14.8315600000       14.8315600000        2.0975000000
 Au         1.4831600000        1.4831600000        4.1950000000
 Au         4.4494700000        1.4831600000        4.1950000000
 Au         7.4157800000        1.4831600000        4.1950000000
 Au        10.3821000000        1.4831600000        4.1950000000
 Au        13.3484100000        1.4831600000        4.1950000000
 Au        16.3147200000        1.4831600000        4.1950000000
 Au         1.4831600000        4.4494700000        4.1950000000
 Au         4.4494700000        4.4494700000        4.1950000000
 Au         7.4157800000        4.4494700000        4.1950000000
 Au        10.3821000000        4.4494700000        4.1950000000
 Au        13.3484100000        4.4494700000        4.1950000000
 Au        16.3147200000        4.4494700000        4.1950000000
 Au         1.4831600000        7.4157800000        4.1950000000
 Au         4.4494700000        7.4157800000        4.1950000000
 Au         7.4157800000        7.4157800000        4.1950000000
 Au        10.3821000000        7.4157800000        4.1950000000
 Au        13.3484100000        7.4157800000        4.1950000000
 Au        16.3147200000        7.4157800000        4.1950000000
 Au         1.4831600000       10.3821000000        4.1950000000
 Au         4.4494700000       10.3821000000        4.1950000000
 Au         7.4157800000       10.3821000000        4.1950000000
 Au        10.3821000000       10.3821000000        4.1950000000
 Au        13.3484100000       10.3821000000        4.1950000000
 Au        16.3147200000       10.3821000000        4.1950000000
 Au         1.4831600000       13.3484100000        4.1950000000
 Au         4.4494700000       13.3484100000        4.1950000000
 Au         7.4157800000       13.3484100000        4.1950000000
 Au        10.3821000000       13.3484100000        4.1950000000
 Au        13.3484100000       13.3484100000        4.1950000000
 Au        16.3147200000       13.3484100000        4.1950000000
 Au         1.4831600000       16.3147200000        4.1950000000
 Au         4.4494700000       16.3147200000        4.1950000000
 Au         7.4157800000       16.3147200000        4.1950000000
 Au        10.3821000000       16.3147200000        4.1950000000
 Au        13.3484100000       16.3147200000        4.1950000000
 Au        16.3147200000       16.3147200000        4.1950000000
 Au        -0.0009340277       -0.0041025165        6.2245252498
 Au         2.9628506789       -0.0040070719        6.2184419033
 Au         5.9386186341       -0.0144918169        6.2233730558
 Au         8.8996195490       -0.0129982090        6.2266002333
 Au        11.8633814047        0.0006611991        6.2273988621
 Au        14.8316864307       -0.0023751542        6.2233506991
 Au        -0.0007539362        2.9657802331        6.2247196154
 Au         2.9755130379        2.9676476925        6.2208030721
 Au         5.9375398063        2.9671741931        6.2232461698
 Au         8.8980710654        2.9657802025        6.2260219776
 Au        11.8591348867        2.9654355659        6.2267471891
 Au        14.8274429872        2.9662916607        6.2273506294
 Au        -0.0002076626        5.9368695824        6.2234601722
 Au         2.9642774082        5.9393554720        6.2200417430
 Au         5.9388823383        5.9486406543        6.2277938116
 Au         8.8978947814        5.9449830587        6.2290858732
 Au        11.8637325530        5.9322116998        6.2272948686
 Au        14.8314317626        5.9333316727        6.2234829747
 Au         0.0052758109        8.8994317082        6.2219145303
 Au         2.9863025256        8.9121944397        6.2383427650
 Au         5.9397837117        8.9269006881        6.2487508027
 Au         8.8864734212        8.9149454779        6.2388263052
 Au        11.8504419881        8.8980380966        6.2280076116
 Au        14.8282403987        8.8986350379        6.2212511415
 Au        -0.0006510225       11.8656395226        6.2246996431
 Au         2.9800420376       11.8615150194        6.2332318581
 Au         5.9387487341       11.8637896838        6.2641010362
 Au         8.8725198874       11.8630034963        6.2427278758
 Au        11.8655655586       11.8622598799        6.2112323527
 Au        14.8333912961       11.8666872443        6.2240590780
 Au         0.0015377408       14.8329107713        6.2200756359
 Au         2.9829274306       14.8175380625        6.2347277192
 Au         5.9417997227       14.7992010172        6.2507319017
 Au         8.8827813627       14.8101027510        6.2403501236
 Au        11.8527976465       14.8315193707        6.2248920172
 Au        14.8271451989       14.8317326334        6.2235439805
 Au         1.4959651910        1.4758073940        8.2447738814
 Au         4.4556547571        1.4790142007        8.2445911245
 Au         7.4169018606        1.4730553922        8.2453283141
 Au        10.3758398461        1.4755780994        8.2552892217
 Au        13.3383996109        1.4733545375        8.2501759351
 Au        16.3157705836        1.4698876051        8.2553427477
 Au         1.4958279198        4.4571653179        8.2409458844
 Au         4.4557119581        4.4512584646        8.2455684592
 Au         7.4175445620        4.4572203477        8.2476441555
 Au        10.3765722359        4.4512812442        8.2558584994
 Au        13.3379408834        4.4556650042        8.2469638076
 Au        16.3159763789        4.4634935932        8.2515141627
 Au         1.4877307416        7.4244809648        8.2474332441
 Au         4.4450901772        7.4146945860        8.2420789206
 Au         7.4168865968        7.4380959243        8.2672589564
 Au        10.3819095251        7.4232897544        8.2508619041
 Au        13.3480334568        7.4206949180        8.2460624821
 Au        16.3152029971        7.4221685271        8.2506077603
 Au         1.4806443989       10.3868854396        8.2446179821
 Au         4.4703773496       10.4080691245        8.3235190122
 Au         7.4101649249       10.4148906136        8.3664528026
 Au        10.3738490593       10.4070138118        8.2625434718
 Au        13.3455251311       10.3855436530        8.2416162224
 Au        16.3102848318       10.3798207875        8.2467474429
 Au         1.4720292844       13.3467580219        8.2422529958
 Au         4.4489802018       13.3353980923        8.3078251074
 Au         7.4057234022       13.2977655150        8.3669000044
 Au        10.3789130622       13.3254941854        8.2517856280
 Au        13.3449949872       13.3440298706        8.2450972269
 Au        16.3090553218       13.3505890789        8.2498893119
 Au         1.4900479740       16.3055977032        8.2477282806
 Au         4.4478165644       16.3175735398        8.2369659880
 Au         7.4149348734       16.2934869080        8.2574418153
 Au        10.3792006697       16.3002199467        8.2483382147
 Au        13.3439183109       16.3085305567        8.2477659987
 Au        16.3133920812       16.3081648163        8.2510418916
 Au         0.0163552013       -0.0200867155       10.3250702296
 Au         2.9754146318       -0.0075733865       10.3438611787
 Au         5.9415661232        0.0443062508       10.3548682027
 Au         8.9000302931       -0.0096069397       10.3444418744
 Au        11.8560319066       -0.0160056826       10.3449053878
 Au        14.8184453732       -0.0186272349       10.3268441028
 Au         0.0043151931        2.9709500605       10.2961706335
 Au         2.9814594564        2.9666422137       10.3196226866
 Au         5.9436828744        2.9649952440       10.3469267053
 Au         8.8901226649        2.9580792611       10.3389573933
 Au        11.8562383706        2.9640552485       10.3294517300
 Au        14.8264716585        2.9691135503       10.3027293880
 Au         0.0135804025        5.9519774129       10.3275470248
 Au         2.9716713487        5.9386062146       10.3440550129
 Au         5.9368961590        5.8912727791       10.3506252889
 Au         8.9035130911        5.9284765660       10.3432102231
 Au        11.8631790659        5.9431411539       10.3444762636
 Au        14.8199491710        5.9475421590       10.3280956033
 Au         0.0004180626        8.9124639161       10.3417399365
 Au         2.9371415730        8.9001560228       10.3526786788
 Au         5.8785254786        8.8014487226       10.3489158719
 Au         8.9472567202        8.8780992823       10.3430388850
 Au        11.8876293949        8.9058053818       10.3404862829
 Au        14.8367389923        8.9108361686       10.3373885976
 Au        -0.0421769852       11.8621825509       10.3535152546
 Au         2.8625633575       11.8689440277       10.3606334798
 Au         5.7002112221       11.9859649439       10.5349674230
 Pd         9.0515058415       11.9004428235       10.2995958167
 Au        11.9082284133       11.8645602437       10.3497188810
 Au        14.8409228315       11.8622227004       10.3501623665
 Au         0.0029124966       14.8166932539       10.3401989368
 Au         2.9471230564       14.8372235572       10.3558804092
 Au         5.8890830544       14.9482764016       10.3621426729
 Au         8.9316037095       14.8402465106       10.3391385322
 Au        11.8739138136       14.8174914527       10.3440436249
 Au        14.8306575826       14.8183441179       10.3381514284
  S         7.5356506593       11.6122589008       12.0572992866
  C         7.6159056946       13.0155648866       13.2356253586
  H         8.5986875387       12.9853051138       13.7206607941
  H         7.4871255287       13.9745213117       12.7175736480
  H         6.8235519591       12.8788876428       13.9813068505
