# Supplementary material for: Single Atom Alloys Segregation in the Presence of Ligands
Source: J Phys Chem C Nanomater Interfaces. 2023 Nov 13;127(46):22790–8. doi: 10.1021/acs.jpcc.3c05827 (PMC10683009; doi:10.1021/acs.jpcc.3c05827)
Supplement: Supplementary file 2 — jp3c05827_si_002.zip [file jp3c05827_si_002.zip › xyz/RSCH3/100/au/au100ptsch3.txt]

     221

 Au         1.4831600000        1.4831600000        0.0000000000
 Au         4.4494700000        1.4831600000        0.0000000000
 Au         7.4157800000        1.4831600000        0.0000000000
 Au        10.3821000000        1.4831600000        0.0000000000
 Au        13.3484100000        1.4831600000        0.0000000000
 Au        16.3147200000        1.4831600000        0.0000000000
 Au         1.4831600000        4.4494700000        0.0000000000
 Au         4.4494700000        4.4494700000        0.0000000000
 Au         7.4157800000        4.4494700000        0.0000000000
 Au        10.3821000000        4.4494700000        0.0000000000
 Au        13.3484100000        4.4494700000        0.0000000000
 Au        16.3147200000        4.4494700000        0.0000000000
 Au         1.4831600000        7.4157800000        0.0000000000
 Au         4.4494700000        7.4157800000        0.0000000000
 Au         7.4157800000        7.4157800000        0.0000000000
 Au        10.3821000000        7.4157800000        0.0000000000
 Au        13.3484100000        7.4157800000        0.0000000000
 Au        16.3147200000        7.4157800000        0.0000000000
 Au         1.4831600000       10.3821000000        0.0000000000
 Au         4.4494700000       10.3821000000        0.0000000000
 Au         7.4157800000       10.3821000000        0.0000000000
 Au        10.3821000000       10.3821000000        0.0000000000
 Au        13.3484100000       10.3821000000        0.0000000000
 Au        16.3147200000       10.3821000000        0.0000000000
 Au         1.4831600000       13.3484100000        0.0000000000
 Au         4.4494700000       13.3484100000        0.0000000000
 Au         7.4157800000       13.3484100000        0.0000000000
 Au        10.3821000000       13.3484100000        0.0000000000
 Au        13.3484100000       13.3484100000        0.0000000000
 Au        16.3147200000       13.3484100000        0.0000000000
 Au         1.4831600000       16.3147200000        0.0000000000
 Au         4.4494700000       16.3147200000        0.0000000000
 Au         7.4157800000       16.3147200000        0.0000000000
 Au        10.3821000000       16.3147200000        0.0000000000
 Au        13.3484100000       16.3147200000        0.0000000000
 Au        16.3147200000       16.3147200000        0.0000000000
 Au         0.0000000000        0.0000000000        2.0975000000
 Au         2.9663100000        0.0000000000        2.0975000000
 Au         5.9326300000        0.0000000000        2.0975000000
 Au         8.8989400000        0.0000000000        2.0975000000
 Au        11.8652500000        0.0000000000        2.0975000000
 Au        14.8315600000        0.0000000000        2.0975000000
 Au         0.0000000000        2.9663100000        2.0975000000
 Au         2.9663100000        2.9663100000        2.0975000000
 Au         5.9326300000        2.9663100000        2.0975000000
 Au         8.8989400000        2.9663100000        2.0975000000
 Au        11.8652500000        2.9663100000        2.0975000000
 Au        14.8315600000        2.9663100000        2.0975000000
 Au         0.0000000000        5.9326300000        2.0975000000
 Au         2.9663100000        5.9326300000        2.0975000000
 Au         5.9326300000        5.9326300000        2.0975000000
 Au         8.8989400000        5.9326300000        2.0975000000
 Au        11.8652500000        5.9326300000        2.0975000000
 Au        14.8315600000        5.9326300000        2.0975000000
 Au         0.0000000000        8.8989400000        2.0975000000
 Au         2.9663100000        8.8989400000        2.0975000000
 Au         5.9326300000        8.8989400000        2.0975000000
 Au         8.8989400000        8.8989400000        2.0975000000
 Au        11.8652500000        8.8989400000        2.0975000000
 Au        14.8315600000        8.8989400000        2.0975000000
 Au         0.0000000000       11.8652500000        2.0975000000
 Au         2.9663100000       11.8652500000        2.0975000000
 Au         5.9326300000       11.8652500000        2.0975000000
 Au         8.8989400000       11.8652500000        2.0975000000
 Au        11.8652500000       11.8652500000        2.0975000000
 Au        14.8315600000       11.8652500000        2.0975000000
 Au         0.0000000000       14.8315600000        2.0975000000
 Au         2.9663100000       14.8315600000        2.0975000000
 Au         5.9326300000       14.8315600000        2.0975000000
 Au         8.8989400000       14.8315600000        2.0975000000
 Au        11.8652500000       14.8315600000        2.0975000000
 Au        14.8315600000       14.8315600000        2.0975000000
 Au         1.4831600000        1.4831600000        4.1950000000
 Au         4.4494700000        1.4831600000        4.1950000000
 Au         7.4157800000        1.4831600000        4.1950000000
 Au        10.3821000000        1.4831600000        4.1950000000
 Au        13.3484100000        1.4831600000        4.1950000000
 Au        16.3147200000        1.4831600000        4.1950000000
 Au         1.4831600000        4.4494700000        4.1950000000
 Au         4.4494700000        4.4494700000        4.1950000000
 Au         7.4157800000        4.4494700000        4.1950000000
 Au        10.3821000000        4.4494700000        4.1950000000
 Au        13.3484100000        4.4494700000        4.1950000000
 Au        16.3147200000        4.4494700000        4.1950000000
 Au         1.4831600000        7.4157800000        4.1950000000
 Au         4.4494700000        7.4157800000        4.1950000000
 Au         7.4157800000        7.4157800000        4.1950000000
 Au        10.3821000000        7.4157800000        4.1950000000
 Au        13.3484100000        7.4157800000        4.1950000000
 Au        16.3147200000        7.4157800000        4.1950000000
 Au         1.4831600000       10.3821000000        4.1950000000
 Au         4.4494700000       10.3821000000        4.1950000000
 Au         7.4157800000       10.3821000000        4.1950000000
 Au        10.3821000000       10.3821000000        4.1950000000
 Au        13.3484100000       10.3821000000        4.1950000000
 Au        16.3147200000       10.3821000000        4.1950000000
 Au         1.4831600000       13.3484100000        4.1950000000
 Au         4.4494700000       13.3484100000        4.1950000000
 Au         7.4157800000       13.3484100000        4.1950000000
 Au        10.3821000000       13.3484100000        4.1950000000
 Au        13.3484100000       13.3484100000        4.1950000000
 Au        16.3147200000       13.3484100000        4.1950000000
 Au         1.4831600000       16.3147200000        4.1950000000
 Au         4.4494700000       16.3147200000        4.1950000000
 Au         7.4157800000       16.3147200000        4.1950000000
 Au        10.3821000000       16.3147200000        4.1950000000
 Au        13.3484100000       16.3147200000        4.1950000000
 Au        16.3147200000       16.3147200000        4.1950000000
 Au        -0.0007670941       -0.0039581726        6.2266160254
 Au         2.9641374116       -0.0043095267        6.2175852946
 Au         5.9415567375       -0.0177194105        6.2269383000
 Au         8.8974535950       -0.0124394295        6.2299328875
 Au        11.8638679693        0.0044162149        6.2281167923
 Au        14.8328244585       -0.0044275162        6.2233103359
 Au        -0.0003277672        2.9656885986        6.2252692016
 Au         2.9762322550        2.9672202077        6.2234298036
 Au         5.9384002645        2.9664327819        6.2225087859
 Au         8.8997309985        2.9650225667        6.2274365939
 Au        11.8575470149        2.9650771622        6.2303164860
 Au        14.8273744960        2.9658067395        6.2281522493
 Au        -0.0001348962        5.9363261399        6.2257579549
 Au         2.9644735203        5.9402723889        6.2181301762
 Au         5.9412046066        5.9501396816        6.2296129470
 Au         8.8972241660        5.9435493989        6.2314093054
 Au        11.8642100416        5.9284444764        6.2281387246
 Au        14.8329142857        5.9348351473        6.2234534969
 Au         0.0056486985        8.8994644008        6.2210456463
 Au         2.9849133052        8.9140450077        6.2394840453
 Au         5.9378550041        8.9299084089        6.2536262725
 Au         8.8850126015        8.9111074695        6.2380403063
 Au        11.8542735350        8.8929698523        6.2257946174
 Au        14.8302436966        8.9000585797        6.2239367568
 Au        -0.0032331053       11.8661257381        6.2247479169
 Au         2.9767560408       11.8621001203        6.2376224841
 Au         5.9297286303       11.8641885027        6.2645248393
 Au         8.8658519002       11.8638301794        6.2356916440
 Au        11.8766767844       11.8612064813        6.2037885102
 Au        14.8353318967       11.8667172824        6.2260511200
 Au         0.0010197229       14.8333095569        6.2199971552
 Au         2.9794995771       14.8175126684        6.2349335609
 Au         5.9387423430       14.7975282535        6.2557264829
 Au         8.8791970781       14.8157838668        6.2383153784
 Au        11.8573298626       14.8373466337        6.2213012064
 Au        14.8294851464       14.8299792125        6.2264229724
 Au         1.4956941113        1.4751951183        8.2455937705
 Au         4.4576049624        1.4773438865        8.2447706870
 Au         7.4182645250        1.4699966225        8.2494297708
 Au        10.3741710105        1.4734556396        8.2593151863
 Au        13.3400782233        1.4722434376        8.2513406758
 Au        16.3181649975        1.4697652692        8.2551453651
 Au         1.4952122452        4.4569519612        8.2398663852
 Au         4.4572750512        4.4533441181        8.2449552030
 Au         7.4187064910        4.4575432570        8.2500080421
 Au        10.3751291676        4.4513245471        8.2608401291
 Au        13.3397769274        4.4550050526        8.2472896914
 Au        16.3170557906        4.4632502439        8.2526589752
 Au         1.4891527095        7.4278245609        8.2488331955
 Au         4.4436447833        7.4156659035        8.2412778550
 Au         7.4179412227        7.4428368868        8.2735427116
 Au        10.3852037751        7.4244339429        8.2495201637
 Au        13.3525922741        7.4204699540        8.2459846298
 Au        16.3183354399        7.4252416984        8.2517466591
 Au         1.4735038749       10.3889790975        8.2476253074
 Au         4.4589870016       10.4134119701        8.3324889421
 Au         7.3965187543       10.4122392203        8.3580060986
 Au        10.3921945155       10.4059421212        8.2355712258
 Au        13.3488029499       10.3881219653        8.2485889093
 Au        16.3092105237       10.3830949272        8.2522827420
 Au         1.4631151067       13.3465851661        8.2467296038
 Au         4.4345677069       13.3352289365        8.3132102325
 Au         7.3856457222       13.3022429760        8.3624531634
 Au        10.3954743926       13.3310436145        8.2189452266
 Au        13.3469073475       13.3414657100        8.2519833621
 Au        16.3074234382       13.3472188335        8.2551622997
 Au         1.4904295774       16.3035020934        8.2494424083
 Au         4.4444990461       16.3172442857        8.2381950651
 Au         7.4159738689       16.2842818391        8.2688989310
 Au        10.3837713953       16.2991531068        8.2471405281
 Au        13.3486762780       16.3078731998        8.2480219261
 Au        16.3158172534       16.3057268804        8.2534392347
 Au         0.0158116251       -0.0216556950       10.3267680785
 Au         2.9715426373       -0.0055132123       10.3457631195
 Au         5.9411121485        0.0365491698       10.3530091458
 Au         8.9054417692       -0.0364111810       10.3458302674
 Au        11.8599964159       -0.0166807882       10.3439965041
 Au        14.8242774088       -0.0178480421       10.3296813907
 Au         0.0027647931        2.9715053157       10.2984237837
 Au         2.9822155402        2.9681261036       10.3156664886
 Au         5.9427897944        2.9639837073       10.3455463761
 Au         8.8896666487        2.9564898164       10.3366742891
 Au        11.8610602369        2.9628655449       10.3309066578
 Au        14.8258687810        2.9679265689       10.3027351623
 Au         0.0152802886        5.9538637788       10.3278523390
 Au         2.9678527608        5.9386995346       10.3438713258
 Au         5.9354731566        5.8974359354       10.3478955254
 Au         8.9068559205        5.9507797738       10.3426185102
 Au        11.8663103686        5.9434721881       10.3415937140
 Au        14.8261872297        5.9459353060       10.3294203325
 Au        -0.0002656787        8.9119698137       10.3487544692
 Au         2.9339400712        8.9011420912       10.3577593791
 Au         5.8715246216        8.8122289875       10.3476679776
 Au         8.9642383690        8.9032397970       10.3381981455
 Au        11.9032855892        8.9015098197       10.3412162237
 Au        14.8431652510        8.9087073703       10.3413663261
 Au        -0.0563966737       11.8622889686       10.3642746747
 Au         2.8447464482       11.8697598611       10.3717941050
 Au         5.6587238591       11.9844787327       10.5739942539
 Pt         9.0683284151       11.9054274934       10.2439592537
 Au        11.8889203440       11.8659406204       10.3740870586
 Au        14.8160453265       11.8619056283       10.3605924257
 Au        -0.0010068759       14.8165159222       10.3497489369
 Au         2.9362718727       14.8402119862       10.3642836610
 Au         5.8723660639       14.9384072408       10.3654510437
 Au         8.9586240780       14.8143601788       10.3382889376
 Au        11.8943469110       14.8195723199       10.3467758939
 Au        14.8380496730       14.8202178458       10.3438092911
  S         7.6127816409       11.6513874253       11.9906463679
  C         7.7414545363       13.0481259243       13.1706238381
  H         8.7504514642       13.0313811944       13.5982106384
  H         7.5628168919       14.0075472621       12.6675492280
  H         6.9922553328       12.8847029603       13.9551608793
