# Supplementary material for: Single Atom Alloys Segregation in the Presence of Ligands
Source: J Phys Chem C Nanomater Interfaces. 2023 Nov 13;127(46):22790–8. doi: 10.1021/acs.jpcc.3c05827 (PMC10683009; doi:10.1021/acs.jpcc.3c05827)
Supplement: Supplementary file 2 — jp3c05827_si_002.zip [file jp3c05827_si_002.zip › xyz/RSCH3/100/au/au100sch3.txt]

     221

 Au         1.4831600000        1.4831600000        0.0000000000
 Au         4.4494700000        1.4831600000        0.0000000000
 Au         7.4157800000        1.4831600000        0.0000000000
 Au        10.3821000000        1.4831600000        0.0000000000
 Au        13.3484100000        1.4831600000        0.0000000000
 Au        16.3147200000        1.4831600000        0.0000000000
 Au         1.4831600000        4.4494700000        0.0000000000
 Au         4.4494700000        4.4494700000        0.0000000000
 Au         7.4157800000        4.4494700000        0.0000000000
 Au        10.3821000000        4.4494700000        0.0000000000
 Au        13.3484100000        4.4494700000        0.0000000000
 Au        16.3147200000        4.4494700000        0.0000000000
 Au         1.4831600000        7.4157800000        0.0000000000
 Au         4.4494700000        7.4157800000        0.0000000000
 Au         7.4157800000        7.4157800000        0.0000000000
 Au        10.3821000000        7.4157800000        0.0000000000
 Au        13.3484100000        7.4157800000        0.0000000000
 Au        16.3147200000        7.4157800000        0.0000000000
 Au         1.4831600000       10.3821000000        0.0000000000
 Au         4.4494700000       10.3821000000        0.0000000000
 Au         7.4157800000       10.3821000000        0.0000000000
 Au        10.3821000000       10.3821000000        0.0000000000
 Au        13.3484100000       10.3821000000        0.0000000000
 Au        16.3147200000       10.3821000000        0.0000000000
 Au         1.4831600000       13.3484100000        0.0000000000
 Au         4.4494700000       13.3484100000        0.0000000000
 Au         7.4157800000       13.3484100000        0.0000000000
 Au        10.3821000000       13.3484100000        0.0000000000
 Au        13.3484100000       13.3484100000        0.0000000000
 Au        16.3147200000       13.3484100000        0.0000000000
 Au         1.4831600000       16.3147200000        0.0000000000
 Au         4.4494700000       16.3147200000        0.0000000000
 Au         7.4157800000       16.3147200000        0.0000000000
 Au        10.3821000000       16.3147200000        0.0000000000
 Au        13.3484100000       16.3147200000        0.0000000000
 Au        16.3147200000       16.3147200000        0.0000000000
 Au         0.0000000000        0.0000000000        2.0975000000
 Au         2.9663100000        0.0000000000        2.0975000000
 Au         5.9326300000        0.0000000000        2.0975000000
 Au         8.8989400000        0.0000000000        2.0975000000
 Au        11.8652500000        0.0000000000        2.0975000000
 Au        14.8315600000        0.0000000000        2.0975000000
 Au         0.0000000000        2.9663100000        2.0975000000
 Au         2.9663100000        2.9663100000        2.0975000000
 Au         5.9326300000        2.9663100000        2.0975000000
 Au         8.8989400000        2.9663100000        2.0975000000
 Au        11.8652500000        2.9663100000        2.0975000000
 Au        14.8315600000        2.9663100000        2.0975000000
 Au         0.0000000000        5.9326300000        2.0975000000
 Au         2.9663100000        5.9326300000        2.0975000000
 Au         5.9326300000        5.9326300000        2.0975000000
 Au         8.8989400000        5.9326300000        2.0975000000
 Au        11.8652500000        5.9326300000        2.0975000000
 Au        14.8315600000        5.9326300000        2.0975000000
 Au         0.0000000000        8.8989400000        2.0975000000
 Au         2.9663100000        8.8989400000        2.0975000000
 Au         5.9326300000        8.8989400000        2.0975000000
 Au         8.8989400000        8.8989400000        2.0975000000
 Au        11.8652500000        8.8989400000        2.0975000000
 Au        14.8315600000        8.8989400000        2.0975000000
 Au         0.0000000000       11.8652500000        2.0975000000
 Au         2.9663100000       11.8652500000        2.0975000000
 Au         5.9326300000       11.8652500000        2.0975000000
 Au         8.8989400000       11.8652500000        2.0975000000
 Au        11.8652500000       11.8652500000        2.0975000000
 Au        14.8315600000       11.8652500000        2.0975000000
 Au         0.0000000000       14.8315600000        2.0975000000
 Au         2.9663100000       14.8315600000        2.0975000000
 Au         5.9326300000       14.8315600000        2.0975000000
 Au         8.8989400000       14.8315600000        2.0975000000
 Au        11.8652500000       14.8315600000        2.0975000000
 Au        14.8315600000       14.8315600000        2.0975000000
 Au         1.4831600000        1.4831600000        4.1950000000
 Au         4.4494700000        1.4831600000        4.1950000000
 Au         7.4157800000        1.4831600000        4.1950000000
 Au        10.3821000000        1.4831600000        4.1950000000
 Au        13.3484100000        1.4831600000        4.1950000000
 Au        16.3147200000        1.4831600000        4.1950000000
 Au         1.4831600000        4.4494700000        4.1950000000
 Au         4.4494700000        4.4494700000        4.1950000000
 Au         7.4157800000        4.4494700000        4.1950000000
 Au        10.3821000000        4.4494700000        4.1950000000
 Au        13.3484100000        4.4494700000        4.1950000000
 Au        16.3147200000        4.4494700000        4.1950000000
 Au         1.4831600000        7.4157800000        4.1950000000
 Au         4.4494700000        7.4157800000        4.1950000000
 Au         7.4157800000        7.4157800000        4.1950000000
 Au        10.3821000000        7.4157800000        4.1950000000
 Au        13.3484100000        7.4157800000        4.1950000000
 Au        16.3147200000        7.4157800000        4.1950000000
 Au         1.4831600000       10.3821000000        4.1950000000
 Au         4.4494700000       10.3821000000        4.1950000000
 Au         7.4157800000       10.3821000000        4.1950000000
 Au        10.3821000000       10.3821000000        4.1950000000
 Au        13.3484100000       10.3821000000        4.1950000000
 Au        16.3147200000       10.3821000000        4.1950000000
 Au         1.4831600000       13.3484100000        4.1950000000
 Au         4.4494700000       13.3484100000        4.1950000000
 Au         7.4157800000       13.3484100000        4.1950000000
 Au        10.3821000000       13.3484100000        4.1950000000
 Au        13.3484100000       13.3484100000        4.1950000000
 Au        16.3147200000       13.3484100000        4.1950000000
 Au         1.4831600000       16.3147200000        4.1950000000
 Au         4.4494700000       16.3147200000        4.1950000000
 Au         7.4157800000       16.3147200000        4.1950000000
 Au        10.3821000000       16.3147200000        4.1950000000
 Au        13.3484100000       16.3147200000        4.1950000000
 Au        16.3147200000       16.3147200000        4.1950000000
 Au        -0.0041860937       -0.0008857958        6.2278633622
 Au         2.9633143823        0.0007458008        6.2186572198
 Au         5.9363356538       -0.0106106039        6.2241115919
 Au         8.8956251392       -0.0109311389        6.2240216491
 Au        11.8686243351        0.0003927937        6.2186718909
 Au        14.8358083945       -0.0010723030        6.2280945241
 Au         0.0027238907        2.9654148239        6.2271841657
 Au         2.9711036527        2.9668314737        6.2260539521
 Au         5.9312846908        2.9664660389        6.2210378856
 Au         8.9006870517        2.9662021670        6.2208534131
 Au        11.8609621504        2.9665767562        6.2258319863
 Au        14.8293381116        2.9652325217        6.2270570910
 Au        -0.0038725317        5.9327614744        6.2268723294
 Au         2.9621467315        5.9342464597        6.2214110345
 Au         5.9346596834        5.9448021979        6.2242268326
 Au         8.8974598904        5.9449726542        6.2240224547
 Au        11.8699293530        5.9342447293        6.2211064099
 Au        14.8362128557        5.9327888813        6.2266416138
 Au         0.0045994240        8.8922005350        6.2202396496
 Au         2.9874432893        8.9117891983        6.2357571811
 Au         5.9387849428        8.9244578180        6.2438577682
 Au         8.8935174700        8.9250576810        6.2441422749
 Au        11.8443226418        8.9122242282        6.2360110233
 Au        14.8273499418        8.8924620037        6.2202600968
 Au         0.0046358943       11.8645208248        6.2195695291
 Au         2.9872114541       11.8621318503        6.2343791685
 Au         5.9512339773       11.8657464724        6.2626400606
 Au         8.8815042693       11.8659533613        6.2629194084
 Au        11.8448086864       11.8621753857        6.2347244736
 Au        14.8272368253       11.8647236235        6.2197135694
 Au         0.0039613787       14.8385567201        6.2181634050
 Au         2.9868238690       14.8181795838        6.2340229582
 Au         5.9424936055       14.8051219762        6.2472098751
 Au         8.8899364188       14.8049975917        6.2474617768
 Au        11.8452489685       14.8180179774        6.2341595544
 Au        14.8278469424       14.8385275992        6.2181727008
 Au         1.4946035664        1.4745918608        8.2504161521
 Au         4.4552864894        1.4805212241        8.2502440748
 Au         7.4163889265        1.4851835791        8.2398159760
 Au        10.3772346611        1.4800775182        8.2501092805
 Au        13.3374486219        1.4743599045        8.2506183145
 Au        16.3148347155        1.4736886585        8.2653205541
 Au         1.4923713003        4.4556440884        8.2486209871
 Au         4.4545201713        4.4509915391        8.2474160331
 Au         7.4164467013        4.4484384052        8.2408075105
 Au        10.3780732147        4.4505908505        8.2469068166
 Au        13.3400359991        4.4553975563        8.2481209604
 Au        16.3149969091        4.4568425377        8.2579016244
 Au         1.4893010754        7.4178054103        8.2455802063
 Au         4.4436418266        7.4130746822        8.2418954411
 Au         7.4163183337        7.4216161693        8.2456054765
 Au        10.3888883690        7.4129490221        8.2415739572
 Au        13.3430395690        7.4175585538        8.2449610513
 Au        16.3150991826        7.4174446064        8.2544909592
 Au         1.4826897302       10.3788979128        8.2362247878
 Au         4.4862871509       10.4060772634        8.3192273031
 Au         7.4166679453       10.4175369323        8.3699038055
 Au        10.3457795579       10.4071015500        8.3211774319
 Au        13.3497990046       10.3791026614        8.2362713790
 Au        16.3152709288       10.3815299425        8.2348255586
 Au         1.4747651228       13.3530134669        8.2314120458
 Au         4.4671598070       13.3394414741        8.3074097495
 Au         7.4169691588       13.3099600826        8.3698343049
 Au        10.3662866119       13.3398504446        8.3083290353
 Au        13.3578580302       13.3534561038        8.2320763255
 Au        16.3151618774       13.3478955418        8.2390341109
 Au         1.4939755052       16.3119251411        8.2469569424
 Au         4.4476283806       16.3204572717        8.2369187150
 Au         7.4164191652       16.3113011417        8.2502407967
 Au        10.3848403052       16.3203802431        8.2374225799
 Au        13.3380340624       16.3118165463        8.2476607313
 Au        16.3148475455       16.3091757250        8.2513850123
 Au         0.0148259420       -0.0251249261       10.3308071154
 Au         2.9817098851       -0.0034956233       10.3484649513
 Au         5.9418495466        0.0564466890       10.3628827317
 Au         8.8907524541        0.0570880260       10.3635852119
 Au        11.8508090564       -0.0034160534       10.3494235103
 Au        14.8177641986       -0.0250346731       10.3313478082
 Au         0.0151650219        2.9689629536       10.3070398358
 Au         2.9820038228        2.9664138562       10.3344333704
 Au         5.9403443785        2.9676035167       10.3532428984
 Au         8.8933442510        2.9676020155       10.3535146599
 Au        11.8507752321        2.9661905286       10.3346563997
 Au        14.8169575377        2.9692765769       10.3071537695
 Au         0.0114029440        5.9525929602       10.3358170403
 Au         2.9721937822        5.9321305208       10.3468695538
 Au         5.9354389491        5.8848460027       10.3509913584
 Au         8.8975278240        5.8847041618       10.3505617685
 Au        11.8604693547        5.9314072858       10.3466631623
 Au        14.8206685822        5.9528301838       10.3358082521
 Au        -0.0061096684        8.9117520059       10.3355678831
 Au         2.9461815372        8.9005744692       10.3378085347
 Au         5.9123297552        8.7904238757       10.3398527215
 Au         8.9211661250        8.7904970103       10.3395921784
 Au        11.8870908946        8.8997754323       10.3374418794
 Au        14.8389951976        8.9117232645       10.3352927315
 Au        -0.0357273342       11.8593545542       10.3505526903
 Au         2.8386818951       11.8715132919       10.3425510868
 Au         5.6752835281       11.9791859462       10.5212239783
 Au         9.1598512780       11.9861192217       10.5256718161
 Au        11.9953595891       11.8710209504       10.3431688440
 Au        14.8698303385       11.8595879811       10.3505483751
 Au        -0.0009202617       14.8144085268       10.3337397702
 Au         2.9526701768       14.8358583971       10.3454007981
 Au         5.9140944391       14.9625905629       10.3570920963
 Au         8.9187972512       14.9643723323       10.3588404106
 Au        11.8803189573       14.8362353579       10.3466974108
 Au        14.8340413862       14.8146848836       10.3346406578
  S         7.4161961790       11.6070372169       12.1746362059
  C         7.4090539328       13.0516200297       13.3004844693
  H         8.3038347085       12.9917013088       13.9309904396
  H         7.4110446045       13.9922097523       12.7342610022
  H         6.5075643869       12.9898668734       13.9212136834
