# Supplementary material for: Single Atom Alloys Segregation in the Presence of Ligands
Source: J Phys Chem C Nanomater Interfaces. 2023 Nov 13;127(46):22790–8. doi: 10.1021/acs.jpcc.3c05827 (PMC10683009; doi:10.1021/acs.jpcc.3c05827)
Supplement: Supplementary file 2 — jp3c05827_si_002.zip [file jp3c05827_si_002.zip › xyz/RSCH3/100/au/au100nisch3.txt]

     221

 Au         1.4831600000        1.4831600000        0.0000000000
 Au         4.4494700000        1.4831600000        0.0000000000
 Au         7.4157800000        1.4831600000        0.0000000000
 Au        10.3821000000        1.4831600000        0.0000000000
 Au        13.3484100000        1.4831600000        0.0000000000
 Au        16.3147200000        1.4831600000        0.0000000000
 Au         1.4831600000        4.4494700000        0.0000000000
 Au         4.4494700000        4.4494700000        0.0000000000
 Au         7.4157800000        4.4494700000        0.0000000000
 Au        10.3821000000        4.4494700000        0.0000000000
 Au        13.3484100000        4.4494700000        0.0000000000
 Au        16.3147200000        4.4494700000        0.0000000000
 Au         1.4831600000        7.4157800000        0.0000000000
 Au         4.4494700000        7.4157800000        0.0000000000
 Au         7.4157800000        7.4157800000        0.0000000000
 Au        10.3821000000        7.4157800000        0.0000000000
 Au        13.3484100000        7.4157800000        0.0000000000
 Au        16.3147200000        7.4157800000        0.0000000000
 Au         1.4831600000       10.3821000000        0.0000000000
 Au         4.4494700000       10.3821000000        0.0000000000
 Au         7.4157800000       10.3821000000        0.0000000000
 Au        10.3821000000       10.3821000000        0.0000000000
 Au        13.3484100000       10.3821000000        0.0000000000
 Au        16.3147200000       10.3821000000        0.0000000000
 Au         1.4831600000       13.3484100000        0.0000000000
 Au         4.4494700000       13.3484100000        0.0000000000
 Au         7.4157800000       13.3484100000        0.0000000000
 Au        10.3821000000       13.3484100000        0.0000000000
 Au        13.3484100000       13.3484100000        0.0000000000
 Au        16.3147200000       13.3484100000        0.0000000000
 Au         1.4831600000       16.3147200000        0.0000000000
 Au         4.4494700000       16.3147200000        0.0000000000
 Au         7.4157800000       16.3147200000        0.0000000000
 Au        10.3821000000       16.3147200000        0.0000000000
 Au        13.3484100000       16.3147200000        0.0000000000
 Au        16.3147200000       16.3147200000        0.0000000000
 Au         0.0000000000        0.0000000000        2.0975000000
 Au         2.9663100000        0.0000000000        2.0975000000
 Au         5.9326300000        0.0000000000        2.0975000000
 Au         8.8989400000        0.0000000000        2.0975000000
 Au        11.8652500000        0.0000000000        2.0975000000
 Au        14.8315600000        0.0000000000        2.0975000000
 Au         0.0000000000        2.9663100000        2.0975000000
 Au         2.9663100000        2.9663100000        2.0975000000
 Au         5.9326300000        2.9663100000        2.0975000000
 Au         8.8989400000        2.9663100000        2.0975000000
 Au        11.8652500000        2.9663100000        2.0975000000
 Au        14.8315600000        2.9663100000        2.0975000000
 Au         0.0000000000        5.9326300000        2.0975000000
 Au         2.9663100000        5.9326300000        2.0975000000
 Au         5.9326300000        5.9326300000        2.0975000000
 Au         8.8989400000        5.9326300000        2.0975000000
 Au        11.8652500000        5.9326300000        2.0975000000
 Au        14.8315600000        5.9326300000        2.0975000000
 Au         0.0000000000        8.8989400000        2.0975000000
 Au         2.9663100000        8.8989400000        2.0975000000
 Au         5.9326300000        8.8989400000        2.0975000000
 Au         8.8989400000        8.8989400000        2.0975000000
 Au        11.8652500000        8.8989400000        2.0975000000
 Au        14.8315600000        8.8989400000        2.0975000000
 Au         0.0000000000       11.8652500000        2.0975000000
 Au         2.9663100000       11.8652500000        2.0975000000
 Au         5.9326300000       11.8652500000        2.0975000000
 Au         8.8989400000       11.8652500000        2.0975000000
 Au        11.8652500000       11.8652500000        2.0975000000
 Au        14.8315600000       11.8652500000        2.0975000000
 Au         0.0000000000       14.8315600000        2.0975000000
 Au         2.9663100000       14.8315600000        2.0975000000
 Au         5.9326300000       14.8315600000        2.0975000000
 Au         8.8989400000       14.8315600000        2.0975000000
 Au        11.8652500000       14.8315600000        2.0975000000
 Au        14.8315600000       14.8315600000        2.0975000000
 Au         1.4831600000        1.4831600000        4.1950000000
 Au         4.4494700000        1.4831600000        4.1950000000
 Au         7.4157800000        1.4831600000        4.1950000000
 Au        10.3821000000        1.4831600000        4.1950000000
 Au        13.3484100000        1.4831600000        4.1950000000
 Au        16.3147200000        1.4831600000        4.1950000000
 Au         1.4831600000        4.4494700000        4.1950000000
 Au         4.4494700000        4.4494700000        4.1950000000
 Au         7.4157800000        4.4494700000        4.1950000000
 Au        10.3821000000        4.4494700000        4.1950000000
 Au        13.3484100000        4.4494700000        4.1950000000
 Au        16.3147200000        4.4494700000        4.1950000000
 Au         1.4831600000        7.4157800000        4.1950000000
 Au         4.4494700000        7.4157800000        4.1950000000
 Au         7.4157800000        7.4157800000        4.1950000000
 Au        10.3821000000        7.4157800000        4.1950000000
 Au        13.3484100000        7.4157800000        4.1950000000
 Au        16.3147200000        7.4157800000        4.1950000000
 Au         1.4831600000       10.3821000000        4.1950000000
 Au         4.4494700000       10.3821000000        4.1950000000
 Au         7.4157800000       10.3821000000        4.1950000000
 Au        10.3821000000       10.3821000000        4.1950000000
 Au        13.3484100000       10.3821000000        4.1950000000
 Au        16.3147200000       10.3821000000        4.1950000000
 Au         1.4831600000       13.3484100000        4.1950000000
 Au         4.4494700000       13.3484100000        4.1950000000
 Au         7.4157800000       13.3484100000        4.1950000000
 Au        10.3821000000       13.3484100000        4.1950000000
 Au        13.3484100000       13.3484100000        4.1950000000
 Au        16.3147200000       13.3484100000        4.1950000000
 Au         1.4831600000       16.3147200000        4.1950000000
 Au         4.4494700000       16.3147200000        4.1950000000
 Au         7.4157800000       16.3147200000        4.1950000000
 Au        10.3821000000       16.3147200000        4.1950000000
 Au        13.3484100000       16.3147200000        4.1950000000
 Au        16.3147200000       16.3147200000        4.1950000000
 Au        -0.0029271711       -0.0049856831        6.2261561985
 Au         2.9606301349       -0.0022842659        6.2203852253
 Au         5.9320624985       -0.0085305282        6.2194057885
 Au         8.8978626175       -0.0049745029        6.2214547812
 Au        11.8658243077        0.0014220162        6.2245661564
 Au        14.8315758545       -0.0034985890        6.2246632565
 Au         0.0012312280        2.9651418514        6.2251180518
 Au         2.9741750592        2.9671212666        6.2240044273
 Au         5.9326178809        2.9689818014        6.2211855369
 Au         8.8991787103        2.9684903904        6.2218225459
 Au        11.8602327797        2.9666655620        6.2256180646
 Au        14.8275038056        2.9648899292        6.2273354989
 Au        -0.0014419577        5.9364992245        6.2261768170
 Au         2.9626004566        5.9379957456        6.2188682104
 Au         5.9348858188        5.9467999760        6.2243035325
 Au         8.8960027889        5.9460494313        6.2265654448
 Au        11.8658590615        5.9359415126        6.2224412968
 Au        14.8330659440        5.9340620879        6.2242147437
 Au         0.0018700361        8.8985755596        6.2198988235
 Au         2.9843139770        8.9140983963        6.2367241740
 Au         5.9392416677        8.9257737110        6.2453006466
 Au         8.8904634559        8.9197790572        6.2422861281
 Au        11.8400101166        8.9097973203        6.2382540315
 Au        14.8199010054        8.9004106366        6.2220372126
 Au        -0.0032130392       11.8684871970        6.2235032589
 Au         2.9794015854       11.8618971327        6.2350866876
 Au         5.9381934236       11.8650794754        6.2593873779
 Au         8.8762800455       11.8656548863        6.2479138649
 Au        11.8480799031       11.8565103962        6.2289172356
 Au        14.8209991383       11.8668297841        6.2248754194
 Au        -0.0023136201       14.8337322355        6.2225340186
 Au         2.9760226007       14.8203165023        6.2320707730
 Au         5.9350338494       14.8053530942        6.2448658818
 Au         8.8813973436       14.8189341921        6.2373780742
 Au        11.8510801670       14.8272530687        6.2220918956
 Au        14.8248237681       14.8317406918        6.2256662602
 Au         1.4948190671        1.4749839535        8.2488393111
 Au         4.4557565820        1.4795112517        8.2485148111
 Au         7.4138144222        1.4839729341        8.2422966926
 Au        10.3727906992        1.4816425135        8.2515528167
 Au        13.3363556685        1.4727572971        8.2500052328
 Au        16.3141904050        1.4712055566        8.2560567728
 Au         1.4955315149        4.4562036434        8.2424460586
 Au         4.4553267104        4.4545194110        8.2474931009
 Au         7.4151072099        4.4528262267        8.2440295011
 Au        10.3762441759        4.4504848024        8.2512304486
 Au        13.3370360385        4.4564516007        8.2446695805
 Au        16.3148575717        4.4605214984        8.2517944445
 Au         1.4905306030        7.4261174664        8.2462262493
 Au         4.4441035537        7.4173528067        8.2414915782
 Au         7.4099725132        7.4277068279        8.2555806945
 Au        10.3811350246        7.4172573751        8.2443568239
 Au        13.3401723595        7.4227350491        8.2453459119
 Au        16.3116492508        7.4242640998        8.2477927955
 Au         1.4807004729       10.3869955966        8.2420143406
 Au         4.4784530115       10.4073451849        8.3204409068
 Au         7.4121249752       10.4218245022        8.3631820248
 Au        10.3213969253       10.4212450388        8.3234810945
 Au        13.3245106823       10.3854158338        8.2484096584
 Au        16.3044333222       10.3819861630        8.2402794015
 Au         1.4703012589       13.3484922441        8.2433681502
 Au         4.4478768577       13.3407239968        8.3005053880
 Au         7.4038548345       13.3206015684        8.3423479806
 Au        10.3544143573       13.3403261430        8.2653527860
 Au        13.3289294479       13.3464444072        8.2466652313
 Au        16.3030530757       13.3480104133        8.2482017620
 Au         1.4898604122       16.3063818860        8.2496792837
 Au         4.4471769599       16.3173563900        8.2397514820
 Au         7.4044614858       16.3181025942        8.2453072054
 Au        10.3747936332       16.3141528266        8.2405703078
 Au        13.3310932992       16.3052678636        8.2502162672
 Au        16.3069368131       16.3088075477        8.2523992056
 Au         0.0124747763       -0.0228357510       10.3233049326
 Au         2.9761121948       -0.0050629589       10.3451873646
 Au         5.9396039575        0.0418176766       10.3585592281
 Au         8.8939917112        0.0401625988       10.3544018901
 Au        11.8476630650       -0.0122092769       10.3436285263
 Au        14.8125731304       -0.0191950464       10.3243422259
 Au         0.0023177502        2.9698465044       10.2977277891
 Au         2.9800916278        2.9685601971       10.3224476452
 Au         5.9391739319        2.9645239891       10.3492176071
 Au         8.8891499722        2.9725453789       10.3457766769
 Au        11.8556881932        2.9631104399       10.3300651304
 Au        14.8197774993        2.9708782600       10.3028977815
 Au         0.0108271302        5.9526568360       10.3222424664
 Au         2.9720922615        5.9415395616       10.3420607442
 Au         5.9372179477        5.8923148844       10.3512516028
 Au         8.8995377945        5.9072350509       10.3468396339
 Au        11.8595053440        5.9372290194       10.3429789538
 Au        14.8209884363        5.9502100642       10.3247321623
 Au        -0.0031169693        8.9107080671       10.3326363150
 Au         2.9425764400        8.9045896533       10.3495926465
 Au         5.8938499185        8.8075261577       10.3474960606
 Au         8.9160133839        8.8212938018       10.3375944754
 Au        11.8657681686        8.9037497079       10.3417776292
 Au        14.8261814322        8.9116281142       10.3293841916
 Au        -0.0291202635       11.8602014663       10.3395902355
 Au         2.8915686568       11.8701890632       10.3512368658
 Au         5.7334568427       11.9807275848       10.5169380202
 Ni         9.0095534086       12.0921257889       10.2967732236
 Au        11.8683354659       11.8692365339       10.3433336555
 Au        14.8315373440       11.8611820789       10.3335567846
 Au        -0.0046184746       14.8180812585       10.3341658675
 Au         2.9524465595       14.8374506893       10.3530341657
 Au         5.8997206410       14.9419720618       10.3643203630
 Au         8.8924800714       14.9310336180       10.3431114235
 Au        11.8349761913       14.8134150437       10.3475145808
 Au        14.8115916042       14.8166265368       10.3305777285
  S         7.7026623551       11.6574496531       11.9169186951
  C         7.7423049060       12.9562390715       13.2174393170
  H         8.7412032834       12.9440869630       13.6682311429
  H         7.5394127157       13.9429831979       12.7839471989
  H         6.9839359068       12.7049779488       13.9679799078
