# Supplementary material for: Single Atom Alloys Segregation in the Presence of Ligands
Source: J Phys Chem C Nanomater Interfaces. 2023 Nov 13;127(46):22790–8. doi: 10.1021/acs.jpcc.3c05827 (PMC10683009; doi:10.1021/acs.jpcc.3c05827)
Supplement: Supplementary file 2 — jp3c05827_si_002.zip [file jp3c05827_si_002.zip › xyz/RSCH3/100/au/au100cusch3.txt]

     221

 Au         1.4831600000        1.4831600000        0.0000000000
 Au         4.4494700000        1.4831600000        0.0000000000
 Au         7.4157800000        1.4831600000        0.0000000000
 Au        10.3821000000        1.4831600000        0.0000000000
 Au        13.3484100000        1.4831600000        0.0000000000
 Au        16.3147200000        1.4831600000        0.0000000000
 Au         1.4831600000        4.4494700000        0.0000000000
 Au         4.4494700000        4.4494700000        0.0000000000
 Au         7.4157800000        4.4494700000        0.0000000000
 Au        10.3821000000        4.4494700000        0.0000000000
 Au        13.3484100000        4.4494700000        0.0000000000
 Au        16.3147200000        4.4494700000        0.0000000000
 Au         1.4831600000        7.4157800000        0.0000000000
 Au         4.4494700000        7.4157800000        0.0000000000
 Au         7.4157800000        7.4157800000        0.0000000000
 Au        10.3821000000        7.4157800000        0.0000000000
 Au        13.3484100000        7.4157800000        0.0000000000
 Au        16.3147200000        7.4157800000        0.0000000000
 Au         1.4831600000       10.3821000000        0.0000000000
 Au         4.4494700000       10.3821000000        0.0000000000
 Au         7.4157800000       10.3821000000        0.0000000000
 Au        10.3821000000       10.3821000000        0.0000000000
 Au        13.3484100000       10.3821000000        0.0000000000
 Au        16.3147200000       10.3821000000        0.0000000000
 Au         1.4831600000       13.3484100000        0.0000000000
 Au         4.4494700000       13.3484100000        0.0000000000
 Au         7.4157800000       13.3484100000        0.0000000000
 Au        10.3821000000       13.3484100000        0.0000000000
 Au        13.3484100000       13.3484100000        0.0000000000
 Au        16.3147200000       13.3484100000        0.0000000000
 Au         1.4831600000       16.3147200000        0.0000000000
 Au         4.4494700000       16.3147200000        0.0000000000
 Au         7.4157800000       16.3147200000        0.0000000000
 Au        10.3821000000       16.3147200000        0.0000000000
 Au        13.3484100000       16.3147200000        0.0000000000
 Au        16.3147200000       16.3147200000        0.0000000000
 Au         0.0000000000        0.0000000000        2.0975000000
 Au         2.9663100000        0.0000000000        2.0975000000
 Au         5.9326300000        0.0000000000        2.0975000000
 Au         8.8989400000        0.0000000000        2.0975000000
 Au        11.8652500000        0.0000000000        2.0975000000
 Au        14.8315600000        0.0000000000        2.0975000000
 Au         0.0000000000        2.9663100000        2.0975000000
 Au         2.9663100000        2.9663100000        2.0975000000
 Au         5.9326300000        2.9663100000        2.0975000000
 Au         8.8989400000        2.9663100000        2.0975000000
 Au        11.8652500000        2.9663100000        2.0975000000
 Au        14.8315600000        2.9663100000        2.0975000000
 Au         0.0000000000        5.9326300000        2.0975000000
 Au         2.9663100000        5.9326300000        2.0975000000
 Au         5.9326300000        5.9326300000        2.0975000000
 Au         8.8989400000        5.9326300000        2.0975000000
 Au        11.8652500000        5.9326300000        2.0975000000
 Au        14.8315600000        5.9326300000        2.0975000000
 Au         0.0000000000        8.8989400000        2.0975000000
 Au         2.9663100000        8.8989400000        2.0975000000
 Au         5.9326300000        8.8989400000        2.0975000000
 Au         8.8989400000        8.8989400000        2.0975000000
 Au        11.8652500000        8.8989400000        2.0975000000
 Au        14.8315600000        8.8989400000        2.0975000000
 Au         0.0000000000       11.8652500000        2.0975000000
 Au         2.9663100000       11.8652500000        2.0975000000
 Au         5.9326300000       11.8652500000        2.0975000000
 Au         8.8989400000       11.8652500000        2.0975000000
 Au        11.8652500000       11.8652500000        2.0975000000
 Au        14.8315600000       11.8652500000        2.0975000000
 Au         0.0000000000       14.8315600000        2.0975000000
 Au         2.9663100000       14.8315600000        2.0975000000
 Au         5.9326300000       14.8315600000        2.0975000000
 Au         8.8989400000       14.8315600000        2.0975000000
 Au        11.8652500000       14.8315600000        2.0975000000
 Au        14.8315600000       14.8315600000        2.0975000000
 Au         1.4831600000        1.4831600000        4.1950000000
 Au         4.4494700000        1.4831600000        4.1950000000
 Au         7.4157800000        1.4831600000        4.1950000000
 Au        10.3821000000        1.4831600000        4.1950000000
 Au        13.3484100000        1.4831600000        4.1950000000
 Au        16.3147200000        1.4831600000        4.1950000000
 Au         1.4831600000        4.4494700000        4.1950000000
 Au         4.4494700000        4.4494700000        4.1950000000
 Au         7.4157800000        4.4494700000        4.1950000000
 Au        10.3821000000        4.4494700000        4.1950000000
 Au        13.3484100000        4.4494700000        4.1950000000
 Au        16.3147200000        4.4494700000        4.1950000000
 Au         1.4831600000        7.4157800000        4.1950000000
 Au         4.4494700000        7.4157800000        4.1950000000
 Au         7.4157800000        7.4157800000        4.1950000000
 Au        10.3821000000        7.4157800000        4.1950000000
 Au        13.3484100000        7.4157800000        4.1950000000
 Au        16.3147200000        7.4157800000        4.1950000000
 Au         1.4831600000       10.3821000000        4.1950000000
 Au         4.4494700000       10.3821000000        4.1950000000
 Au         7.4157800000       10.3821000000        4.1950000000
 Au        10.3821000000       10.3821000000        4.1950000000
 Au        13.3484100000       10.3821000000        4.1950000000
 Au        16.3147200000       10.3821000000        4.1950000000
 Au         1.4831600000       13.3484100000        4.1950000000
 Au         4.4494700000       13.3484100000        4.1950000000
 Au         7.4157800000       13.3484100000        4.1950000000
 Au        10.3821000000       13.3484100000        4.1950000000
 Au        13.3484100000       13.3484100000        4.1950000000
 Au        16.3147200000       13.3484100000        4.1950000000
 Au         1.4831600000       16.3147200000        4.1950000000
 Au         4.4494700000       16.3147200000        4.1950000000
 Au         7.4157800000       16.3147200000        4.1950000000
 Au        10.3821000000       16.3147200000        4.1950000000
 Au        13.3484100000       16.3147200000        4.1950000000
 Au        16.3147200000       16.3147200000        4.1950000000
 Au        -0.0017554914       -0.0045863450        6.2284910745
 Au         2.9639672726       -0.0020265634        6.2193268780
 Au         5.9340980490       -0.0120403153        6.2218741802
 Au         8.8956699591       -0.0069453748        6.2225789679
 Au        11.8709385670        0.0043521125        6.2173027644
 Au        14.8367010108       -0.0018011945        6.2263744348
 Au         0.0040291017        2.9661091342        6.2240934167
 Au         2.9742400543        2.9647855907        6.2267095425
 Au         5.9311408140        2.9640533646        6.2216591307
 Au         8.8996174846        2.9658570580        6.2207293893
 Au        11.8609935296        2.9681639214        6.2246757974
 Au        14.8283574047        2.9664085840        6.2264779284
 Au        -0.0036346579        5.9376145395        6.2267796584
 Au         2.9630209023        5.9334792212        6.2195148034
 Au         5.9345799880        5.9414945019        6.2230067160
 Au         8.8977043705        5.9432312782        6.2245146475
 Au        11.8688975213        5.9362663410        6.2220532461
 Au        14.8352590542        5.9362568283        6.2254456036
 Au         0.0011034480        8.8974660849        6.2222922550
 Au         2.9843837860        8.9141901866        6.2342098448
 Au         5.9392138425        8.9180019206        6.2388781110
 Au         8.8987952344        8.9176599747        6.2422004737
 Au        11.8425049411        8.9140674729        6.2410205322
 Au        14.8225943445        8.8991802816        6.2234510600
 Au         0.0059332108       11.8661197098        6.2220048094
 Au         2.9905566803       11.8635211591        6.2376105163
 Au         5.9497750874       11.8651438753        6.2576477027
 Au         8.8880965621       11.8607408570        6.2533753206
 Au        11.8487499959       11.8550001371        6.2350810834
 Au        14.8239066943       11.8646737447        6.2252642423
 Au         0.0045255102       14.8353151134        6.2210817832
 Au         2.9856733374       14.8155389889        6.2359563173
 Au         5.9394167102       14.8022346441        6.2468628943
 Au         8.8884300870       14.8158043590        6.2354179955
 Au        11.8579789207       14.8225899439        6.2237272544
 Au        14.8321374315       14.8341257731        6.2214950832
 Au         1.4958399795        1.4748539009        8.2491187315
 Au         4.4558526372        1.4732671726        8.2510614662
 Au         7.4160235524        1.4824912568        8.2401634995
 Au        10.3772335166        1.4824596603        8.2500034370
 Au        13.3393432067        1.4726900026        8.2481780429
 Au        16.3155967834        1.4765086351        8.2618802790
 Au         1.4938507299        4.4569388059        8.2446585123
 Au         4.4545425413        4.4502040353        8.2461344017
 Au         7.4160702524        4.4433803979        8.2410123563
 Au        10.3776596379        4.4473451152        8.2469757014
 Au        13.3396379289        4.4588008000        8.2460636516
 Au        16.3142403291        4.4585554862        8.2528452847
 Au         1.4928548887        7.4200814071        8.2428618961
 Au         4.4457239642        7.4131801102        8.2397590997
 Au         7.4149363357        7.4160592533        8.2471543310
 Au        10.3891578098        7.4139910445        8.2433568833
 Au        13.3385140718        7.4243387769        8.2465123449
 Au        16.3111475243        7.4217242648        8.2521880784
 Au         1.4887578213       10.3822153324        8.2409355085
 Au         4.5007019758       10.3973275077        8.3130788714
 Au         7.4265380162       10.4065366389        8.3507426273
 Au        10.3158320031       10.4184476804        8.3509311657
 Au        13.3298116309       10.3840904557        8.2499018827
 Au        16.3130617971       10.3854652543        8.2382853768
 Au         1.4824578989       13.3510448496        8.2381166720
 Au         4.4880461338       13.3358098458        8.3120630548
 Au         7.4407084559       13.3011543410        8.3521117456
 Au        10.3727389258       13.3484944592        8.2730430911
 Au        13.3485460089       13.3512612818        8.2424187964
 Au        16.3169817028       13.3476679913        8.2446722067
 Au         1.5000243696       16.3088460180        8.2487207792
 Au         4.4545549564       16.3117829218        8.2405090278
 Au         7.4140823255       16.3094143945        8.2447790409
 Au        10.3905080297       16.3239203215        8.2282106062
 Au        13.3363049773       16.3068747969        8.2477206201
 Au        16.3124637234       16.3097976297        8.2507280876
 Au         0.0153170164       -0.0260776898       10.3243593398
 Au         2.9848061007       -0.0036385295       10.3465542703
 Au         5.9485479615        0.0403991793       10.3599071059
 Au         8.8943681942        0.0531254926       10.3548002356
 Au        11.8521702770       -0.0107587613       10.3447470577
 Au        14.8189418008       -0.0212982878       10.3270896011
 Au         0.0126100437        2.9720801485       10.3004232321
 Au         2.9849270156        2.9668268496       10.3316985305
 Au         5.9357289673        2.9584458689       10.3508095396
 Au         8.8914599960        2.9632637662       10.3520831400
 Au        11.8549168244        2.9634130246       10.3315038995
 Au        14.8118992412        2.9730422734       10.3069097741
 Au         0.0108217842        5.9569482515       10.3277944019
 Au         2.9740589763        5.9306755189       10.3435254282
 Au         5.9378932640        5.8797222592       10.3498187704
 Au         8.8974510784        5.8734397213       10.3462716853
 Au        11.8616940427        5.9333526371       10.3431174442
 Au        14.8224138279        5.9544322821       10.3314493815
 Au        -0.0025035932        8.9104268247       10.3319859669
 Au         2.9516829376        8.9011867414       10.3368930761
 Au         5.9144923047        8.7870611721       10.3432613211
 Au         8.9198465642        8.7730307474       10.3428144319
 Au        11.8711739687        8.9115995681       10.3483031739
 Au        14.8322729310        8.9159146063       10.3324438839
 Au         0.0008069379       11.8597218113       10.3370135796
 Au         2.9250658373       11.8710888512       10.3246485819
 Au         5.7907998648       11.9614170170       10.5071144077
 Cu         9.1443202898       12.0858402996       10.2374569091
 Au        11.9147146741       11.8761233753       10.3437354127
 Au        14.8624463020       11.8639177154       10.3333309240
 Au         0.0062203491       14.8195409141       10.3308789931
 Au         2.9699110117       14.8335115624       10.3443289375
 Au         5.9379067041       14.9405282284       10.3664746059
 Au         8.9242738841       14.9474212755       10.3286324682
 Au        11.8563015372       14.8158886927       10.3535966844
 Au        14.8266221317       14.8174756063       10.3339902287
  S         7.7574742533       11.5611531905       11.8920283463
  C         7.8431893611       12.8610074230       13.1849668202
  H         8.8284484322       12.7965808749       13.6607611846
  H         7.7077347475       13.8553313808       12.7404817539
  H         7.0551911389       12.6648960235       13.9205197543
