# Supplementary material for: Single Atom Alloys Segregation in the Presence of Ligands
Source: J Phys Chem C Nanomater Interfaces. 2023 Nov 13;127(46):22790–8. doi: 10.1021/acs.jpcc.3c05827 (PMC10683009; doi:10.1021/acs.jpcc.3c05827)
Supplement: Supplementary file 2 — jp3c05827_si_002.zip [file jp3c05827_si_002.zip › xyz/RSCH3/100/au/au100agsch3.txt]

     221

 Au         1.4831600000        1.4831600000        0.0000000000
 Au         4.4494700000        1.4831600000        0.0000000000
 Au         7.4157800000        1.4831600000        0.0000000000
 Au        10.3821000000        1.4831600000        0.0000000000
 Au        13.3484100000        1.4831600000        0.0000000000
 Au        16.3147200000        1.4831600000        0.0000000000
 Au         1.4831600000        4.4494700000        0.0000000000
 Au         4.4494700000        4.4494700000        0.0000000000
 Au         7.4157800000        4.4494700000        0.0000000000
 Au        10.3821000000        4.4494700000        0.0000000000
 Au        13.3484100000        4.4494700000        0.0000000000
 Au        16.3147200000        4.4494700000        0.0000000000
 Au         1.4831600000        7.4157800000        0.0000000000
 Au         4.4494700000        7.4157800000        0.0000000000
 Au         7.4157800000        7.4157800000        0.0000000000
 Au        10.3821000000        7.4157800000        0.0000000000
 Au        13.3484100000        7.4157800000        0.0000000000
 Au        16.3147200000        7.4157800000        0.0000000000
 Au         1.4831600000       10.3821000000        0.0000000000
 Au         4.4494700000       10.3821000000        0.0000000000
 Au         7.4157800000       10.3821000000        0.0000000000
 Au        10.3821000000       10.3821000000        0.0000000000
 Au        13.3484100000       10.3821000000        0.0000000000
 Au        16.3147200000       10.3821000000        0.0000000000
 Au         1.4831600000       13.3484100000        0.0000000000
 Au         4.4494700000       13.3484100000        0.0000000000
 Au         7.4157800000       13.3484100000        0.0000000000
 Au        10.3821000000       13.3484100000        0.0000000000
 Au        13.3484100000       13.3484100000        0.0000000000
 Au        16.3147200000       13.3484100000        0.0000000000
 Au         1.4831600000       16.3147200000        0.0000000000
 Au         4.4494700000       16.3147200000        0.0000000000
 Au         7.4157800000       16.3147200000        0.0000000000
 Au        10.3821000000       16.3147200000        0.0000000000
 Au        13.3484100000       16.3147200000        0.0000000000
 Au        16.3147200000       16.3147200000        0.0000000000
 Au         0.0000000000        0.0000000000        2.0975000000
 Au         2.9663100000        0.0000000000        2.0975000000
 Au         5.9326300000        0.0000000000        2.0975000000
 Au         8.8989400000        0.0000000000        2.0975000000
 Au        11.8652500000        0.0000000000        2.0975000000
 Au        14.8315600000        0.0000000000        2.0975000000
 Au         0.0000000000        2.9663100000        2.0975000000
 Au         2.9663100000        2.9663100000        2.0975000000
 Au         5.9326300000        2.9663100000        2.0975000000
 Au         8.8989400000        2.9663100000        2.0975000000
 Au        11.8652500000        2.9663100000        2.0975000000
 Au        14.8315600000        2.9663100000        2.0975000000
 Au         0.0000000000        5.9326300000        2.0975000000
 Au         2.9663100000        5.9326300000        2.0975000000
 Au         5.9326300000        5.9326300000        2.0975000000
 Au         8.8989400000        5.9326300000        2.0975000000
 Au        11.8652500000        5.9326300000        2.0975000000
 Au        14.8315600000        5.9326300000        2.0975000000
 Au         0.0000000000        8.8989400000        2.0975000000
 Au         2.9663100000        8.8989400000        2.0975000000
 Au         5.9326300000        8.8989400000        2.0975000000
 Au         8.8989400000        8.8989400000        2.0975000000
 Au        11.8652500000        8.8989400000        2.0975000000
 Au        14.8315600000        8.8989400000        2.0975000000
 Au         0.0000000000       11.8652500000        2.0975000000
 Au         2.9663100000       11.8652500000        2.0975000000
 Au         5.9326300000       11.8652500000        2.0975000000
 Au         8.8989400000       11.8652500000        2.0975000000
 Au        11.8652500000       11.8652500000        2.0975000000
 Au        14.8315600000       11.8652500000        2.0975000000
 Au         0.0000000000       14.8315600000        2.0975000000
 Au         2.9663100000       14.8315600000        2.0975000000
 Au         5.9326300000       14.8315600000        2.0975000000
 Au         8.8989400000       14.8315600000        2.0975000000
 Au        11.8652500000       14.8315600000        2.0975000000
 Au        14.8315600000       14.8315600000        2.0975000000
 Au         1.4831600000        1.4831600000        4.1950000000
 Au         4.4494700000        1.4831600000        4.1950000000
 Au         7.4157800000        1.4831600000        4.1950000000
 Au        10.3821000000        1.4831600000        4.1950000000
 Au        13.3484100000        1.4831600000        4.1950000000
 Au        16.3147200000        1.4831600000        4.1950000000
 Au         1.4831600000        4.4494700000        4.1950000000
 Au         4.4494700000        4.4494700000        4.1950000000
 Au         7.4157800000        4.4494700000        4.1950000000
 Au        10.3821000000        4.4494700000        4.1950000000
 Au        13.3484100000        4.4494700000        4.1950000000
 Au        16.3147200000        4.4494700000        4.1950000000
 Au         1.4831600000        7.4157800000        4.1950000000
 Au         4.4494700000        7.4157800000        4.1950000000
 Au         7.4157800000        7.4157800000        4.1950000000
 Au        10.3821000000        7.4157800000        4.1950000000
 Au        13.3484100000        7.4157800000        4.1950000000
 Au        16.3147200000        7.4157800000        4.1950000000
 Au         1.4831600000       10.3821000000        4.1950000000
 Au         4.4494700000       10.3821000000        4.1950000000
 Au         7.4157800000       10.3821000000        4.1950000000
 Au        10.3821000000       10.3821000000        4.1950000000
 Au        13.3484100000       10.3821000000        4.1950000000
 Au        16.3147200000       10.3821000000        4.1950000000
 Au         1.4831600000       13.3484100000        4.1950000000
 Au         4.4494700000       13.3484100000        4.1950000000
 Au         7.4157800000       13.3484100000        4.1950000000
 Au        10.3821000000       13.3484100000        4.1950000000
 Au        13.3484100000       13.3484100000        4.1950000000
 Au        16.3147200000       13.3484100000        4.1950000000
 Au         1.4831600000       16.3147200000        4.1950000000
 Au         4.4494700000       16.3147200000        4.1950000000
 Au         7.4157800000       16.3147200000        4.1950000000
 Au        10.3821000000       16.3147200000        4.1950000000
 Au        13.3484100000       16.3147200000        4.1950000000
 Au        16.3147200000       16.3147200000        4.1950000000
 Au        -0.0026012220       -0.0018637214        6.2270659495
 Au         2.9624531744       -0.0013315126        6.2199646509
 Au         5.9348795691       -0.0087912867        6.2209542448
 Au         8.8979288148       -0.0105834094        6.2235579887
 Au        11.8690843992        0.0004553313        6.2189223777
 Au        14.8353963058        0.0001069311        6.2268107894
 Au         0.0018734577        2.9652683659        6.2259057522
 Au         2.9721800311        2.9671187481        6.2241584529
 Au         5.9323683305        2.9677678991        6.2234119438
 Au         8.8987181997        2.9660473130        6.2222400652
 Au        11.8613181179        2.9666916035        6.2241778928
 Au        14.8300818420        2.9666059898        6.2278822190
 Au        -0.0028786014        5.9344706712        6.2246385262
 Au         2.9635367075        5.9357479423        6.2222934764
 Au         5.9336063527        5.9447825119        6.2235510334
 Au         8.8976272069        5.9448731284        6.2234443292
 Au        11.8695699485        5.9345938356        6.2214612791
 Au        14.8345290769        5.9322242591        6.2267400903
 Au         0.0049245518        8.8959203092        6.2220694187
 Au         2.9877289062        8.9128570781        6.2360045183
 Au         5.9395968500        8.9262265285        6.2428805265
 Au         8.8929174986        8.9244102149        6.2433119935
 Au        11.8452918124        8.9116715354        6.2346991589
 Au        14.8282177731        8.8939220070        6.2182117014
 Au         0.0049506831       11.8643667944        6.2219663586
 Au         2.9886831118       11.8620621282        6.2342303494
 Au         5.9533491332       11.8663618877        6.2662500646
 Au         8.8819259013       11.8644967586        6.2646917508
 Au        11.8410123385       11.8649708780        6.2361763624
 Au        14.8258777819       11.8665406623        6.2217601825
 Au         0.0033959713       14.8362041049        6.2191205231
 Au         2.9883232996       14.8159336054        6.2350105902
 Au         5.9430308637       14.8033553831        6.2467682300
 Au         8.8914684756       14.8037942804        6.2461559560
 Au        11.8470162178       14.8191550107        6.2346290498
 Au        14.8272603606       14.8373392517        6.2187919049
 Au         1.4956145186        1.4753735636        8.2493290311
 Au         4.4548655324        1.4798849294        8.2476298275
 Au         7.4162044622        1.4844481177        8.2401256642
 Au        10.3788923205        1.4819646429        8.2495529206
 Au        13.3379319395        1.4739532728        8.2495955433
 Au        16.3145866724        1.4723731161        8.2634265482
 Au         1.4937626520        4.4566241056        8.2467406177
 Au         4.4540921347        4.4522909833        8.2465735320
 Au         7.4168763141        4.4513524607        8.2415146308
 Au        10.3778706792        4.4510762609        8.2465068175
 Au        13.3381606052        4.4572660161        8.2477031534
 Au        16.3160315391        4.4602267213        8.2567043168
 Au         1.4894686638        7.4178014002        8.2444933355
 Au         4.4462509680        7.4175371172        8.2423920710
 Au         7.4152475301        7.4236670219        8.2449847711
 Au        10.3872635259        7.4144460016        8.2408352238
 Au        13.3412306872        7.4219236839        8.2459976859
 Au        16.3141003365        7.4198420892        8.2522622667
 Au         1.4858143126       10.3796943071        8.2375514735
 Au         4.4927871322       10.4060507331        8.3230685105
 Au         7.4217053473       10.4186975918        8.3792752620
 Au        10.3426166186       10.4091972167        8.3253374692
 Au        13.3455342100       10.3795718495        8.2337373828
 Au        16.3138045658       10.3819084206        8.2364968792
 Au         1.4785459194       13.3517552798        8.2323473505
 Au         4.4762442078       13.3360032447        8.3123083018
 Au         7.4283983778       13.3036792396        8.3805736974
 Au        10.3512548590       13.3279923023        8.3229550781
 Au        13.3488866962       13.3544701426        8.2339905122
 Au        16.3143624073       13.3504097084        8.2404545019
 Au         1.4941545355       16.3096157594        8.2466893895
 Au         4.4506538543       16.3176408618        8.2371182612
 Au         7.4152022788       16.3115714323        8.2431559335
 Au        10.3873390589       16.3178489481        8.2356733587
 Au        13.3380934206       16.3109334950        8.2485503861
 Au        16.3137204635       16.3092028020        8.2506374711
 Au         0.0167586087       -0.0258430814       10.3287016841
 Au         2.9838436122       -0.0043493767       10.3459002537
 Au         5.9449057805        0.0613239799       10.3616063705
 Au         8.8929990472        0.0580796648       10.3580498047
 Au        11.8497056598       -0.0063357946       10.3500036944
 Au        14.8169484764       -0.0244451478       10.3295724691
 Au         0.0149430843        2.9690840234       10.3035991510
 Au         2.9847342864        2.9658731042       10.3330191612
 Au         5.9417585168        2.9711019332       10.3537267549
 Au         8.8921468545        2.9661211586       10.3530165852
 Au        11.8499808178        2.9689542963       10.3315042067
 Au        14.8181918961        2.9705482658       10.3054156712
 Au         0.0115118562        5.9556418976       10.3320717709
 Au         2.9775734971        5.9319714986       10.3463309141
 Au         5.9372324337        5.8833847739       10.3541422726
 Au         8.8963083113        5.8788882130       10.3515686194
 Au        11.8588529650        5.9390589983       10.3472999842
 Au        14.8174727489        5.9545831822       10.3317709320
 Au        -0.0024877775        8.9144456110       10.3356442849
 Au         2.9461490182        8.8988531368       10.3390181207
 Au         5.9136606958        8.7841462653       10.3472994545
 Au         8.9211863316        8.7891277030       10.3427209119
 Au        11.8749060451        8.9081372830       10.3441588383
 Au        14.8323818926        8.9170580104       10.3344184228
 Au        -0.0338215651       11.8607597001       10.3527822163
 Au         2.8446477192       11.8699917266       10.3430231559
 Au         5.6957138394       11.9924872353       10.5264255786
 Ag         9.1018788328       11.9073799648       10.5009623358
 Au        11.9800476881       11.8698823842       10.3368397446
 Au        14.8771099307       11.8645148875       10.3479122513
 Au         0.0052055725       14.8145818704       10.3333446110
 Au         2.9605655888       14.8339782979       10.3452705774
 Au         5.9221744766       14.9697088067       10.3624718904
 Au         8.9176318634       14.9499147687       10.3423302050
 Au        11.8686136774       14.8269964409       10.3523739059
 Au        14.8286253250       14.8140328325       10.3366844834
  S         7.3550543398       11.5757037430       12.2322984015
  C         7.3797880543       13.0441201468       13.3306422438
  H         8.2681454731       12.9676053702       13.9688098136
  H         7.4229708367       13.9732832317       12.7473228588
  H         6.4752279819       13.0328766344       13.9488408452
