# Supplementary material for: Single Atom Alloys Segregation in the Presence of Ligands
Source: J Phys Chem C Nanomater Interfaces. 2023 Nov 13;127(46):22790–8. doi: 10.1021/acs.jpcc.3c05827 (PMC10683009; doi:10.1021/acs.jpcc.3c05827)
Supplement: Supplementary file 2 — jp3c05827_si_002.zip [file jp3c05827_si_002.zip › xyz/RNH2/111/pd/pd111ninh2.txt]

     223

 Pd         2.7560600000       -0.0000100000       -0.0413100000
 Pd        16.5363900000        9.5472900000       -0.0412900000
 Pd        11.0242500000       -0.0000100000       -0.0413100000
 Pd        12.4022800000        2.3868200000       -0.0412900000
 Pd         8.2681900000        9.5472800000       -0.0412900000
 Pd         9.6462200000       11.9341100000       -0.0413100000
 Pd        16.5363900000        4.7736500000       -0.0413000000
 Pd         5.5121200000        4.7736400000       -0.0412700000
 Pd         8.2681900000        4.7736400000       -0.0413000000
 Pd        11.0242600000        9.5472800000       -0.0413200000
 Pd         4.1340900000        2.3868200000       -0.0412900000
 Pd         8.2681900000       -0.0000100000       -0.0412800000
 Pd        13.7803100000       -0.0000100000       -0.0413100000
 Pd        -0.0000100000       -0.0000100000       -0.0413500000
 Pd        19.2924500000        9.5472800000       -0.0412800000
 Pd        15.1583500000        7.1604700000       -0.0412800000
 Pd        15.1583600000       11.9341100000       -0.0412800000
 Pd         4.1340900000        7.1604600000       -0.0412800000
 Pd        17.9144200000        7.1604700000       -0.0412800000
 Pd         2.7560600000        4.7736400000       -0.0413200000
 Pd        11.0242500000        4.7736400000       -0.0412700000
 Pd         5.5121300000       -0.0000100000       -0.0413200000
 Pd         9.6462200000        7.1604600000       -0.0412700000
 Pd        13.7803200000        4.7736400000       -0.0413200000
 Pd         6.8901500000       11.9341100000       -0.0413100000
 Pd        17.9144200000       11.9341100000       -0.0412800000
 Pd         1.3780200000        2.3868200000       -0.0413100000
 Pd        12.4022900000        7.1604600000       -0.0412800000
 Pd        13.7803200000        9.5472900000       -0.0412800000
 Pd         6.8901500000        7.1604600000       -0.0412700000
 Pd        20.6704800000       11.9341100000       -0.0413000000
 Pd        15.1583500000        2.3868200000       -0.0413100000
 Pd        12.4022900000       11.9341100000       -0.0413000000
 Pd         5.5121200000        9.5472800000       -0.0413100000
 Pd         6.8901600000        2.3868200000       -0.0412700000
 Pd         9.6462200000        2.3868200000       -0.0412700000
 Pd         9.6462200000       13.5253300000        2.2497400000
 Pd        16.5363900000        1.5912100000        2.2497400000
 Pd        23.4265600000       13.5253300000        2.2497400000
 Pd        13.7803200000        1.5912100000        2.2497600000
 Pd         8.2681900000       11.1385000000        2.2497600000
 Pd         2.7560600000        1.5912100000        2.2497600000
 Pd        22.0485200000       11.1385000000        2.2497700000
 Pd        20.6704900000       13.5253300000        2.2497700000
 Pd        12.4023000000       13.5253300000        2.2497700000
 Pd        17.9144300000        3.9780400000        2.2497700000
 Pd        11.0242600000       11.1385000000        2.2497700000
 Pd        15.1583600000        3.9780400000        2.2497700000
 Pd        16.5363900000       11.1385000000        2.2498000000
 Pd        17.9144200000        8.7516800000        2.2498000000
 Pd        15.1583600000        8.7516800000        2.2498000000
 Pd        13.7803300000       11.1385100000        2.2497900000
 Pd        16.5363900000        6.3648600000        2.2497900000
 Pd        19.2924600000       11.1385000000        2.2497900000
 Pd        20.6704900000        8.7516800000        2.2497900000
 Pd        15.1583600000       13.5253300000        2.2497900000
 Pd        13.7803300000        6.3648600000        2.2497900000
 Pd        17.9144300000       13.5253300000        2.2497900000
 Pd        19.2924600000        6.3648600000        2.2497900000
 Pd        12.4022900000        8.7516800000        2.2497900000
 Pd         6.8901600000        8.7516800000        2.2497800000
 Pd         5.5121300000        1.5912100000        2.2497800000
 Pd        11.0242600000        1.5912100000        2.2497800000
 Pd        12.4022900000        3.9780400000        2.2497800000
 Pd         4.1340900000        3.9780400000        2.2497800000
 Pd         9.6462300000        8.7516800000        2.2497800000
 Pd         8.2681900000        1.5912100000        2.2498000000
 Pd         5.5121300000        6.3648600000        2.2498000000
 Pd        11.0242600000        6.3648600000        2.2498000000
 Pd         9.6462200000        3.9780400000        2.2498000000
 Pd         8.2681900000        6.3648500000        2.2498000000
 Pd         6.8901600000        3.9780400000        2.2498000000
 Pd         8.2682000000       12.7297300000        4.5086400000
 Pd        15.1583700000        0.7956000000        4.5086400000
 Pd         1.3780300000        0.7956000000        4.5086400000
 Pd        16.5364000000        3.1824300000        4.5086400000
 Pd        22.0485300000       12.7297300000        4.5086400000
 Pd        11.0242600000       12.7297300000        4.5086400000
 Pd        13.7803300000        3.1824300000        4.5086700000
 Pd         4.1341000000        0.7956100000        4.5086700000
 Pd         9.6462300000       10.3429000000        4.5086700000
 Pd         6.8901600000       10.3429000000        4.5086700000
 Pd         2.7560600000        3.1824300000        4.5086700000
 Pd        12.4023000000        0.7956100000        4.5086700000
 Pd        11.0242700000        3.1824300000        4.5086700000
 Pd         5.5121300000        3.1824300000        4.5086700000
 Pd         8.2682000000        7.9560800000        4.5086700000
 Pd        19.2924700000       12.7297300000        4.5086800000
 Pd        12.4022900000       10.3429000000        4.5086800000
 Pd        17.9144300000        5.5692500000        4.5086800000
 Pd        15.1583600000        5.5692500000        4.5086800000
 Pd        13.7803300000       12.7297300000        4.5086800000
 Pd        20.6705000000       10.3429000000        4.5086800000
 Pd         5.5121300000        7.9560800000        4.5086900000
 Pd         9.6462300000        0.7956100000        4.5086900000
 Pd         6.8901600000        0.7956100000        4.5086900000
 Pd        12.4023000000        5.5692500000        4.5086900000
 Pd         4.1341000000        5.5692500000        4.5086900000
 Pd        11.0242600000        7.9560800000        4.5086900000
 Pd        15.1583600000       10.3429000000        4.5086900000
 Pd        17.9144300000       10.3429000000        4.5086900000
 Pd        16.5364000000        7.9560800000        4.5086900000
 Pd        16.5364000000       12.7297300000        4.5086700000
 Pd        13.7803300000        7.9560800000        4.5086700000
 Pd        19.2924700000        7.9560800000        4.5086700000
 Pd         9.6462300000        5.5692500000        4.5086900000
 Pd         8.2682000000        3.1824300000        4.5086900000
 Pd         6.8901700000        5.5692500000        4.5086900000
 Pd         8.2718752085        4.7761050474        6.7949304280
 Pd        -0.0015465276       -0.0004467064        6.7822308238
 Pd        15.1576340268        2.3858981784        6.7802418813
 Pd        13.7791845158       -0.0010236049        6.7798741636
 Pd         9.6446235371       11.9345717925        6.7801842060
 Pd         1.3766103271        2.3865557175        6.7823639864
 Pd         2.7547727546       -0.0005161193        6.7824029630
 Pd         6.8884273621       11.9340869249        6.7799074491
 Pd         8.2666396244        9.5470606354        6.7784856072
 Pd        12.4008093942        2.3860709258        6.7785269052
 Pd         4.1318974769        2.3859302297        6.7799378600
 Pd         9.6453487191        2.3896982038        6.7806779204
 Pd         6.8921064756        7.1586552901        6.7804783523
 Pd         9.6452427640        7.1555842621        6.7945313244
 Pd         5.5106521401        4.7732187613        6.7768111377
 Pd        11.0190272074        4.7756571165        6.7948168183
 Pd         6.8890874411        2.3861447188        6.7769975938
 Pd        16.5355710633        4.7732394381        6.7801435612
 Pd        20.6689388475       11.9332597310        6.7806988139
 Pd        12.4010698631       11.9341360819        6.7801716077
 Pd        11.0229330284        9.5468516636        6.7784925143
 Pd        13.7790552633        4.7732349641        6.7780896121
 Pd         5.5115922089        9.5456770844        6.7801550734
 Pd         5.5106501208       -0.0008765011        6.7802011646
 Pd        11.0222474305        0.0003170303        6.7798395846
 Pd         2.7540915299        4.7733385441        6.7800274336
 Pd        12.3987815511        7.1588972917        6.7788054402
 Pd         4.1348989481        7.1600740618        6.7802102255
 Pd         8.2679343827        0.0011272286        6.7802766083
 Pd        13.7792010694        9.5463480230        6.7784906351
 Pd        19.2918320587        9.5466250528        6.7822477281
 Pd        17.9139360034        7.1605552738        6.7807074806
 Pd        15.1576304170       11.9342417151        6.7806778315
 Pd        15.1564206046        7.1607430294        6.7784869991
 Pd        17.9132656039       11.9341291796        6.7821373790
 Pd        16.5358306770        9.5473920310        6.7816358759
 Pd         6.8841136840        3.9745558907        9.0299553662
 Pd         8.2818058469        6.3564137881        9.0732264261
 Pd         9.6442295819        3.9944829518        9.0748387777
 Pd         5.5115886970        6.3624399328        9.0349810713
 Pd         8.2648401631        1.5948593089        9.0363203275
 Pd        11.0102855138        6.3577843337        9.0710282785
 Pd        11.0194468120        1.5959533522        9.0381587123
 Pd         9.6426452953        8.7528613767        9.0348462426
 Pd        12.4002830854        3.9757296350        9.0344928840
 Pd         6.8908198113        8.7466020971        9.0387441444
 Pd         4.1301220122        3.9762002788        9.0369733560
 Pd         5.5074166017        1.5900394980        9.0372143822
 Pd        23.4214297585       13.5232217973        9.0402808043
 Pd         9.6427997250       13.5246953888        9.0417648050
 Pd        16.5334436151        1.5899420346        9.0417785356
 Pd         2.7523277432        1.5901229806        9.0419137556
 Pd         8.2653822713       11.1376721430        9.0380485861
 Pd        13.7775908495        1.5905691185        9.0377469181
 Pd        12.4000959545       13.5233588777        9.0409747736
 Pd        20.6659702377       13.5249818418        9.0390847036
 Pd        11.0193569719       11.1384456029        9.0377515852
 Pd        22.0450294972       11.1362234912        9.0393955782
 Pd        17.9107484665        3.9790263795        9.0409997510
 Pd        15.1549084321        3.9753764875        9.0377226825
 Pd        19.2882539291        6.3647652591        9.0394567532
 Pd        12.3958134622        8.7488005211        9.0354149149
 Pd        13.7736577428        6.3622469660        9.0348597271
 Pd        15.1551311573       13.5241918541        9.0396653200
 Pd        20.6698772693        8.7491624273        9.0405993858
 Pd        17.9107936356       13.5285487386        9.0402511927
 Pd        19.2888184887       11.1377763536        9.0416938079
 Pd        16.5319346388        6.3646899837        9.0388914407
 Pd        13.7768147480       11.1367863196        9.0390494314
 Pd        16.5333431491       11.1376991151        9.0415038686
 Pd        17.9107590625        8.7517233028        9.0415896724
 Pd        15.1521355344        8.7493455180        9.0386773677
 Pd         8.2714450853        3.1962998802       11.3149605616
 Ni         9.6281040069        5.5608691354       11.3299751905
 Pd         6.8990195925        5.5684616021       11.3059985150
 Pd        11.0083075434        3.1988661762       11.3239742944
 Pd         4.1335156466        5.5698702896       11.3269078714
 Pd         5.5097115931        3.1830136375       11.3260381130
 Pd        11.0078170113        7.9380129291       11.3192238717
 Pd         6.8893131847        0.7996862094       11.3275082803
 Pd         5.5126026883        7.9521324411       11.3293891166
 Pd        12.3785834050        5.5663317559       11.3168954141
 Pd         9.6412003502        0.8023490440       11.3294864592
 Pd         8.2738034934        7.9359811191       11.3224850405
 Pd        16.5305571631       12.7302010146       11.3307059243
 Pd        13.7664892239        7.9501351633       11.3257278319
 Pd        19.2877015325        7.9544367934       11.3310214673
 Pd         6.8879553474       10.3338349130       11.3281933015
 Pd        13.7688791458        3.1845669830       11.3291571015
 Pd         9.6412928660       10.3342190058       11.3296171262
 Pd        12.3917166122        0.8012501320       11.3275857775
 Pd         4.1305231474        0.7941714994       11.3315811984
 Pd         2.7513781624        3.1828283054       11.3312199885
 Pd        17.9076455907        5.5674130781       11.3335371433
 Pd        13.7737218197       12.7281475760       11.3333560949
 Pd        19.2869719564       12.7306754036       11.3300085027
 Pd        12.3931165134       10.3326366288       11.3268057113
 Pd        20.6666493308       10.3412631227       11.3310726799
 Pd        15.1438584548        5.5691988391       11.3263978281
 Pd         8.2618984916       12.7256354182       11.3304299647
 Pd        15.1501023058        0.7948703613       11.3303506340
 Pd         1.3721593065        0.7938558766       11.3339945931
 Pd        22.0437051842       12.7288818133       11.3324247578
 Pd        11.0191564341       12.7251024481       11.3309569557
 Pd        16.5284220831        3.1829798554       11.3308702152
 Pd        16.5284883711        7.9540495023       11.3293716203
 Pd        17.9090157892       10.3422290251       11.3337551011
 Pd        15.1506713001       10.3403174411       11.3294279288
  N         9.7421210598        5.6067533537       13.2983893090
  C         8.5590391747        5.2397729097       14.1184188666
  H        10.5387710169        4.9966607640       13.5301234802
  H         7.7218826201        5.8983627627       13.8495443727
  H         8.7752225897        5.3334429073       15.1930223669
  H         8.2712474956        4.2064023019       13.8853730384
  H        10.0445359460        6.5670619285       13.5167262390
