# Supplementary material for: Single Atom Alloys Segregation in the Presence of Ligands
Source: J Phys Chem C Nanomater Interfaces. 2023 Nov 13;127(46):22790–8. doi: 10.1021/acs.jpcc.3c05827 (PMC10683009; doi:10.1021/acs.jpcc.3c05827)
Supplement: Supplementary file 2 — jp3c05827_si_002.zip [file jp3c05827_si_002.zip › xyz/RNH2/111/pd/pd111aunh2.txt]

     223

 Pd         2.7560600000       -0.0000100000       -0.0413100000
 Pd        16.5363900000        9.5472900000       -0.0412900000
 Pd        11.0242500000       -0.0000100000       -0.0413100000
 Pd        12.4022800000        2.3868200000       -0.0412900000
 Pd         8.2681900000        9.5472800000       -0.0412900000
 Pd         9.6462200000       11.9341100000       -0.0413100000
 Pd        16.5363900000        4.7736500000       -0.0413000000
 Pd         5.5121200000        4.7736400000       -0.0412700000
 Pd         8.2681900000        4.7736400000       -0.0413000000
 Pd        11.0242600000        9.5472800000       -0.0413200000
 Pd         4.1340900000        2.3868200000       -0.0412900000
 Pd         8.2681900000       -0.0000100000       -0.0412800000
 Pd        13.7803100000       -0.0000100000       -0.0413100000
 Pd        -0.0000100000       -0.0000100000       -0.0413500000
 Pd        19.2924500000        9.5472800000       -0.0412800000
 Pd        15.1583500000        7.1604700000       -0.0412800000
 Pd        15.1583600000       11.9341100000       -0.0412800000
 Pd         4.1340900000        7.1604600000       -0.0412800000
 Pd        17.9144200000        7.1604700000       -0.0412800000
 Pd         2.7560600000        4.7736400000       -0.0413200000
 Pd        11.0242500000        4.7736400000       -0.0412700000
 Pd         5.5121300000       -0.0000100000       -0.0413200000
 Pd         9.6462200000        7.1604600000       -0.0412700000
 Pd        13.7803200000        4.7736400000       -0.0413200000
 Pd         6.8901500000       11.9341100000       -0.0413100000
 Pd        17.9144200000       11.9341100000       -0.0412800000
 Pd         1.3780200000        2.3868200000       -0.0413100000
 Pd        12.4022900000        7.1604600000       -0.0412800000
 Pd        13.7803200000        9.5472900000       -0.0412800000
 Pd         6.8901500000        7.1604600000       -0.0412700000
 Pd        20.6704800000       11.9341100000       -0.0413000000
 Pd        15.1583500000        2.3868200000       -0.0413100000
 Pd        12.4022900000       11.9341100000       -0.0413000000
 Pd         5.5121200000        9.5472800000       -0.0413100000
 Pd         6.8901600000        2.3868200000       -0.0412700000
 Pd         9.6462200000        2.3868200000       -0.0412700000
 Pd         9.6462200000       13.5253300000        2.2497400000
 Pd        16.5363900000        1.5912100000        2.2497400000
 Pd        23.4265600000       13.5253300000        2.2497400000
 Pd        13.7803200000        1.5912100000        2.2497600000
 Pd         8.2681900000       11.1385000000        2.2497600000
 Pd         2.7560600000        1.5912100000        2.2497600000
 Pd        22.0485200000       11.1385000000        2.2497700000
 Pd        20.6704900000       13.5253300000        2.2497700000
 Pd        12.4023000000       13.5253300000        2.2497700000
 Pd        17.9144300000        3.9780400000        2.2497700000
 Pd        11.0242600000       11.1385000000        2.2497700000
 Pd        15.1583600000        3.9780400000        2.2497700000
 Pd        16.5363900000       11.1385000000        2.2498000000
 Pd        17.9144200000        8.7516800000        2.2498000000
 Pd        15.1583600000        8.7516800000        2.2498000000
 Pd        13.7803300000       11.1385100000        2.2497900000
 Pd        16.5363900000        6.3648600000        2.2497900000
 Pd        19.2924600000       11.1385000000        2.2497900000
 Pd        20.6704900000        8.7516800000        2.2497900000
 Pd        15.1583600000       13.5253300000        2.2497900000
 Pd        13.7803300000        6.3648600000        2.2497900000
 Pd        17.9144300000       13.5253300000        2.2497900000
 Pd        19.2924600000        6.3648600000        2.2497900000
 Pd        12.4022900000        8.7516800000        2.2497900000
 Pd         6.8901600000        8.7516800000        2.2497800000
 Pd         5.5121300000        1.5912100000        2.2497800000
 Pd        11.0242600000        1.5912100000        2.2497800000
 Pd        12.4022900000        3.9780400000        2.2497800000
 Pd         4.1340900000        3.9780400000        2.2497800000
 Pd         9.6462300000        8.7516800000        2.2497800000
 Pd         8.2681900000        1.5912100000        2.2498000000
 Pd         5.5121300000        6.3648600000        2.2498000000
 Pd        11.0242600000        6.3648600000        2.2498000000
 Pd         9.6462200000        3.9780400000        2.2498000000
 Pd         8.2681900000        6.3648500000        2.2498000000
 Pd         6.8901600000        3.9780400000        2.2498000000
 Pd         8.2682000000       12.7297300000        4.5086400000
 Pd        15.1583700000        0.7956000000        4.5086400000
 Pd         1.3780300000        0.7956000000        4.5086400000
 Pd        16.5364000000        3.1824300000        4.5086400000
 Pd        22.0485300000       12.7297300000        4.5086400000
 Pd        11.0242600000       12.7297300000        4.5086400000
 Pd        13.7803300000        3.1824300000        4.5086700000
 Pd         4.1341000000        0.7956100000        4.5086700000
 Pd         9.6462300000       10.3429000000        4.5086700000
 Pd         6.8901600000       10.3429000000        4.5086700000
 Pd         2.7560600000        3.1824300000        4.5086700000
 Pd        12.4023000000        0.7956100000        4.5086700000
 Pd        11.0242700000        3.1824300000        4.5086700000
 Pd         5.5121300000        3.1824300000        4.5086700000
 Pd         8.2682000000        7.9560800000        4.5086700000
 Pd        19.2924700000       12.7297300000        4.5086800000
 Pd        12.4022900000       10.3429000000        4.5086800000
 Pd        17.9144300000        5.5692500000        4.5086800000
 Pd        15.1583600000        5.5692500000        4.5086800000
 Pd        13.7803300000       12.7297300000        4.5086800000
 Pd        20.6705000000       10.3429000000        4.5086800000
 Pd         5.5121300000        7.9560800000        4.5086900000
 Pd         9.6462300000        0.7956100000        4.5086900000
 Pd         6.8901600000        0.7956100000        4.5086900000
 Pd        12.4023000000        5.5692500000        4.5086900000
 Pd         4.1341000000        5.5692500000        4.5086900000
 Pd        11.0242600000        7.9560800000        4.5086900000
 Pd        15.1583600000       10.3429000000        4.5086900000
 Pd        17.9144300000       10.3429000000        4.5086900000
 Pd        16.5364000000        7.9560800000        4.5086900000
 Pd        16.5364000000       12.7297300000        4.5086700000
 Pd        13.7803300000        7.9560800000        4.5086700000
 Pd        19.2924700000        7.9560800000        4.5086700000
 Pd         9.6462300000        5.5692500000        4.5086900000
 Pd         8.2682000000        3.1824300000        4.5086900000
 Pd         6.8901700000        5.5692500000        4.5086900000
 Pd         8.2713176296        4.7753732463        6.7959625952
 Pd        -0.0006411344       -0.0002580299        6.7828748645
 Pd        15.1580709384        2.3864234572        6.7812636485
 Pd        13.7791844499        0.0000664664        6.7803381759
 Pd         9.6456632982       11.9342279642        6.7811832118
 Pd         1.3774147989        2.3866168392        6.7831023391
 Pd         2.7555039203       -0.0003510848        6.7831302799
 Pd         6.8896669049       11.9331126619        6.7803003316
 Pd         8.2693457646        9.5459598257        6.7809434702
 Pd        12.4015385411        2.3884712313        6.7810219979
 Pd         4.1330940395        2.3862247452        6.7812488834
 Pd         9.6457947765        2.3947197457        6.7841155305
 Pd         6.8971822791        7.1559587539        6.7842257054
 Pd         9.6459105622        7.1566611663        6.7965237880
 Pd         5.5131430563        4.7724908942        6.7800453138
 Pd        11.0208269975        4.7751397375        6.7967266292
 Pd         6.8899236122        2.3879675546        6.7800024367
 Pd        16.5355994818        4.7738456448        6.7804845411
 Pd        20.6699671326       11.9336345516        6.7789731678
 Pd        12.4020499587       11.9333521538        6.7804072577
 Pd        11.0228672226        9.5458349787        6.7807182930
 Pd        13.7783365262        4.7731530603        6.7807679191
 Pd         5.5147349468        9.5435391951        6.7796705232
 Pd         5.5122519111       -0.0000941818        6.7804078745
 Pd        11.0223806033        0.0037577604        6.7794831708
 Pd         2.7560915078        4.7737869783        6.7803789836
 Pd        12.3961616864        7.1569337402        6.7820950960
 Pd         4.1382598764        7.1595841558        6.7794246257
 Pd         8.2695209841        0.0036796338        6.7794488600
 Pd        13.7783004532        9.5445053009        6.7787446063
 Pd        19.2941548841        9.5461950849        6.7796068745
 Pd        17.9145825700        7.1607583509        6.7790019655
 Pd        15.1586679794       11.9340010158        6.7789027118
 Pd        15.1548744931        7.1600919814        6.7787973752
 Pd        17.9144268292       11.9357921301        6.7795074059
 Pd        16.5353220318        9.5465596059        6.7793287487
 Pd         6.8860997862        3.9749369660        9.0430647939
 Pd         8.2672392143        6.3652930776        9.0725197305
 Pd         9.6459866178        3.9760431717        9.0730052897
 Pd         5.5078681295        6.3652304812        9.0361827031
 Pd         8.2664140924        1.5879289542        9.0368240288
 Pd        11.0290895130        6.3674166549        9.0699729309
 Pd        11.0235618451        1.5891954203        9.0381993958
 Pd         9.6457681776        8.7547661973        9.0457563078
 Pd        12.4046704816        3.9760022602        9.0461045508
 Pd         6.8880367062        8.7518953734        9.0384301853
 Pd         4.1312608915        3.9767389912        9.0399579651
 Pd         5.5094746616        1.5892160891        9.0400152506
 Pd        23.4243337555       13.5239481802        9.0412811596
 Pd         9.6450376951       13.5250302720        9.0436056891
 Pd        16.5356335597        1.5902807748        9.0435739543
 Pd         2.7547424625        1.5904665472        9.0440282426
 Pd         8.2667816647       11.1394179640        9.0401829459
 Pd        13.7805571914        1.5894850443        9.0401348615
 Pd        12.4023757572       13.5241927407        9.0416617409
 Pd        20.6684416533       13.5224669288        9.0376625690
 Pd        11.0234183879       11.1401290523        9.0397827224
 Pd        22.0450626433       11.1380731617        9.0377804046
 Pd        17.9135041566        3.9788478982        9.0417070327
 Pd        15.1593427044        3.9765337948        9.0399361947
 Pd        19.2893219955        6.3663531030        9.0378931402
 Pd        12.4042172752        8.7536565484        9.0364188661
 Pd        13.7828712570        6.3654005101        9.0365702869
 Pd        15.1580812833       13.5221134166        9.0378301745
 Pd        20.6689771869        8.7516083085        9.0388306612
 Pd        17.9135952408       13.5241690049        9.0384672371
 Pd        19.2907567494       11.1374722202        9.0379254598
 Pd        16.5373863400        6.3665822349        9.0375375569
 Pd        13.7822044196       11.1387344439        9.0375032263
 Pd        16.5371251591       11.1377126421        9.0378122077
 Pd        17.9140180705        8.7528343267        9.0379309125
 Pd        15.1591563953        8.7521932132        9.0376236325
 Pd         8.2413994109        3.1401952916       11.3314132231
 Au         9.6448459174        5.5687753435       11.4582710033
 Pd         6.8387170092        5.5673802209       11.3263437613
 Pd        11.0488097513        3.1410615815       11.3370385914
 Pd         4.1142850480        5.5691761852       11.3303260303
 Pd         5.4993426119        3.1749225831       11.3334344475
 Pd        11.0455242157        7.9990218493       11.3340108951
 Pd         6.8805607240        0.7793067395       11.3302565679
 Pd         5.5029099070        7.9604080795       11.3298908504
 Pd        12.4503310669        5.5662796033       11.3344471821
 Pd         9.6452685553        0.7858143349       11.3293327745
 Pd         8.2447959551        7.9984465047       11.3362732950
 Pd        16.5346587512       12.7245810140       11.3304444361
 Pd        13.7867592567        7.9599174445       11.3274152711
 Pd        19.2869974278        7.9572839439       11.3308225685
 Pd         6.8798111694       10.3577627623       11.3307342254
 Pd        13.7906988086        3.1751632358       11.3344125851
 Pd         9.6453911568       10.3556706812       11.3343537188
 Pd        12.4098802912        0.7794319220       11.3305026265
 Pd         4.1288556431        0.7914888870       11.3362036055
 Pd         2.7498961822        3.1799575637       11.3359779050
 Pd        17.9129184051        5.5683066847       11.3360004961
 Pd        13.7788404180       12.7291962395       11.3357850957
 Pd        19.2915436331       12.7245388082       11.3301929629
 Pd        12.4101958896       10.3575407738       11.3297045445
 Pd        20.6655237335       10.3448680820       11.3307806249
 Pd        15.1751272902        5.5687705878       11.3297563876
 Pd         8.2660119087       12.7343517153       11.3353607479
 Pd        15.1611593818        0.7914926800       11.3353030209
 Pd         1.3767759360        0.7948686208       11.3390785057
 Pd        22.0472332882       12.7290811334       11.3349173220
 Pd        11.0240474495       12.7343330698       11.3354093023
 Pd        16.5402080907        3.1798815821       11.3354477918
 Pd        16.5390919893        7.9573045318       11.3299474373
 Pd        17.9131770195       10.3422707672       11.3330484097
 Pd        15.1607005100       10.3447824985       11.3298257634
  N         9.7312471408        5.6110673816       13.8029391569
  C         8.4830413704        5.2212781999       14.4887240040
  H        10.5109988770        4.9921046221       14.0470860543
  H         7.6763516210        5.8908906465       14.1631312399
  H         8.5763017776        5.2651893834       15.5847441262
  H         8.2141280412        4.2019986682       14.1840029908
  H        10.0122447412        6.5690615714       14.0355938375
