# Supplementary material for: Single Atom Alloys Segregation in the Presence of Ligands
Source: J Phys Chem C Nanomater Interfaces. 2023 Nov 13;127(46):22790–8. doi: 10.1021/acs.jpcc.3c05827 (PMC10683009; doi:10.1021/acs.jpcc.3c05827)
Supplement: Supplementary file 2 — jp3c05827_si_002.zip [file jp3c05827_si_002.zip › xyz/RNH2/111/pd/pd111nh2.txt]

     223

 Pd         2.7560600000       -0.0000100000       -0.0413100000
 Pd        16.5363900000        9.5472900000       -0.0412900000
 Pd        11.0242500000       -0.0000100000       -0.0413100000
 Pd        12.4022800000        2.3868200000       -0.0412900000
 Pd         8.2681900000        9.5472800000       -0.0412900000
 Pd         9.6462200000       11.9341100000       -0.0413100000
 Pd        16.5363900000        4.7736500000       -0.0413000000
 Pd         5.5121200000        4.7736400000       -0.0412700000
 Pd         8.2681900000        4.7736400000       -0.0413000000
 Pd        11.0242600000        9.5472800000       -0.0413200000
 Pd         4.1340900000        2.3868200000       -0.0412900000
 Pd         8.2681900000       -0.0000100000       -0.0412800000
 Pd        13.7803100000       -0.0000100000       -0.0413100000
 Pd        -0.0000100000       -0.0000100000       -0.0413500000
 Pd        19.2924500000        9.5472800000       -0.0412800000
 Pd        15.1583500000        7.1604700000       -0.0412800000
 Pd        15.1583600000       11.9341100000       -0.0412800000
 Pd         4.1340900000        7.1604600000       -0.0412800000
 Pd        17.9144200000        7.1604700000       -0.0412800000
 Pd         2.7560600000        4.7736400000       -0.0413200000
 Pd        11.0242500000        4.7736400000       -0.0412700000
 Pd         5.5121300000       -0.0000100000       -0.0413200000
 Pd         9.6462200000        7.1604600000       -0.0412700000
 Pd        13.7803200000        4.7736400000       -0.0413200000
 Pd         6.8901500000       11.9341100000       -0.0413100000
 Pd        17.9144200000       11.9341100000       -0.0412800000
 Pd         1.3780200000        2.3868200000       -0.0413100000
 Pd        12.4022900000        7.1604600000       -0.0412800000
 Pd        13.7803200000        9.5472900000       -0.0412800000
 Pd         6.8901500000        7.1604600000       -0.0412700000
 Pd        20.6704800000       11.9341100000       -0.0413000000
 Pd        15.1583500000        2.3868200000       -0.0413100000
 Pd        12.4022900000       11.9341100000       -0.0413000000
 Pd         5.5121200000        9.5472800000       -0.0413100000
 Pd         6.8901600000        2.3868200000       -0.0412700000
 Pd         9.6462200000        2.3868200000       -0.0412700000
 Pd         9.6462200000       13.5253300000        2.2497400000
 Pd        16.5363900000        1.5912100000        2.2497400000
 Pd        23.4265600000       13.5253300000        2.2497400000
 Pd        13.7803200000        1.5912100000        2.2497600000
 Pd         8.2681900000       11.1385000000        2.2497600000
 Pd         2.7560600000        1.5912100000        2.2497600000
 Pd        22.0485200000       11.1385000000        2.2497700000
 Pd        20.6704900000       13.5253300000        2.2497700000
 Pd        12.4023000000       13.5253300000        2.2497700000
 Pd        17.9144300000        3.9780400000        2.2497700000
 Pd        11.0242600000       11.1385000000        2.2497700000
 Pd        15.1583600000        3.9780400000        2.2497700000
 Pd        16.5363900000       11.1385000000        2.2498000000
 Pd        17.9144200000        8.7516800000        2.2498000000
 Pd        15.1583600000        8.7516800000        2.2498000000
 Pd        13.7803300000       11.1385100000        2.2497900000
 Pd        16.5363900000        6.3648600000        2.2497900000
 Pd        19.2924600000       11.1385000000        2.2497900000
 Pd        20.6704900000        8.7516800000        2.2497900000
 Pd        15.1583600000       13.5253300000        2.2497900000
 Pd        13.7803300000        6.3648600000        2.2497900000
 Pd        17.9144300000       13.5253300000        2.2497900000
 Pd        19.2924600000        6.3648600000        2.2497900000
 Pd        12.4022900000        8.7516800000        2.2497900000
 Pd         6.8901600000        8.7516800000        2.2497800000
 Pd         5.5121300000        1.5912100000        2.2497800000
 Pd        11.0242600000        1.5912100000        2.2497800000
 Pd        12.4022900000        3.9780400000        2.2497800000
 Pd         4.1340900000        3.9780400000        2.2497800000
 Pd         9.6462300000        8.7516800000        2.2497800000
 Pd         8.2681900000        1.5912100000        2.2498000000
 Pd         5.5121300000        6.3648600000        2.2498000000
 Pd        11.0242600000        6.3648600000        2.2498000000
 Pd         9.6462200000        3.9780400000        2.2498000000
 Pd         8.2681900000        6.3648500000        2.2498000000
 Pd         6.8901600000        3.9780400000        2.2498000000
 Pd         8.2682000000       12.7297300000        4.5086400000
 Pd        15.1583700000        0.7956000000        4.5086400000
 Pd         1.3780300000        0.7956000000        4.5086400000
 Pd        16.5364000000        3.1824300000        4.5086400000
 Pd        22.0485300000       12.7297300000        4.5086400000
 Pd        11.0242600000       12.7297300000        4.5086400000
 Pd        13.7803300000        3.1824300000        4.5086700000
 Pd         4.1341000000        0.7956100000        4.5086700000
 Pd         9.6462300000       10.3429000000        4.5086700000
 Pd         6.8901600000       10.3429000000        4.5086700000
 Pd         2.7560600000        3.1824300000        4.5086700000
 Pd        12.4023000000        0.7956100000        4.5086700000
 Pd        11.0242700000        3.1824300000        4.5086700000
 Pd         5.5121300000        3.1824300000        4.5086700000
 Pd         8.2682000000        7.9560800000        4.5086700000
 Pd        19.2924700000       12.7297300000        4.5086800000
 Pd        12.4022900000       10.3429000000        4.5086800000
 Pd        17.9144300000        5.5692500000        4.5086800000
 Pd        15.1583600000        5.5692500000        4.5086800000
 Pd        13.7803300000       12.7297300000        4.5086800000
 Pd        20.6705000000       10.3429000000        4.5086800000
 Pd         5.5121300000        7.9560800000        4.5086900000
 Pd         9.6462300000        0.7956100000        4.5086900000
 Pd         6.8901600000        0.7956100000        4.5086900000
 Pd        12.4023000000        5.5692500000        4.5086900000
 Pd         4.1341000000        5.5692500000        4.5086900000
 Pd        11.0242600000        7.9560800000        4.5086900000
 Pd        15.1583600000       10.3429000000        4.5086900000
 Pd        17.9144300000       10.3429000000        4.5086900000
 Pd        16.5364000000        7.9560800000        4.5086900000
 Pd        16.5364000000       12.7297300000        4.5086700000
 Pd        13.7803300000        7.9560800000        4.5086700000
 Pd        19.2924700000        7.9560800000        4.5086700000
 Pd         9.6462300000        5.5692500000        4.5086900000
 Pd         8.2682000000        3.1824300000        4.5086900000
 Pd         6.8901700000        5.5692500000        4.5086900000
 Pd         8.2700429936        4.7746538362        6.7943523060
 Pd        -0.0025294820       -0.0011366832        6.7828548786
 Pd        15.1565426396        2.3851176507        6.7804651710
 Pd        13.7783964252       -0.0014926290        6.7800912901
 Pd         9.6435435042       11.9337861855        6.7805892192
 Pd         1.3754815849        2.3856099996        6.7830807515
 Pd         2.7533507823       -0.0011668438        6.7830260756
 Pd         6.8879686007       11.9331667230        6.7802483542
 Pd         8.2664736820        9.5457667121        6.7801106187
 Pd        12.3998232439        2.3861561588        6.7800178722
 Pd         4.1307523624        2.3849866861        6.7803793242
 Pd         9.6441739335        2.3882261659        6.7795007603
 Pd         6.8906058050        7.1578871420        6.7792822957
 Pd         9.6441511598        7.1551824451        6.7942712553
 Pd         5.5101339064        4.7717695515        6.7785310945
 Pd        11.0183916384        4.7744516918        6.7945387854
 Pd         6.8878125846        2.3857277862        6.7786269795
 Pd        16.5343681741        4.7719781654        6.7802881861
 Pd        20.6685492420       11.9326124870        6.7807683811
 Pd        12.3994884027       11.9333411059        6.7801009866
 Pd        11.0213920253        9.5457027193        6.7799276112
 Pd        13.7773898079        4.7721356705        6.7798376176
 Pd         5.5113361512        9.5447069095        6.7800616908
 Pd         5.5092754677       -0.0014964993        6.7801828128
 Pd        11.0216787897        0.0000618999        6.7797973940
 Pd         2.7533394607        4.7720421610        6.7802824478
 Pd        12.3984141947        7.1582952813        6.7777640134
 Pd         4.1339425951        7.1586439880        6.7799267241
 Pd         8.2665983867        0.0003566862        6.7798672751
 Pd        13.7776091026        9.5454342855        6.7784676357
 Pd        19.2911414147        9.5456055395        6.7810554238
 Pd        17.9128594444        7.1590961476        6.7806021317
 Pd        15.1562319521       11.9333456605        6.7802900316
 Pd        15.1552714683        7.1591659087        6.7786653328
 Pd        17.9124963330       11.9333296285        6.7809194152
 Pd        16.5346434030        9.5461897641        6.7805128917
 Pd         6.8823357988        3.9725792105        9.0359566114
 Pd         8.2722787883        6.3581206265        9.0674931504
 Pd         9.6417983826        3.9845373063        9.0689462327
 Pd         5.5072943528        6.3619346079        9.0353740153
 Pd         8.2631454565        1.5895969341        9.0364290149
 Pd        11.0155520312        6.3599000864        9.0652779029
 Pd        11.0175158326        1.5910630709        9.0385081610
 Pd         9.6409592605        8.7506645190        9.0404652122
 Pd        12.3982019696        3.9743462265        9.0405717555
 Pd         6.8863493415        8.7460259910        9.0391026407
 Pd         4.1279723170        3.9742616205        9.0380041933
 Pd         5.5054317580        1.5876924076        9.0379882167
 Pd        23.4190948218       13.5210053877        9.0414331136
 Pd         9.6404646177       13.5227122208        9.0425790693
 Pd        16.5310784455        1.5880920452        9.0424749821
 Pd         2.7502430969        1.5883061280        9.0429564570
 Pd         8.2630258377       11.1357123013        9.0389358568
 Pd        13.7752998346        1.5882707512        9.0382280247
 Pd        12.3980645115       13.5214793471        9.0416377916
 Pd        20.6641585057       13.5215375712        9.0389095647
 Pd        11.0177021323       11.1366937660        9.0382321648
 Pd        22.0421030641       11.1347614468        9.0393029113
 Pd        17.9088707519        3.9772090636        9.0421269521
 Pd        15.1531975852        3.9737168227        9.0381865916
 Pd        19.2856313128        6.3630380386        9.0392338177
 Pd        12.3965652917        8.7482020414        9.0360366543
 Pd        13.7739403998        6.3616869390        9.0363797938
 Pd        15.1531606014       13.5210619559        9.0388488765
 Pd        20.6659819438        8.7482414869        9.0394768758
 Pd        17.9090848596       13.5237086476        9.0389165245
 Pd        19.2863835617       11.1350758677        9.0406703455
 Pd        16.5312566584        6.3630194055        9.0387171603
 Pd        13.7758799512       11.1356106344        9.0382056278
 Pd        16.5321290820       11.1352600120        9.0401610929
 Pd        17.9090903151        8.7500677861        9.0405416454
 Pd        15.1525095451        8.7484655979        9.0374847537
 Pd         8.2543000359        3.1645336340       11.3275325894
 Pd         9.6366762606        5.5655118088       11.4136654142
 Pd         6.8652756222        5.5667454081       11.3197746160
 Pd        11.0216290314        3.1664520786       11.3361749226
 Pd         4.1228578966        5.5661366111       11.3265312058
 Pd         5.4994670370        3.1753450667       11.3298599224
 Pd        11.0236952370        7.9640794024       11.3321594079
 Pd         6.8819840517        0.7892137539       11.3265556146
 Pd         5.5008746247        7.9540715547       11.3301630258
 Pd        12.4075092430        5.5655086999       11.3331701271
 Pd         9.6386231183        0.7880360074       11.3295627465
 Pd         8.2531842115        7.9629983757       11.3352007450
 Pd        16.5276880852       12.7241108500       11.3303405269
 Pd        13.7741751761        7.9530549282       11.3267282336
 Pd        19.2826491356        7.9521748688       11.3311037690
 Pd         6.8803250683       10.3392433477       11.3275538469
 Pd        13.7752219279        3.1763909148       11.3318392800
 Pd         9.6387136843       10.3425753755       11.3327403609
 Pd        12.3938938404        0.7895954809       11.3265211663
 Pd         4.1254336287        0.7901229473       11.3331446553
 Pd         2.7466002705        3.1783565055       11.3331060470
 Pd        17.9054277353        5.5638494141       11.3361435686
 Pd        13.7708980270       12.7257754165       11.3350551604
 Pd        19.2843807195       12.7240382658       11.3301083745
 Pd        12.3950349794       10.3387655479       11.3254482497
 Pd        20.6612597656       10.3393901587       11.3312045552
 Pd        15.1502879209        5.5654830412       11.3255352059
 Pd         8.2590953015       12.7258119004       11.3322266481
 Pd        15.1499674819        0.7902759917       11.3316853310
 Pd         1.3694273055        0.7910704121       11.3361916772
 Pd        22.0411063917       12.7257175254       11.3354528651
 Pd        11.0163512458       12.7258878803       11.3322538018
 Pd        16.5285233345        3.1781784403       11.3322279379
 Pd        16.5288838744        7.9519735649       11.3293373680
 Pd        17.9062159410       10.3386797148       11.3348483676
 Pd        15.1506928191       10.3392852955       11.3288179129
  N         9.7237715707        5.6106269547       13.5601177797
  C         8.5077917442        5.2283133355       14.3174746170
  H        10.5113017330        5.0000488576       13.7988442982
  H         7.6856421220        5.8965757716       14.0297954006
  H         8.6736415577        5.2909876028       15.4043629314
  H         8.2252264148        4.2039892233       14.0437586062
  H        10.0089533701        6.5688457274       13.7853550510
