# Supplementary material for: Single Atom Alloys Segregation in the Presence of Ligands
Source: J Phys Chem C Nanomater Interfaces. 2023 Nov 13;127(46):22790–8. doi: 10.1021/acs.jpcc.3c05827 (PMC10683009; doi:10.1021/acs.jpcc.3c05827)
Supplement: Supplementary file 2 — jp3c05827_si_002.zip [file jp3c05827_si_002.zip › xyz/RNH2/111/pd/pd111ptnh2.txt]

     223

 Pd         2.7560600000       -0.0000100000       -0.0413100000
 Pd        16.5363900000        9.5472900000       -0.0412900000
 Pd        11.0242500000       -0.0000100000       -0.0413100000
 Pd        12.4022800000        2.3868200000       -0.0412900000
 Pd         8.2681900000        9.5472800000       -0.0412900000
 Pd         9.6462200000       11.9341100000       -0.0413100000
 Pd        16.5363900000        4.7736500000       -0.0413000000
 Pd         5.5121200000        4.7736400000       -0.0412700000
 Pd         8.2681900000        4.7736400000       -0.0413000000
 Pd        11.0242600000        9.5472800000       -0.0413200000
 Pd         4.1340900000        2.3868200000       -0.0412900000
 Pd         8.2681900000       -0.0000100000       -0.0412800000
 Pd        13.7803100000       -0.0000100000       -0.0413100000
 Pd        -0.0000100000       -0.0000100000       -0.0413500000
 Pd        19.2924500000        9.5472800000       -0.0412800000
 Pd        15.1583500000        7.1604700000       -0.0412800000
 Pd        15.1583600000       11.9341100000       -0.0412800000
 Pd         4.1340900000        7.1604600000       -0.0412800000
 Pd        17.9144200000        7.1604700000       -0.0412800000
 Pd         2.7560600000        4.7736400000       -0.0413200000
 Pd        11.0242500000        4.7736400000       -0.0412700000
 Pd         5.5121300000       -0.0000100000       -0.0413200000
 Pd         9.6462200000        7.1604600000       -0.0412700000
 Pd        13.7803200000        4.7736400000       -0.0413200000
 Pd         6.8901500000       11.9341100000       -0.0413100000
 Pd        17.9144200000       11.9341100000       -0.0412800000
 Pd         1.3780200000        2.3868200000       -0.0413100000
 Pd        12.4022900000        7.1604600000       -0.0412800000
 Pd        13.7803200000        9.5472900000       -0.0412800000
 Pd         6.8901500000        7.1604600000       -0.0412700000
 Pd        20.6704800000       11.9341100000       -0.0413000000
 Pd        15.1583500000        2.3868200000       -0.0413100000
 Pd        12.4022900000       11.9341100000       -0.0413000000
 Pd         5.5121200000        9.5472800000       -0.0413100000
 Pd         6.8901600000        2.3868200000       -0.0412700000
 Pd         9.6462200000        2.3868200000       -0.0412700000
 Pd         9.6462200000       13.5253300000        2.2497400000
 Pd        16.5363900000        1.5912100000        2.2497400000
 Pd        23.4265600000       13.5253300000        2.2497400000
 Pd        13.7803200000        1.5912100000        2.2497600000
 Pd         8.2681900000       11.1385000000        2.2497600000
 Pd         2.7560600000        1.5912100000        2.2497600000
 Pd        22.0485200000       11.1385000000        2.2497700000
 Pd        20.6704900000       13.5253300000        2.2497700000
 Pd        12.4023000000       13.5253300000        2.2497700000
 Pd        17.9144300000        3.9780400000        2.2497700000
 Pd        11.0242600000       11.1385000000        2.2497700000
 Pd        15.1583600000        3.9780400000        2.2497700000
 Pd        16.5363900000       11.1385000000        2.2498000000
 Pd        17.9144200000        8.7516800000        2.2498000000
 Pd        15.1583600000        8.7516800000        2.2498000000
 Pd        13.7803300000       11.1385100000        2.2497900000
 Pd        16.5363900000        6.3648600000        2.2497900000
 Pd        19.2924600000       11.1385000000        2.2497900000
 Pd        20.6704900000        8.7516800000        2.2497900000
 Pd        15.1583600000       13.5253300000        2.2497900000
 Pd        13.7803300000        6.3648600000        2.2497900000
 Pd        17.9144300000       13.5253300000        2.2497900000
 Pd        19.2924600000        6.3648600000        2.2497900000
 Pd        12.4022900000        8.7516800000        2.2497900000
 Pd         6.8901600000        8.7516800000        2.2497800000
 Pd         5.5121300000        1.5912100000        2.2497800000
 Pd        11.0242600000        1.5912100000        2.2497800000
 Pd        12.4022900000        3.9780400000        2.2497800000
 Pd         4.1340900000        3.9780400000        2.2497800000
 Pd         9.6462300000        8.7516800000        2.2497800000
 Pd         8.2681900000        1.5912100000        2.2498000000
 Pd         5.5121300000        6.3648600000        2.2498000000
 Pd        11.0242600000        6.3648600000        2.2498000000
 Pd         9.6462200000        3.9780400000        2.2498000000
 Pd         8.2681900000        6.3648500000        2.2498000000
 Pd         6.8901600000        3.9780400000        2.2498000000
 Pd         8.2682000000       12.7297300000        4.5086400000
 Pd        15.1583700000        0.7956000000        4.5086400000
 Pd         1.3780300000        0.7956000000        4.5086400000
 Pd        16.5364000000        3.1824300000        4.5086400000
 Pd        22.0485300000       12.7297300000        4.5086400000
 Pd        11.0242600000       12.7297300000        4.5086400000
 Pd        13.7803300000        3.1824300000        4.5086700000
 Pd         4.1341000000        0.7956100000        4.5086700000
 Pd         9.6462300000       10.3429000000        4.5086700000
 Pd         6.8901600000       10.3429000000        4.5086700000
 Pd         2.7560600000        3.1824300000        4.5086700000
 Pd        12.4023000000        0.7956100000        4.5086700000
 Pd        11.0242700000        3.1824300000        4.5086700000
 Pd         5.5121300000        3.1824300000        4.5086700000
 Pd         8.2682000000        7.9560800000        4.5086700000
 Pd        19.2924700000       12.7297300000        4.5086800000
 Pd        12.4022900000       10.3429000000        4.5086800000
 Pd        17.9144300000        5.5692500000        4.5086800000
 Pd        15.1583600000        5.5692500000        4.5086800000
 Pd        13.7803300000       12.7297300000        4.5086800000
 Pd        20.6705000000       10.3429000000        4.5086800000
 Pd         5.5121300000        7.9560800000        4.5086900000
 Pd         9.6462300000        0.7956100000        4.5086900000
 Pd         6.8901600000        0.7956100000        4.5086900000
 Pd        12.4023000000        5.5692500000        4.5086900000
 Pd         4.1341000000        5.5692500000        4.5086900000
 Pd        11.0242600000        7.9560800000        4.5086900000
 Pd        15.1583600000       10.3429000000        4.5086900000
 Pd        17.9144300000       10.3429000000        4.5086900000
 Pd        16.5364000000        7.9560800000        4.5086900000
 Pd        16.5364000000       12.7297300000        4.5086700000
 Pd        13.7803300000        7.9560800000        4.5086700000
 Pd        19.2924700000        7.9560800000        4.5086700000
 Pd         9.6462300000        5.5692500000        4.5086900000
 Pd         8.2682000000        3.1824300000        4.5086900000
 Pd         6.8901700000        5.5692500000        4.5086900000
 Pd         8.2707065832        4.7751734151        6.7923588098
 Pd        -0.0012841034       -0.0005385849        6.7819468466
 Pd        15.1576043528        2.3857553583        6.7802646833
 Pd        13.7797673333       -0.0009467876        6.7800163345
 Pd         9.6446507048       11.9342169474        6.7801770346
 Pd         1.3766982491        2.3861554220        6.7821314822
 Pd         2.7546913040       -0.0006479065        6.7821603099
 Pd         6.8889234275       11.9342149527        6.7800518342
 Pd         8.2669441893        9.5471029804        6.7799567601
 Pd        12.4013332864        2.3860967007        6.7800653035
 Pd         4.1321168478        2.3857425261        6.7799248144
 Pd         9.6453483078        2.3887291853        6.7803825318
 Pd         6.8913224398        7.1587994716        6.7800261269
 Pd         9.6449986169        7.1565556224        6.7922341335
 Pd         5.5104878248        4.7725981716        6.7782419246
 Pd        11.0200578788        4.7746020674        6.7925429235
 Pd         6.8887033104        2.3859337768        6.7784423470
 Pd        16.5355792659        4.7724050714        6.7802983399
 Pd        20.6693131866       11.9333223598        6.7802231028
 Pd        12.4006039980       11.9341811950        6.7802071330
 Pd        11.0225949960        9.5468088081        6.7799686667
 Pd        13.7790299782        4.7726369409        6.7799742726
 Pd         5.5120636226        9.5460036896        6.7804538140
 Pd         5.5102060748       -0.0009939416        6.7802886093
 Pd        11.0230760573        0.0004318294        6.7802357003
 Pd         2.7540054725        4.7725491660        6.7801079643
 Pd        12.3994824005        7.1590033794        6.7785341155
 Pd         4.1343446180        7.1591499065        6.7804143711
 Pd         8.2671947598        0.0009559003        6.7805536694
 Pd        13.7784716779        9.5465711991        6.7790821991
 Pd        19.2914466899        9.5464552719        6.7810289735
 Pd        17.9136073427        7.1597618147        6.7801819017
 Pd        15.1571457148       11.9340692109        6.7801177401
 Pd        15.1564854303        7.1595006484        6.7791993090
 Pd        17.9131799954       11.9337349332        6.7809420284
 Pd        16.5356246599        9.5470354138        6.7805295049
 Pd         6.8803600767        3.9719522278        9.0343743886
 Pd         8.2724583024        6.3603286609        9.0628251182
 Pd         9.6431147240        3.9844191546        9.0644723927
 Pd         5.5078831273        6.3637934006        9.0363161871
 Pd         8.2646345705        1.5903546065        9.0379323737
 Pd        11.0182613553        6.3620732598        9.0600981833
 Pd        11.0191671522        1.5920475104        9.0398282946
 Pd         9.6423673520        8.7558042412        9.0392172829
 Pd        12.4029235046        3.9737407275        9.0394885793
 Pd         6.8873940219        8.7479298434        9.0402604099
 Pd         4.1295167080        3.9752798682        9.0380990944
 Pd         5.5069389072        1.5891055103        9.0383855546
 Pd        23.4218732672       13.5230602595        9.0414276485
 Pd         9.6428776546       13.5244187055        9.0412821231
 Pd        16.5336376639        1.5893937148        9.0413057824
 Pd         2.7523450736        1.5894947365        9.0416194077
 Pd         8.2653651831       11.1376884523        9.0391884088
 Pd        13.7778556750        1.5900459991        9.0389263813
 Pd        12.3998467616       13.5229651727        9.0420541189
 Pd        20.6671679279       13.5239948247        9.0394726863
 Pd        11.0191596457       11.1383407054        9.0387361676
 Pd        22.0450752236       11.1371392734        9.0397489060
 Pd        17.9106155601        3.9779300552        9.0421272796
 Pd        15.1549507996        3.9744381293        9.0389582271
 Pd        19.2868237846        6.3634382643        9.0397746492
 Pd        12.3980668023        8.7495308763        9.0375854932
 Pd        13.7755364857        6.3630365335        9.0377775202
 Pd        15.1540746244       13.5227903923        9.0400362634
 Pd        20.6671816992        8.7501061926        9.0394931990
 Pd        17.9108780231       13.5250562814        9.0393318869
 Pd        19.2887391753       11.1371594221        9.0399990273
 Pd        16.5323009388        6.3630477681        9.0395444727
 Pd        13.7764572895       11.1371813911        9.0394251600
 Pd        16.5330549106       11.1368040395        9.0398407263
 Pd        17.9102290055        8.7507589258        9.0399821143
 Pd        15.1536344408        8.7495633779        9.0381005503
 Pd         8.2603115240        3.1747448824       11.3311658222
 Pt         9.6339038334        5.5653409567       11.3731870069
 Pd         6.8757866927        5.5689877916       11.3222745037
 Pd        11.0183882224        3.1771374537       11.3401337985
 Pd         4.1321972737        5.5675593330       11.3258783115
 Pd         5.5020815329        3.1777850667       11.3316362302
 Pd        11.0188166098        7.9564882384       11.3363376686
 Pd         6.8874524250        0.7981413195       11.3267152822
 Pd         5.5037284183        7.9560663704       11.3294783639
 Pd        12.3977328849        5.5667907676       11.3365132564
 Pd         9.6408396607        0.7914513722       11.3296372277
 Pd         8.2597671318        7.9567198470       11.3389983545
 Pd        16.5304270506       12.7274881127       11.3297991700
 Pd        13.7736024069        7.9536419321       11.3270355855
 Pd        19.2859539516        7.9537665147       11.3299994090
 Pd         6.8878399980       10.3353967077       11.3271545189
 Pd        13.7754553569        3.1795629863       11.3346658801
 Pd         9.6409548943       10.3428694900       11.3348493681
 Pd        12.3931322905        0.7998220802       11.3263911675
 Pd         4.1292920476        0.7926073258       11.3314746465
 Pd         2.7499850092        3.1811264822       11.3310218170
 Pd        17.9068264779        5.5669439273       11.3339380465
 Pd        13.7743144055       12.7264846840       11.3337367153
 Pd        19.2872407546       12.7282266301       11.3291591760
 Pd        12.3921988952       10.3332004300       11.3255557245
 Pd        20.6653473361       10.3413137180       11.3300894656
 Pd        15.1431170768        5.5668101976       11.3256331772
 Pd         8.2623120488       12.7266942076       11.3301682365
 Pd        15.1514071807        0.7939600320       11.3299849217
 Pd         1.3722256476        0.7932688638       11.3329526218
 Pd        22.0432614712       12.7281379923       11.3329656745
 Pd        11.0191209493       12.7257882700       11.3305012277
 Pd        16.5289305838        3.1814017611       11.3305127358
 Pd        16.5288882131        7.9531346187       11.3285818819
 Pd        17.9087821689       10.3408347741       11.3321532333
 Pd        15.1514674426       10.3397239095       11.3284167636
  N         9.7240651762        5.6062133155       13.4990483621
  C         8.5155641611        5.2279315191       14.2743948992
  H        10.5140964192        4.9927721757       13.7367813870
  H         7.6911784370        5.8947300614       13.9918235475
  H         8.7068538863        5.3036607046       15.3549751604
  H         8.2341974615        4.2005847024       14.0132416932
  H        10.0135548200        6.5668184798       13.7244966368
