# Supplementary material for: Single Atom Alloys Segregation in the Presence of Ligands
Source: J Phys Chem C Nanomater Interfaces. 2023 Nov 13;127(46):22790–8. doi: 10.1021/acs.jpcc.3c05827 (PMC10683009; doi:10.1021/acs.jpcc.3c05827)
Supplement: Supplementary file 2 — jp3c05827_si_002.zip [file jp3c05827_si_002.zip › xyz/RNH2/111/pd/pd111agnh2.txt]

     223

 Pd         2.7560600000       -0.0000100000       -0.0413100000
 Pd        16.5363900000        9.5472900000       -0.0412900000
 Pd        11.0242500000       -0.0000100000       -0.0413100000
 Pd        12.4022800000        2.3868200000       -0.0412900000
 Pd         8.2681900000        9.5472800000       -0.0412900000
 Pd         9.6462200000       11.9341100000       -0.0413100000
 Pd        16.5363900000        4.7736500000       -0.0413000000
 Pd         5.5121200000        4.7736400000       -0.0412700000
 Pd         8.2681900000        4.7736400000       -0.0413000000
 Pd        11.0242600000        9.5472800000       -0.0413200000
 Pd         4.1340900000        2.3868200000       -0.0412900000
 Pd         8.2681900000       -0.0000100000       -0.0412800000
 Pd        13.7803100000       -0.0000100000       -0.0413100000
 Pd        -0.0000100000       -0.0000100000       -0.0413500000
 Pd        19.2924500000        9.5472800000       -0.0412800000
 Pd        15.1583500000        7.1604700000       -0.0412800000
 Pd        15.1583600000       11.9341100000       -0.0412800000
 Pd         4.1340900000        7.1604600000       -0.0412800000
 Pd        17.9144200000        7.1604700000       -0.0412800000
 Pd         2.7560600000        4.7736400000       -0.0413200000
 Pd        11.0242500000        4.7736400000       -0.0412700000
 Pd         5.5121300000       -0.0000100000       -0.0413200000
 Pd         9.6462200000        7.1604600000       -0.0412700000
 Pd        13.7803200000        4.7736400000       -0.0413200000
 Pd         6.8901500000       11.9341100000       -0.0413100000
 Pd        17.9144200000       11.9341100000       -0.0412800000
 Pd         1.3780200000        2.3868200000       -0.0413100000
 Pd        12.4022900000        7.1604600000       -0.0412800000
 Pd        13.7803200000        9.5472900000       -0.0412800000
 Pd         6.8901500000        7.1604600000       -0.0412700000
 Pd        20.6704800000       11.9341100000       -0.0413000000
 Pd        15.1583500000        2.3868200000       -0.0413100000
 Pd        12.4022900000       11.9341100000       -0.0413000000
 Pd         5.5121200000        9.5472800000       -0.0413100000
 Pd         6.8901600000        2.3868200000       -0.0412700000
 Pd         9.6462200000        2.3868200000       -0.0412700000
 Pd         9.6462200000       13.5253300000        2.2497400000
 Pd        16.5363900000        1.5912100000        2.2497400000
 Pd        23.4265600000       13.5253300000        2.2497400000
 Pd        13.7803200000        1.5912100000        2.2497600000
 Pd         8.2681900000       11.1385000000        2.2497600000
 Pd         2.7560600000        1.5912100000        2.2497600000
 Pd        22.0485200000       11.1385000000        2.2497700000
 Pd        20.6704900000       13.5253300000        2.2497700000
 Pd        12.4023000000       13.5253300000        2.2497700000
 Pd        17.9144300000        3.9780400000        2.2497700000
 Pd        11.0242600000       11.1385000000        2.2497700000
 Pd        15.1583600000        3.9780400000        2.2497700000
 Pd        16.5363900000       11.1385000000        2.2498000000
 Pd        17.9144200000        8.7516800000        2.2498000000
 Pd        15.1583600000        8.7516800000        2.2498000000
 Pd        13.7803300000       11.1385100000        2.2497900000
 Pd        16.5363900000        6.3648600000        2.2497900000
 Pd        19.2924600000       11.1385000000        2.2497900000
 Pd        20.6704900000        8.7516800000        2.2497900000
 Pd        15.1583600000       13.5253300000        2.2497900000
 Pd        13.7803300000        6.3648600000        2.2497900000
 Pd        17.9144300000       13.5253300000        2.2497900000
 Pd        19.2924600000        6.3648600000        2.2497900000
 Pd        12.4022900000        8.7516800000        2.2497900000
 Pd         6.8901600000        8.7516800000        2.2497800000
 Pd         5.5121300000        1.5912100000        2.2497800000
 Pd        11.0242600000        1.5912100000        2.2497800000
 Pd        12.4022900000        3.9780400000        2.2497800000
 Pd         4.1340900000        3.9780400000        2.2497800000
 Pd         9.6462300000        8.7516800000        2.2497800000
 Pd         8.2681900000        1.5912100000        2.2498000000
 Pd         5.5121300000        6.3648600000        2.2498000000
 Pd        11.0242600000        6.3648600000        2.2498000000
 Pd         9.6462200000        3.9780400000        2.2498000000
 Pd         8.2681900000        6.3648500000        2.2498000000
 Pd         6.8901600000        3.9780400000        2.2498000000
 Pd         8.2682000000       12.7297300000        4.5086400000
 Pd        15.1583700000        0.7956000000        4.5086400000
 Pd         1.3780300000        0.7956000000        4.5086400000
 Pd        16.5364000000        3.1824300000        4.5086400000
 Pd        22.0485300000       12.7297300000        4.5086400000
 Pd        11.0242600000       12.7297300000        4.5086400000
 Pd        13.7803300000        3.1824300000        4.5086700000
 Pd         4.1341000000        0.7956100000        4.5086700000
 Pd         9.6462300000       10.3429000000        4.5086700000
 Pd         6.8901600000       10.3429000000        4.5086700000
 Pd         2.7560600000        3.1824300000        4.5086700000
 Pd        12.4023000000        0.7956100000        4.5086700000
 Pd        11.0242700000        3.1824300000        4.5086700000
 Pd         5.5121300000        3.1824300000        4.5086700000
 Pd         8.2682000000        7.9560800000        4.5086700000
 Pd        19.2924700000       12.7297300000        4.5086800000
 Pd        12.4022900000       10.3429000000        4.5086800000
 Pd        17.9144300000        5.5692500000        4.5086800000
 Pd        15.1583600000        5.5692500000        4.5086800000
 Pd        13.7803300000       12.7297300000        4.5086800000
 Pd        20.6705000000       10.3429000000        4.5086800000
 Pd         5.5121300000        7.9560800000        4.5086900000
 Pd         9.6462300000        0.7956100000        4.5086900000
 Pd         6.8901600000        0.7956100000        4.5086900000
 Pd        12.4023000000        5.5692500000        4.5086900000
 Pd         4.1341000000        5.5692500000        4.5086900000
 Pd        11.0242600000        7.9560800000        4.5086900000
 Pd        15.1583600000       10.3429000000        4.5086900000
 Pd        17.9144300000       10.3429000000        4.5086900000
 Pd        16.5364000000        7.9560800000        4.5086900000
 Pd        16.5364000000       12.7297300000        4.5086700000
 Pd        13.7803300000        7.9560800000        4.5086700000
 Pd        19.2924700000        7.9560800000        4.5086700000
 Pd         9.6462300000        5.5692500000        4.5086900000
 Pd         8.2682000000        3.1824300000        4.5086900000
 Pd         6.8901700000        5.5692500000        4.5086900000
 Pd         8.2720116627        4.7757579892        6.8005905714
 Pd        -0.0012504925       -0.0005576504        6.7825415654
 Pd        15.1570104992        2.3867998643        6.7816996033
 Pd        13.7785044244        0.0000817079        6.7804064936
 Pd         9.6454633002       11.9332320215        6.7816789726
 Pd         1.3770700296        2.3866925099        6.7827185508
 Pd         2.7553491690       -0.0005764950        6.7827670183
 Pd         6.8893321815       11.9325870098        6.7803924563
 Pd         8.2691186051        9.5448488189        6.7803537651
 Pd        12.4003908453        2.3888253107        6.7804200144
 Pd         4.1334772109        2.3864814607        6.7818651343
 Pd         9.6455006480        2.3941911087        6.7846289922
 Pd         6.8965776317        7.1560302350        6.7847089716
 Pd         9.6458909322        7.1554359358        6.8009244448
 Pd         5.5136604185        4.7727839870        6.7797315872
 Pd        11.0196871919        4.7757371676        6.8011770160
 Pd         6.8903291722        2.3882748446        6.7796597510
 Pd        16.5351436239        4.7740002495        6.7805128133
 Pd        20.6697047215       11.9334807631        6.7793360624
 Pd        12.4019392545       11.9329747365        6.7804656641
 Pd        11.0227935047        9.5450054129        6.7802226228
 Pd        13.7774801116        4.7735647245        6.7802218075
 Pd         5.5141255183        9.5431551126        6.7795053583
 Pd         5.5122739508       -0.0000390627        6.7805819568
 Pd        11.0216645939        0.0034423371        6.7793437413
 Pd         2.7561377645        4.7738281219        6.7805518502
 Pd        12.3961528107        7.1569688807        6.7832253466
 Pd         4.1380068858        7.1598481993        6.7793396683
 Pd         8.2695985844        0.0032961008        6.7793050951
 Pd        13.7785986598        9.5441903271        6.7786667289
 Pd        19.2940457987        9.5461363429        6.7800421519
 Pd        17.9145327325        7.1607156640        6.7793497429
 Pd        15.1586075288       11.9339324623        6.7792075736
 Pd        15.1547304748        7.1605479196        6.7787145428
 Pd        17.9143448016       11.9356508356        6.7799163351
 Pd        16.5353443480        9.5465196158        6.7797484929
 Pd         6.8885039229        3.9762586044        9.0421700121
 Pd         8.2744803482        6.3614281732        9.0846584845
 Pd         9.6461936661        3.9841422793        9.0851680931
 Pd         5.5109281440        6.3640531499        9.0352705448
 Pd         8.2668774303        1.5907735261        9.0357236265
 Pd        11.0214120455        6.3629085190        9.0829351427
 Pd        11.0229004465        1.5917607274        9.0369249546
 Pd         9.6458569042        8.7522429309        9.0444981510
 Pd        12.4024723859        3.9772058598        9.0448287465
 Pd         6.8901438285        8.7499550379        9.0371148094
 Pd         4.1318500120        3.9768586450        9.0401499859
 Pd         5.5098005184        1.5896864197        9.0401840692
 Pd        23.4237108357       13.5236044134        9.0402837655
 Pd         9.6444374552       13.5246578610        9.0433190533
 Pd        16.5349219126        1.5901206815        9.0432369449
 Pd         2.7543099169        1.5903359164        9.0437442177
 Pd         8.2664699100       11.1385000123        9.0400497893
 Pd        13.7795482135        1.5896444060        9.0399960276
 Pd        12.4018789480       13.5242646124        9.0406297859
 Pd        20.6674028489       13.5225840584        9.0371985534
 Pd        11.0231830704       11.1393927388        9.0397946894
 Pd        22.0447564623       11.1369931704        9.0373242940
 Pd        17.9133431123        3.9785550704        9.0406340459
 Pd        15.1585518814        3.9767952865        9.0398617418
 Pd        19.2903018482        6.3663455353        9.0374784007
 Pd        12.4021843987        8.7518491496        9.0353247032
 Pd        13.7802803631        6.3645272952        9.0354134190
 Pd        15.1584108478       13.5227797341        9.0373329193
 Pd        20.6707259893        8.7502240075        9.0396255027
 Pd        17.9132641460       13.5261228960        9.0392363071
 Pd        19.2907592328       11.1373814976        9.0387107086
 Pd        16.5368660346        6.3667371019        9.0369407941
 Pd        13.7819972273       11.1381725440        9.0368927973
 Pd        16.5366248293       11.1379211740        9.0384385638
 Pd        17.9140725776        8.7522460302        9.0386191402
 Pd        15.1574604418        8.7511947433        9.0383220325
 Pd         8.2451803424        3.1470088871       11.3234840717
 Ag         9.6498651084        5.5702858401       11.4981790156
 Pd         6.8472223235        5.5669610112       11.3189775485
 Pd        11.0462024381        3.1465549828       11.3286755565
 Pd         4.1126991620        5.5697135241       11.3318382963
 Pd         5.5046121000        3.1779586483       11.3318045057
 Pd        11.0432088456        7.9946004413       11.3258309736
 Pd         6.8800183900        0.7773673890       11.3316218372
 Pd         5.5072618163        7.9575160388       11.3310475282
 Pd        12.4459068744        5.5661797882       11.3261705856
 Pd         9.6449625188        0.7905370467       11.3304454757
 Pd         8.2487568077        7.9926548984       11.3279147692
 Pd        16.5341222136       12.7254772021       11.3309844212
 Pd        13.7836751696        7.9580978862       11.3285916526
 Pd        19.2877513986        7.9564295011       11.3314724605
 Pd         6.8774033735       10.3589203451       11.3318062913
 Pd        13.7866334096        3.1771494251       11.3322503286
 Pd         9.6450709446       10.3507273223       11.3322677624
 Pd        12.4099614427        0.7762560122       11.3316003831
 Pd         4.1295560728        0.7924303791       11.3365065744
 Pd         2.7511182014        3.1802308179       11.3362899446
 Pd        17.9134756661        5.5672226763       11.3356520601
 Pd        13.7779080130       12.7301236386       11.3354509809
 Pd        19.2909381867       12.7248555826       11.3308598992
 Pd        12.4121970077       10.3601298048       11.3308788864
 Pd        20.6656793376       10.3440028091       11.3314241007
 Pd        15.1786533244        5.5692885646       11.3309227038
 Pd         8.2654666277       12.7330238294       11.3356633208
 Pd        15.1599241970        0.7914871065       11.3355630345
 Pd         1.3764389931        0.7946900203       11.3382139452
 Pd        22.0472883069       12.7288714873       11.3348638838
 Pd        11.0235081960       12.7336528734       11.3357988418
 Pd        16.5395120810        3.1798395716       11.3357373647
 Pd        16.5388436182        7.9567521193       11.3304418496
 Pd        17.9127824251       10.3420233769       11.3322516235
 Pd        15.1599511741       10.3448010741       11.3302920013
  N         9.7418821415        5.6162191035       13.8335282618
  C         8.4849604369        5.2214926310       14.5038438546
  H        10.5164890367        5.0008486066       14.1007909828
  H         7.6798430536        5.8897571552       14.1700589113
  H         8.5550296570        5.2575412322       15.6020949234
  H         8.2192632291        4.2035101983       14.1902045761
  H        10.0168262056        6.5700527002       14.0881454277
