# Supplementary material for: Single Atom Alloys Segregation in the Presence of Ligands
Source: J Phys Chem C Nanomater Interfaces. 2023 Nov 13;127(46):22790–8. doi: 10.1021/acs.jpcc.3c05827 (PMC10683009; doi:10.1021/acs.jpcc.3c05827)
Supplement: Supplementary file 2 — jp3c05827_si_002.zip [file jp3c05827_si_002.zip › xyz/RNH2/111/pd/pd111cunh2.txt]

     223

 Pd         2.7560600000       -0.0000100000       -0.0413100000
 Pd        16.5363900000        9.5472900000       -0.0412900000
 Pd        11.0242500000       -0.0000100000       -0.0413100000
 Pd        12.4022800000        2.3868200000       -0.0412900000
 Pd         8.2681900000        9.5472800000       -0.0412900000
 Pd         9.6462200000       11.9341100000       -0.0413100000
 Pd        16.5363900000        4.7736500000       -0.0413000000
 Pd         5.5121200000        4.7736400000       -0.0412700000
 Pd         8.2681900000        4.7736400000       -0.0413000000
 Pd        11.0242600000        9.5472800000       -0.0413200000
 Pd         4.1340900000        2.3868200000       -0.0412900000
 Pd         8.2681900000       -0.0000100000       -0.0412800000
 Pd        13.7803100000       -0.0000100000       -0.0413100000
 Pd        -0.0000100000       -0.0000100000       -0.0413500000
 Pd        19.2924500000        9.5472800000       -0.0412800000
 Pd        15.1583500000        7.1604700000       -0.0412800000
 Pd        15.1583600000       11.9341100000       -0.0412800000
 Pd         4.1340900000        7.1604600000       -0.0412800000
 Pd        17.9144200000        7.1604700000       -0.0412800000
 Pd         2.7560600000        4.7736400000       -0.0413200000
 Pd        11.0242500000        4.7736400000       -0.0412700000
 Pd         5.5121300000       -0.0000100000       -0.0413200000
 Pd         9.6462200000        7.1604600000       -0.0412700000
 Pd        13.7803200000        4.7736400000       -0.0413200000
 Pd         6.8901500000       11.9341100000       -0.0413100000
 Pd        17.9144200000       11.9341100000       -0.0412800000
 Pd         1.3780200000        2.3868200000       -0.0413100000
 Pd        12.4022900000        7.1604600000       -0.0412800000
 Pd        13.7803200000        9.5472900000       -0.0412800000
 Pd         6.8901500000        7.1604600000       -0.0412700000
 Pd        20.6704800000       11.9341100000       -0.0413000000
 Pd        15.1583500000        2.3868200000       -0.0413100000
 Pd        12.4022900000       11.9341100000       -0.0413000000
 Pd         5.5121200000        9.5472800000       -0.0413100000
 Pd         6.8901600000        2.3868200000       -0.0412700000
 Pd         9.6462200000        2.3868200000       -0.0412700000
 Pd         9.6462200000       13.5253300000        2.2497400000
 Pd        16.5363900000        1.5912100000        2.2497400000
 Pd        23.4265600000       13.5253300000        2.2497400000
 Pd        13.7803200000        1.5912100000        2.2497600000
 Pd         8.2681900000       11.1385000000        2.2497600000
 Pd         2.7560600000        1.5912100000        2.2497600000
 Pd        22.0485200000       11.1385000000        2.2497700000
 Pd        20.6704900000       13.5253300000        2.2497700000
 Pd        12.4023000000       13.5253300000        2.2497700000
 Pd        17.9144300000        3.9780400000        2.2497700000
 Pd        11.0242600000       11.1385000000        2.2497700000
 Pd        15.1583600000        3.9780400000        2.2497700000
 Pd        16.5363900000       11.1385000000        2.2498000000
 Pd        17.9144200000        8.7516800000        2.2498000000
 Pd        15.1583600000        8.7516800000        2.2498000000
 Pd        13.7803300000       11.1385100000        2.2497900000
 Pd        16.5363900000        6.3648600000        2.2497900000
 Pd        19.2924600000       11.1385000000        2.2497900000
 Pd        20.6704900000        8.7516800000        2.2497900000
 Pd        15.1583600000       13.5253300000        2.2497900000
 Pd        13.7803300000        6.3648600000        2.2497900000
 Pd        17.9144300000       13.5253300000        2.2497900000
 Pd        19.2924600000        6.3648600000        2.2497900000
 Pd        12.4022900000        8.7516800000        2.2497900000
 Pd         6.8901600000        8.7516800000        2.2497800000
 Pd         5.5121300000        1.5912100000        2.2497800000
 Pd        11.0242600000        1.5912100000        2.2497800000
 Pd        12.4022900000        3.9780400000        2.2497800000
 Pd         4.1340900000        3.9780400000        2.2497800000
 Pd         9.6462300000        8.7516800000        2.2497800000
 Pd         8.2681900000        1.5912100000        2.2498000000
 Pd         5.5121300000        6.3648600000        2.2498000000
 Pd        11.0242600000        6.3648600000        2.2498000000
 Pd         9.6462200000        3.9780400000        2.2498000000
 Pd         8.2681900000        6.3648500000        2.2498000000
 Pd         6.8901600000        3.9780400000        2.2498000000
 Pd         8.2682000000       12.7297300000        4.5086400000
 Pd        15.1583700000        0.7956000000        4.5086400000
 Pd         1.3780300000        0.7956000000        4.5086400000
 Pd        16.5364000000        3.1824300000        4.5086400000
 Pd        22.0485300000       12.7297300000        4.5086400000
 Pd        11.0242600000       12.7297300000        4.5086400000
 Pd        13.7803300000        3.1824300000        4.5086700000
 Pd         4.1341000000        0.7956100000        4.5086700000
 Pd         9.6462300000       10.3429000000        4.5086700000
 Pd         6.8901600000       10.3429000000        4.5086700000
 Pd         2.7560600000        3.1824300000        4.5086700000
 Pd        12.4023000000        0.7956100000        4.5086700000
 Pd        11.0242700000        3.1824300000        4.5086700000
 Pd         5.5121300000        3.1824300000        4.5086700000
 Pd         8.2682000000        7.9560800000        4.5086700000
 Pd        19.2924700000       12.7297300000        4.5086800000
 Pd        12.4022900000       10.3429000000        4.5086800000
 Pd        17.9144300000        5.5692500000        4.5086800000
 Pd        15.1583600000        5.5692500000        4.5086800000
 Pd        13.7803300000       12.7297300000        4.5086800000
 Pd        20.6705000000       10.3429000000        4.5086800000
 Pd         5.5121300000        7.9560800000        4.5086900000
 Pd         9.6462300000        0.7956100000        4.5086900000
 Pd         6.8901600000        0.7956100000        4.5086900000
 Pd        12.4023000000        5.5692500000        4.5086900000
 Pd         4.1341000000        5.5692500000        4.5086900000
 Pd        11.0242600000        7.9560800000        4.5086900000
 Pd        15.1583600000       10.3429000000        4.5086900000
 Pd        17.9144300000       10.3429000000        4.5086900000
 Pd        16.5364000000        7.9560800000        4.5086900000
 Pd        16.5364000000       12.7297300000        4.5086700000
 Pd        13.7803300000        7.9560800000        4.5086700000
 Pd        19.2924700000        7.9560800000        4.5086700000
 Pd         9.6462300000        5.5692500000        4.5086900000
 Pd         8.2682000000        3.1824300000        4.5086900000
 Pd         6.8901700000        5.5692500000        4.5086900000
 Pd         8.2716082457        4.7769520246        6.7985790965
 Pd        -0.0015606477        0.0002618582        6.7828243631
 Pd        15.1573442190        2.3871465687        6.7812819796
 Pd        13.7782387228        0.0002414408        6.7802704748
 Pd         9.6448380742       11.9347503731        6.7811496898
 Pd         1.3767773988        2.3876802827        6.7828492206
 Pd         2.7551088584        0.0002078920        6.7829108533
 Pd         6.8882320692       11.9339703849        6.7801984084
 Pd         8.2673176946        9.5469321140        6.7789597729
 Pd        12.4004602768        2.3880661408        6.7789269328
 Pd         4.1324703574        2.3871666455        6.7809910616
 Pd         9.6452213476        2.3936879144        6.7832033094
 Pd         6.8947400949        7.1580253267        6.7832409093
 Pd         9.6453411621        7.1565356121        6.7990936223
 Pd         5.5116316569        4.7742240547        6.7775656955
 Pd        11.0192888447        4.7765931785        6.7989204397
 Pd         6.8895631550        2.3880020605        6.7776784787
 Pd        16.5351379396        4.7751702106        6.7804209666
 Pd        20.6683863961       11.9340755289        6.7797761118
 Pd        12.4017627936       11.9340140567        6.7804045454
 Pd        11.0227452986        9.5467591761        6.7787512942
 Pd        13.7783771528        4.7743750898        6.7784584478
 Pd         5.5124948633        9.5449633303        6.7801421225
 Pd         5.5117880813        0.0002800217        6.7803893398
 Pd        11.0213657192        0.0031334404        6.7799116906
 Pd         2.7548727337        4.7752235341        6.7802191151
 Pd        12.3964680489        7.1583210690        6.7814651940
 Pd         4.1365116594        7.1614137911        6.7800003325
 Pd         8.2690737860        0.0035474687        6.7801011864
 Pd        13.7786085687        9.5455015555        6.7788208333
 Pd        19.2928666429        9.5474436890        6.7816758718
 Pd        17.9138651135        7.1625888440        6.7797653842
 Pd        15.1584918386       11.9346945002        6.7798218830
 Pd        15.1548894112        7.1618598391        6.7789089055
 Pd        17.9135046432       11.9363695511        6.7816148442
 Pd        16.5348828171        9.5478796672        6.7812105582
 Pd         6.8845306800        3.9783036820        9.0345598693
 Pd         8.2764755229        6.3620588958        9.0810507125
 Pd         9.6438591804        3.9933842168        9.0817676661
 Pd         5.5100025168        6.3649524834        9.0347624061
 Pd         8.2643939770        1.5970459686        9.0358966949
 Pd        11.0140001777        6.3627373493        9.0797825570
 Pd        11.0211273006        1.5981495005        9.0373260069
 Pd         9.6428851653        8.7559904367        9.0389153266
 Pd        12.4012544969        3.9789481650        9.0383228703
 Pd         6.8903982633        8.7513424706        9.0378043782
 Pd         4.1287179945        3.9786486183        9.0380696224
 Pd         5.5072689419        1.5915249944        9.0383117589
 Pd        23.4217568860       13.5259253178        9.0400113166
 Pd         9.6431294857       13.5271729025        9.0437274767
 Pd        16.5339544727        1.5919272636        9.0437205319
 Pd         2.7523949088        1.5920235987        9.0438884717
 Pd         8.2646944491       11.1416431787        9.0389715991
 Pd        13.7785207904        1.5920446787        9.0389411501
 Pd        12.4008079805       13.5258316557        9.0403900938
 Pd        20.6649871777       13.5265138143        9.0381160511
 Pd        11.0209698394       11.1419535930        9.0386371934
 Pd        22.0430114378       11.1389844906        9.0380983566
 Pd        17.9111477834        3.9810769854        9.0403440507
 Pd        15.1568913227        3.9781591014        9.0387330250
 Pd        19.2879699382        6.3688757551        9.0381109228
 Pd        12.3971501890        8.7528459301        9.0347559689
 Pd        13.7756310832        6.3647069740        9.0346375499
 Pd        15.1572040346       13.5257026780        9.0382767022
 Pd        20.6697167464        8.7519620883        9.0409497247
 Pd        17.9112612606       13.5313646457        9.0407975497
 Pd        19.2884626141       11.1402682979        9.0412885602
 Pd        16.5332623216        6.3687489549        9.0378853386
 Pd        13.7796358543       11.1392184224        9.0378592743
 Pd        16.5345615398       11.1402089948        9.0412043335
 Pd        17.9112572197        8.7547250826        9.0412283551
 Pd        15.1531709344        8.7521291201        9.0395946566
 Pd         8.2602320578        3.1860753674       11.3135575296
 Cu         9.6301540954        5.5883922548       11.3458311240
 Pd         6.8770439108        5.5726876411       11.3067980514
 Pd        11.0198909218        3.1887499411       11.3206398211
 Pd         4.1189888758        5.5734127073       11.3304815439
 Pd         5.5084561688        3.1860440057       11.3262428450
 Pd        11.0195988681        7.9669046008       11.3167439062
 Pd         6.8838542101        0.7917812790       11.3306945509
 Pd         5.5106496845        7.9576077612       11.3303214944
 Pd        12.4006912509        5.5712282327       11.3157001251
 Pd         9.6416352207        0.8063429858       11.3301717140
 Pd         8.2627972550        7.9647794133       11.3215764793
 Pd        16.5316757584       12.7324523554       11.3319828141
 Pd        13.7700108520        7.9560429306       11.3273449461
 Pd        19.2860814914        7.9586222511       11.3321720489
 Pd         6.8797519168       10.3526879041       11.3317437807
 Pd        13.7714970089        3.1875013304       11.3290580087
 Pd         9.6414980530       10.3443251385       11.3294892793
 Pd        12.3985752220        0.7936231720       11.3314549530
 Pd         4.1295359196        0.7967163419       11.3352234082
 Pd         2.7494728635        3.1848981050       11.3349459062
 Pd        17.9080171745        5.5705237564       11.3341702577
 Pd        13.7754676921       12.7327602931       11.3338680258
 Pd        19.2874096928       12.7329420724       11.3315446709
 Pd        12.4029385295       10.3517382852       11.3306563078
 Pd        20.6646388111       10.3468909258       11.3322084516
 Pd        15.1599260481        5.5731174530       11.3304340523
 Pd         8.2618089826       12.7336609454       11.3345502563
 Pd        15.1524636195        0.7976681984       11.3344970326
 Pd         1.3728753769        0.7978731896       11.3384455489
 Pd        22.0432459666       12.7337871453       11.3329630732
 Pd        11.0208405084       12.7330332685       11.3347417900
 Pd        16.5315538772        3.1852584778       11.3347626491
 Pd        16.5316122631        7.9583877821       11.3314106673
 Pd        17.9096505243       10.3457253120       11.3349362198
 Pd        15.1542595504       10.3459132555       11.3313122351
  N         9.7506849410        5.6215312028       13.4161875956
  C         8.5476078031        5.2405739569       14.1940976097
  H        10.5424605588        5.0096873618       13.6510495185
  H         7.7169099611        5.9007395656       13.9073996285
  H         8.7157270485        5.3105268608       15.2793861370
  H         8.2662114520        4.2120026427       13.9306636396
  H        10.0469155141        6.5776416685       13.6502078924
