# Supplementary material for: Single Atom Alloys Segregation in the Presence of Ligands
Source: J Phys Chem C Nanomater Interfaces. 2023 Nov 13;127(46):22790–8. doi: 10.1021/acs.jpcc.3c05827 (PMC10683009; doi:10.1021/acs.jpcc.3c05827)
Supplement: Supplementary file 2 — jp3c05827_si_002.zip [file jp3c05827_si_002.zip › xyz/RNH2/111/ni/ni111pdnh2.txt]

     223

 Ni         1.2329600000        0.7118500000        0.0000000000
 Ni         3.6988800000        0.7118500000        0.0000000000
 Ni         6.1647900000        0.7118500000        0.0000000000
 Ni         8.6307100000        0.7118500000        0.0000000000
 Ni        11.0966300000        0.7118500000        0.0000000000
 Ni        13.5625400000        0.7118500000        0.0000000000
 Ni         2.4659200000        2.8474000000        0.0000000000
 Ni         4.9318300000        2.8474000000        0.0000000000
 Ni         7.3977500000        2.8474000000        0.0000000000
 Ni         9.8636700000        2.8474000000        0.0000000000
 Ni        12.3295900000        2.8474000000        0.0000000000
 Ni        14.7955000000        2.8474000000        0.0000000000
 Ni         3.6988800000        4.9829400000        0.0000000000
 Ni         6.1647900000        4.9829400000        0.0000000000
 Ni         8.6307100000        4.9829400000        0.0000000000
 Ni        11.0966300000        4.9829400000        0.0000000000
 Ni        13.5625400000        4.9829400000        0.0000000000
 Ni        16.0284600000        4.9829400000        0.0000000000
 Ni         4.9318300000        7.1184900000        0.0000000000
 Ni         7.3977500000        7.1184900000        0.0000000000
 Ni         9.8636700000        7.1184900000        0.0000000000
 Ni        12.3295900000        7.1184900000        0.0000000000
 Ni        14.7955000000        7.1184900000        0.0000000000
 Ni        17.2614200000        7.1184900000        0.0000000000
 Ni         6.1647900000        9.2540400000        0.0000000000
 Ni         8.6307100000        9.2540400000        0.0000000000
 Ni        11.0966300000        9.2540400000        0.0000000000
 Ni        13.5625400000        9.2540400000        0.0000000000
 Ni        16.0284600000        9.2540400000        0.0000000000
 Ni        18.4943800000        9.2540400000        0.0000000000
 Ni         7.3977500000       11.3895800000        0.0000000000
 Ni         9.8636700000       11.3895800000        0.0000000000
 Ni        12.3295900000       11.3895800000        0.0000000000
 Ni        14.7955000000       11.3895800000        0.0000000000
 Ni        17.2614200000       11.3895800000        0.0000000000
 Ni        19.7273400000       11.3895800000        0.0000000000
 Ni         0.0000000000        1.4237000000        2.0134100000
 Ni         2.4659200000        1.4237000000        2.0134100000
 Ni         4.9318300000        1.4237000000        2.0134100000
 Ni         7.3977500000        1.4237000000        2.0134100000
 Ni         9.8636700000        1.4237000000        2.0134100000
 Ni        12.3295900000        1.4237000000        2.0134100000
 Ni         1.2329600000        3.5592400000        2.0134100000
 Ni         3.6988800000        3.5592400000        2.0134100000
 Ni         6.1647900000        3.5592400000        2.0134100000
 Ni         8.6307100000        3.5592400000        2.0134100000
 Ni        11.0966300000        3.5592400000        2.0134100000
 Ni        13.5625400000        3.5592400000        2.0134100000
 Ni         2.4659200000        5.6947900000        2.0134100000
 Ni         4.9318300000        5.6947900000        2.0134100000
 Ni         7.3977500000        5.6947900000        2.0134100000
 Ni         9.8636700000        5.6947900000        2.0134100000
 Ni        12.3295900000        5.6947900000        2.0134100000
 Ni        14.7955000000        5.6947900000        2.0134100000
 Ni         3.6988800000        7.8303400000        2.0134100000
 Ni         6.1647900000        7.8303400000        2.0134100000
 Ni         8.6307100000        7.8303400000        2.0134100000
 Ni        11.0966300000        7.8303400000        2.0134100000
 Ni        13.5625400000        7.8303400000        2.0134100000
 Ni        16.0284600000        7.8303400000        2.0134100000
 Ni         4.9318300000        9.9658900000        2.0134100000
 Ni         7.3977500000        9.9658900000        2.0134100000
 Ni         9.8636700000        9.9658900000        2.0134100000
 Ni        12.3295900000        9.9658900000        2.0134100000
 Ni        14.7955000000        9.9658900000        2.0134100000
 Ni        17.2614200000        9.9658900000        2.0134100000
 Ni         6.1647900000       12.1014300000        2.0134100000
 Ni         8.6307100000       12.1014300000        2.0134100000
 Ni        11.0966300000       12.1014300000        2.0134100000
 Ni        13.5625400000       12.1014300000        2.0134100000
 Ni        16.0284600000       12.1014300000        2.0134100000
 Ni        18.4943800000       12.1014300000        2.0134100000
 Ni         0.0000000000        0.0000000000        4.0268300000
 Ni         2.4659200000        0.0000000000        4.0268300000
 Ni         4.9318300000        0.0000000000        4.0268300000
 Ni         7.3977500000        0.0000000000        4.0268300000
 Ni         9.8636700000        0.0000000000        4.0268300000
 Ni        12.3295900000        0.0000000000        4.0268300000
 Ni         1.2329600000        2.1355500000        4.0268300000
 Ni         3.6988800000        2.1355500000        4.0268300000
 Ni         6.1647900000        2.1355500000        4.0268300000
 Ni         8.6307100000        2.1355500000        4.0268300000
 Ni        11.0966300000        2.1355500000        4.0268300000
 Ni        13.5625400000        2.1355500000        4.0268300000
 Ni         2.4659200000        4.2710900000        4.0268300000
 Ni         4.9318300000        4.2710900000        4.0268300000
 Ni         7.3977500000        4.2710900000        4.0268300000
 Ni         9.8636700000        4.2710900000        4.0268300000
 Ni        12.3295900000        4.2710900000        4.0268300000
 Ni        14.7955000000        4.2710900000        4.0268300000
 Ni         3.6988800000        6.4066400000        4.0268300000
 Ni         6.1647900000        6.4066400000        4.0268300000
 Ni         8.6307100000        6.4066400000        4.0268300000
 Ni        11.0966300000        6.4066400000        4.0268300000
 Ni        13.5625400000        6.4066400000        4.0268300000
 Ni        16.0284600000        6.4066400000        4.0268300000
 Ni         4.9318300000        8.5421900000        4.0268300000
 Ni         7.3977500000        8.5421900000        4.0268300000
 Ni         9.8636700000        8.5421900000        4.0268300000
 Ni        12.3295900000        8.5421900000        4.0268300000
 Ni        14.7955000000        8.5421900000        4.0268300000
 Ni        17.2614200000        8.5421900000        4.0268300000
 Ni         6.1647900000       10.6777300000        4.0268300000
 Ni         8.6307100000       10.6777300000        4.0268300000
 Ni        11.0966300000       10.6777300000        4.0268300000
 Ni        13.5625400000       10.6777300000        4.0268300000
 Ni        16.0284600000       10.6777300000        4.0268300000
 Ni        18.4943800000       10.6777300000        4.0268300000
 Ni         1.2293476283        0.7093029259        6.0252038036
 Ni         3.6979939792        0.7133540667        6.0261217364
 Ni         6.1637259743        0.7116098302        6.0260498950
 Ni         8.6246897174        0.7122917734        6.0265087134
 Ni        11.0905154818        0.7102525134        6.0255457723
 Ni        13.5593934949        0.7095248321        6.0254318581
 Ni         2.4671794955        2.8450560420        6.0262358356
 Ni         4.9415580019        2.8522789595        6.0279091743
 Ni         7.3966214055        2.8518220045        6.0414049354
 Ni         9.8495544625        2.8496747168        6.0273892975
 Ni        12.3248366678        2.8431555847        6.0262281331
 Ni        14.7918698187        2.8418152107        6.0261383473
 Ni         3.6989338748        4.9817786285        6.0261190524
 Ni         6.1687310246        4.9790931371        6.0408463455
 Ni         8.6232738078        4.9783037351        6.0404941848
 Ni        11.0908780420        4.9821303326        6.0263522395
 Ni        13.5580802820        4.9787728365        6.0255366419
 Ni        16.0285107156        4.9799769727        6.0257149290
 Ni         4.9297048746        7.1123275999        6.0266776251
 Ni         7.3936173894        7.1039378311        6.0277378354
 Ni         9.8605306800        7.1129468493        6.0264585322
 Ni        12.3217648441        7.1131330779        6.0265172819
 Ni        14.7934107345        7.1141609551        6.0265737969
 Ni        17.2583705326        7.1120241974        6.0262830967
 Ni         6.1607439440        9.2487995995        6.0256498438
 Ni         8.6253188869        9.2511848566        6.0261514648
 Ni        11.0911692017        9.2515114204        6.0254726623
 Ni        13.5582742549        9.2535696079        6.0265121647
 Ni        16.0243794946        9.2512336894        6.0259759426
 Ni        18.4928311329        9.2520023402        6.0257750316
 Ni         7.3945361285       11.3870150435        6.0254985398
 Ni         9.8578326198       11.3878893851        6.0261760797
 Ni        12.3273812239       11.3900040103        6.0257537712
 Ni        14.7888706084       11.3888112555        6.0262803438
 Ni        17.2591629989       11.3883546987        6.0258576352
 Ni        19.7215776527       11.3855223315        6.0259257657
 Ni        -0.0051657438        1.4156451014        8.0420144734
 Ni         2.4553198595        1.4164497524        8.0417402268
 Ni         4.9268435491        1.4221681567        8.0400899023
 Ni         7.3903418547        1.4306329196        8.0472688522
 Ni         9.8623861177        1.4194714970        8.0401265922
 Ni        12.3257749758        1.4131725785        8.0414098995
 Ni         1.2255442910        3.5524514196        8.0399511064
 Ni         3.6953251794        3.5547318679        8.0394557000
 Ni         6.1667606930        3.5598028694        8.0940081392
 Ni         8.6254370459        3.5593560700        8.0923901696
 Ni        11.0933719849        3.5528268266        8.0395676982
 Ni        13.5624681614        3.5526612320        8.0403951225
 Ni         2.4629992780        5.6881176511        8.0419335675
 Ni         4.9360054989        5.6843384149        8.0476603784
 Ni         7.3957684357        5.6875156781        8.0936458786
 Ni         9.8516840089        5.6866571627        8.0476819851
 Ni        12.3263385524        5.6881736977        8.0420388103
 Ni        14.7899302099        5.6853159329        8.0411542776
 Ni         3.6934566718        7.8258949719        8.0409894430
 Ni         6.1615607931        7.8302104807        8.0403728660
 Ni         8.6241730102        7.8296455213        8.0397275373
 Ni        11.0900188042        7.8297044674        8.0419802600
 Ni        13.5560325648        7.8258489952        8.0413125660
 Ni        16.0251235309        7.8273219672        8.0425253670
 Ni         4.9268728444        9.9641582272        8.0407560538
 Ni         7.3875967793        9.9660403525        8.0415156918
 Ni         9.8585232724        9.9676613078        8.0405205534
 Ni        12.3193855100        9.9638764824        8.0411159371
 Ni        14.7917428442        9.9627813670        8.0425799992
 Ni        17.2542460734        9.9606321909        8.0411431832
 Ni         6.1581676802       12.0985748296        8.0403567608
 Ni         8.6235305911       12.1022615994        8.0417758582
 Ni        11.0892646890       12.1000146719        8.0400225743
 Ni        13.5574185107       12.1034600590        8.0419888766
 Ni        16.0234268180       12.1003727479        8.0410108121
 Ni        18.4925190051       12.0993802550        8.0406707195
 Ni        -0.0126850626       -0.0086899743       10.0629801319
 Ni         2.4584254848       -0.0086592616       10.0623645292
 Ni         4.9139985112       -0.0205207997       10.0600096069
 Ni         7.3938096359       -0.0203931925       10.0642988896
 Ni         9.8698818301       -0.0256484219       10.0599718259
 Ni        12.3283486904       -0.0109184188       10.0625385806
 Ni         1.2226797724        2.1322796338       10.0623829302
 Ni         3.6818000122        2.1248840568       10.0646894636
 Ni         6.1269258904        2.0740721107       10.0645243722
 Ni         8.6612615999        2.0704526076       10.0622145873
 Ni        11.1083687489        2.1240861342       10.0651810078
 Ni        13.5622529069        2.1294748517       10.0616693282
 Ni         2.4395185483        4.2646679418       10.0601330600
 Ni         4.8592625873        4.2661125300       10.0619491579
 Pd         7.3980883574        4.2702171414       10.3665800107
 Ni         9.9345536692        4.2682537101       10.0632125815
 Ni        12.3537370564        4.2643865214       10.0597591282
 Ni        14.7956995601        4.2653295802       10.0648416331
 Ni         3.6798560280        6.4123841174       10.0638946958
 Ni         6.1256987157        6.4654726181       10.0636991447
 Ni         8.6645724986        6.4686269302       10.0633493937
 Ni        11.1108819002        6.4143378490       10.0638157911
 Ni        13.5659668164        6.4047142017       10.0623518840
 Ni        16.0211812420        6.4025338231       10.0615413043
 Ni         4.9131174426        8.5594713733       10.0603338525
 Ni         7.3946827815        8.5574020151       10.0655645511
 Ni         9.8711502795        8.5656675462       10.0600789611
 Ni        12.3303639388        8.5442061673       10.0622626041
 Ni        14.7866560218        8.5351874075       10.0624686817
 Ni        17.2565837371        8.5400364404       10.0624858538
 Ni         6.1553713556       10.6811965503       10.0626222195
 Ni         8.6259957265       10.6797917826       10.0615386230
 Ni        11.0929607971       10.6798084295       10.0647022741
 Ni        13.5559778549       10.6721708373       10.0613276841
 Ni        16.0254844981       10.6730696117       10.0622110212
 Ni        18.4876942573       10.6733186728       10.0636274807
  N         7.4582442089        4.2523578216       12.5190427254
  C         6.1784237710        4.5043115073       13.2322401392
  H         8.1623575802        4.9498940319       12.7753544276
  H         6.3115253378        4.4661407500       14.3227681527
  H         5.4464226712        3.7500580469       12.9158602356
  H         5.7979035158        5.4890662289       12.9333185299
  H         7.8406043473        3.3360116912       12.7686049285
