# Supplementary material for: Single Atom Alloys Segregation in the Presence of Ligands
Source: J Phys Chem C Nanomater Interfaces. 2023 Nov 13;127(46):22790–8. doi: 10.1021/acs.jpcc.3c05827 (PMC10683009; doi:10.1021/acs.jpcc.3c05827)
Supplement: Supplementary file 2 — jp3c05827_si_002.zip [file jp3c05827_si_002.zip › xyz/RNH2/111/ni/ni111aunh2.txt]

     223

 Ni         1.2329600000        0.7118500000        0.0000000000
 Ni         3.6988800000        0.7118500000        0.0000000000
 Ni         6.1647900000        0.7118500000        0.0000000000
 Ni         8.6307100000        0.7118500000        0.0000000000
 Ni        11.0966300000        0.7118500000        0.0000000000
 Ni        13.5625400000        0.7118500000        0.0000000000
 Ni         2.4659200000        2.8474000000        0.0000000000
 Ni         4.9318300000        2.8474000000        0.0000000000
 Ni         7.3977500000        2.8474000000        0.0000000000
 Ni         9.8636700000        2.8474000000        0.0000000000
 Ni        12.3295900000        2.8474000000        0.0000000000
 Ni        14.7955000000        2.8474000000        0.0000000000
 Ni         3.6988800000        4.9829400000        0.0000000000
 Ni         6.1647900000        4.9829400000        0.0000000000
 Ni         8.6307100000        4.9829400000        0.0000000000
 Ni        11.0966300000        4.9829400000        0.0000000000
 Ni        13.5625400000        4.9829400000        0.0000000000
 Ni        16.0284600000        4.9829400000        0.0000000000
 Ni         4.9318300000        7.1184900000        0.0000000000
 Ni         7.3977500000        7.1184900000        0.0000000000
 Ni         9.8636700000        7.1184900000        0.0000000000
 Ni        12.3295900000        7.1184900000        0.0000000000
 Ni        14.7955000000        7.1184900000        0.0000000000
 Ni        17.2614200000        7.1184900000        0.0000000000
 Ni         6.1647900000        9.2540400000        0.0000000000
 Ni         8.6307100000        9.2540400000        0.0000000000
 Ni        11.0966300000        9.2540400000        0.0000000000
 Ni        13.5625400000        9.2540400000        0.0000000000
 Ni        16.0284600000        9.2540400000        0.0000000000
 Ni        18.4943800000        9.2540400000        0.0000000000
 Ni         7.3977500000       11.3895800000        0.0000000000
 Ni         9.8636700000       11.3895800000        0.0000000000
 Ni        12.3295900000       11.3895800000        0.0000000000
 Ni        14.7955000000       11.3895800000        0.0000000000
 Ni        17.2614200000       11.3895800000        0.0000000000
 Ni        19.7273400000       11.3895800000        0.0000000000
 Ni         0.0000000000        1.4237000000        2.0134100000
 Ni         2.4659200000        1.4237000000        2.0134100000
 Ni         4.9318300000        1.4237000000        2.0134100000
 Ni         7.3977500000        1.4237000000        2.0134100000
 Ni         9.8636700000        1.4237000000        2.0134100000
 Ni        12.3295900000        1.4237000000        2.0134100000
 Ni         1.2329600000        3.5592400000        2.0134100000
 Ni         3.6988800000        3.5592400000        2.0134100000
 Ni         6.1647900000        3.5592400000        2.0134100000
 Ni         8.6307100000        3.5592400000        2.0134100000
 Ni        11.0966300000        3.5592400000        2.0134100000
 Ni        13.5625400000        3.5592400000        2.0134100000
 Ni         2.4659200000        5.6947900000        2.0134100000
 Ni         4.9318300000        5.6947900000        2.0134100000
 Ni         7.3977500000        5.6947900000        2.0134100000
 Ni         9.8636700000        5.6947900000        2.0134100000
 Ni        12.3295900000        5.6947900000        2.0134100000
 Ni        14.7955000000        5.6947900000        2.0134100000
 Ni         3.6988800000        7.8303400000        2.0134100000
 Ni         6.1647900000        7.8303400000        2.0134100000
 Ni         8.6307100000        7.8303400000        2.0134100000
 Ni        11.0966300000        7.8303400000        2.0134100000
 Ni        13.5625400000        7.8303400000        2.0134100000
 Ni        16.0284600000        7.8303400000        2.0134100000
 Ni         4.9318300000        9.9658900000        2.0134100000
 Ni         7.3977500000        9.9658900000        2.0134100000
 Ni         9.8636700000        9.9658900000        2.0134100000
 Ni        12.3295900000        9.9658900000        2.0134100000
 Ni        14.7955000000        9.9658900000        2.0134100000
 Ni        17.2614200000        9.9658900000        2.0134100000
 Ni         6.1647900000       12.1014300000        2.0134100000
 Ni         8.6307100000       12.1014300000        2.0134100000
 Ni        11.0966300000       12.1014300000        2.0134100000
 Ni        13.5625400000       12.1014300000        2.0134100000
 Ni        16.0284600000       12.1014300000        2.0134100000
 Ni        18.4943800000       12.1014300000        2.0134100000
 Ni         0.0000000000        0.0000000000        4.0268300000
 Ni         2.4659200000        0.0000000000        4.0268300000
 Ni         4.9318300000        0.0000000000        4.0268300000
 Ni         7.3977500000        0.0000000000        4.0268300000
 Ni         9.8636700000        0.0000000000        4.0268300000
 Ni        12.3295900000        0.0000000000        4.0268300000
 Ni         1.2329600000        2.1355500000        4.0268300000
 Ni         3.6988800000        2.1355500000        4.0268300000
 Ni         6.1647900000        2.1355500000        4.0268300000
 Ni         8.6307100000        2.1355500000        4.0268300000
 Ni        11.0966300000        2.1355500000        4.0268300000
 Ni        13.5625400000        2.1355500000        4.0268300000
 Ni         2.4659200000        4.2710900000        4.0268300000
 Ni         4.9318300000        4.2710900000        4.0268300000
 Ni         7.3977500000        4.2710900000        4.0268300000
 Ni         9.8636700000        4.2710900000        4.0268300000
 Ni        12.3295900000        4.2710900000        4.0268300000
 Ni        14.7955000000        4.2710900000        4.0268300000
 Ni         3.6988800000        6.4066400000        4.0268300000
 Ni         6.1647900000        6.4066400000        4.0268300000
 Ni         8.6307100000        6.4066400000        4.0268300000
 Ni        11.0966300000        6.4066400000        4.0268300000
 Ni        13.5625400000        6.4066400000        4.0268300000
 Ni        16.0284600000        6.4066400000        4.0268300000
 Ni         4.9318300000        8.5421900000        4.0268300000
 Ni         7.3977500000        8.5421900000        4.0268300000
 Ni         9.8636700000        8.5421900000        4.0268300000
 Ni        12.3295900000        8.5421900000        4.0268300000
 Ni        14.7955000000        8.5421900000        4.0268300000
 Ni        17.2614200000        8.5421900000        4.0268300000
 Ni         6.1647900000       10.6777300000        4.0268300000
 Ni         8.6307100000       10.6777300000        4.0268300000
 Ni        11.0966300000       10.6777300000        4.0268300000
 Ni        13.5625400000       10.6777300000        4.0268300000
 Ni        16.0284600000       10.6777300000        4.0268300000
 Ni        18.4943800000       10.6777300000        4.0268300000
 Ni         1.2297141748        0.7083133520        6.0248300930
 Ni         3.6981850861        0.7130842467        6.0253704924
 Ni         6.1648425938        0.7117945148        6.0261851682
 Ni         8.6256122196        0.7120934530        6.0266571090
 Ni        11.0918828968        0.7101375848        6.0250319939
 Ni        13.5608085971        0.7081475001        6.0249555908
 Ni         2.4676548649        2.8435038329        6.0254320713
 Ni         4.9454259117        2.8536342447        6.0309219832
 Ni         7.3973922064        2.8526763630        6.0409605524
 Ni         9.8482316973        2.8513623204        6.0301564682
 Ni        12.3255122459        2.8417418089        6.0256369035
 Ni        14.7931843894        2.8400530550        6.0260148725
 Ni         3.6994950089        4.9813083614        6.0262547877
 Ni         6.1702631835        4.9783193982        6.0401901612
 Ni         8.6233177075        4.9775500558        6.0399935934
 Ni        11.0920123997        4.9816223526        6.0263723495
 Ni        13.5587554923        4.9778905197        6.0254658793
 Ni        16.0294230919        4.9788599987        6.0255724555
 Ni         4.9303454389        7.1113675364        6.0270117388
 Ni         7.3951265133        7.1006378410        6.0306418403
 Ni         9.8612588277        7.1121714557        6.0267629078
 Ni        12.3231036446        7.1126651273        6.0265014057
 Ni        14.7939862959        7.1138064654        6.0266033317
 Ni        17.2593013058        7.1112405149        6.0262481354
 Ni         6.1617524069        9.2480603500        6.0250521663
 Ni         8.6258894949        9.2504571197        6.0256398170
 Ni        11.0916352159        9.2511991644        6.0254881392
 Ni        13.5591917475        9.2532656064        6.0265170716
 Ni        16.0250697859        9.2509825097        6.0259550473
 Ni        18.4941208658        9.2510433363        6.0257137146
 Ni         7.3951110110       11.3857375994        6.0252453262
 Ni         9.8584845093       11.3869343636        6.0262165296
 Ni        12.3278000876       11.3901730164        6.0257688998
 Ni        14.7901787726       11.3887019868        6.0263030784
 Ni        17.2600737572       11.3881083386        6.0259466950
 Ni        19.7231870046       11.3839519342        6.0259019502
 Ni        -0.0042667998        1.4133001659        8.0420106831
 Ni         2.4539295139        1.4132516082        8.0422478763
 Ni         4.9236861104        1.4170906635        8.0384058584
 Ni         7.3917719141        1.4284454639        8.0474272064
 Ni         9.8667653892        1.4153780200        8.0386511558
 Ni        12.3313994727        1.4097636588        8.0419306789
 Ni         1.2247255796        3.5500602096        8.0393466959
 Ni         3.6908351923        3.5514739258        8.0377856560
 Ni         6.1609337266        3.5544730862        8.0991623229
 Ni         8.6338928974        3.5537214997        8.0981416283
 Ni        11.0992748357        3.5502306074        8.0382252600
 Ni        13.5657320737        3.5499721113        8.0396682336
 Ni         2.4626667718        5.6860145316        8.0425100981
 Ni         4.9348662790        5.6810905488        8.0479068453
 Ni         7.3968200456        5.6917233483        8.0988114935
 Ni         9.8551093517        5.6836237617        8.0474292092
 Ni        12.3283367098        5.6868511901        8.0425177738
 Ni        14.7915467533        5.6838388808        8.0406500334
 Ni         3.6942176962        7.8244402467        8.0420046284
 Ni         6.1620655672        7.8309195976        8.0395881240
 Ni         8.6260526866        7.8309802503        8.0392787805
 Ni        11.0916578917        7.8287699124        8.0424659498
 Ni        13.5570620740        7.8252975836        8.0418260453
 Ni        16.0266900141        7.8260417156        8.0425514999
 Ni         4.9282318456        9.9631180020        8.0403570548
 Ni         7.3886636302        9.9648371475        8.0422417685
 Ni         9.8588027794        9.9671903887        8.0401990310
 Ni        12.3203238378        9.9629700486        8.0407943994
 Ni        14.7927951822        9.9623064216        8.0428791388
 Ni        17.2568485786        9.9584615883        8.0407270880
 Ni         6.1595923467       12.0969801275        8.0403523193
 Ni         8.6238658877       12.1005994346        8.0415761760
 Ni        11.0880694621       12.0982307740        8.0394409099
 Ni        13.5579105350       12.1021974595        8.0424235447
 Ni        16.0252788213       12.0993621900        8.0420281618
 Ni        18.4963875411       12.0969788261        8.0399697301
 Ni        -0.0115170255       -0.0117241790       10.0619695383
 Ni         2.4567959649       -0.0129046246       10.0634006750
 Ni         4.9099125812       -0.0317449483       10.0615965914
 Ni         7.3927415790       -0.0310513340       10.0654234551
 Ni         9.8757736267       -0.0358501069       10.0614270142
 Ni        12.3301775236       -0.0137312557       10.0637380443
 Ni         1.2213604497        2.1299808090       10.0632833619
 Ni         3.6786144491        2.1193689525       10.0650680640
 Ni         6.1117780345        2.0292816595       10.0658009336
 Ni         8.6760504368        2.0274820973       10.0636259515
 Ni        11.1125653510        2.1196906022       10.0648813077
 Ni        13.5643116775        2.1281921530       10.0628864707
 Ni         2.4294027126        4.2620296497       10.0618077705
 Ni         4.8163722409        4.2645459174       10.0647538893
 Au         7.3991779105        4.2618372840       10.4336291256
 Ni         9.9785446849        4.2713202103       10.0653071887
 Ni        12.3654837798        4.2642760239       10.0613110389
 Ni        14.7961503970        4.2631253238       10.0648976034
 Ni         3.6714357469        6.4117258858       10.0653728144
 Ni         6.0968252880        6.4844612062       10.0648344098
 Ni         8.6967001017        6.4864199192       10.0643585889
 Ni        11.1211668052        6.4164450708       10.0646502138
 Ni        13.5706022120        6.4036387499       10.0634624527
 Ni        16.0196730624        6.4016441952       10.0627202880
 Ni         4.9093858835        8.5645731017       10.0615666605
 Ni         7.3957738034        8.5529865266       10.0654930121
 Ni         9.8790318507        8.5697901299       10.0615158719
 Ni        12.3330197428        8.5448428638       10.0636014278
 Ni        14.7897608288        8.5331143475       10.0617864512
 Ni        17.2563724496        8.5394653635       10.0638457013
 Ni         6.1567859108       10.6794946030       10.0634794598
 Ni         8.6260014972       10.6777344906       10.0625748825
 Ni        11.0927871795       10.6783395356       10.0646038866
 Ni        13.5563189850       10.6682717570       10.0625154402
 Ni        16.0297012781       10.6678953467       10.0633811780
 Ni        18.4899284381       10.6724450740       10.0636628185
  N         7.4420669827        4.2514703335       12.7547969850
  C         6.1294824657        4.5059126917       13.3930027205
  H         8.1349749128        4.9561965626       13.0141503289
  H         6.1923564709        4.4817316776       14.4887222686
  H         5.4183398620        3.7483344609       13.0425382577
  H         5.7633992850        5.4844469517       13.0610826367
  H         7.8182911342        3.3361964555       13.0094458734
