# Supplementary material for: Single Atom Alloys Segregation in the Presence of Ligands
Source: J Phys Chem C Nanomater Interfaces. 2023 Nov 13;127(46):22790–8. doi: 10.1021/acs.jpcc.3c05827 (PMC10683009; doi:10.1021/acs.jpcc.3c05827)
Supplement: Supplementary file 2 — jp3c05827_si_002.zip [file jp3c05827_si_002.zip › xyz/RNH2/111/ni/ni111cunh2.txt]

     223

 Ni         1.2329600000        0.7118500000        0.0000000000
 Ni         3.6988800000        0.7118500000        0.0000000000
 Ni         6.1647900000        0.7118500000        0.0000000000
 Ni         8.6307100000        0.7118500000        0.0000000000
 Ni        11.0966300000        0.7118500000        0.0000000000
 Ni        13.5625400000        0.7118500000        0.0000000000
 Ni         2.4659200000        2.8474000000        0.0000000000
 Ni         4.9318300000        2.8474000000        0.0000000000
 Ni         7.3977500000        2.8474000000        0.0000000000
 Ni         9.8636700000        2.8474000000        0.0000000000
 Ni        12.3295900000        2.8474000000        0.0000000000
 Ni        14.7955000000        2.8474000000        0.0000000000
 Ni         3.6988800000        4.9829400000        0.0000000000
 Ni         6.1647900000        4.9829400000        0.0000000000
 Ni         8.6307100000        4.9829400000        0.0000000000
 Ni        11.0966300000        4.9829400000        0.0000000000
 Ni        13.5625400000        4.9829400000        0.0000000000
 Ni        16.0284600000        4.9829400000        0.0000000000
 Ni         4.9318300000        7.1184900000        0.0000000000
 Ni         7.3977500000        7.1184900000        0.0000000000
 Ni         9.8636700000        7.1184900000        0.0000000000
 Ni        12.3295900000        7.1184900000        0.0000000000
 Ni        14.7955000000        7.1184900000        0.0000000000
 Ni        17.2614200000        7.1184900000        0.0000000000
 Ni         6.1647900000        9.2540400000        0.0000000000
 Ni         8.6307100000        9.2540400000        0.0000000000
 Ni        11.0966300000        9.2540400000        0.0000000000
 Ni        13.5625400000        9.2540400000        0.0000000000
 Ni        16.0284600000        9.2540400000        0.0000000000
 Ni        18.4943800000        9.2540400000        0.0000000000
 Ni         7.3977500000       11.3895800000        0.0000000000
 Ni         9.8636700000       11.3895800000        0.0000000000
 Ni        12.3295900000       11.3895800000        0.0000000000
 Ni        14.7955000000       11.3895800000        0.0000000000
 Ni        17.2614200000       11.3895800000        0.0000000000
 Ni        19.7273400000       11.3895800000        0.0000000000
 Ni         0.0000000000        1.4237000000        2.0134100000
 Ni         2.4659200000        1.4237000000        2.0134100000
 Ni         4.9318300000        1.4237000000        2.0134100000
 Ni         7.3977500000        1.4237000000        2.0134100000
 Ni         9.8636700000        1.4237000000        2.0134100000
 Ni        12.3295900000        1.4237000000        2.0134100000
 Ni         1.2329600000        3.5592400000        2.0134100000
 Ni         3.6988800000        3.5592400000        2.0134100000
 Ni         6.1647900000        3.5592400000        2.0134100000
 Ni         8.6307100000        3.5592400000        2.0134100000
 Ni        11.0966300000        3.5592400000        2.0134100000
 Ni        13.5625400000        3.5592400000        2.0134100000
 Ni         2.4659200000        5.6947900000        2.0134100000
 Ni         4.9318300000        5.6947900000        2.0134100000
 Ni         7.3977500000        5.6947900000        2.0134100000
 Ni         9.8636700000        5.6947900000        2.0134100000
 Ni        12.3295900000        5.6947900000        2.0134100000
 Ni        14.7955000000        5.6947900000        2.0134100000
 Ni         3.6988800000        7.8303400000        2.0134100000
 Ni         6.1647900000        7.8303400000        2.0134100000
 Ni         8.6307100000        7.8303400000        2.0134100000
 Ni        11.0966300000        7.8303400000        2.0134100000
 Ni        13.5625400000        7.8303400000        2.0134100000
 Ni        16.0284600000        7.8303400000        2.0134100000
 Ni         4.9318300000        9.9658900000        2.0134100000
 Ni         7.3977500000        9.9658900000        2.0134100000
 Ni         9.8636700000        9.9658900000        2.0134100000
 Ni        12.3295900000        9.9658900000        2.0134100000
 Ni        14.7955000000        9.9658900000        2.0134100000
 Ni        17.2614200000        9.9658900000        2.0134100000
 Ni         6.1647900000       12.1014300000        2.0134100000
 Ni         8.6307100000       12.1014300000        2.0134100000
 Ni        11.0966300000       12.1014300000        2.0134100000
 Ni        13.5625400000       12.1014300000        2.0134100000
 Ni        16.0284600000       12.1014300000        2.0134100000
 Ni        18.4943800000       12.1014300000        2.0134100000
 Ni         0.0000000000        0.0000000000        4.0268300000
 Ni         2.4659200000        0.0000000000        4.0268300000
 Ni         4.9318300000        0.0000000000        4.0268300000
 Ni         7.3977500000        0.0000000000        4.0268300000
 Ni         9.8636700000        0.0000000000        4.0268300000
 Ni        12.3295900000        0.0000000000        4.0268300000
 Ni         1.2329600000        2.1355500000        4.0268300000
 Ni         3.6988800000        2.1355500000        4.0268300000
 Ni         6.1647900000        2.1355500000        4.0268300000
 Ni         8.6307100000        2.1355500000        4.0268300000
 Ni        11.0966300000        2.1355500000        4.0268300000
 Ni        13.5625400000        2.1355500000        4.0268300000
 Ni         2.4659200000        4.2710900000        4.0268300000
 Ni         4.9318300000        4.2710900000        4.0268300000
 Ni         7.3977500000        4.2710900000        4.0268300000
 Ni         9.8636700000        4.2710900000        4.0268300000
 Ni        12.3295900000        4.2710900000        4.0268300000
 Ni        14.7955000000        4.2710900000        4.0268300000
 Ni         3.6988800000        6.4066400000        4.0268300000
 Ni         6.1647900000        6.4066400000        4.0268300000
 Ni         8.6307100000        6.4066400000        4.0268300000
 Ni        11.0966300000        6.4066400000        4.0268300000
 Ni        13.5625400000        6.4066400000        4.0268300000
 Ni        16.0284600000        6.4066400000        4.0268300000
 Ni         4.9318300000        8.5421900000        4.0268300000
 Ni         7.3977500000        8.5421900000        4.0268300000
 Ni         9.8636700000        8.5421900000        4.0268300000
 Ni        12.3295900000        8.5421900000        4.0268300000
 Ni        14.7955000000        8.5421900000        4.0268300000
 Ni        17.2614200000        8.5421900000        4.0268300000
 Ni         6.1647900000       10.6777300000        4.0268300000
 Ni         8.6307100000       10.6777300000        4.0268300000
 Ni        11.0966300000       10.6777300000        4.0268300000
 Ni        13.5625400000       10.6777300000        4.0268300000
 Ni        16.0284600000       10.6777300000        4.0268300000
 Ni        18.4943800000       10.6777300000        4.0268300000
 Ni         1.2265600907        0.7085910684        6.0254976552
 Ni         3.6948848881        0.7135067250        6.0262189052
 Ni         6.1603068754        0.7100222648        6.0255810332
 Ni         8.6228220007        0.7120000080        6.0263601019
 Ni        11.0887478230        0.7103176149        6.0255532045
 Ni        13.5565435782        0.7100058313        6.0260091674
 Ni         2.4650573915        2.8441048306        6.0262328576
 Ni         4.9404407222        2.8530135869        6.0295909523
 Ni         7.3946458508        2.8508281583        6.0399202386
 Ni         9.8462094141        2.8505331092        6.0288339400
 Ni        12.3225756725        2.8432433107        6.0263384975
 Ni        14.7880106167        2.8414750756        6.0264031093
 Ni         3.6951248821        4.9806056563        6.0256144448
 Ni         6.1658482372        4.9790424701        6.0395771100
 Ni         8.6205650312        4.9774560068        6.0385601831
 Ni        11.0885663782        4.9824895859        6.0264402502
 Ni        13.5556622656        4.9784551805        6.0254517453
 Ni        16.0252755262        4.9800991203        6.0257989082
 Ni         4.9279379387        7.1119513264        6.0264902142
 Ni         7.3913524319        7.1018625457        6.0292561837
 Ni         9.8589818623        7.1125141519        6.0263859849
 Ni        12.3196703438        7.1133607145        6.0266998111
 Ni        14.7918034504        7.1142214827        6.0265152831
 Ni        17.2551879430        7.1124884909        6.0264586953
 Ni         6.1593299811        9.2482323500        6.0256174086
 Ni         8.6229324296        9.2507557108        6.0262893448
 Ni        11.0888674306        9.2508722504        6.0254130272
 Ni        13.5565464865        9.2534106110        6.0265163235
 Ni        16.0230556961        9.2510905202        6.0258880336
 Ni        18.4916122482        9.2522081047        6.0258479481
 Ni         7.3927945702       11.3860677197        6.0259588200
 Ni         9.8541611493       11.3870841700        6.0263798646
 Ni        12.3251507994       11.3888103778        6.0257426616
 Ni        14.7867213949       11.3876050727        6.0264271965
 Ni        17.2582675325       11.3883200554        6.0258178631
 Ni        19.7201735970       11.3858966549        6.0260988045
 Ni        -0.0090812923        1.4162574563        8.0422627035
 Ni         2.4520536390        1.4167572822        8.0425433625
 Ni         4.9232545661        1.4214421783        8.0392467825
 Ni         7.3837056076        1.4198671299        8.0435717567
 Ni         9.8577140984        1.4199450526        8.0396696568
 Ni        12.3168678501        1.4169736476        8.0425928345
 Ni         1.2213919072        3.5517121280        8.0396683427
 Ni         3.6916711826        3.5538370519        8.0389001418
 Ni         6.1672653382        3.5607424368        8.1034742928
 Ni         8.6110025076        3.5601840582        8.1005453138
 Ni        11.0849637234        3.5525436035        8.0391544191
 Ni        13.5551298068        3.5542381289        8.0407678514
 Ni         2.4575218404        5.6870652706        8.0427897794
 Ni         4.9215881156        5.6859070569        8.0437689588
 Ni         7.3878314367        5.6767236242        8.1019320050
 Ni         9.8465693656        5.6873576410        8.0443892476
 Ni        12.3219155620        5.6870916189        8.0434631184
 Ni        14.7836679023        5.6861133704        8.0413723054
 Ni         3.6893597615        7.8260030327        8.0418560683
 Ni         6.1580532268        7.8281715311        8.0398459813
 Ni         8.6182755896        7.8257746284        8.0388774644
 Ni        11.0851613685        7.8290956715        8.0434038893
 Ni        13.5522454405        7.8247981989        8.0411791270
 Ni        16.0207355032        7.8276993979        8.0426469293
 Ni         4.9252140057        9.9631048612        8.0406314936
 Ni         7.3844573334        9.9607786206        8.0424030402
 Ni         9.8552393568        9.9641040683        8.0406672051
 Ni        12.3156601149        9.9610793742        8.0412798423
 Ni        14.7890600311        9.9608877347        8.0425962358
 Ni        17.2512967689        9.9606640738        8.0411773116
 Ni         6.1547106101       12.0981370804        8.0406214705
 Ni         8.6202539503       12.1011869027        8.0421741514
 Ni        11.0854233791       12.0987265577        8.0396691196
 Ni        13.5524634006       12.1009796424        8.0427985376
 Ni        16.0206117380       12.0981907308        8.0418351307
 Ni        18.4890898228       12.1005589709        8.0406276163
 Ni        -0.0171259966       -0.0081915751       10.0597957050
 Ni         2.4560652960       -0.0089445505       10.0625595766
 Ni         4.9107171836       -0.0215190611       10.0637261275
 Ni         7.3885032301       -0.0206441173       10.0649760489
 Ni         9.8619170985       -0.0249641588       10.0637563523
 Ni        12.3230812141       -0.0085344574       10.0626533941
 Ni         1.2193726296        2.1323448753       10.0627165317
 Ni         3.6838175300        2.1272885873       10.0649327924
 Ni         6.1351279547        2.0835549541       10.0591990217
 Ni         8.6319986121        2.0826440221       10.0550245037
 Ni        11.0866598310        2.1316503395       10.0661777421
 Ni        13.5530920573        2.1278828218       10.0618087935
 Ni         2.4360455568        4.2643565210       10.0636214986
 Ni         4.8707705883        4.2722255553       10.0563814085
 Cu         7.3868610889        4.2660651693       10.3139489719
 Ni         9.8912751061        4.2713380308       10.0566075724
 Ni        12.3355819991        4.2585463439       10.0638880528
 Ni        14.7890492768        4.2630134080       10.0628331083
 Ni         3.6760026504        6.4098467542       10.0646708577
 Ni         6.1199102617        6.4386324579       10.0566068859
 Ni         8.6365401338        6.4412455041       10.0577202761
 Ni        11.0893149890        6.4044503390       10.0636495649
 Ni        13.5529750909        6.4039629177       10.0632393361
 Ni        16.0153503551        6.4010020086       10.0619796076
 Ni         4.9088388564        8.5551441455       10.0637949705
 Ni         7.3886528139        8.5433450635       10.0665079899
 Ni         9.8562681165        8.5576143292       10.0639638767
 Ni        12.3226042649        8.5362771246       10.0629610922
 Ni        14.7804903596        8.5336705696       10.0601694939
 Ni        17.2529836770        8.5375155990       10.0630926549
 Ni         6.1523880351       10.6789665993       10.0627358545
 Ni         8.6191892705       10.6758199831       10.0615613042
 Ni        11.0866167855       10.6776101697       10.0628817148
 Ni        13.5510307483       10.6696288273       10.0619477845
 Ni        16.0196047527       10.6731781121       10.0631769652
 Ni        18.4846753647       10.6730679232       10.0616116811
  N         7.4954908675        4.2403404326       12.3796624530
  C         6.2196376542        4.4917801841       13.0999788196
  H         8.2020305144        4.9362803299       12.6350631497
  H         6.3469211693        4.4558856413       14.1904980889
  H         5.4867805319        3.7375907435       12.7825079175
  H         5.8369724684        5.4755539741       12.7978978532
  H         7.8820132727        3.3257802057       12.6309722813
