# Supplementary material for: Single Atom Alloys Segregation in the Presence of Ligands
Source: J Phys Chem C Nanomater Interfaces. 2023 Nov 13;127(46):22790–8. doi: 10.1021/acs.jpcc.3c05827 (PMC10683009; doi:10.1021/acs.jpcc.3c05827)
Supplement: Supplementary file 2 — jp3c05827_si_002.zip [file jp3c05827_si_002.zip › xyz/RNH2/111/ni/ni111ptnh2.txt]

     223

 Ni         1.2329600000        0.7118500000        0.0000000000
 Ni         3.6988800000        0.7118500000        0.0000000000
 Ni         6.1647900000        0.7118500000        0.0000000000
 Ni         8.6307100000        0.7118500000        0.0000000000
 Ni        11.0966300000        0.7118500000        0.0000000000
 Ni        13.5625400000        0.7118500000        0.0000000000
 Ni         2.4659200000        2.8474000000        0.0000000000
 Ni         4.9318300000        2.8474000000        0.0000000000
 Ni         7.3977500000        2.8474000000        0.0000000000
 Ni         9.8636700000        2.8474000000        0.0000000000
 Ni        12.3295900000        2.8474000000        0.0000000000
 Ni        14.7955000000        2.8474000000        0.0000000000
 Ni         3.6988800000        4.9829400000        0.0000000000
 Ni         6.1647900000        4.9829400000        0.0000000000
 Ni         8.6307100000        4.9829400000        0.0000000000
 Ni        11.0966300000        4.9829400000        0.0000000000
 Ni        13.5625400000        4.9829400000        0.0000000000
 Ni        16.0284600000        4.9829400000        0.0000000000
 Ni         4.9318300000        7.1184900000        0.0000000000
 Ni         7.3977500000        7.1184900000        0.0000000000
 Ni         9.8636700000        7.1184900000        0.0000000000
 Ni        12.3295900000        7.1184900000        0.0000000000
 Ni        14.7955000000        7.1184900000        0.0000000000
 Ni        17.2614200000        7.1184900000        0.0000000000
 Ni         6.1647900000        9.2540400000        0.0000000000
 Ni         8.6307100000        9.2540400000        0.0000000000
 Ni        11.0966300000        9.2540400000        0.0000000000
 Ni        13.5625400000        9.2540400000        0.0000000000
 Ni        16.0284600000        9.2540400000        0.0000000000
 Ni        18.4943800000        9.2540400000        0.0000000000
 Ni         7.3977500000       11.3895800000        0.0000000000
 Ni         9.8636700000       11.3895800000        0.0000000000
 Ni        12.3295900000       11.3895800000        0.0000000000
 Ni        14.7955000000       11.3895800000        0.0000000000
 Ni        17.2614200000       11.3895800000        0.0000000000
 Ni        19.7273400000       11.3895800000        0.0000000000
 Ni         0.0000000000        1.4237000000        2.0134100000
 Ni         2.4659200000        1.4237000000        2.0134100000
 Ni         4.9318300000        1.4237000000        2.0134100000
 Ni         7.3977500000        1.4237000000        2.0134100000
 Ni         9.8636700000        1.4237000000        2.0134100000
 Ni        12.3295900000        1.4237000000        2.0134100000
 Ni         1.2329600000        3.5592400000        2.0134100000
 Ni         3.6988800000        3.5592400000        2.0134100000
 Ni         6.1647900000        3.5592400000        2.0134100000
 Ni         8.6307100000        3.5592400000        2.0134100000
 Ni        11.0966300000        3.5592400000        2.0134100000
 Ni        13.5625400000        3.5592400000        2.0134100000
 Ni         2.4659200000        5.6947900000        2.0134100000
 Ni         4.9318300000        5.6947900000        2.0134100000
 Ni         7.3977500000        5.6947900000        2.0134100000
 Ni         9.8636700000        5.6947900000        2.0134100000
 Ni        12.3295900000        5.6947900000        2.0134100000
 Ni        14.7955000000        5.6947900000        2.0134100000
 Ni         3.6988800000        7.8303400000        2.0134100000
 Ni         6.1647900000        7.8303400000        2.0134100000
 Ni         8.6307100000        7.8303400000        2.0134100000
 Ni        11.0966300000        7.8303400000        2.0134100000
 Ni        13.5625400000        7.8303400000        2.0134100000
 Ni        16.0284600000        7.8303400000        2.0134100000
 Ni         4.9318300000        9.9658900000        2.0134100000
 Ni         7.3977500000        9.9658900000        2.0134100000
 Ni         9.8636700000        9.9658900000        2.0134100000
 Ni        12.3295900000        9.9658900000        2.0134100000
 Ni        14.7955000000        9.9658900000        2.0134100000
 Ni        17.2614200000        9.9658900000        2.0134100000
 Ni         6.1647900000       12.1014300000        2.0134100000
 Ni         8.6307100000       12.1014300000        2.0134100000
 Ni        11.0966300000       12.1014300000        2.0134100000
 Ni        13.5625400000       12.1014300000        2.0134100000
 Ni        16.0284600000       12.1014300000        2.0134100000
 Ni        18.4943800000       12.1014300000        2.0134100000
 Ni         0.0000000000        0.0000000000        4.0268300000
 Ni         2.4659200000        0.0000000000        4.0268300000
 Ni         4.9318300000        0.0000000000        4.0268300000
 Ni         7.3977500000        0.0000000000        4.0268300000
 Ni         9.8636700000        0.0000000000        4.0268300000
 Ni        12.3295900000        0.0000000000        4.0268300000
 Ni         1.2329600000        2.1355500000        4.0268300000
 Ni         3.6988800000        2.1355500000        4.0268300000
 Ni         6.1647900000        2.1355500000        4.0268300000
 Ni         8.6307100000        2.1355500000        4.0268300000
 Ni        11.0966300000        2.1355500000        4.0268300000
 Ni        13.5625400000        2.1355500000        4.0268300000
 Ni         2.4659200000        4.2710900000        4.0268300000
 Ni         4.9318300000        4.2710900000        4.0268300000
 Ni         7.3977500000        4.2710900000        4.0268300000
 Ni         9.8636700000        4.2710900000        4.0268300000
 Ni        12.3295900000        4.2710900000        4.0268300000
 Ni        14.7955000000        4.2710900000        4.0268300000
 Ni         3.6988800000        6.4066400000        4.0268300000
 Ni         6.1647900000        6.4066400000        4.0268300000
 Ni         8.6307100000        6.4066400000        4.0268300000
 Ni        11.0966300000        6.4066400000        4.0268300000
 Ni        13.5625400000        6.4066400000        4.0268300000
 Ni        16.0284600000        6.4066400000        4.0268300000
 Ni         4.9318300000        8.5421900000        4.0268300000
 Ni         7.3977500000        8.5421900000        4.0268300000
 Ni         9.8636700000        8.5421900000        4.0268300000
 Ni        12.3295900000        8.5421900000        4.0268300000
 Ni        14.7955000000        8.5421900000        4.0268300000
 Ni        17.2614200000        8.5421900000        4.0268300000
 Ni         6.1647900000       10.6777300000        4.0268300000
 Ni         8.6307100000       10.6777300000        4.0268300000
 Ni        11.0966300000       10.6777300000        4.0268300000
 Ni        13.5625400000       10.6777300000        4.0268300000
 Ni        16.0284600000       10.6777300000        4.0268300000
 Ni        18.4943800000       10.6777300000        4.0268300000
 Ni         1.2277227241        0.7085157152        6.0252327299
 Ni         3.6950840139        0.7116052962        6.0261922823
 Ni         6.1599738435        0.7087342164        6.0255760767
 Ni         8.6262533540        0.7097826045        6.0261207805
 Ni        11.0915748843        0.7087770968        6.0255875115
 Ni        13.5595511963        0.7090563701        6.0255044713
 Ni         2.4639841880        2.8439557862        6.0262946167
 Ni         4.9311744400        2.8467192366        6.0256891954
 Ni         7.3948206717        2.8450424701        6.0311132314
 Ni         9.8534619280        2.8446215070        6.0251461501
 Ni        12.3257177116        2.8424209069        6.0262986337
 Ni        14.7903683581        2.8416874484        6.0264026773
 Ni         3.6942296159        4.9801955855        6.0255915097
 Ni         6.1617760027        4.9810560906        6.0310345086
 Ni         8.6250133903        4.9793673638        6.0303572479
 Ni        11.0921136482        4.9809053966        6.0261023836
 Ni        13.5577406600        4.9789317622        6.0257188766
 Ni        16.0259659783        4.9806229486        6.0259692274
 Ni         4.9281229391        7.1148880222        6.0262559083
 Ni         7.3910403282        7.1090217070        6.0256712853
 Ni         9.8599805444        7.1147280803        6.0262335520
 Ni        12.3211788277        7.1132390371        6.0266504596
 Ni        14.7925896935        7.1144751171        6.0266134332
 Ni        17.2562519145        7.1127761155        6.0264166731
 Ni         6.1598598819        9.2502011887        6.0257381582
 Ni         8.6248742690        9.2523171923        6.0262413772
 Ni        11.0909448435        9.2514512797        6.0256729497
 Ni        13.5577913961        9.2532181483        6.0265813215
 Ni        16.0236764052        9.2510807441        6.0259642660
 Ni        18.4915071177        9.2526692036        6.0260038074
 Ni         7.3941289672       11.3873174466        6.0255807269
 Ni         9.8566126328       11.3871708747        6.0264637046
 Ni        12.3265052901       11.3881489126        6.0259808428
 Ni        14.7882213275       11.3874180912        6.0264058526
 Ni        17.2590281396       11.3871703200        6.0260652370
 Ni        19.7214001124       11.3854055007        6.0261760312
 Ni        -0.0059005615        1.4155033538        8.0426693359
 Ni         2.4529908299        1.4157626466        8.0421302112
 Ni         4.9246190302        1.4179093151        8.0410588110
 Ni         7.3888376462        1.4160913575        8.0433418549
 Ni         9.8625718982        1.4156265469        8.0410020329
 Ni        12.3259266178        1.4122890548        8.0416455026
 Ni         1.2234902632        3.5527819899        8.0407281909
 Ni         3.6898259355        3.5554088325        8.0404133701
 Ni         6.1603999782        3.5561520235        8.0549596392
 Ni         8.6272464040        3.5555669341        8.0530893053
 Ni        11.0942999858        3.5523506476        8.0402493640
 Ni        13.5612920268        3.5533509955        8.0412956858
 Ni         2.4593195078        5.6888343316        8.0422701654
 Ni         4.9215269094        5.6904729231        8.0437107709
 Ni         7.3930475692        5.6898319518        8.0561631804
 Ni         9.8559520434        5.6891612199        8.0438756254
 Ni        12.3259310369        5.6883718754        8.0424094510
 Ni        14.7872507665        5.6867884332        8.0421133059
 Ni         3.6903953471        7.8269543409        8.0412876275
 Ni         6.1578009638        7.8322289143        8.0413285194
 Ni         8.6236639323        7.8305551101        8.0403023638
 Ni        11.0893542017        7.8298558289        8.0424415290
 Ni        13.5548421881        7.8256440245        8.0420047925
 Ni        16.0226419985        7.8278862765        8.0432438281
 Ni         4.9255426088        9.9641282561        8.0416317026
 Ni         7.3864575875        9.9668292380        8.0417728855
 Ni         9.8581926357        9.9668445985        8.0413440503
 Ni        12.3188407443        9.9621255413        8.0419737803
 Ni        14.7907132411        9.9613460543        8.0431921935
 Ni        17.2523182085        9.9600766304        8.0420515498
 Ni         6.1575921062       12.0983762769        8.0410209779
 Ni         8.6226341436       12.1021333949        8.0424624694
 Ni        11.0882805982       12.0987076702        8.0408311368
 Ni        13.5559689853       12.1007074838        8.0424158710
 Ni        16.0227647127       12.0977235416        8.0413731995
 Ni        18.4917516742       12.0985581421        8.0416037748
 Ni        -0.0137885808       -0.0086550500       10.0642454804
 Ni         2.4576451275       -0.0087430167       10.0630717988
 Ni         4.9137074088       -0.0195629408       10.0605629967
 Ni         7.3925164532       -0.0211869392       10.0646596896
 Ni         9.8672498028       -0.0251459846       10.0603615874
 Ni        12.3275069640       -0.0113740258       10.0632198827
 Ni         1.2218027169        2.1322298268       10.0631759494
 Ni         3.6801712099        2.1240944304       10.0640957720
 Ni         6.1267884639        2.0801959342       10.0628564094
 Ni         8.6592576896        2.0759174162       10.0600842217
 Ni        11.1084960613        2.1224786434       10.0648227840
 Ni        13.5609433948        2.1287704276       10.0623369704
 Ni         2.4398944794        4.2645045178       10.0603919093
 Ni         4.8642698642        4.2630883306       10.0597422636
 Pt         7.3951700738        4.2699545510       10.2744074813
 Ni         9.9272871275        4.2640223872       10.0616431900
 Ni        12.3507486474        4.2632454973       10.0600334955
 Ni        14.7947391264        4.2646262950       10.0657241101
 Ni         3.6778891300        6.4120716833       10.0639668132
 Ni         6.1294789542        6.4611335506       10.0618955344
 Ni         8.6569083227        6.4649295919       10.0617876689
 Ni        11.1087568512        6.4135050526       10.0635686681
 Ni        13.5633536513        6.4050331078       10.0630742086
 Ni        16.0198832782        6.4022095711       10.0621879709
 Ni         4.9119784366        8.5570199911       10.0606144310
 Ni         7.3931884244        8.5587721531       10.0650615977
 Ni         9.8679333492        8.5641713462       10.0603185665
 Ni        12.3288890988        8.5428688644       10.0629318581
 Ni        14.7849944736        8.5353377570       10.0641133750
 Ni        17.2554245968        8.5389965908       10.0631596233
 Ni         6.1541712083       10.6810575910       10.0633498297
 Ni         8.6243018489       10.6793983953       10.0622018625
 Ni        11.0910975186       10.6799845009       10.0655407200
 Ni        13.5547367965       10.6718626395       10.0619350340
 Ni        16.0234905088       10.6732515113       10.0629679111
 Ni        18.4867492619       10.6729497810       10.0645502545
  N         7.4624597445        4.2494917533       12.4275952822
  C         6.1893815452        4.4998268873       13.1561948112
  H         8.1682312753        4.9469344191       12.6801767438
  H         6.3449293932        4.4577781747       14.2423961145
  H         5.4571827439        3.7441851409       12.8459585194
  H         5.8076577025        5.4847045990       12.8620357580
  H         7.8463476582        3.3325887594       12.6734828857
