# Supplementary material for: Single Atom Alloys Segregation in the Presence of Ligands
Source: J Phys Chem C Nanomater Interfaces. 2023 Nov 13;127(46):22790–8. doi: 10.1021/acs.jpcc.3c05827 (PMC10683009; doi:10.1021/acs.jpcc.3c05827)
Supplement: Supplementary file 2 — jp3c05827_si_002.zip [file jp3c05827_si_002.zip › xyz/RNH2/111/ni/ni111agnh2.txt]

223

Ni       1.23296000       0.71185000       0.00000000
Ni       3.69888000       0.71185000       0.00000000
Ni       6.16479000       0.71185000       0.00000000
Ni       8.63071000       0.71185000       0.00000000
Ni      11.09663000       0.71185000       0.00000000
Ni      13.56254000       0.71185000       0.00000000
Ni       2.46592000       2.84740000       0.00000000
Ni       4.93183000       2.84740000       0.00000000
Ni       7.39775000       2.84740000       0.00000000
Ni       9.86367000       2.84740000       0.00000000
Ni      12.32959000       2.84740000       0.00000000
Ni      14.79550000       2.84740000       0.00000000
Ni       3.69888000       4.98294000       0.00000000
Ni       6.16479000       4.98294000       0.00000000
Ni       8.63071000       4.98294000       0.00000000
Ni      11.09663000       4.98294000       0.00000000
Ni      13.56254000       4.98294000       0.00000000
Ni      16.02846000       4.98294000       0.00000000
Ni       4.93183000       7.11849000       0.00000000
Ni       7.39775000       7.11849000       0.00000000
Ni       9.86367000       7.11849000       0.00000000
Ni      12.32959000       7.11849000       0.00000000
Ni      14.79550000       7.11849000       0.00000000
Ni      17.26142000       7.11849000       0.00000000
Ni       6.16479000       9.25404000       0.00000000
Ni       8.63071000       9.25404000       0.00000000
Ni      11.09663000       9.25404000       0.00000000
Ni      13.56254000       9.25404000       0.00000000
Ni      16.02846000       9.25404000       0.00000000
Ni      18.49438000       9.25404000       0.00000000
Ni       7.39775000      11.38958000       0.00000000
Ni       9.86367000      11.38958000       0.00000000
Ni      12.32959000      11.38958000       0.00000000
Ni      14.79550000      11.38958000       0.00000000
Ni      17.26142000      11.38958000       0.00000000
Ni      19.72734000      11.38958000       0.00000000
Ni       0.00000000       1.42370000       2.01341000
Ni       2.46592000       1.42370000       2.01341000
Ni       4.93183000       1.42370000       2.01341000
Ni       7.39775000       1.42370000       2.01341000
Ni       9.86367000       1.42370000       2.01341000
Ni      12.32959000       1.42370000       2.01341000
Ni       1.23296000       3.55924000       2.01341000
Ni       3.69888000       3.55924000       2.01341000
Ni       6.16479000       3.55924000       2.01341000
Ni       8.63071000       3.55924000       2.01341000
Ni      11.09663000       3.55924000       2.01341000
Ni      13.56254000       3.55924000       2.01341000
Ni       2.46592000       5.69479000       2.01341000
Ni       4.93183000       5.69479000       2.01341000
Ni       7.39775000       5.69479000       2.01341000
Ni       9.86367000       5.69479000       2.01341000
Ni      12.32959000       5.69479000       2.01341000
Ni      14.79550000       5.69479000       2.01341000
Ni       3.69888000       7.83034000       2.01341000
Ni       6.16479000       7.83034000       2.01341000
Ni       8.63071000       7.83034000       2.01341000
Ni      11.09663000       7.83034000       2.01341000
Ni      13.56254000       7.83034000       2.01341000
Ni      16.02846000       7.83034000       2.01341000
Ni       4.93183000       9.96589000       2.01341000
Ni       7.39775000       9.96589000       2.01341000
Ni       9.86367000       9.96589000       2.01341000
Ni      12.32959000       9.96589000       2.01341000
Ni      14.79550000       9.96589000       2.01341000
Ni      17.26142000       9.96589000       2.01341000
Ni       6.16479000      12.10143000       2.01341000
Ni       8.63071000      12.10143000       2.01341000
Ni      11.09663000      12.10143000       2.01341000
Ni      13.56254000      12.10143000       2.01341000
Ni      16.02846000      12.10143000       2.01341000
Ni      18.49438000      12.10143000       2.01341000
Ni       0.00000000       0.00000000       4.02683000
Ni       2.46592000       0.00000000       4.02683000
Ni       4.93183000       0.00000000       4.02683000
Ni       7.39775000       0.00000000       4.02683000
Ni       9.86367000       0.00000000       4.02683000
Ni      12.32959000       0.00000000       4.02683000
Ni       1.23296000       2.13555000       4.02683000
Ni       3.69888000       2.13555000       4.02683000
Ni       6.16479000       2.13555000       4.02683000
Ni       8.63071000       2.13555000       4.02683000
Ni      11.09663000       2.13555000       4.02683000
Ni      13.56254000       2.13555000       4.02683000
Ni       2.46592000       4.27109000       4.02683000
Ni       4.93183000       4.27109000       4.02683000
Ni       7.39775000       4.27109000       4.02683000
Ni       9.86367000       4.27109000       4.02683000
Ni      12.32959000       4.27109000       4.02683000
Ni      14.79550000       4.27109000       4.02683000
Ni       3.69888000       6.40664000       4.02683000
Ni       6.16479000       6.40664000       4.02683000
Ni       8.63071000       6.40664000       4.02683000
Ni      11.09663000       6.40664000       4.02683000
Ni      13.56254000       6.40664000       4.02683000
Ni      16.02846000       6.40664000       4.02683000
Ni       4.93183000       8.54219000       4.02683000
Ni       7.39775000       8.54219000       4.02683000
Ni       9.86367000       8.54219000       4.02683000
Ni      12.32959000       8.54219000       4.02683000
Ni      14.79550000       8.54219000       4.02683000
Ni      17.26142000       8.54219000       4.02683000
Ni       6.16479000      10.67773000       4.02683000
Ni       8.63071000      10.67773000       4.02683000
Ni      11.09663000      10.67773000       4.02683000
Ni      13.56254000      10.67773000       4.02683000
Ni      16.02846000      10.67773000       4.02683000
Ni      18.49438000      10.67773000       4.02683000
Ni       1.22625458       0.70738083       6.02457946
Ni       3.69579715       0.70996969       6.02646636
Ni       6.16100159       0.70442834       6.03262280
Ni       8.62102521       0.70642113       6.03403490
Ni      11.08724932       0.70459317       6.02995744
Ni      13.55622443       0.70788796       6.02597252
Ni       2.46312360       2.84431596       6.02638245
Ni       4.93909036       2.85039598       6.03219913
Ni       7.39447718       2.84828706       6.06334700
Ni       9.84655935       2.84789545       6.03100463
Ni      12.32335682       2.84161811       6.02730167
Ni      14.78671475       2.84549148       6.02767243
Ni       3.69112236       4.98244022       6.03249514
Ni       6.16488332       4.97846137       6.05556008
Ni       8.62235071       4.97753512       6.04570200
Ni      11.09381765       4.98390886       6.03314174
Ni      13.55757625       4.98338302       6.03672621
Ni      16.02346653       4.98549731       6.03690459
Ni       4.92301497       7.11210507       6.03383123
Ni       7.39059726       7.10230947       6.03127912
Ni       9.86355704       7.11444336       6.03316980
Ni      12.32496847       7.11472696       6.06589927
Ni      14.79283044       7.11747137       6.06833785
Ni      17.25360341       7.11542566       6.06527411
Ni       6.15441030       9.24901121       6.02994733
Ni       8.62330024       9.25075978       6.02735196
Ni      11.09498234       9.24862763       6.03671681
Ni      13.56118447       9.25105040       6.06810846
Ni      16.02337474       9.25042336       6.06754110
Ni      18.48805452       9.25097031       6.06196155
Ni       7.39165327      11.38522602       6.02605590
Ni       9.85893537      11.38145698       6.02771847
Ni      12.32985597      11.38278793       6.03682602
Ni      14.78983140      11.38255093       6.06550713
Ni      17.25593457      11.38439090       6.06243747
Ni      19.71448773      11.38154550       6.03632406
Ni      -0.00916338       1.41380741       8.04046530
Ni       2.44778651       1.41226106       8.04156723
Ni       4.91429644       1.40872091       8.04186497
Ni       7.38207635       1.41988487       8.06349910
Ni       9.86143467       1.41153441       8.04352058
Ni      12.32376646       1.40617905       8.04615801
Ni       1.21775018       3.55310365       8.04843280
Ni       3.67731183       3.55045761       8.04142305
Ni       6.15370423       3.55237394       8.10726843
Ni       8.62122538       3.55620180       8.10451456
Ni      11.09378764       3.54928332       8.04259440
Ni      13.55737477       3.55429786       8.04970454
Ni       2.45682383       5.68346849       8.09199793
Ni       4.92312699       5.68124520       8.06111019
Ni       7.39054707       5.68525431       8.10451865
Ni       9.84916911       5.68535370       8.05786971
Ni      12.32289502       5.68433299       8.09295735
Ni      14.78454430       5.68395895       8.09105113
Ni       3.69210847       7.82348819       8.09592056
Ni       6.15407284       7.83328736       8.04350886
Ni       8.62125714       7.83163243       8.04266141
Ni      11.08478225       7.82871539       8.09269205
Ni      13.55265862       7.82377817       8.09998246
Ni      16.02383790       7.82597299       8.10136604
Ni       4.92513170       9.96447474       8.08577657
Ni       7.38023634       9.96798734       8.04641665
Ni       9.85712852       9.96237489       8.04992986
Ni      12.31558429       9.95974506       8.09103171
Ni      14.79009047       9.96160150       8.10159599
Ni      17.25351295       9.95944776       8.09860155
Ni       6.15235294      12.09521559       8.04881751
Ni       8.61992862      12.09961271       8.04067505
Ni      11.08572517      12.09268692       8.04844579
Ni      13.55005695      12.10003980       8.09174518
Ni      16.02096856      12.09979943       8.09616959
Ni      18.49210258      12.09749730       8.08562569
Ni      -0.01748775      -0.01111996      10.06152710
Ni       2.44934152      -0.01494093      10.06369386
Ni       4.89537781      -0.03083561      10.11053499
Ni       7.38369682      -0.02750414      10.12136429
Ni       9.87227170      -0.03184424      10.11755959
Ni      12.32845573      -0.01143130      10.11005139
Ni       1.21246170       2.12797478      10.06377677
Ni       3.67241637       2.12005871      10.06736164
Ni       6.09891638       2.03567688      10.06348400
Ni       8.65824242       2.03561583      10.06026380
Ni      11.10279686       2.12243085      10.06735654
Ni      13.55642314       2.12518116      10.06421177
Ni       2.42178093       4.25443367      10.11101794
Ni       4.81307797       4.26331727      10.06195196
Ag       7.38194624       4.25785541      10.49037967
Ni       9.94482641       4.26765800      10.06075006
Ni      12.35514330       4.25691374      10.10914480
Ni      14.78939131       4.25661598      10.11289755
Ni       3.67003407       6.40770326      10.12138641
Ni       6.09399405       6.47753889      10.06071225
Ni       8.66900918       6.47592673      10.06087226
Ni      11.10132640       6.40891879      10.11887706
Ni      13.56053624       6.40199031      10.12453016
Ni      16.01503263       6.39796799      10.12362767
Ni       4.90956221       8.56417705      10.11756928
Ni       7.39030473       8.55169670      10.06777508
Ni       9.86453502       8.57010292      10.10923148
Ni      12.32523496       8.54025726      10.12447633
Ni      14.78303101       8.53270083      10.12259740
Ni      17.25457095       8.53839155      10.12556807
Ni       6.15522829      10.68121596      10.10968501
Ni       8.61920080      10.67655232      10.06450915
Ni      11.08167954      10.67870798      10.11264311
Ni      13.54894153      10.66857492      10.12345524
Ni      16.02355015      10.67157936      10.12539917
Ni      18.48850949      10.67372903      10.12332695
N        7.45402049       4.24542682      12.80296051
C        6.14373602       4.50637643      13.44509037
H        8.14869362       4.94525884      13.07355207
H        6.19970133       4.48676905      14.54249481
H        5.42669240       3.75090010      13.09849804
H        5.77793675       5.48585387      13.11151447
H        7.82619535       3.33165518      13.07140886
