# Supplementary material for: Single Atom Alloys Segregation in the Presence of Ligands
Source: J Phys Chem C Nanomater Interfaces. 2023 Nov 13;127(46):22790–8. doi: 10.1021/acs.jpcc.3c05827 (PMC10683009; doi:10.1021/acs.jpcc.3c05827)
Supplement: Supplementary file 2 — jp3c05827_si_002.zip [file jp3c05827_si_002.zip › xyz/RNH2/111/ni/ni111nh2.txt]

     223

 Ni         1.2329600000        0.7118500000        0.0000000000
 Ni         3.6988800000        0.7118500000        0.0000000000
 Ni         6.1647900000        0.7118500000        0.0000000000
 Ni         8.6307100000        0.7118500000        0.0000000000
 Ni        11.0966300000        0.7118500000        0.0000000000
 Ni        13.5625400000        0.7118500000        0.0000000000
 Ni         2.4659200000        2.8474000000        0.0000000000
 Ni         4.9318300000        2.8474000000        0.0000000000
 Ni         7.3977500000        2.8474000000        0.0000000000
 Ni         9.8636700000        2.8474000000        0.0000000000
 Ni        12.3295900000        2.8474000000        0.0000000000
 Ni        14.7955000000        2.8474000000        0.0000000000
 Ni         3.6988800000        4.9829400000        0.0000000000
 Ni         6.1647900000        4.9829400000        0.0000000000
 Ni         8.6307100000        4.9829400000        0.0000000000
 Ni        11.0966300000        4.9829400000        0.0000000000
 Ni        13.5625400000        4.9829400000        0.0000000000
 Ni        16.0284600000        4.9829400000        0.0000000000
 Ni         4.9318300000        7.1184900000        0.0000000000
 Ni         7.3977500000        7.1184900000        0.0000000000
 Ni         9.8636700000        7.1184900000        0.0000000000
 Ni        12.3295900000        7.1184900000        0.0000000000
 Ni        14.7955000000        7.1184900000        0.0000000000
 Ni        17.2614200000        7.1184900000        0.0000000000
 Ni         6.1647900000        9.2540400000        0.0000000000
 Ni         8.6307100000        9.2540400000        0.0000000000
 Ni        11.0966300000        9.2540400000        0.0000000000
 Ni        13.5625400000        9.2540400000        0.0000000000
 Ni        16.0284600000        9.2540400000        0.0000000000
 Ni        18.4943800000        9.2540400000        0.0000000000
 Ni         7.3977500000       11.3895800000        0.0000000000
 Ni         9.8636700000       11.3895800000        0.0000000000
 Ni        12.3295900000       11.3895800000        0.0000000000
 Ni        14.7955000000       11.3895800000        0.0000000000
 Ni        17.2614200000       11.3895800000        0.0000000000
 Ni        19.7273400000       11.3895800000        0.0000000000
 Ni         0.0000000000        1.4237000000        2.0134100000
 Ni         2.4659200000        1.4237000000        2.0134100000
 Ni         4.9318300000        1.4237000000        2.0134100000
 Ni         7.3977500000        1.4237000000        2.0134100000
 Ni         9.8636700000        1.4237000000        2.0134100000
 Ni        12.3295900000        1.4237000000        2.0134100000
 Ni         1.2329600000        3.5592400000        2.0134100000
 Ni         3.6988800000        3.5592400000        2.0134100000
 Ni         6.1647900000        3.5592400000        2.0134100000
 Ni         8.6307100000        3.5592400000        2.0134100000
 Ni        11.0966300000        3.5592400000        2.0134100000
 Ni        13.5625400000        3.5592400000        2.0134100000
 Ni         2.4659200000        5.6947900000        2.0134100000
 Ni         4.9318300000        5.6947900000        2.0134100000
 Ni         7.3977500000        5.6947900000        2.0134100000
 Ni         9.8636700000        5.6947900000        2.0134100000
 Ni        12.3295900000        5.6947900000        2.0134100000
 Ni        14.7955000000        5.6947900000        2.0134100000
 Ni         3.6988800000        7.8303400000        2.0134100000
 Ni         6.1647900000        7.8303400000        2.0134100000
 Ni         8.6307100000        7.8303400000        2.0134100000
 Ni        11.0966300000        7.8303400000        2.0134100000
 Ni        13.5625400000        7.8303400000        2.0134100000
 Ni        16.0284600000        7.8303400000        2.0134100000
 Ni         4.9318300000        9.9658900000        2.0134100000
 Ni         7.3977500000        9.9658900000        2.0134100000
 Ni         9.8636700000        9.9658900000        2.0134100000
 Ni        12.3295900000        9.9658900000        2.0134100000
 Ni        14.7955000000        9.9658900000        2.0134100000
 Ni        17.2614200000        9.9658900000        2.0134100000
 Ni         6.1647900000       12.1014300000        2.0134100000
 Ni         8.6307100000       12.1014300000        2.0134100000
 Ni        11.0966300000       12.1014300000        2.0134100000
 Ni        13.5625400000       12.1014300000        2.0134100000
 Ni        16.0284600000       12.1014300000        2.0134100000
 Ni        18.4943800000       12.1014300000        2.0134100000
 Ni         0.0000000000        0.0000000000        4.0268300000
 Ni         2.4659200000        0.0000000000        4.0268300000
 Ni         4.9318300000        0.0000000000        4.0268300000
 Ni         7.3977500000        0.0000000000        4.0268300000
 Ni         9.8636700000        0.0000000000        4.0268300000
 Ni        12.3295900000        0.0000000000        4.0268300000
 Ni         1.2329600000        2.1355500000        4.0268300000
 Ni         3.6988800000        2.1355500000        4.0268300000
 Ni         6.1647900000        2.1355500000        4.0268300000
 Ni         8.6307100000        2.1355500000        4.0268300000
 Ni        11.0966300000        2.1355500000        4.0268300000
 Ni        13.5625400000        2.1355500000        4.0268300000
 Ni         2.4659200000        4.2710900000        4.0268300000
 Ni         4.9318300000        4.2710900000        4.0268300000
 Ni         7.3977500000        4.2710900000        4.0268300000
 Ni         9.8636700000        4.2710900000        4.0268300000
 Ni        12.3295900000        4.2710900000        4.0268300000
 Ni        14.7955000000        4.2710900000        4.0268300000
 Ni         3.6988800000        6.4066400000        4.0268300000
 Ni         6.1647900000        6.4066400000        4.0268300000
 Ni         8.6307100000        6.4066400000        4.0268300000
 Ni        11.0966300000        6.4066400000        4.0268300000
 Ni        13.5625400000        6.4066400000        4.0268300000
 Ni        16.0284600000        6.4066400000        4.0268300000
 Ni         4.9318300000        8.5421900000        4.0268300000
 Ni         7.3977500000        8.5421900000        4.0268300000
 Ni         9.8636700000        8.5421900000        4.0268300000
 Ni        12.3295900000        8.5421900000        4.0268300000
 Ni        14.7955000000        8.5421900000        4.0268300000
 Ni        17.2614200000        8.5421900000        4.0268300000
 Ni         6.1647900000       10.6777300000        4.0268300000
 Ni         8.6307100000       10.6777300000        4.0268300000
 Ni        11.0966300000       10.6777300000        4.0268300000
 Ni        13.5625400000       10.6777300000        4.0268300000
 Ni        16.0284600000       10.6777300000        4.0268300000
 Ni        18.4943800000       10.6777300000        4.0268300000
 Ni         1.2252609484        0.7076645872        6.0258929320
 Ni         3.6938564564        0.7124651357        6.0266015258
 Ni         6.1586452278        0.7089313494        6.0253796113
 Ni         8.6225042302        0.7112056925        6.0262117649
 Ni        11.0878712507        0.7093045864        6.0258261774
 Ni        13.5555512800        0.7093353567        6.0264746653
 Ni         2.4636227224        2.8434927016        6.0267170436
 Ni         4.9357689218        2.8505253742        6.0284014308
 Ni         7.3932092128        2.8492762770        6.0429293930
 Ni         9.8467526248        2.8485369158        6.0279894728
 Ni        12.3222698252        2.8426833071        6.0265247414
 Ni        14.7866050379        2.8412036457        6.0266909607
 Ni         3.6931659354        4.9797584231        6.0253793746
 Ni         6.1636346323        4.9787097385        6.0424315909
 Ni         8.6202161019        4.9771927229        6.0401135053
 Ni        11.0890832991        4.9818593075        6.0261369984
 Ni        13.5555622507        4.9782469834        6.0255549489
 Ni        16.0240177154        4.9799016831        6.0258702863
 Ni         4.9269492424        7.1121125921        6.0263282047
 Ni         7.3901135322        7.1032626053        6.0282325333
 Ni         9.8588440952        7.1128235954        6.0262245233
 Ni        12.3197824329        7.1133144220        6.0266481075
 Ni        14.7914116728        7.1138606154        6.0266257013
 Ni        17.2540050624        7.1121524492        6.0264743018
 Ni         6.1580393296        9.2477566719        6.0259979640
 Ni         8.6227539955        9.2503186284        6.0264727732
 Ni        11.0888897087        9.2507409591        6.0254963765
 Ni        13.5560530164        9.2533297625        6.0266301498
 Ni        16.0224232278        9.2508591294        6.0260229068
 Ni        18.4902796626        9.2522137596        6.0259667831
 Ni         7.3919246559       11.3850202923        6.0264945665
 Ni         9.8535110403       11.3858205583        6.0267319028
 Ni        12.3245372324       11.3878979940        6.0258601091
 Ni        14.7858489727       11.3871838016        6.0264654289
 Ni        17.2575488203       11.3874928766        6.0259743799
 Ni        19.7187606225       11.3848973181        6.0264872108
 Ni        -0.0116315887        1.4145381006        8.0431051864
 Ni         2.4501764398        1.4152948883        8.0429050268
 Ni         4.9233803021        1.4207156083        8.0411019865
 Ni         7.3810866135        1.4157927877        8.0444024770
 Ni         9.8530562238        1.4198878530        8.0414956284
 Ni        12.3132742403        1.4170707605        8.0430326352
 Ni         1.2191903662        3.5509717186        8.0408713759
 Ni         3.6902914504        3.5542584535        8.0404684097
 Ni         6.1665296329        3.5607291491        8.1010274675
 Ni         8.6056923799        3.5597801605        8.0974984569
 Ni        11.0808870077        3.5531561967        8.0404127930
 Ni        13.5508425616        3.5549503967        8.0426974382
 Ni         2.4549486354        5.6861214015        8.0424682305
 Ni         4.9162067593        5.6861159144        8.0445789485
 Ni         7.3848187779        5.6721125535        8.0987095665
 Ni         9.8472756075        5.6858329155        8.0441884700
 Ni        12.3212899129        5.6876180473        8.0428920845
 Ni        14.7820290124        5.6857360518        8.0425487543
 Ni         3.6862795039        7.8246983698        8.0412215738
 Ni         6.1555578300        7.8234254987        8.0419469217
 Ni         8.6172528161        7.8200551073        8.0405035931
 Ni        11.0856592581        7.8274288482        8.0429532987
 Ni        13.5519969219        7.8246464083        8.0418822152
 Ni        16.0188242902        7.8273795738        8.0433469262
 Ni         4.9232955772        9.9592399724        8.0426034406
 Ni         7.3835676648        9.9554718412        8.0431101314
 Ni         9.8540638279        9.9586750356        8.0426929623
 Ni        12.3146561096        9.9597477022        8.0424311564
 Ni        14.7878058327        9.9597721782        8.0431607632
 Ni        17.2493072131        9.9598068689        8.0424134836
 Ni         6.1523679856       12.0960686090        8.0415903900
 Ni         8.6181750815       12.0988695197        8.0429623789
 Ni        11.0841274653       12.0970970964        8.0410099450
 Ni        13.5507094543       12.0996296336        8.0427315853
 Ni        16.0179961191       12.0967097404        8.0413089229
 Ni        18.4852777484       12.1003562609        8.0425777111
 Ni        -0.0201364235       -0.0114199531       10.0633288717
 Ni         2.4516736515       -0.0139478355       10.0630771540
 Ni         4.9093708355       -0.0169853547       10.0619643921
 Ni         7.3839576594       -0.0177097735       10.0657507213
 Ni         9.8479838465       -0.0153600937       10.0619072341
 Ni        12.3190382161       -0.0111400608       10.0628283459
 Ni         1.2135303369        2.1304522867       10.0632313295
 Ni         3.6782822433        2.1239845903       10.0647487535
 Ni         6.1311622534        2.1049155092       10.0632618096
 Ni         8.6169410829        2.1062162434       10.0584663329
 Ni        11.0785860563        2.1304673722       10.0662029095
 Ni        13.5477495627        2.1270943109       10.0619774764
 Ni         2.4383569986        4.2610657034       10.0618281923
 Ni         4.8836693018        4.2590876230       10.0590222889
 Ni         7.3710027199        4.2580220815       10.3027003009
 Ni         9.8635647140        4.2629004920       10.0603453637
 Ni        12.3134631694        4.2599492207       10.0617510674
 Ni        14.7834533898        4.2613642179       10.0645577497
 Ni         3.6749600156        6.4044528102       10.0648112545
 Ni         6.1338126415        6.4094982350       10.0601834963
 Ni         8.6224315271        6.4112339643       10.0607274428
 Ni        11.0828598820        6.3992254847       10.0643490166
 Ni        13.5479888848        6.4026488213       10.0633942000
 Ni        16.0130951839        6.3994228548       10.0622688151
 Ni         4.9105709692        8.5364613408       10.0621437680
 Ni         7.3849257973        8.5299139816       10.0663777309
 Ni         9.8456554283        8.5347448584       10.0620310530
 Ni        12.3186500685        8.5322816360       10.0631546667
 Ni        14.7785177352        8.5328755309       10.0636463368
 Ni        17.2515323176        8.5342982273       10.0633815963
 Ni         6.1494098822       10.6743286920       10.0630667224
 Ni         8.6158166498       10.6696987888       10.0617681271
 Ni        11.0822843838       10.6730510435       10.0644824715
 Ni        13.5482962861       10.6688188671       10.0620609675
 Ni        16.0158964406       10.6737304417       10.0632695017
 Ni        18.4818532999       10.6705948344       10.0632129871
  N         7.4690944080        4.2435786000       12.2655007467
  C         6.2191543187        4.4896570946       13.0373878544
  H         8.1805737491        4.9407228769       12.5078461481
  H         6.4048230784        4.4360262897       14.1179804075
  H         5.4741927496        3.7398134583       12.7428687376
  H         5.8300310288        5.4785507675       12.7666431654
  H         7.8642923479        3.3298917494       12.5104167527
