# Supplementary material for: Single Atom Alloys Segregation in the Presence of Ligands
Source: J Phys Chem C Nanomater Interfaces. 2023 Nov 13;127(46):22790–8. doi: 10.1021/acs.jpcc.3c05827 (PMC10683009; doi:10.1021/acs.jpcc.3c05827)
Supplement: Supplementary file 2 — jp3c05827_si_002.zip [file jp3c05827_si_002.zip › xyz/RNH2/111/cu/cu111pdnh2.txt]

     223

 Cu         0.0000000000        0.0000000000        0.0000000000
 Cu        12.8129500000        0.0001500000        0.0000000000
 Cu        16.6566500000        6.6576400000        0.0000000000
 Cu         2.5626400000        4.4383200000        0.0000000000
 Cu        14.0940100000       11.0962700000        0.0000000000
 Cu        12.8126900000        4.4383200000        0.0000000000
 Cu        11.5313600000        6.6576400000        0.0000000000
 Cu        12.8126900000        8.8769500000        0.0000000000
 Cu         7.6876700000        0.0001500000        0.0000000000
 Cu         5.1250200000        0.0001500000        0.0000000000
 Cu         2.5623800000        0.0001500000        0.0000000000
 Cu         3.8439700000        6.6576400000        0.0000000000
 Cu         1.2813200000        2.2190100000        0.0000000000
 Cu        15.3753300000        8.8769500000        0.0000000000
 Cu        11.5313600000       11.0962700000        0.0000000000
 Cu        10.2500400000        8.8769500000        0.0000000000
 Cu        14.0940100000        2.2190100000        0.0000000000
 Cu        16.6566500000       11.0962700000        0.0000000000
 Cu         6.4066100000       11.0962700000        0.0000000000
 Cu        17.9379700000        8.8769500000        0.0000000000
 Cu        15.3753300000        4.4383200000        0.0000000000
 Cu         8.9687200000       11.0962700000        0.0000000000
 Cu        10.2503100000        0.0001500000        0.0000000000
 Cu        19.2193000000       11.0962700000        0.0000000000
 Cu         5.1252900000        8.8769500000        0.0000000000
 Cu        14.0940100000        6.6576400000        0.0000000000
 Cu         7.6876700000        4.4384800000        0.0004400000
 Cu        10.2503100000        4.4384800000        0.0004400000
 Cu         8.9689900000        2.2191600000        0.0004400000
 Cu         5.1250200000        4.4384800000        0.0004400000
 Cu         6.4063400000        6.6577900000        0.0004400000
 Cu         6.4063400000        2.2191600000        0.0004400000
 Cu         8.9689900000        6.6577900000        0.0004400000
 Cu         3.8437000000        2.2191600000        0.0004400000
 Cu         7.6876700000        8.8771100000        0.0004400000
 Cu        11.5316300000        2.2191600000        0.0004400000
 Cu        21.7816700000       12.5756500000        2.0923900000
 Cu        15.3753300000        1.4795400000        2.0923900000
 Cu         8.9689900000       12.5756500000        2.0923900000
 Cu        12.8126900000        1.4795400000        2.0923900000
 Cu         2.5626400000        1.4795400000        2.0923900000
 Cu         7.6876600000       10.3563400000        2.0923900000
 Cu         7.6876600000        1.4797000000        2.0926100000
 Cu         5.1252900000        5.9178600000        2.0926100000
 Cu        10.2500400000        5.9178600000        2.0926100000
 Cu        17.9379700000        5.9178600000        2.0926100000
 Cu        16.6566500000       12.5758100000        2.0926100000
 Cu        19.2193000000        8.1371800000        2.0926100000
 Cu        14.0940100000       12.5758100000        2.0926100000
 Cu        19.2193000000       12.5758100000        2.0926100000
 Cu        12.8126900000       10.3564900000        2.0926100000
 Cu        16.6566500000        3.6985500000        2.0926100000
 Cu        14.0940100000        3.6985500000        2.0926100000
 Cu        11.5313600000       12.5758100000        2.0926100000
 Cu        17.9379700000       10.3564900000        2.0926100000
 Cu        20.5006200000       10.3564900000        2.0926100000
 Cu        11.5313600000        8.1371800000        2.0926100000
 Cu        10.2500400000       10.3564900000        2.0926100000
 Cu        15.3753300000        5.9178600000        2.0926100000
 Cu        12.8126900000        5.9178600000        2.0926100000
 Cu        11.5313600000        3.6985500000        2.0926100000
 Cu        15.3753300000       10.3564900000        2.0926100000
 Cu        16.6566500000        8.1371800000        2.0926100000
 Cu         6.4066100000        8.1371800000        2.0926100000
 Cu         3.8439700000        3.6985500000        2.0926100000
 Cu         8.9687200000        8.1371800000        2.0926100000
 Cu        10.2503100000        1.4797000000        2.0926100000
 Cu         5.1250200000        1.4797000000        2.0926100000
 Cu        14.0940100000        8.1371800000        2.0926100000
 Cu         7.6876700000        5.9180200000        2.0928300000
 Cu         8.9689900000        3.6987000000        2.0928300000
 Cu         6.4063400000        3.6987000000        2.0928300000
 Cu         5.1252900000        2.9590900000        4.1847800000
 Cu         1.2813200000        0.7397700000        4.1847800000
 Cu        14.0940100000        0.7397700000        4.1847800000
 Cu         7.6876600000       11.8358800000        4.1847800000
 Cu         7.6876600000        7.3972500000        4.1847800000
 Cu        10.2500400000        2.9590900000        4.1847800000
 Cu        20.5003500000       11.8358800000        4.1847800000
 Cu        12.8126900000        2.9590900000        4.1847800000
 Cu        11.5313600000        0.7397700000        4.1847800000
 Cu         3.8439700000        0.7397700000        4.1847800000
 Cu         8.9689900000        9.6165700000        4.1847800000
 Cu        15.3753300000        2.9590900000        4.1847800000
 Cu        10.2503100000       11.8358800000        4.1847800000
 Cu         2.5626400000        2.9590900000        4.1847800000
 Cu         6.4063400000        9.6165700000        4.1847800000
 Cu         6.4063400000        0.7399300000        4.1850000000
 Cu         3.8439700000        5.1780900000        4.1850000000
 Cu         8.9689900000        0.7399300000        4.1850000000
 Cu        12.8126900000        7.3974100000        4.1850000000
 Cu         5.1252900000        7.3974100000        4.1850000000
 Cu        17.9379700000        7.3974100000        4.1850000000
 Cu        10.2500400000        7.3974100000        4.1850000000
 Cu        11.5313600000        5.1780900000        4.1850000000
 Cu        15.3753300000       11.8360400000        4.1850000000
 Cu         6.4066100000        5.1780900000        4.1850000000
 Cu         8.9687200000        5.1780900000        4.1850000000
 Cu        14.0940100000        5.1780900000        4.1850000000
 Cu        14.0940100000        9.6167200000        4.1850000000
 Cu         7.6876600000        2.9592400000        4.1850000000
 Cu        11.5313600000        9.6167200000        4.1850000000
 Cu        16.6566500000        9.6167200000        4.1850000000
 Cu        12.8126900000       11.8360400000        4.1850000000
 Cu        19.2193000000        9.6167200000        4.1850000000
 Cu        17.9379700000       11.8360400000        4.1850000000
 Cu        15.3753300000        7.3974100000        4.1850000000
 Cu        16.6566500000        5.1780900000        4.1850000000
 Cu         7.6931869688        4.4373446880        6.2375515350
 Cu        10.2541703577       -0.0006212143        6.2327086290
 Cu         3.8475742305        2.2165069183        6.2320409862
 Cu        11.5357766680        2.2208010268        6.2380449006
 Cu         2.5678337619        4.4353519885        6.2318838112
 Cu         7.6952125875        8.8720883315        6.2383561167
 Cu         8.9728244682        6.6538966682        6.2372539235
 Cu         5.1334293449        4.4343684851        6.2382627722
 Cu        10.2534954172        4.4365474910        6.2365368730
 Cu         6.4112318871        2.2212094703        6.2385321236
 Cu         8.9732883872        2.2245243336        6.2430314171
 Cu         6.4174420393        6.6516503116        6.2435442836
 Cu        10.2509043578        8.8721063576        6.2383430725
 Cu         5.1308688803        8.8732130357        6.2330247042
 Cu        12.8137072174        4.4342863400        6.2381283451
 Cu         5.1292909487       -0.0012634445        6.2320343241
 Cu         0.0051437122       -0.0020854114        6.2335669300
 Cu        12.8174714479       -0.0014393709        6.2317458415
 Cu         1.2857613276        2.2159536343        6.2335269430
 Cu        19.2231213624       11.0935990973        6.2319379515
 Cu        15.3790418833        4.4353321126        6.2319123516
 Cu         2.5662785347       -0.0020237599        6.2335263060
 Cu         8.9731750187       11.0945143637        6.2320771046
 Cu         6.4117633296       11.0933930202        6.2318194255
 Cu        11.5346755803       11.0933943045        6.2320373900
 Cu        14.0992850961        2.2163664058        6.2320571201
 Cu        15.3798761255        8.8749308900        6.2309771426
 Cu        14.0966748877        6.6549583431        6.2326957954
 Cu        16.6607525646        6.6559510327        6.2317461003
 Cu        12.8159265269        8.8734996829        6.2327671238
 Cu         3.8496951232        6.6550697582        6.2324465180
 Cu        16.6609190085       11.0936926276        6.2311046021
 Cu        17.9417727769        8.8749566060        6.2309968317
 Cu         7.6925111342       -0.0004466650        6.2329832628
 Cu        14.0987753371       11.0937939575        6.2320981175
 Cu        11.5296520433        6.6517275311        6.2423886754
 Cu         6.4309552040        3.6992490206        8.2808801361
 Cu         5.1346481122        5.9121260812        8.2620149186
 Cu         7.7058964511        5.9089467758        8.2868233952
 Cu        10.2571865794        5.9072601648        8.2819307894
 Cu         8.9820671094        3.6999280251        8.2840016740
 Cu         7.6999313140        1.4722013102        8.2633365124
 Cu        15.3888395220        5.9124600915        8.2572710003
 Cu        12.8269124545       10.3505848563        8.2575529324
 Cu        17.9492635333       10.3493167505        8.2576881109
 Cu        16.6691850788       12.5681506767        8.2570641307
 Cu         5.1388305986        1.4743607680        8.2592659208
 Cu        21.7930273200       12.5677999964        8.2573064889
 Cu        10.2632569343        1.4717164149        8.2623055542
 Cu        19.2312338486       12.5673389838        8.2573923858
 Cu        11.5447754212        8.1317532308        8.2622079401
 Cu         7.7003876566       10.3480332375        8.2594675761
 Cu         3.8579010255        3.6923235191        8.2592127235
 Cu        17.9482122485        5.9124527897        8.2568911455
 Cu        19.2301810222        8.1313957667        8.2566387427
 Cu         8.9815820142       12.5683360714        8.2578441237
 Cu        16.6693918145        3.6933060897        8.2572626893
 Cu        11.5452223833       12.5680705980        8.2573953821
 Cu        12.8264918651        5.9114501162        8.2624904213
 Cu        15.3879094744        1.4726008153        8.2579343457
 Cu         2.5755703760        1.4727035702        8.2578138950
 Cu        14.1070020036       12.5677151144        8.2577124782
 Cu         8.9801404906        8.1163789465        8.2813164390
 Cu         6.4179791887        8.1319059795        8.2642037925
 Cu        10.2615877324       10.3475442244        8.2593304380
 Cu        12.8247186305        1.4736146275        8.2590302843
 Cu        11.5331937980        3.6984094538        8.2802677785
 Cu        20.5111507461       10.3503662025        8.2573520365
 Cu        14.1054009556        3.6918920275        8.2591205254
 Cu        15.3886199278       10.3494962172        8.2577916994
 Cu        14.1074794096        8.1311620045        8.2568352018
 Cu        16.6688644019        8.1318364168        8.2575027272
 Cu        10.3008089889        2.8957851009       10.3448882335
 Cu         6.4191202400        0.7154895384       10.3289294628
 Cu         7.6796003784        2.8973502947       10.3480916346
 Cu         3.8452572501        5.1674212507       10.3284948031
 Cu        15.3955910416       11.8217694437       10.3231526707
 Cu        12.8433882500        7.3914296394       10.3293168361
 Cu        10.3008501197        7.4372895042       10.3442586716
 Cu         6.3651100872        5.1674188212       10.3390550332
 Cu         5.1371450722        2.9434512423       10.3325443946
 Cu        11.6121675278        5.1666407369       10.3457475799
 Cu         8.9902205606        0.7172001094       10.3297568024
 Cu         5.1340305099        7.3926973675       10.3297515459
 Pd         8.9926332438        5.1669780401       10.5008530296
 Cu         7.6779966881        7.4373344882       10.3497617257
 Cu        17.9547573020        7.3871078091       10.3227163536
 Cu        12.8334040454       11.8246334712       10.3224978725
 Cu        19.2367677266        9.6076585794       10.3230366949
 Cu        16.6765295588        5.1656561615       10.3223994661
 Cu        20.5215381506       11.8251870744       10.3225305454
 Cu        11.5596527556        9.6189550496       10.3284967206
 Cu        15.3988966897        2.9455305511       10.3228668943
 Cu        10.2712884397       11.8267454297       10.3229299527
 Cu        17.9595948463       11.8215796295       10.3231583811
 Cu        14.1303636025        5.1660098058       10.3283363435
 Cu         1.3026737614        0.7276629332       10.3213577309
 Cu        14.1170108660        9.6070606213       10.3230469496
 Cu        11.5603739606        0.7150208170       10.3286253993
 Cu        14.1176175896        0.7263948427       10.3228346908
 Cu         3.8628666380        0.7268019427       10.3229121461
 Cu        15.3989118547        7.3863576720       10.3228363481
 Cu         6.4169634136        9.6205353037       10.3295855057
 Cu        16.6770925634        9.6052467949       10.3216841396
 Cu        12.8423012894        2.9420624855       10.3319588108
 Cu         8.9885877216        9.6149075693       10.3326123009
 Cu         2.5811767125        2.9458139183       10.3229186126
 Cu         7.7084508600       11.8269083456       10.3230082671
  N         9.0401127997        5.1624624190       12.8125288784
  C         7.7426159241        5.2792378309       13.5174550483
  H         9.5164965308        4.2961634829       13.0712357386
  H         7.8481427012        5.2630136761       14.6110224029
  H         7.0936604272        4.4529645944       13.2001384965
  H         7.2576422220        6.2144218659       13.2101856696
  H         9.6639488392        5.9287838567       13.0729886506
