# Supplementary material for: Single Atom Alloys Segregation in the Presence of Ligands
Source: J Phys Chem C Nanomater Interfaces. 2023 Nov 13;127(46):22790–8. doi: 10.1021/acs.jpcc.3c05827 (PMC10683009; doi:10.1021/acs.jpcc.3c05827)
Supplement: Supplementary file 2 — jp3c05827_si_002.zip [file jp3c05827_si_002.zip › xyz/RNH2/111/cu/cu111nh2.txt]

     223

 Cu         0.0000000000        0.0000000000        0.0000000000
 Cu        12.8129500000        0.0001500000        0.0000000000
 Cu        16.6566500000        6.6576400000        0.0000000000
 Cu         2.5626400000        4.4383200000        0.0000000000
 Cu        14.0940100000       11.0962700000        0.0000000000
 Cu        12.8126900000        4.4383200000        0.0000000000
 Cu        11.5313600000        6.6576400000        0.0000000000
 Cu        12.8126900000        8.8769500000        0.0000000000
 Cu         7.6876700000        0.0001500000        0.0000000000
 Cu         5.1250200000        0.0001500000        0.0000000000
 Cu         2.5623800000        0.0001500000        0.0000000000
 Cu         3.8439700000        6.6576400000        0.0000000000
 Cu         1.2813200000        2.2190100000        0.0000000000
 Cu        15.3753300000        8.8769500000        0.0000000000
 Cu        11.5313600000       11.0962700000        0.0000000000
 Cu        10.2500400000        8.8769500000        0.0000000000
 Cu        14.0940100000        2.2190100000        0.0000000000
 Cu        16.6566500000       11.0962700000        0.0000000000
 Cu         6.4066100000       11.0962700000        0.0000000000
 Cu        17.9379700000        8.8769500000        0.0000000000
 Cu        15.3753300000        4.4383200000        0.0000000000
 Cu         8.9687200000       11.0962700000        0.0000000000
 Cu        10.2503100000        0.0001500000        0.0000000000
 Cu        19.2193000000       11.0962700000        0.0000000000
 Cu         5.1252900000        8.8769500000        0.0000000000
 Cu        14.0940100000        6.6576400000        0.0000000000
 Cu         7.6876700000        4.4384800000        0.0004400000
 Cu        10.2503100000        4.4384800000        0.0004400000
 Cu         8.9689900000        2.2191600000        0.0004400000
 Cu         5.1250200000        4.4384800000        0.0004400000
 Cu         6.4063400000        6.6577900000        0.0004400000
 Cu         6.4063400000        2.2191600000        0.0004400000
 Cu         8.9689900000        6.6577900000        0.0004400000
 Cu         3.8437000000        2.2191600000        0.0004400000
 Cu         7.6876700000        8.8771100000        0.0004400000
 Cu        11.5316300000        2.2191600000        0.0004400000
 Cu        21.7816700000       12.5756500000        2.0923900000
 Cu        15.3753300000        1.4795400000        2.0923900000
 Cu         8.9689900000       12.5756500000        2.0923900000
 Cu        12.8126900000        1.4795400000        2.0923900000
 Cu         2.5626400000        1.4795400000        2.0923900000
 Cu         7.6876600000       10.3563400000        2.0923900000
 Cu         7.6876600000        1.4797000000        2.0926100000
 Cu         5.1252900000        5.9178600000        2.0926100000
 Cu        10.2500400000        5.9178600000        2.0926100000
 Cu        17.9379700000        5.9178600000        2.0926100000
 Cu        16.6566500000       12.5758100000        2.0926100000
 Cu        19.2193000000        8.1371800000        2.0926100000
 Cu        14.0940100000       12.5758100000        2.0926100000
 Cu        19.2193000000       12.5758100000        2.0926100000
 Cu        12.8126900000       10.3564900000        2.0926100000
 Cu        16.6566500000        3.6985500000        2.0926100000
 Cu        14.0940100000        3.6985500000        2.0926100000
 Cu        11.5313600000       12.5758100000        2.0926100000
 Cu        17.9379700000       10.3564900000        2.0926100000
 Cu        20.5006200000       10.3564900000        2.0926100000
 Cu        11.5313600000        8.1371800000        2.0926100000
 Cu        10.2500400000       10.3564900000        2.0926100000
 Cu        15.3753300000        5.9178600000        2.0926100000
 Cu        12.8126900000        5.9178600000        2.0926100000
 Cu        11.5313600000        3.6985500000        2.0926100000
 Cu        15.3753300000       10.3564900000        2.0926100000
 Cu        16.6566500000        8.1371800000        2.0926100000
 Cu         6.4066100000        8.1371800000        2.0926100000
 Cu         3.8439700000        3.6985500000        2.0926100000
 Cu         8.9687200000        8.1371800000        2.0926100000
 Cu        10.2503100000        1.4797000000        2.0926100000
 Cu         5.1250200000        1.4797000000        2.0926100000
 Cu        14.0940100000        8.1371800000        2.0926100000
 Cu         7.6876700000        5.9180200000        2.0928300000
 Cu         8.9689900000        3.6987000000        2.0928300000
 Cu         6.4063400000        3.6987000000        2.0928300000
 Cu         5.1252900000        2.9590900000        4.1847800000
 Cu         1.2813200000        0.7397700000        4.1847800000
 Cu        14.0940100000        0.7397700000        4.1847800000
 Cu         7.6876600000       11.8358800000        4.1847800000
 Cu         7.6876600000        7.3972500000        4.1847800000
 Cu        10.2500400000        2.9590900000        4.1847800000
 Cu        20.5003500000       11.8358800000        4.1847800000
 Cu        12.8126900000        2.9590900000        4.1847800000
 Cu        11.5313600000        0.7397700000        4.1847800000
 Cu         3.8439700000        0.7397700000        4.1847800000
 Cu         8.9689900000        9.6165700000        4.1847800000
 Cu        15.3753300000        2.9590900000        4.1847800000
 Cu        10.2503100000       11.8358800000        4.1847800000
 Cu         2.5626400000        2.9590900000        4.1847800000
 Cu         6.4063400000        9.6165700000        4.1847800000
 Cu         6.4063400000        0.7399300000        4.1850000000
 Cu         3.8439700000        5.1780900000        4.1850000000
 Cu         8.9689900000        0.7399300000        4.1850000000
 Cu        12.8126900000        7.3974100000        4.1850000000
 Cu         5.1252900000        7.3974100000        4.1850000000
 Cu        17.9379700000        7.3974100000        4.1850000000
 Cu        10.2500400000        7.3974100000        4.1850000000
 Cu        11.5313600000        5.1780900000        4.1850000000
 Cu        15.3753300000       11.8360400000        4.1850000000
 Cu         6.4066100000        5.1780900000        4.1850000000
 Cu         8.9687200000        5.1780900000        4.1850000000
 Cu        14.0940100000        5.1780900000        4.1850000000
 Cu        14.0940100000        9.6167200000        4.1850000000
 Cu         7.6876600000        2.9592400000        4.1850000000
 Cu        11.5313600000        9.6167200000        4.1850000000
 Cu        16.6566500000        9.6167200000        4.1850000000
 Cu        12.8126900000       11.8360400000        4.1850000000
 Cu        19.2193000000        9.6167200000        4.1850000000
 Cu        17.9379700000       11.8360400000        4.1850000000
 Cu        15.3753300000        7.3974100000        4.1850000000
 Cu        16.6566500000        5.1780900000        4.1850000000
 Cu         7.6941713827        4.4374645893        6.2415297090
 Cu        10.2529014200       -0.0025716254        6.2316057130
 Cu         3.8467852529        2.2157921525        6.2327770228
 Cu        11.5350559165        2.2170560138        6.2337670658
 Cu         2.5663552851        4.4359137135        6.2333228336
 Cu         7.6921001903        8.8732012031        6.2340077964
 Cu         8.9722137527        6.6511054201        6.2413400935
 Cu         5.1300424073        4.4351598992        6.2339204283
 Cu        10.2510050683        4.4369119386        6.2405254527
 Cu         6.4105231919        2.2171481013        6.2341374450
 Cu         8.9726039998        2.2258978370        6.2429855083
 Cu         6.4188493942        6.6497742849        6.2428186260
 Cu        10.2530141268        8.8729967015        6.2339904413
 Cu         5.1289445503        8.8728781143        6.2316332183
 Cu        12.8156619400        4.4351954722        6.2338116217
 Cu         5.1291826028       -0.0033892112        6.2332371699
 Cu         0.0042052379       -0.0027009525        6.2342130350
 Cu        12.8163723571       -0.0030982413        6.2331800993
 Cu         1.2850270685        2.2158977308        6.2341634341
 Cu        19.2226377241       11.0932042663        6.2333756186
 Cu        15.3791312102        4.4359082287        6.2333108204
 Cu         2.5659903125       -0.0027269997        6.2340597820
 Cu         8.9727189635       11.0941518687        6.2327533780
 Cu         6.4099198495       11.0931779425        6.2332495390
 Cu        11.5354140704       11.0928614514        6.2332826562
 Cu        14.0986960326        2.2158239050        6.2329310473
 Cu        15.3794467173        8.8745091200        6.2328257526
 Cu        14.0968096878        6.6556603329        6.2314205685
 Cu        16.6599835605        6.6553993265        6.2330200845
 Cu        12.8165459617        8.8728217163        6.2316820555
 Cu         3.8482737726        6.6557244448        6.2311655586
 Cu        16.6602596775       11.0927160451        6.2329121676
 Cu        17.9407837665        8.8747184453        6.2326078314
 Cu         7.6925184817       -0.0024614337        6.2317921843
 Cu        14.0979700853       11.0930345250        6.2334094216
 Cu        11.5271218138        6.6499137289        6.2421863230
 Cu         6.4168225087        3.6890994747        8.2585679304
 Cu         5.1322409268        5.9122176000        8.2529485056
 Cu         7.7160698876        5.8996666313        8.2987532050
 Cu        10.2436277771        5.8984226584        8.2949362456
 Cu         8.9802132676        3.7120191530        8.2965330192
 Cu         7.6990464050        1.4690173299        8.2551771086
 Cu        15.3858919945        5.9103578640        8.2585095230
 Cu        12.8238143275       10.3476538817        8.2588438449
 Cu        17.9484388769       10.3485142636        8.2594163056
 Cu        16.6674421840       12.5662149492        8.2579736186
 Cu         5.1351863207        1.4690457628        8.2580610006
 Cu        21.7927466024       12.5675206481        8.2589414144
 Cu        10.2598686995        1.4685672408        8.2540850286
 Cu        19.2300121018       12.5674866863        8.2588085657
 Cu        11.5440849179        8.1291142520        8.2542761466
 Cu         7.6978716347       10.3490071366        8.2583840869
 Cu         3.8533238522        3.6905166532        8.2580291653
 Cu        17.9473817786        5.9106170543        8.2577621607
 Cu        19.2282886351        8.1305263030        8.2567379902
 Cu         8.9799573816       12.5668968093        8.2604808177
 Cu        16.6675031765        3.6906054455        8.2588184058
 Cu        11.5423746921       12.5666756092        8.2588174861
 Cu        12.8253666701        5.9120391708        8.2538788686
 Cu        15.3861062525        1.4714372418        8.2605885929
 Cu         2.5736578532        1.4710519699        8.2605210178
 Cu        14.1053484388       12.5669131939        8.2588070196
 Cu         8.9789657839        8.1285896244        8.2590950204
 Cu         6.4146496986        8.1296976434        8.2547293818
 Cu        10.2616062121       10.3484640231        8.2582808710
 Cu        12.8239183491        1.4702945892        8.2583412584
 Cu        11.5423578415        3.6902426092        8.2581103179
 Cu        20.5110054123       10.3484543235        8.2584436274
 Cu        14.1059209088        3.6908851976        8.2583750855
 Cu        15.3864760250       10.3480595573        8.2594784639
 Cu        14.1057820576        8.1297295163        8.2577571967
 Cu        16.6672608262        8.1299121512        8.2591190263
 Cu        10.2817827509        2.9294769355       10.3068838684
 Cu         6.4229989460        0.7228126327       10.3241229486
 Cu         7.6890371071        2.9302464770       10.3104680483
 Cu         3.8530919452        5.1665891437       10.3232085042
 Cu        15.3952189018       11.8234469155       10.3224029562
 Cu        12.8308565413        7.3849788668       10.3210965246
 Cu        10.2748185048        7.4077231784       10.3079595704
 Cu         6.3924316141        5.1633909656       10.3013377385
 Cu         5.1383875843        2.9440859098       10.3233570384
 Cu        11.5725796117        5.1631944863       10.3064690236
 Cu         8.9880456696        0.7282785008       10.3213358737
 Cu         5.1413029483        7.3866423067       10.3196129596
 Cu         8.9832439479        5.1672142865       10.4715408865
 Cu         7.6938309448        7.4100074441       10.3110684839
 Cu        17.9559573665        7.3859559838       10.3216711966
 Cu        12.8325705307       11.8228424445       10.3236120269
 Cu        19.2375091450        9.6049155300       10.3221214219
 Cu        16.6744159406        5.1659656620       10.3233455040
 Cu        20.5194830338       11.8242968115       10.3236091682
 Cu        11.5533785676        9.6079123705       10.3240791062
 Cu        15.3949705615        2.9464220558       10.3228924261
 Cu        10.2703234820       11.8236392396       10.3229630465
 Cu        17.9570345541       11.8238050947       10.3224398352
 Cu        14.1179877204        5.1660030247       10.3238062233
 Cu         1.3008348103        0.7269151650       10.3247682207
 Cu        14.1138492809        9.6039712545       10.3223301813
 Cu        11.5529077659        0.7235916263       10.3242932508
 Cu        14.1138392637        0.7268397114       10.3228829367
 Cu         3.8628077682        0.7259568514       10.3230481635
 Cu        15.3941288291        7.3854890178       10.3219678742
 Cu         6.4210753353        9.6102239729       10.3242971779
 Cu        16.6758751068        9.6045955932       10.3242906196
 Cu        12.8344142458        2.9449405222       10.3241277531
 Cu         8.9873801678        9.6084399161       10.3242445282
 Cu         2.5801067213        2.9462182358       10.3230304219
 Cu         7.7066919759       11.8242991737       10.3230194418
  N         9.0790396439        5.1540701664       12.6114039977
  C         7.7961959281        5.2723002322       13.3462920919
  H         9.5593758892        4.2858211882       12.8626820544
  H         7.9281102674        5.2546061485       14.4359185526
  H         7.1401666705        4.4466387428       13.0407701232
  H         7.3066172695        6.2085261593       13.0484848942
  H         9.7120077272        5.9169159081       12.8663781048
