# Supplementary material for: Single Atom Alloys Segregation in the Presence of Ligands
Source: J Phys Chem C Nanomater Interfaces. 2023 Nov 13;127(46):22790–8. doi: 10.1021/acs.jpcc.3c05827 (PMC10683009; doi:10.1021/acs.jpcc.3c05827)
Supplement: Supplementary file 2 — jp3c05827_si_002.zip [file jp3c05827_si_002.zip › xyz/RNH2/111/cu/cu111aunh2.txt]

     223

 Cu         0.0000000000        0.0000000000        0.0000000000
 Cu        12.8129500000        0.0001500000        0.0000000000
 Cu        16.6566500000        6.6576400000        0.0000000000
 Cu         2.5626400000        4.4383200000        0.0000000000
 Cu        14.0940100000       11.0962700000        0.0000000000
 Cu        12.8126900000        4.4383200000        0.0000000000
 Cu        11.5313600000        6.6576400000        0.0000000000
 Cu        12.8126900000        8.8769500000        0.0000000000
 Cu         7.6876700000        0.0001500000        0.0000000000
 Cu         5.1250200000        0.0001500000        0.0000000000
 Cu         2.5623800000        0.0001500000        0.0000000000
 Cu         3.8439700000        6.6576400000        0.0000000000
 Cu         1.2813200000        2.2190100000        0.0000000000
 Cu        15.3753300000        8.8769500000        0.0000000000
 Cu        11.5313600000       11.0962700000        0.0000000000
 Cu        10.2500400000        8.8769500000        0.0000000000
 Cu        14.0940100000        2.2190100000        0.0000000000
 Cu        16.6566500000       11.0962700000        0.0000000000
 Cu         6.4066100000       11.0962700000        0.0000000000
 Cu        17.9379700000        8.8769500000        0.0000000000
 Cu        15.3753300000        4.4383200000        0.0000000000
 Cu         8.9687200000       11.0962700000        0.0000000000
 Cu        10.2503100000        0.0001500000        0.0000000000
 Cu        19.2193000000       11.0962700000        0.0000000000
 Cu         5.1252900000        8.8769500000        0.0000000000
 Cu        14.0940100000        6.6576400000        0.0000000000
 Cu         7.6876700000        4.4384800000        0.0004400000
 Cu        10.2503100000        4.4384800000        0.0004400000
 Cu         8.9689900000        2.2191600000        0.0004400000
 Cu         5.1250200000        4.4384800000        0.0004400000
 Cu         6.4063400000        6.6577900000        0.0004400000
 Cu         6.4063400000        2.2191600000        0.0004400000
 Cu         8.9689900000        6.6577900000        0.0004400000
 Cu         3.8437000000        2.2191600000        0.0004400000
 Cu         7.6876700000        8.8771100000        0.0004400000
 Cu        11.5316300000        2.2191600000        0.0004400000
 Cu        21.7816700000       12.5756500000        2.0923900000
 Cu        15.3753300000        1.4795400000        2.0923900000
 Cu         8.9689900000       12.5756500000        2.0923900000
 Cu        12.8126900000        1.4795400000        2.0923900000
 Cu         2.5626400000        1.4795400000        2.0923900000
 Cu         7.6876600000       10.3563400000        2.0923900000
 Cu         7.6876600000        1.4797000000        2.0926100000
 Cu         5.1252900000        5.9178600000        2.0926100000
 Cu        10.2500400000        5.9178600000        2.0926100000
 Cu        17.9379700000        5.9178600000        2.0926100000
 Cu        16.6566500000       12.5758100000        2.0926100000
 Cu        19.2193000000        8.1371800000        2.0926100000
 Cu        14.0940100000       12.5758100000        2.0926100000
 Cu        19.2193000000       12.5758100000        2.0926100000
 Cu        12.8126900000       10.3564900000        2.0926100000
 Cu        16.6566500000        3.6985500000        2.0926100000
 Cu        14.0940100000        3.6985500000        2.0926100000
 Cu        11.5313600000       12.5758100000        2.0926100000
 Cu        17.9379700000       10.3564900000        2.0926100000
 Cu        20.5006200000       10.3564900000        2.0926100000
 Cu        11.5313600000        8.1371800000        2.0926100000
 Cu        10.2500400000       10.3564900000        2.0926100000
 Cu        15.3753300000        5.9178600000        2.0926100000
 Cu        12.8126900000        5.9178600000        2.0926100000
 Cu        11.5313600000        3.6985500000        2.0926100000
 Cu        15.3753300000       10.3564900000        2.0926100000
 Cu        16.6566500000        8.1371800000        2.0926100000
 Cu         6.4066100000        8.1371800000        2.0926100000
 Cu         3.8439700000        3.6985500000        2.0926100000
 Cu         8.9687200000        8.1371800000        2.0926100000
 Cu        10.2503100000        1.4797000000        2.0926100000
 Cu         5.1250200000        1.4797000000        2.0926100000
 Cu        14.0940100000        8.1371800000        2.0926100000
 Cu         7.6876700000        5.9180200000        2.0928300000
 Cu         8.9689900000        3.6987000000        2.0928300000
 Cu         6.4063400000        3.6987000000        2.0928300000
 Cu         5.1252900000        2.9590900000        4.1847800000
 Cu         1.2813200000        0.7397700000        4.1847800000
 Cu        14.0940100000        0.7397700000        4.1847800000
 Cu         7.6876600000       11.8358800000        4.1847800000
 Cu         7.6876600000        7.3972500000        4.1847800000
 Cu        10.2500400000        2.9590900000        4.1847800000
 Cu        20.5003500000       11.8358800000        4.1847800000
 Cu        12.8126900000        2.9590900000        4.1847800000
 Cu        11.5313600000        0.7397700000        4.1847800000
 Cu         3.8439700000        0.7397700000        4.1847800000
 Cu         8.9689900000        9.6165700000        4.1847800000
 Cu        15.3753300000        2.9590900000        4.1847800000
 Cu        10.2503100000       11.8358800000        4.1847800000
 Cu         2.5626400000        2.9590900000        4.1847800000
 Cu         6.4063400000        9.6165700000        4.1847800000
 Cu         6.4063400000        0.7399300000        4.1850000000
 Cu         3.8439700000        5.1780900000        4.1850000000
 Cu         8.9689900000        0.7399300000        4.1850000000
 Cu        12.8126900000        7.3974100000        4.1850000000
 Cu         5.1252900000        7.3974100000        4.1850000000
 Cu        17.9379700000        7.3974100000        4.1850000000
 Cu        10.2500400000        7.3974100000        4.1850000000
 Cu        11.5313600000        5.1780900000        4.1850000000
 Cu        15.3753300000       11.8360400000        4.1850000000
 Cu         6.4066100000        5.1780900000        4.1850000000
 Cu         8.9687200000        5.1780900000        4.1850000000
 Cu        14.0940100000        5.1780900000        4.1850000000
 Cu        14.0940100000        9.6167200000        4.1850000000
 Cu         7.6876600000        2.9592400000        4.1850000000
 Cu        11.5313600000        9.6167200000        4.1850000000
 Cu        16.6566500000        9.6167200000        4.1850000000
 Cu        12.8126900000       11.8360400000        4.1850000000
 Cu        19.2193000000        9.6167200000        4.1850000000
 Cu        17.9379700000       11.8360400000        4.1850000000
 Cu        15.3753300000        7.3974100000        4.1850000000
 Cu        16.6566500000        5.1780900000        4.1850000000
 Cu         7.6940597780        4.4396196413        6.2426845447
 Cu        10.2533039955       -0.0014673841        6.2313262284
 Cu         3.8473564913        2.2180221532        6.2336118215
 Cu        11.5338638375        2.2209664159        6.2374895082
 Cu         2.5667689306        4.4363133722        6.2333198407
 Cu         7.6927729407        8.8735140900        6.2374582261
 Cu         8.9719324446        6.6531327985        6.2422799528
 Cu         5.1315088855        4.4365273532        6.2377019952
 Cu        10.2504465081        4.4393199040        6.2418411697
 Cu         6.4105297019        2.2212431600        6.2378596891
 Cu         8.9720101829        2.2236273730        6.2407554253
 Cu         6.4146742677        6.6536926430        6.2416171932
 Cu        10.2512500941        8.8737572234        6.2376205342
 Cu         5.1283051600        8.8755647788        6.2314339812
 Cu        12.8133657878        4.4368570001        6.2376388311
 Cu         5.1282681028       -0.0001840588        6.2335282881
 Cu         0.0034421539       -0.0011350191        6.2343639171
 Cu        12.8160224061       -0.0003883009        6.2331664005
 Cu         1.2845147981        2.2174421260        6.2343836052
 Cu        19.2220211567       11.0946787926        6.2308772490
 Cu        15.3780902163        4.4365803956        6.2333943920
 Cu         2.5654790232       -0.0010970690        6.2343080453
 Cu         8.9720897331       11.0947406773        6.2334405531
 Cu         6.4103837864       11.0945881384        6.2330187005
 Cu        11.5338894192       11.0948352537        6.2334322354
 Cu        14.0970688886        2.2181057059        6.2336832961
 Cu        15.3797063619        8.8763022838        6.2308437459
 Cu        14.0978305093        6.6569524946        6.2313496140
 Cu        16.6600329451        6.6567493024        6.2308241426
 Cu        12.8165587977        8.8763141613        6.2313893518
 Cu         3.8470445732        6.6564200088        6.2312403635
 Cu        16.6599883607       11.0941003998        6.2309369156
 Cu        17.9405180631        8.8760493821        6.2308383728
 Cu         7.6909102057       -0.0012415755        6.2315397082
 Cu        14.0978692700       11.0950175166        6.2310372969
 Cu        11.5305868253        6.6544903585        6.2402052718
 Cu         6.4210909674        3.6992165693        8.2753325609
 Cu         5.1239982771        5.9189877312        8.2578838084
 Cu         7.6918927343        5.9189148787        8.2809405256
 Cu        10.2666572708        5.9205155569        8.2761110822
 Cu         8.9778802008        3.6889551018        8.2776717520
 Cu         7.6948450686        1.4656479544        8.2583084201
 Cu        15.3883435516        5.9173769244        8.2563848839
 Cu        12.8263469254       10.3565113859        8.2567941814
 Cu        17.9447803197       10.3509232655        8.2564337275
 Cu        16.6650521885       12.5650049293        8.2555982722
 Cu         5.1339176849        1.4761775972        8.2603992151
 Cu        21.7886483043       12.5706695226        8.2581677740
 Cu        10.2595064281        1.4652465414        8.2570470816
 Cu        19.2271258698       12.5673528551        8.2563413990
 Cu        11.5496471190        8.1426815109        8.2574936651
 Cu         7.6964960045       10.3540297389        8.2597879838
 Cu         3.8530605716        3.6944537015        8.2602178787
 Cu        17.9434763619        5.9162284053        8.2561484668
 Cu        19.2226926400        8.1365458416        8.2553027004
 Cu         8.9779608216       12.5724856487        8.2591679121
 Cu        16.6663417576        3.6967978984        8.2584132998
 Cu        11.5422711935       12.5717858759        8.2587486845
 Cu        12.8320531736        5.9205646671        8.2572989702
 Cu        15.3847867622        1.4754238978        8.2592982883
 Cu         2.5717624822        1.4755696158        8.2593090299
 Cu        14.1033350213       12.5681280453        8.2569786769
 Cu         8.9769739184        8.1286838964        8.2749805836
 Cu         6.4068905907        8.1404640251        8.2586942479
 Cu        10.2590096131       10.3544572432        8.2600782153
 Cu        12.8222662023        1.4753424384        8.2597722150
 Cu        11.5356834183        3.6990522725        8.2737035216
 Cu        20.5053771407       10.3545413937        8.2561416749
 Cu        14.1041447656        3.6949328889        8.2599479374
 Cu        15.3868796082       10.3519277511        8.2567465116
 Cu        14.1096942910        8.1385716893        8.2554746991
 Cu        16.6663437896        8.1359834529        8.2563750104
 Cu        10.3078074089        2.8778145369       10.3291040016
 Cu         6.4077829168        0.7134823231       10.3284395377
 Cu         7.6572755764        2.8797183803       10.3323660562
 Cu         3.8291686485        5.1717467991       10.3284841080
 Cu        15.3904686378       11.8236765468       10.3232314168
 Cu        12.8442848604        7.4023064495       10.3232047683
 Cu        10.3054564205        7.4713749106       10.3295957625
 Cu         6.3285381584        5.1736617709       10.3285036286
 Cu         5.1193640152        2.9434562123       10.3301309840
 Cu        11.6334428633        5.1719148273       10.3297888028
 Cu         8.9834097699        0.7130583355       10.3236053042
 Cu         5.1172598972        7.4038866074       10.3248560762
 Au         8.9851040526        5.1747792997       10.5670107580
 Cu         7.6542212569        7.4710082304       10.3337899161
 Cu        17.9449798577        7.3938737994       10.3227666179
 Cu        12.8280632444       11.8299001585       10.3242120151
 Cu        19.2263180055        9.6141951378       10.3228853807
 Cu        16.6697231946        5.1703405194       10.3233948384
 Cu        20.5139289022       11.8310097383       10.3233890476
 Cu        11.5564950352        9.6345544411       10.3278966099
 Cu        15.3952280234        2.9483646934       10.3239345429
 Cu        10.2644604565       11.8368592902       10.3246345121
 Cu        17.9526442680       11.8237870998       10.3228129595
 Cu        14.1318951633        5.1706615632       10.3271458909
 Cu         1.2964584362        0.7329084969       10.3238834071
 Cu        14.1135136586        9.6127777097       10.3231244064
 Cu        11.5577636609        0.7135538622       10.3273055009
 Cu        14.1138862176        0.7300639313       10.3238629782
 Cu         3.8537172580        0.7303626539       10.3247731692
 Cu        15.3943318254        7.3925599160       10.3226420191
 Cu         6.4050820251        9.6360419416       10.3285585394
 Cu        16.6705560774        9.6097327377       10.3235770405
 Cu        12.8448037733        2.9417751141       10.3278932750
 Cu         8.9796940756        9.6354205480       10.3289205728
 Cu         2.5715286872        2.9485785035       10.3245183536
 Cu         7.7012171219       11.8373298829       10.3243516096
  N         9.0358013190        5.1629806874       13.0340989483
  C         7.7080924948        5.2826259999       13.6676342391
  H         9.5023409083        4.2915352466       13.2917940022
  H         7.7491782157        5.2713889923       14.7655735137
  H         7.0754923070        4.4557118089       13.3192697589
  H         7.2397166898        6.2166256364       13.3310853812
  H         9.6535180246        5.9323792882       13.2984160503
