# Supplementary material for: Single Atom Alloys Segregation in the Presence of Ligands
Source: J Phys Chem C Nanomater Interfaces. 2023 Nov 13;127(46):22790–8. doi: 10.1021/acs.jpcc.3c05827 (PMC10683009; doi:10.1021/acs.jpcc.3c05827)
Supplement: Supplementary file 2 — jp3c05827_si_002.zip [file jp3c05827_si_002.zip › xyz/RNH2/111/cu/cu111agnh2.txt]

     223

 Cu         0.0000000000        0.0000000000        0.0000000000
 Cu        12.8129500000        0.0001500000        0.0000000000
 Cu        16.6566500000        6.6576400000        0.0000000000
 Cu         2.5626400000        4.4383200000        0.0000000000
 Cu        14.0940100000       11.0962700000        0.0000000000
 Cu        12.8126900000        4.4383200000        0.0000000000
 Cu        11.5313600000        6.6576400000        0.0000000000
 Cu        12.8126900000        8.8769500000        0.0000000000
 Cu         7.6876700000        0.0001500000        0.0000000000
 Cu         5.1250200000        0.0001500000        0.0000000000
 Cu         2.5623800000        0.0001500000        0.0000000000
 Cu         3.8439700000        6.6576400000        0.0000000000
 Cu         1.2813200000        2.2190100000        0.0000000000
 Cu        15.3753300000        8.8769500000        0.0000000000
 Cu        11.5313600000       11.0962700000        0.0000000000
 Cu        10.2500400000        8.8769500000        0.0000000000
 Cu        14.0940100000        2.2190100000        0.0000000000
 Cu        16.6566500000       11.0962700000        0.0000000000
 Cu         6.4066100000       11.0962700000        0.0000000000
 Cu        17.9379700000        8.8769500000        0.0000000000
 Cu        15.3753300000        4.4383200000        0.0000000000
 Cu         8.9687200000       11.0962700000        0.0000000000
 Cu        10.2503100000        0.0001500000        0.0000000000
 Cu        19.2193000000       11.0962700000        0.0000000000
 Cu         5.1252900000        8.8769500000        0.0000000000
 Cu        14.0940100000        6.6576400000        0.0000000000
 Cu         7.6876700000        4.4384800000        0.0004400000
 Cu        10.2503100000        4.4384800000        0.0004400000
 Cu         8.9689900000        2.2191600000        0.0004400000
 Cu         5.1250200000        4.4384800000        0.0004400000
 Cu         6.4063400000        6.6577900000        0.0004400000
 Cu         6.4063400000        2.2191600000        0.0004400000
 Cu         8.9689900000        6.6577900000        0.0004400000
 Cu         3.8437000000        2.2191600000        0.0004400000
 Cu         7.6876700000        8.8771100000        0.0004400000
 Cu        11.5316300000        2.2191600000        0.0004400000
 Cu        21.7816700000       12.5756500000        2.0923900000
 Cu        15.3753300000        1.4795400000        2.0923900000
 Cu         8.9689900000       12.5756500000        2.0923900000
 Cu        12.8126900000        1.4795400000        2.0923900000
 Cu         2.5626400000        1.4795400000        2.0923900000
 Cu         7.6876600000       10.3563400000        2.0923900000
 Cu         7.6876600000        1.4797000000        2.0926100000
 Cu         5.1252900000        5.9178600000        2.0926100000
 Cu        10.2500400000        5.9178600000        2.0926100000
 Cu        17.9379700000        5.9178600000        2.0926100000
 Cu        16.6566500000       12.5758100000        2.0926100000
 Cu        19.2193000000        8.1371800000        2.0926100000
 Cu        14.0940100000       12.5758100000        2.0926100000
 Cu        19.2193000000       12.5758100000        2.0926100000
 Cu        12.8126900000       10.3564900000        2.0926100000
 Cu        16.6566500000        3.6985500000        2.0926100000
 Cu        14.0940100000        3.6985500000        2.0926100000
 Cu        11.5313600000       12.5758100000        2.0926100000
 Cu        17.9379700000       10.3564900000        2.0926100000
 Cu        20.5006200000       10.3564900000        2.0926100000
 Cu        11.5313600000        8.1371800000        2.0926100000
 Cu        10.2500400000       10.3564900000        2.0926100000
 Cu        15.3753300000        5.9178600000        2.0926100000
 Cu        12.8126900000        5.9178600000        2.0926100000
 Cu        11.5313600000        3.6985500000        2.0926100000
 Cu        15.3753300000       10.3564900000        2.0926100000
 Cu        16.6566500000        8.1371800000        2.0926100000
 Cu         6.4066100000        8.1371800000        2.0926100000
 Cu         3.8439700000        3.6985500000        2.0926100000
 Cu         8.9687200000        8.1371800000        2.0926100000
 Cu        10.2503100000        1.4797000000        2.0926100000
 Cu         5.1250200000        1.4797000000        2.0926100000
 Cu        14.0940100000        8.1371800000        2.0926100000
 Cu         7.6876700000        5.9180200000        2.0928300000
 Cu         8.9689900000        3.6987000000        2.0928300000
 Cu         6.4063400000        3.6987000000        2.0928300000
 Cu         5.1252900000        2.9590900000        4.1847800000
 Cu         1.2813200000        0.7397700000        4.1847800000
 Cu        14.0940100000        0.7397700000        4.1847800000
 Cu         7.6876600000       11.8358800000        4.1847800000
 Cu         7.6876600000        7.3972500000        4.1847800000
 Cu        10.2500400000        2.9590900000        4.1847800000
 Cu        20.5003500000       11.8358800000        4.1847800000
 Cu        12.8126900000        2.9590900000        4.1847800000
 Cu        11.5313600000        0.7397700000        4.1847800000
 Cu         3.8439700000        0.7397700000        4.1847800000
 Cu         8.9689900000        9.6165700000        4.1847800000
 Cu        15.3753300000        2.9590900000        4.1847800000
 Cu        10.2503100000       11.8358800000        4.1847800000
 Cu         2.5626400000        2.9590900000        4.1847800000
 Cu         6.4063400000        9.6165700000        4.1847800000
 Cu         6.4063400000        0.7399300000        4.1850000000
 Cu         3.8439700000        5.1780900000        4.1850000000
 Cu         8.9689900000        0.7399300000        4.1850000000
 Cu        12.8126900000        7.3974100000        4.1850000000
 Cu         5.1252900000        7.3974100000        4.1850000000
 Cu        17.9379700000        7.3974100000        4.1850000000
 Cu        10.2500400000        7.3974100000        4.1850000000
 Cu        11.5313600000        5.1780900000        4.1850000000
 Cu        15.3753300000       11.8360400000        4.1850000000
 Cu         6.4066100000        5.1780900000        4.1850000000
 Cu         8.9687200000        5.1780900000        4.1850000000
 Cu        14.0940100000        5.1780900000        4.1850000000
 Cu        14.0940100000        9.6167200000        4.1850000000
 Cu         7.6876600000        2.9592400000        4.1850000000
 Cu        11.5313600000        9.6167200000        4.1850000000
 Cu        16.6566500000        9.6167200000        4.1850000000
 Cu        12.8126900000       11.8360400000        4.1850000000
 Cu        19.2193000000        9.6167200000        4.1850000000
 Cu        17.9379700000       11.8360400000        4.1850000000
 Cu        15.3753300000        7.3974100000        4.1850000000
 Cu        16.6566500000        5.1780900000        4.1850000000
 Cu         7.6939718265        4.4397793282        6.2460646053
 Cu        10.2528919209       -0.0014663912        6.2295496025
 Cu         3.8464461579        2.2178931037        6.2321654964
 Cu        11.5348470155        2.2208546498        6.2360811273
 Cu         2.5662833550        4.4374450443        6.2325806981
 Cu         7.6929839468        8.8746600339        6.2360688250
 Cu         8.9718016803        6.6532147466        6.2458113784
 Cu         5.1307469155        4.4361809607        6.2363110366
 Cu        10.2504618562        4.4393098976        6.2453329021
 Cu         6.4096127287        2.2213173909        6.2364931792
 Cu         8.9720258663        2.2252475804        6.2406219694
 Cu         6.4154744899        6.6533822764        6.2410117763
 Cu        10.2508385746        8.8746728490        6.2363038846
 Cu         5.1275238652        8.8758520039        6.2296184123
 Cu        12.8139091562        4.4360780159        6.2362567164
 Cu         5.1287178024       -0.0005241088        6.2327277443
 Cu         0.0037390353       -0.0008608651        6.2331494096
 Cu        12.8156984854       -0.0007386580        6.2322889332
 Cu         1.2846711869        2.2176027809        6.2332147396
 Cu        19.2212090233       11.0947307630        6.2307477188
 Cu        15.3783137299        4.4374249165        6.2325637860
 Cu         2.5655654702       -0.0008125201        6.2332290593
 Cu         8.9720866638       11.0959954661        6.2319916160
 Cu         6.4095786061       11.0948443550        6.2322309722
 Cu        11.5345737027       11.0948447659        6.2326602284
 Cu        14.0981457078        2.2176947955        6.2321752663
 Cu        15.3792410136        8.8765212130        6.2306494368
 Cu        14.0975171709        6.6574133015        6.2296007950
 Cu        16.6596285795        6.6578543995        6.2307208032
 Cu        12.8166913191        8.8760138872        6.2296990432
 Cu         3.8465810618        6.6574177219        6.2294836464
 Cu        16.6596899805       11.0944150743        6.2306940082
 Cu        17.9401006611        8.8765144454        6.2305993352
 Cu         7.6912751776       -0.0013434281        6.2297307261
 Cu        14.0982413101       11.0948074336        6.2309267702
 Cu        11.5289873221        6.6536072144        6.2403112117
 Cu         6.4239577104        3.7014344587        8.2729571651
 Cu         5.1229422157        5.9195190783        8.2526403074
 Cu         7.6970837501        5.9160363806        8.2941810664
 Cu        10.2590113404        5.9155808750        8.2910725049
 Cu         8.9783751428        3.6976533891        8.2919902091
 Cu         7.6946244970        1.4664101637        8.2531767143
 Cu        15.3877729973        5.9167751917        8.2551243708
 Cu        12.8259217876       10.3561309401        8.2553304502
 Cu        17.9454126525       10.3528209957        8.2563502605
 Cu        16.6657170828       12.5678904898        8.2545899410
 Cu         5.1351131998        1.4760605443        8.2580666940
 Cu        21.7912884653       12.5730826758        8.2569009725
 Cu        10.2600274837        1.4663722720        8.2522955517
 Cu        19.2282082037       12.5690707486        8.2550185906
 Cu        11.5486158661        8.1421837517        8.2527265030
 Cu         7.6951453993       10.3541914745        8.2573879869
 Cu         3.8526383270        3.6968842675        8.2579062773
 Cu        17.9425624809        5.9168512764        8.2548094651
 Cu        19.2234474399        8.1370609552        8.2541686279
 Cu         8.9785877012       12.5723164800        8.2579640951
 Cu        16.6662112232        3.6949375596        8.2572442945
 Cu        11.5410815098       12.5730596619        8.2574698113
 Cu        12.8313350318        5.9196865177        8.2525173287
 Cu        15.3847540528        1.4764225938        8.2581006024
 Cu         2.5728789663        1.4765705650        8.2581710394
 Cu        14.1034406850       12.5687726507        8.2554956315
 Cu         8.9769175882        8.1255269270        8.2726369595
 Cu         6.4065368433        8.1416886794        8.2531811481
 Cu        10.2603749198       10.3541183898        8.2577451655
 Cu        12.8215942440        1.4752854930        8.2575252538
 Cu        11.5329289859        3.7005161775        8.2718204344
 Cu        20.5055658629       10.3562205083        8.2547102030
 Cu        14.1043484380        3.6965242595        8.2577524645
 Cu        15.3860327576       10.3527576906        8.2566095415
 Cu        14.1075906049        8.1369323154        8.2545166892
 Cu        16.6655971226        8.1358461032        8.2563264180
 Cu        10.3073188392        2.8813207851       10.3161311373
 Cu         6.4067879351        0.7110266949       10.3250264434
 Cu         7.6565904338        2.8822938526       10.3178651211
 Cu         3.8257502600        5.1726313545       10.3251815694
 Cu        15.3908923204       11.8244938276       10.3214613507
 Cu        12.8397486446        7.3991821891       10.3210143319
 Cu        10.3026407666        7.4701452878       10.3163229325
 Cu         6.3294703171        5.1733810355       10.3146605864
 Cu         5.1217801071        2.9453788610       10.3282276354
 Cu        11.6300282131        5.1707814070       10.3164006291
 Cu         8.9839401279        0.7186076280       10.3213616729
 Cu         5.1214504289        7.4024944315       10.3221106200
 Ag         8.9844124485        5.1753011062       10.6446495648
 Cu         7.6557394020        7.4709397480       10.3185904209
 Cu        17.9457363706        7.3942755973       10.3211588097
 Cu        12.8287895884       11.8295174643       10.3225699298
 Cu        19.2272815604        9.6148670054       10.3212463577
 Cu        16.6694889523        5.1709095513       10.3223080479
 Cu        20.5142230546       11.8320101717       10.3221637374
 Cu        11.5584739106        9.6364461325       10.3245584205
 Cu        15.3953374763        2.9489406144       10.3227111225
 Cu        10.2653468018       11.8363269556       10.3228332071
 Cu        17.9531472512       11.8251308169       10.3213138528
 Cu        14.1340779544        5.1708788543       10.3243371310
 Cu         1.2972332059        0.7331217060       10.3230635693
 Cu        14.1133649551        9.6122545848       10.3213596669
 Cu        11.5592398666        0.7121813346       10.3244682616
 Cu        14.1141097654        0.7307886848       10.3225658813
 Cu         3.8547545175        0.7305483437       10.3230382818
 Cu        15.3939148091        7.3923907028       10.3211536068
 Cu         6.4035350768        9.6394144495       10.3250383992
 Cu        16.6709291748        9.6102316231       10.3231034401
 Cu        12.8424206833        2.9436070124       10.3266600228
 Cu         8.9798647191        9.6330200880       10.3269637416
 Cu         2.5720088296        2.9494224282       10.3229962015
 Cu         7.7014665743       11.8375523954       10.3226568657
  N         9.0325846007        5.1635305269       13.0276021191
  C         7.7051616442        5.2840040517       13.6712019269
  H         9.4966808140        4.2947040005       13.3008263483
  H         7.7539008270        5.2716042769       14.7687190061
  H         7.0694124216        4.4579224175       13.3263478510
  H         7.2348199149        6.2185645047       13.3387234753
  H         9.6485380797        5.9295325752       13.3081350747
