# Supplementary material for: Single Atom Alloys Segregation in the Presence of Ligands
Source: J Phys Chem C Nanomater Interfaces. 2023 Nov 13;127(46):22790–8. doi: 10.1021/acs.jpcc.3c05827 (PMC10683009; doi:10.1021/acs.jpcc.3c05827)
Supplement: Supplementary file 2 — jp3c05827_si_002.zip [file jp3c05827_si_002.zip › xyz/RNH2/111/cu/cu111ptnh2.txt]

     223

 Cu         0.0000000000        0.0000000000        0.0000000000
 Cu        12.8129500000        0.0001500000        0.0000000000
 Cu        16.6566500000        6.6576400000        0.0000000000
 Cu         2.5626400000        4.4383200000        0.0000000000
 Cu        14.0940100000       11.0962700000        0.0000000000
 Cu        12.8126900000        4.4383200000        0.0000000000
 Cu        11.5313600000        6.6576400000        0.0000000000
 Cu        12.8126900000        8.8769500000        0.0000000000
 Cu         7.6876700000        0.0001500000        0.0000000000
 Cu         5.1250200000        0.0001500000        0.0000000000
 Cu         2.5623800000        0.0001500000        0.0000000000
 Cu         3.8439700000        6.6576400000        0.0000000000
 Cu         1.2813200000        2.2190100000        0.0000000000
 Cu        15.3753300000        8.8769500000        0.0000000000
 Cu        11.5313600000       11.0962700000        0.0000000000
 Cu        10.2500400000        8.8769500000        0.0000000000
 Cu        14.0940100000        2.2190100000        0.0000000000
 Cu        16.6566500000       11.0962700000        0.0000000000
 Cu         6.4066100000       11.0962700000        0.0000000000
 Cu        17.9379700000        8.8769500000        0.0000000000
 Cu        15.3753300000        4.4383200000        0.0000000000
 Cu         8.9687200000       11.0962700000        0.0000000000
 Cu        10.2503100000        0.0001500000        0.0000000000
 Cu        19.2193000000       11.0962700000        0.0000000000
 Cu         5.1252900000        8.8769500000        0.0000000000
 Cu        14.0940100000        6.6576400000        0.0000000000
 Cu         7.6876700000        4.4384800000        0.0004400000
 Cu        10.2503100000        4.4384800000        0.0004400000
 Cu         8.9689900000        2.2191600000        0.0004400000
 Cu         5.1250200000        4.4384800000        0.0004400000
 Cu         6.4063400000        6.6577900000        0.0004400000
 Cu         6.4063400000        2.2191600000        0.0004400000
 Cu         8.9689900000        6.6577900000        0.0004400000
 Cu         3.8437000000        2.2191600000        0.0004400000
 Cu         7.6876700000        8.8771100000        0.0004400000
 Cu        11.5316300000        2.2191600000        0.0004400000
 Cu        21.7816700000       12.5756500000        2.0923900000
 Cu        15.3753300000        1.4795400000        2.0923900000
 Cu         8.9689900000       12.5756500000        2.0923900000
 Cu        12.8126900000        1.4795400000        2.0923900000
 Cu         2.5626400000        1.4795400000        2.0923900000
 Cu         7.6876600000       10.3563400000        2.0923900000
 Cu         7.6876600000        1.4797000000        2.0926100000
 Cu         5.1252900000        5.9178600000        2.0926100000
 Cu        10.2500400000        5.9178600000        2.0926100000
 Cu        17.9379700000        5.9178600000        2.0926100000
 Cu        16.6566500000       12.5758100000        2.0926100000
 Cu        19.2193000000        8.1371800000        2.0926100000
 Cu        14.0940100000       12.5758100000        2.0926100000
 Cu        19.2193000000       12.5758100000        2.0926100000
 Cu        12.8126900000       10.3564900000        2.0926100000
 Cu        16.6566500000        3.6985500000        2.0926100000
 Cu        14.0940100000        3.6985500000        2.0926100000
 Cu        11.5313600000       12.5758100000        2.0926100000
 Cu        17.9379700000       10.3564900000        2.0926100000
 Cu        20.5006200000       10.3564900000        2.0926100000
 Cu        11.5313600000        8.1371800000        2.0926100000
 Cu        10.2500400000       10.3564900000        2.0926100000
 Cu        15.3753300000        5.9178600000        2.0926100000
 Cu        12.8126900000        5.9178600000        2.0926100000
 Cu        11.5313600000        3.6985500000        2.0926100000
 Cu        15.3753300000       10.3564900000        2.0926100000
 Cu        16.6566500000        8.1371800000        2.0926100000
 Cu         6.4066100000        8.1371800000        2.0926100000
 Cu         3.8439700000        3.6985500000        2.0926100000
 Cu         8.9687200000        8.1371800000        2.0926100000
 Cu        10.2503100000        1.4797000000        2.0926100000
 Cu         5.1250200000        1.4797000000        2.0926100000
 Cu        14.0940100000        8.1371800000        2.0926100000
 Cu         7.6876700000        5.9180200000        2.0928300000
 Cu         8.9689900000        3.6987000000        2.0928300000
 Cu         6.4063400000        3.6987000000        2.0928300000
 Cu         5.1252900000        2.9590900000        4.1847800000
 Cu         1.2813200000        0.7397700000        4.1847800000
 Cu        14.0940100000        0.7397700000        4.1847800000
 Cu         7.6876600000       11.8358800000        4.1847800000
 Cu         7.6876600000        7.3972500000        4.1847800000
 Cu        10.2500400000        2.9590900000        4.1847800000
 Cu        20.5003500000       11.8358800000        4.1847800000
 Cu        12.8126900000        2.9590900000        4.1847800000
 Cu        11.5313600000        0.7397700000        4.1847800000
 Cu         3.8439700000        0.7397700000        4.1847800000
 Cu         8.9689900000        9.6165700000        4.1847800000
 Cu        15.3753300000        2.9590900000        4.1847800000
 Cu        10.2503100000       11.8358800000        4.1847800000
 Cu         2.5626400000        2.9590900000        4.1847800000
 Cu         6.4063400000        9.6165700000        4.1847800000
 Cu         6.4063400000        0.7399300000        4.1850000000
 Cu         3.8439700000        5.1780900000        4.1850000000
 Cu         8.9689900000        0.7399300000        4.1850000000
 Cu        12.8126900000        7.3974100000        4.1850000000
 Cu         5.1252900000        7.3974100000        4.1850000000
 Cu        17.9379700000        7.3974100000        4.1850000000
 Cu        10.2500400000        7.3974100000        4.1850000000
 Cu        11.5313600000        5.1780900000        4.1850000000
 Cu        15.3753300000       11.8360400000        4.1850000000
 Cu         6.4066100000        5.1780900000        4.1850000000
 Cu         8.9687200000        5.1780900000        4.1850000000
 Cu        14.0940100000        5.1780900000        4.1850000000
 Cu        14.0940100000        9.6167200000        4.1850000000
 Cu         7.6876600000        2.9592400000        4.1850000000
 Cu        11.5313600000        9.6167200000        4.1850000000
 Cu        16.6566500000        9.6167200000        4.1850000000
 Cu        12.8126900000       11.8360400000        4.1850000000
 Cu        19.2193000000        9.6167200000        4.1850000000
 Cu        17.9379700000       11.8360400000        4.1850000000
 Cu        15.3753300000        7.3974100000        4.1850000000
 Cu        16.6566500000        5.1780900000        4.1850000000
 Cu         7.6930935510        4.4371714417        6.2340652783
 Cu        10.2542194567       -0.0005722429        6.2342783904
 Cu         3.8482089653        2.2165841601        6.2334995555
 Cu        11.5350859469        2.2203815151        6.2382885312
 Cu         2.5681247111        4.4347469120        6.2318528843
 Cu         7.6947283706        8.8712165950        6.2385830730
 Cu         8.9728379352        6.6538346097        6.2336812152
 Cu         5.1338075172        4.4349383308        6.2385815979
 Cu        10.2536884193        4.4362440752        6.2326643419
 Cu         6.4122465074        2.2208123140        6.2387518925
 Cu         8.9735306675        2.2245598233        6.2454683195
 Cu         6.4179386964        6.6511875737        6.2460433077
 Cu        10.2516913651        8.8712839960        6.2385164866
 Cu         5.1310618668        8.8727700348        6.2343423256
 Cu        12.8135878344        4.4348929261        6.2383569936
 Cu         5.1290426665       -0.0010491823        6.2319864870
 Cu         0.0052339381       -0.0023484301        6.2346397275
 Cu        12.8178601070       -0.0012701148        6.2318552334
 Cu         1.2858276297        2.2156273983        6.2345539662
 Cu        19.2236696255       11.0937197430        6.2325288653
 Cu        15.3789164750        4.4346061467        6.2319700782
 Cu         2.5661819871       -0.0021986184        6.2345056386
 Cu         8.9732651256       11.0936107322        6.2335802203
 Cu         6.4122556229       11.0931205116        6.2318328849
 Cu        11.5342423045       11.0932695145        6.2320019238
 Cu        14.0988007197        2.2164373399        6.2335591209
 Cu        15.3799980198        8.8748489436        6.2318909947
 Cu        14.0965379436        6.6546692668        6.2342484597
 Cu        16.6607931040        6.6551542702        6.2322712364
 Cu        12.8158294627        8.8730289092        6.2343192087
 Cu         3.8500366192        6.6548490991        6.2337581833
 Cu        16.6609167413       11.0934339834        6.2320506928
 Cu        17.9415866803        8.8749086322        6.2318390249
 Cu         7.6927402836       -0.0002434772        6.2345699233
 Cu        14.0982053125       11.0939813167        6.2326839383
 Cu        11.5297348007        6.6513463724        6.2447151727
 Cu         6.4242266565        3.6944282579        8.2790537172
 Cu         5.1380859818        5.9119740466        8.2670158662
 Cu         7.7082026737        5.9075135869        8.2825791238
 Cu        10.2548401318        5.9053651421        8.2763150564
 Cu         8.9820063768        3.7025706056        8.2787258233
 Cu         7.7023327195        1.4753688633        8.2689480762
 Cu        15.3880594855        5.9123774321        8.2585883265
 Cu        12.8267221313       10.3487447389        8.2588245817
 Cu        17.9487633246       10.3486207796        8.2593772686
 Cu        16.6693462300       12.5681472275        8.2585126399
 Cu         5.1376685183        1.4741378873        8.2611945008
 Cu        21.7905025401       12.5653484735        8.2579849358
 Cu        10.2620658357        1.4741972288        8.2677709343
 Cu        19.2304150421       12.5673914271        8.2588634173
 Cu        11.5430511193        8.1276495326        8.2676115295
 Cu         7.7015470348       10.3483297971        8.2614623548
 Cu         3.8575697120        3.6903504828        8.2610922107
 Cu        17.9494815960        5.9126368732        8.2580793426
 Cu        19.2301401668        8.1308578617        8.2577323315
 Cu         8.9816388975       12.5687264135        8.2593195771
 Cu        16.6695949265        3.6957640913        8.2578315622
 Cu        11.5476286000       12.5663037532        8.2579978909
 Cu        12.8234777556        5.9106598224        8.2680284163
 Cu        15.3887124645        1.4714664766        8.2593938357
 Cu         2.5747059450        1.4715775063        8.2592248798
 Cu        14.1081771729       12.5682693231        8.2589111482
 Cu         8.9807423530        8.1240504761        8.2792434638
 Cu         6.4193290725        8.1284014803        8.2692106289
 Cu        10.2609239058       10.3480928024        8.2613944318
 Cu        12.8261411114        1.4736067347        8.2612139692
 Cu        11.5398848911        3.6941654522        8.2783980793
 Cu        20.5111221570       10.3484010142        8.2586567043
 Cu        14.1055647155        3.6898368298        8.2612539635
 Cu        15.3888929421       10.3489392492        8.2594416941
 Cu        14.1072479208        8.1304201861        8.2582604786
 Cu        16.6687888897        8.1319046391        8.2591174535
 Cu        10.2967786169        2.9041818996       10.3590360705
 Cu         6.4217805570        0.7199046580       10.3316207823
 Cu         7.6819907478        2.9058037803       10.3635653527
 Cu         3.8512596907        5.1663512954       10.3310444968
 Cu        15.3958710446       11.8222262405       10.3253487510
 Cu        12.8428513324        7.3906511489       10.3334241835
 Cu        10.2948855175        7.4309126343       10.3588443579
 Cu         6.3728077089        5.1656381431       10.3533137802
 Cu         5.1362235204        2.9425906786       10.3344432990
 Cu        11.6023423548        5.1655782373       10.3602751911
 Cu         8.9903277542        0.7177187046       10.3338119712
 Cu         5.1344531557        7.3921219030       10.3332617316
 Pt         8.9906661396        5.1672068232       10.4600791916
 Cu         7.6834260430        7.4307199810       10.3645779401
 Cu        17.9557930278        7.3861369131       10.3248857569
 Cu        12.8336464929       11.8242089194       10.3226898244
 Cu        19.2378068638        9.6067462332       10.3252875502
 Cu        16.6767024855        5.1652246548       10.3227149627
 Cu        20.5217568931       11.8246240230       10.3230096626
 Cu        11.5570322712        9.6139250049       10.3313697257
 Cu        15.3986552209        2.9452432858       10.3245516574
 Cu        10.2715821384       11.8262345881       10.3248530833
 Cu        17.9596746077       11.8220225151       10.3255079623
 Cu        14.1250619194        5.1652656752       10.3311801349
 Cu         1.3027493231        0.7272444924       10.3227076775
 Cu        14.1165794484        9.6061733871       10.3252723705
 Cu        11.5581326720        0.7194344823       10.3316737971
 Cu        14.1174438516        0.7261775185       10.3245961452
 Cu         3.8631079453        0.7263120659       10.3247810763
 Cu        15.3983657158        7.3855740563       10.3250359467
 Cu         6.4207041814        9.6150605834       10.3323399853
 Cu        16.6773492537        9.6047892656       10.3230118703
 Cu        12.8419969118        2.9419574889       10.3341848077
 Cu         8.9886751741        9.6153493999       10.3348252231
 Cu         2.5811083870        2.9454872509       10.3247528187
 Cu         7.7084610015       11.8264578456       10.3249108456
  N         9.0436008295        5.1630457835       12.7596822805
  C         7.7507530325        5.2772288611       13.4752350909
  H         9.5235138128        4.2965488245       13.0128113328
  H         7.8745894625        5.2588208333       14.5667541719
  H         7.1023848657        4.4491860720       13.1610262546
  H         7.2645352004        6.2131760704       13.1720237220
  H         9.6678022965        5.9318162286       13.0135363134
