# Supplementary material for: Single Atom Alloys Segregation in the Presence of Ligands
Source: J Phys Chem C Nanomater Interfaces. 2023 Nov 13;127(46):22790–8. doi: 10.1021/acs.jpcc.3c05827 (PMC10683009; doi:10.1021/acs.jpcc.3c05827)
Supplement: Supplementary file 2 — jp3c05827_si_002.zip [file jp3c05827_si_002.zip › xyz/RNH2/111/cu/cu111ninh2.txt]

     223

 Cu         0.0000000000        0.0000000000        0.0000000000
 Cu        12.8129500000        0.0001500000        0.0000000000
 Cu        16.6566500000        6.6576400000        0.0000000000
 Cu         2.5626400000        4.4383200000        0.0000000000
 Cu        14.0940100000       11.0962700000        0.0000000000
 Cu        12.8126900000        4.4383200000        0.0000000000
 Cu        11.5313600000        6.6576400000        0.0000000000
 Cu        12.8126900000        8.8769500000        0.0000000000
 Cu         7.6876700000        0.0001500000        0.0000000000
 Cu         5.1250200000        0.0001500000        0.0000000000
 Cu         2.5623800000        0.0001500000        0.0000000000
 Cu         3.8439700000        6.6576400000        0.0000000000
 Cu         1.2813200000        2.2190100000        0.0000000000
 Cu        15.3753300000        8.8769500000        0.0000000000
 Cu        11.5313600000       11.0962700000        0.0000000000
 Cu        10.2500400000        8.8769500000        0.0000000000
 Cu        14.0940100000        2.2190100000        0.0000000000
 Cu        16.6566500000       11.0962700000        0.0000000000
 Cu         6.4066100000       11.0962700000        0.0000000000
 Cu        17.9379700000        8.8769500000        0.0000000000
 Cu        15.3753300000        4.4383200000        0.0000000000
 Cu         8.9687200000       11.0962700000        0.0000000000
 Cu        10.2503100000        0.0001500000        0.0000000000
 Cu        19.2193000000       11.0962700000        0.0000000000
 Cu         5.1252900000        8.8769500000        0.0000000000
 Cu        14.0940100000        6.6576400000        0.0000000000
 Cu         7.6876700000        4.4384800000        0.0004400000
 Cu        10.2503100000        4.4384800000        0.0004400000
 Cu         8.9689900000        2.2191600000        0.0004400000
 Cu         5.1250200000        4.4384800000        0.0004400000
 Cu         6.4063400000        6.6577900000        0.0004400000
 Cu         6.4063400000        2.2191600000        0.0004400000
 Cu         8.9689900000        6.6577900000        0.0004400000
 Cu         3.8437000000        2.2191600000        0.0004400000
 Cu         7.6876700000        8.8771100000        0.0004400000
 Cu        11.5316300000        2.2191600000        0.0004400000
 Cu        21.7816700000       12.5756500000        2.0923900000
 Cu        15.3753300000        1.4795400000        2.0923900000
 Cu         8.9689900000       12.5756500000        2.0923900000
 Cu        12.8126900000        1.4795400000        2.0923900000
 Cu         2.5626400000        1.4795400000        2.0923900000
 Cu         7.6876600000       10.3563400000        2.0923900000
 Cu         7.6876600000        1.4797000000        2.0926100000
 Cu         5.1252900000        5.9178600000        2.0926100000
 Cu        10.2500400000        5.9178600000        2.0926100000
 Cu        17.9379700000        5.9178600000        2.0926100000
 Cu        16.6566500000       12.5758100000        2.0926100000
 Cu        19.2193000000        8.1371800000        2.0926100000
 Cu        14.0940100000       12.5758100000        2.0926100000
 Cu        19.2193000000       12.5758100000        2.0926100000
 Cu        12.8126900000       10.3564900000        2.0926100000
 Cu        16.6566500000        3.6985500000        2.0926100000
 Cu        14.0940100000        3.6985500000        2.0926100000
 Cu        11.5313600000       12.5758100000        2.0926100000
 Cu        17.9379700000       10.3564900000        2.0926100000
 Cu        20.5006200000       10.3564900000        2.0926100000
 Cu        11.5313600000        8.1371800000        2.0926100000
 Cu        10.2500400000       10.3564900000        2.0926100000
 Cu        15.3753300000        5.9178600000        2.0926100000
 Cu        12.8126900000        5.9178600000        2.0926100000
 Cu        11.5313600000        3.6985500000        2.0926100000
 Cu        15.3753300000       10.3564900000        2.0926100000
 Cu        16.6566500000        8.1371800000        2.0926100000
 Cu         6.4066100000        8.1371800000        2.0926100000
 Cu         3.8439700000        3.6985500000        2.0926100000
 Cu         8.9687200000        8.1371800000        2.0926100000
 Cu        10.2503100000        1.4797000000        2.0926100000
 Cu         5.1250200000        1.4797000000        2.0926100000
 Cu        14.0940100000        8.1371800000        2.0926100000
 Cu         7.6876700000        5.9180200000        2.0928300000
 Cu         8.9689900000        3.6987000000        2.0928300000
 Cu         6.4063400000        3.6987000000        2.0928300000
 Cu         5.1252900000        2.9590900000        4.1847800000
 Cu         1.2813200000        0.7397700000        4.1847800000
 Cu        14.0940100000        0.7397700000        4.1847800000
 Cu         7.6876600000       11.8358800000        4.1847800000
 Cu         7.6876600000        7.3972500000        4.1847800000
 Cu        10.2500400000        2.9590900000        4.1847800000
 Cu        20.5003500000       11.8358800000        4.1847800000
 Cu        12.8126900000        2.9590900000        4.1847800000
 Cu        11.5313600000        0.7397700000        4.1847800000
 Cu         3.8439700000        0.7397700000        4.1847800000
 Cu         8.9689900000        9.6165700000        4.1847800000
 Cu        15.3753300000        2.9590900000        4.1847800000
 Cu        10.2503100000       11.8358800000        4.1847800000
 Cu         2.5626400000        2.9590900000        4.1847800000
 Cu         6.4063400000        9.6165700000        4.1847800000
 Cu         6.4063400000        0.7399300000        4.1850000000
 Cu         3.8439700000        5.1780900000        4.1850000000
 Cu         8.9689900000        0.7399300000        4.1850000000
 Cu        12.8126900000        7.3974100000        4.1850000000
 Cu         5.1252900000        7.3974100000        4.1850000000
 Cu        17.9379700000        7.3974100000        4.1850000000
 Cu        10.2500400000        7.3974100000        4.1850000000
 Cu        11.5313600000        5.1780900000        4.1850000000
 Cu        15.3753300000       11.8360400000        4.1850000000
 Cu         6.4066100000        5.1780900000        4.1850000000
 Cu         8.9687200000        5.1780900000        4.1850000000
 Cu        14.0940100000        5.1780900000        4.1850000000
 Cu        14.0940100000        9.6167200000        4.1850000000
 Cu         7.6876600000        2.9592400000        4.1850000000
 Cu        11.5313600000        9.6167200000        4.1850000000
 Cu        16.6566500000        9.6167200000        4.1850000000
 Cu        12.8126900000       11.8360400000        4.1850000000
 Cu        19.2193000000        9.6167200000        4.1850000000
 Cu        17.9379700000       11.8360400000        4.1850000000
 Cu        15.3753300000        7.3974100000        4.1850000000
 Cu        16.6566500000        5.1780900000        4.1850000000
 Cu         7.6942523117        4.4372419342        6.2367243908
 Cu        10.2532258224       -0.0011379624        6.2336019017
 Cu         3.8471343261        2.2159310096        6.2325593875
 Cu        11.5353007204        2.2181633427        6.2343950131
 Cu         2.5670772885        4.4352291577        6.2321421521
 Cu         7.6932091608        8.8722012130        6.2351727817
 Cu         8.9730190641        6.6519214095        6.2366355436
 Cu         5.1318208837        4.4349179705        6.2350244608
 Cu        10.2520654559        4.4366561145        6.2359995279
 Cu         6.4113066994        2.2186029617        6.2352885626
 Cu         8.9731891105        2.2269030646        6.2451316937
 Cu         6.4202495428        6.6493473823        6.2448664839
 Cu        10.2525423579        8.8723012865        6.2350103221
 Cu         5.1306295576        8.8717802670        6.2339965479
 Cu        12.8151229736        4.4349237480        6.2345227998
 Cu         5.1288535901       -0.0023868709        6.2321876818
 Cu         0.0045985065       -0.0026512725        6.2342169740
 Cu        12.8169997143       -0.0025781557        6.2320174362
 Cu         1.2852492427        2.2154732241        6.2341461639
 Cu        19.2231881463       11.0931336723        6.2338419167
 Cu        15.3791060110        4.4351811824        6.2322219718
 Cu         2.5655808656       -0.0024605318        6.2340405966
 Cu         8.9727373571       11.0940033479        6.2327089543
 Cu         6.4108201739       11.0928981833        6.2322245334
 Cu        11.5346775903       11.0930747349        6.2322507035
 Cu        14.0989457620        2.2157940477        6.2325955879
 Cu        15.3796505991        8.8746449992        6.2327448954
 Cu        14.0959672490        6.6549274586        6.2335990157
 Cu        16.6603740317        6.6550565766        6.2335338006
 Cu        12.8156523353        8.8722457703        6.2337744812
 Cu         3.8500479369        6.6549111425        6.2332613320
 Cu        16.6604406843       11.0929976594        6.2328725786
 Cu        17.9410945485        8.8746163825        6.2326334259
 Cu         7.6927962717       -0.0004645043        6.2341863755
 Cu        14.0978500945       11.0936285251        6.2339773301
 Cu        11.5270095175        6.6494160214        6.2445234239
 Cu         6.4217996050        3.6918915073        8.2645060904
 Cu         5.1401271125        5.9109221042        8.2603938523
 Cu         7.7267552800        5.8953731010        8.3006792726
 Cu        10.2378276385        5.8934539579        8.2980408430
 Cu         8.9820731986        3.7209785339        8.2995327054
 Cu         7.7028296715        1.4770670941        8.2633544746
 Cu        15.3857199101        5.9100062414        8.2599817791
 Cu        12.8236517928       10.3467435170        8.2600516319
 Cu        17.9490073960       10.3483979658        8.2607759120
 Cu        16.6684619390       12.5692037510        8.2595725593
 Cu         5.1370954588        1.4721321315        8.2591766887
 Cu        21.7912630097       12.5655023572        8.2584264917
 Cu        10.2606163881        1.4747809031        8.2611568540
 Cu        19.2301151227       12.5681627006        8.2600979453
 Cu        11.5407410603        8.1242044788        8.2615166501
 Cu         7.6996873362       10.3471695160        8.2598735561
 Cu         3.8564061722        3.6902574048        8.2590448795
 Cu        17.9504112174        5.9106409656        8.2592633845
 Cu        19.2308227901        8.1290426005        8.2586739250
 Cu         8.9803736729       12.5671881276        8.2596189696
 Cu        16.6686817045        3.6929222865        8.2582400845
 Cu        11.5447684952       12.5661332853        8.2582153020
 Cu        12.8207659175        5.9092343130        8.2616420132
 Cu        15.3872036431        1.4709378567        8.2596934673
 Cu         2.5740815165        1.4710669200        8.2594870275
 Cu        14.1071503057       12.5697196766        8.2601841493
 Cu         8.9799299600        8.1253240558        8.2648389742
 Cu         6.4204424789        8.1246278934        8.2630845148
 Cu        10.2606451852       10.3468979759        8.2596090427
 Cu        12.8248997201        1.4717779388        8.2593142562
 Cu        11.5417272605        3.6915615501        8.2632341386
 Cu        20.5123316380       10.3461091201        8.2601573382
 Cu        14.1053011157        3.6896079956        8.2594542437
 Cu        15.3869025110       10.3485620525        8.2607592194
 Cu        14.1046201177        8.1283140078        8.2593218060
 Cu        16.6677927199        8.1296971381        8.2605109430
 Cu        10.2752135417        2.9450724277       10.3249723751
 Cu         6.4272438659        0.7283691619       10.3282756739
 Cu         7.7044299103        2.9471743200       10.3325330757
 Cu         3.8630460192        5.1655311365       10.3269577437
 Cu        15.3953953835       11.8248063455       10.3248041289
 Cu        12.8307196118        7.3833481240       10.3290293506
 Cu        10.2690087498        7.3891878800       10.3263581110
 Cu         6.4179281203        5.1626435444       10.3196978942
 Cu         5.1462452166        2.9465521343       10.3283352062
 Cu        11.5540701932        5.1622524840       10.3269120293
 Cu         8.9898729367        0.7300758186       10.3295644256
 Cu         5.1471201981        7.3841002987       10.3278597165
 Ni         8.9820017531        5.1678631999       10.4448172112
 Cu         7.7091698067        7.3893792656       10.3325803573
 Cu        17.9591777588        7.3840650039       10.3244166300
 Cu        12.8327054841       11.8236544420       10.3231426445
 Cu        19.2405918096        9.6034996078       10.3249126511
 Cu        16.6767143908        5.1650940821       10.3233214501
 Cu        20.5211249482       11.8232194864       10.3235593625
 Cu        11.5514671262        9.6032063773       10.3278293468
 Cu        15.3953512690        2.9466389093       10.3233443302
 Cu        10.2707657244       11.8223897700       10.3235147592
 Cu        17.9585576619       11.8242138135       10.3249917557
 Cu        14.1138486125        5.1653017836       10.3278460479
 Cu         1.3017655251        0.7268965626       10.3232714882
 Cu        14.1132469823        9.6038032671       10.3247061774
 Cu        11.5518318057        0.7275205406       10.3281449593
 Cu        14.1138387734        0.7270427151       10.3233371045
 Cu         3.8651388505        0.7273985792       10.3233673218
 Cu        15.3949511192        7.3840547284       10.3245374256
 Cu         6.4269094989        9.6034775016       10.3290564975
 Cu        16.6768664984        9.6041277849       10.3236872779
 Cu        12.8321397804        2.9467114160       10.3293808314
 Cu         8.9892879639        9.6025229291       10.3300714611
 Cu         2.5837593238        2.9467249972       10.3234022531
 Cu         7.7079500184       11.8221457487       10.3237106330
  N         9.0537372427        5.1582040080       12.5310166622
  C         7.7944517560        5.2735942387       13.3111341649
  H         9.5400854781        4.2922341311       12.7790742603
  H         7.9726926388        5.2512168984       14.3947706333
  H         7.1294034553        4.4477133130       13.0281321357
  H         7.2957652845        6.2115397877       13.0364124959
  H         9.6904976270        5.9196729927       12.7811252822
