# Supplementary material for: Single Atom Alloys Segregation in the Presence of Ligands
Source: J Phys Chem C Nanomater Interfaces. 2023 Nov 13;127(46):22790–8. doi: 10.1021/acs.jpcc.3c05827 (PMC10683009; doi:10.1021/acs.jpcc.3c05827)
Supplement: Supplementary file 2 — jp3c05827_si_002.zip [file jp3c05827_si_002.zip › xyz/RNH2/111/pt/pt111ninh2.txt]

     223

 Pt        12.4901900000        7.2112100000        0.0000000000
 Pt        15.2659100000        2.4035100000        0.0000000000
 Pt         1.3878600000        2.4035100000        0.0000000000
 Pt        11.1026200000        0.0001700000        0.0000000000
 Pt         2.7757300000        4.8073600000        0.0000000000
 Pt        15.2659200000       12.0189100000        0.0000000000
 Pt        13.8780500000        4.8073600000        0.0000000000
 Pt        12.4901900000       12.0189100000        0.0000000000
 Pt         5.5511600000        0.0001700000        0.0000000000
 Pt        18.0416400000       12.0189100000        0.0000000000
 Pt        11.1023200000        9.6150600000        0.0000000000
 Pt         6.9393200000       12.0189100000        0.0000000000
 Pt        16.6537800000        9.6150600000        0.0000000000
 Pt        20.8173700000       12.0189100000        0.0000000000
 Pt        15.2659100000        7.2112100000        0.0000000000
 Pt        13.8783400000        0.0001700000        0.0000000000
 Pt         4.1635900000        7.2112100000        0.0000000000
 Pt        19.4295100000        9.6150600000        0.0000000000
 Pt         5.5514600000        9.6150600000        0.0000000000
 Pt         2.7754300000        0.0001700000        0.0000000000
 Pt        16.6537800000        4.8073600000        0.0000000000
 Pt        18.0416400000        7.2112100000        0.0000000000
 Pt        13.8780500000        9.6150600000        0.0000000000
 Pt         9.7144600000       12.0189100000        0.0000000000
 Pt         8.3268900000        0.0001700000        0.0000000000
 Pt         0.0000000000        0.0000000000        0.0000000000
 Pt         9.7147500000        2.4036800000        0.0004800000
 Pt         8.3268900000        4.8075300000        0.0004800000
 Pt         6.9390300000        2.4036800000        0.0004800000
 Pt        12.4904800000        2.4036800000        0.0004800000
 Pt         4.1633000000        2.4036800000        0.0004800000
 Pt         9.7147500000        7.2113800000        0.0004800000
 Pt         8.3268900000        9.6152300000        0.0004800000
 Pt        11.1026200000        4.8075300000        0.0004800000
 Pt         5.5511600000        4.8075300000        0.0004800000
 Pt         6.9390300000        7.2113800000        0.0004800000
 Pt         8.3268900000       11.2174600000        2.2663700000
 Pt        13.8780500000        1.6025700000        2.2663700000
 Pt        16.6537800000        1.6025700000        2.2663700000
 Pt         9.7147500000       13.6213100000        2.2663700000
 Pt        23.5928000000       13.6213100000        2.2663700000
 Pt         2.7757300000        1.6025700000        2.2663700000
 Pt        15.2659100000        4.0060800000        2.2666100000
 Pt         9.7144600000        8.8137800000        2.2666100000
 Pt         4.1635900000        4.0060800000        2.2666100000
 Pt        15.2659200000        8.8137800000        2.2666100000
 Pt        13.8780500000       11.2176300000        2.2666100000
 Pt         5.5511600000        1.6027400000        2.2666100000
 Pt        16.6537800000       11.2176300000        2.2666100000
 Pt        12.4901900000        4.0060800000        2.2666100000
 Pt        11.1026200000        1.6027400000        2.2666100000
 Pt        11.1023200000        6.4099300000        2.2666100000
 Pt        20.8173700000       13.6214800000        2.2666100000
 Pt         5.5514500000        6.4099300000        2.2666100000
 Pt        13.8780500000        6.4099300000        2.2666100000
 Pt        20.8173700000        8.8137800000        2.2666100000
 Pt        19.4295100000        6.4099300000        2.2666100000
 Pt        18.0416400000        4.0060800000        2.2666100000
 Pt        15.2659100000       13.6214800000        2.2666100000
 Pt        11.1023200000       11.2176300000        2.2666100000
 Pt         8.3268900000        1.6027400000        2.2666100000
 Pt        22.2052300000       11.2176300000        2.2666100000
 Pt        12.4901900000        8.8137800000        2.2666100000
 Pt        19.4295100000       11.2176300000        2.2666100000
 Pt        18.0416400000        8.8137800000        2.2666100000
 Pt        12.4901900000       13.6214800000        2.2666100000
 Pt        18.0416400000       13.6214800000        2.2666100000
 Pt         6.9393200000        8.8137800000        2.2666100000
 Pt        16.6537800000        6.4099300000        2.2666100000
 Pt         9.7147500000        4.0062500000        2.2668500000
 Pt         6.9390300000        4.0062500000        2.2668500000
 Pt         8.3268900000        6.4101000000        2.2668500000
 Pt         6.9390300000       10.4161800000        4.5327400000
 Pt        22.2049400000       12.8200300000        4.5327400000
 Pt         8.3268900000       12.8200300000        4.5327400000
 Pt        11.1026200000       12.8200300000        4.5327400000
 Pt         4.1635900000        0.8012800000        4.5327400000
 Pt        13.8780500000        3.2051300000        4.5327400000
 Pt         5.5514500000        3.2051300000        4.5327400000
 Pt        11.1023200000        3.2051300000        4.5327400000
 Pt        15.2659100000        0.8012800000        4.5327400000
 Pt         1.3878600000        0.8012800000        4.5327400000
 Pt         8.3268900000        8.0123300000        4.5327400000
 Pt         2.7757300000        3.2051300000        4.5327400000
 Pt         9.7147500000       10.4161800000        4.5327400000
 Pt        16.6537800000        3.2051300000        4.5327400000
 Pt        12.4901900000        0.8012800000        4.5327400000
 Pt        12.4901900000        5.6086500000        4.5329800000
 Pt        18.0416400000       10.4163500000        4.5329800000
 Pt        18.0416400000        5.6086500000        4.5329800000
 Pt         6.9393200000        5.6086500000        4.5329800000
 Pt         4.1635900000        5.6086500000        4.5329800000
 Pt        16.6537800000       12.8202000000        4.5329800000
 Pt        13.8780500000        8.0125000000        4.5329800000
 Pt        19.4295100000        8.0125000000        4.5329800000
 Pt         8.3268900000        3.2053000000        4.5329800000
 Pt         9.7144600000        5.6086500000        4.5329800000
 Pt        12.4901900000       10.4163500000        4.5329800000
 Pt        13.8780500000       12.8202000000        4.5329800000
 Pt        15.2659200000       10.4163500000        4.5329800000
 Pt        19.4295100000       12.8202000000        4.5329800000
 Pt        11.1023200000        8.0125000000        4.5329800000
 Pt        16.6537800000        8.0125000000        4.5329800000
 Pt         5.5514600000        8.0125000000        4.5329800000
 Pt        20.8173700000       10.4163500000        4.5329800000
 Pt         6.9390300000        0.8014500000        4.5329800000
 Pt         9.7147500000        0.8014500000        4.5329800000
 Pt        15.2659100000        5.6086500000        4.5329800000
 Pt         8.3321436811        4.8108970726        6.8312808057
 Pt         6.9395291086        2.4079790063        6.8066067069
 Pt        -0.0022045386       -0.0007928245        6.8067103949
 Pt         4.1630814858        2.4039195765        6.8062585159
 Pt        11.0993554108        0.0034861957        6.8007960500
 Pt        11.0984755550        9.6114999822        6.8061697952
 Pt        16.6512657636        4.8085103038        6.8044853128
 Pt         2.7754903249        4.8084457337        6.8038568203
 Pt        20.8163418018       12.0182141301        6.8059152010
 Pt         5.5536631459        9.6106538489        6.8022833267
 Pt         5.5548650844        4.8060576468        6.8050828553
 Pt         8.3287044003        9.6113621492        6.8061327038
 Pt         1.3865652609        2.4044133407        6.8067915817
 Pt        13.8750743467        0.0001234538        6.8039467979
 Pt         2.7751826403       -0.0007707859        6.8069984564
 Pt         9.7135251464        7.2043587183        6.8313190251
 Pt         9.7134415795       12.0173358909        6.8064491651
 Pt        12.4872535173        2.4076294457        6.8057693559
 Pt        11.0952816259        4.8101892060        6.8307463554
 Pt         6.9373760906       12.0166083150        6.8041072081
 Pt         9.7131001010        2.4133833504        6.8007781930
 Pt         6.9483635455        7.2053385635        6.8007948675
 Pt        12.4892170071       12.0170374157        6.8044032771
 Pt        15.2638283038        2.4041878737        6.8062997891
 Pt        13.8724077234        4.8067752907        6.8055128059
 Pt         5.5514269426        0.0002637477        6.8043859869
 Pt         4.1675836028        7.2100201240        6.8020112413
 Pt        15.2602942241        7.2108483400        6.8012703437
 Pt        16.6520580763        9.6147192974        6.8044909847
 Pt        18.0402507006        7.2108777752        6.8059458837
 Pt         8.3269638076        0.0040749361        6.8017244472
 Pt        13.8744219758        9.6119400518        6.8011773240
 Pt        19.4293490505        9.6141545353        6.8046869882
 Pt        12.4804295395        7.2066570841        6.7998182679
 Pt        15.2642784075       12.0189962348        6.8063606864
 Pt        18.0402485997       12.0192947992        6.8046189646
 Pt         9.7116948192        4.0250613867        9.1422754641
 Pt         6.9383184320        4.0060353845        9.0905890487
 Pt         5.5563135382        6.4109238608        9.0728472215
 Pt         8.3282593084        1.6097316688        9.0766911874
 Pt         8.3441372683        6.3989176565        9.1442225727
 Pt        11.0837419107        6.4001787789        9.1399786246
 Pt        13.8664904162        6.4109507445        9.0737499898
 Pt        12.4835649528        8.8059534610        9.0745789266
 Pt         6.9405466406        8.8052098683        9.0759086976
 Pt        22.2004423043       11.2140411988        9.0782243194
 Pt        18.0383078897       13.6255901257        9.0770775715
 Pt        11.0999093092       11.2162578441        9.0812601853
 Pt        16.6504998940        1.6021714509        9.0832984040
 Pt        20.8106073579       13.6215328745        9.0775256835
 Pt        23.5858899635       13.6187951981        9.0820051301
 Pt        13.8766951167       11.2144854966        9.0784517304
 Pt        11.0938561312        1.6088418904        9.0742277324
 Pt         8.3231564546       11.2160711888        9.0815014589
 Pt        20.8168514510        8.8118071102        9.0773490658
 Pt         9.7112903682       13.6212200088        9.0829878658
 Pt        13.8734495512        1.6021891754        9.0805785116
 Pt        19.4253392997       11.2171718364        9.0815534094
 Pt         4.1604454220        4.0069091393        9.0799140239
 Pt         5.5491676686        1.6016275658        9.0811049290
 Pt        19.4272257864        6.4133080148        9.0773618835
 Pt        15.2667536321       13.6216021623        9.0788426966
 Pt         9.7114216247        8.8111773890        9.0922423524
 Pt        16.6482143227        6.4132837118        9.0779711136
 Pt         2.7725967829        1.6022343488        9.0832633624
 Pt        12.4912593597       13.6187332621        9.0826382662
 Pt        12.4844215403        4.0071378681        9.0912710765
 Pt        18.0383014281        4.0104181349        9.0822085659
 Pt        15.2619406304        4.0070981908        9.0805791216
 Pt        16.6517778374       11.2172939037        9.0819663977
 Pt        18.0379440629        8.8152932985        9.0819508475
 Pt        15.2595696242        8.8123433211        9.0768001990
 Pt        11.0971851675        3.2106738105       11.3681840608
 Pt        19.4233151600        8.0121029845       11.3729523462
 Ni         9.6764664191        5.6122797998       11.5079464376
 Pt         6.9279590273        5.6039574834       11.3591212739
 Pt        12.4782324208        5.6049930768       11.3664731822
 Pt         8.3209423201        3.2141576452       11.3729620762
 Pt         4.1473751927        5.6092785309       11.3687339493
 Pt         6.9323234187        0.7962148340       11.3712470838
 Pt        16.6482957219       12.8217683458       11.3729851001
 Pt         5.5488819164        8.0100353121       11.3756091494
 Pt        13.8656163471        8.0093385599       11.3746609088
 Pt         9.7094042489        0.8089260459       11.3769249643
 Pt         5.5462243174        3.2051027456       11.3826705607
 Pt         8.3246514727        8.0098928725       11.3705791229
 Pt        11.0887394543        8.0088732885       11.3689778387
 Pt        19.4246583289       12.8213126283       11.3713690403
 Pt        15.2596293675       10.4163949764       11.3720919430
 Pt        13.8699461272       12.8213470910       11.3851751559
 Pt         8.3230088900       12.8202232050       11.3764594514
 Pt         2.7691696668        3.2032067252       11.3762964003
 Pt        11.0956761884       12.8195786111       11.3755231419
 Pt         4.1570852722        0.8019192832       11.3761312814
 Pt        13.8687725382        3.2070192434       11.3826433069
 Pt        16.6464650686        3.2038221227       11.3763244223
 Pt        20.8127958304       10.4170739366       11.3730745788
 Pt        16.6470305656        8.0119097259       11.3727956796
 Pt        12.4869187123        0.7966465531       11.3703515160
 Pt        18.0334155797        5.6059984149       11.3842343849
 Pt        12.4885694750       10.4198516434       11.3703834554
 Pt         1.3822597222        0.8010398273       11.3803646854
 Pt         9.7089587820       10.4122657926       11.3842612793
 Pt         6.9298495571       10.4213563995       11.3708342748
 Pt        22.2020230913       12.8222818244       11.3840462564
 Pt        15.2648876334        5.6098556319       11.3700472556
 Pt        18.0362765083       10.4169275825       11.3785155445
 Pt        15.2614210248        0.8024938724       11.3757826723
  N         9.8226770713        5.5835102716       13.4634115398
  C         8.6187843200        5.8114027667       14.3039494978
  H        10.2377532357        4.6657351734       13.6747939345
  H         8.1999304651        6.7963368217       14.0678982753
  H         8.8779903144        5.7595571271       15.3716772742
  H         7.8683223492        5.0486626433       14.0650279632
  H        10.5455138922        6.2836047307       13.6786119621
