# Supplementary material for: Single Atom Alloys Segregation in the Presence of Ligands
Source: J Phys Chem C Nanomater Interfaces. 2023 Nov 13;127(46):22790–8. doi: 10.1021/acs.jpcc.3c05827 (PMC10683009; doi:10.1021/acs.jpcc.3c05827)
Supplement: Supplementary file 2 — jp3c05827_si_002.zip [file jp3c05827_si_002.zip › xyz/RNH2/111/pt/pt111nh2.txt]

     223

 Pt        12.4901900000        7.2112100000        0.0000000000
 Pt        15.2659100000        2.4035100000        0.0000000000
 Pt         1.3878600000        2.4035100000        0.0000000000
 Pt        11.1026200000        0.0001700000        0.0000000000
 Pt         2.7757300000        4.8073600000        0.0000000000
 Pt        15.2659200000       12.0189100000        0.0000000000
 Pt        13.8780500000        4.8073600000        0.0000000000
 Pt        12.4901900000       12.0189100000        0.0000000000
 Pt         5.5511600000        0.0001700000        0.0000000000
 Pt        18.0416400000       12.0189100000        0.0000000000
 Pt        11.1023200000        9.6150600000        0.0000000000
 Pt         6.9393200000       12.0189100000        0.0000000000
 Pt        16.6537800000        9.6150600000        0.0000000000
 Pt        20.8173700000       12.0189100000        0.0000000000
 Pt        15.2659100000        7.2112100000        0.0000000000
 Pt        13.8783400000        0.0001700000        0.0000000000
 Pt         4.1635900000        7.2112100000        0.0000000000
 Pt        19.4295100000        9.6150600000        0.0000000000
 Pt         5.5514600000        9.6150600000        0.0000000000
 Pt         2.7754300000        0.0001700000        0.0000000000
 Pt        16.6537800000        4.8073600000        0.0000000000
 Pt        18.0416400000        7.2112100000        0.0000000000
 Pt        13.8780500000        9.6150600000        0.0000000000
 Pt         9.7144600000       12.0189100000        0.0000000000
 Pt         8.3268900000        0.0001700000        0.0000000000
 Pt         0.0000000000        0.0000000000        0.0000000000
 Pt         9.7147500000        2.4036800000        0.0004800000
 Pt         8.3268900000        4.8075300000        0.0004800000
 Pt         6.9390300000        2.4036800000        0.0004800000
 Pt        12.4904800000        2.4036800000        0.0004800000
 Pt         4.1633000000        2.4036800000        0.0004800000
 Pt         9.7147500000        7.2113800000        0.0004800000
 Pt         8.3268900000        9.6152300000        0.0004800000
 Pt        11.1026200000        4.8075300000        0.0004800000
 Pt         5.5511600000        4.8075300000        0.0004800000
 Pt         6.9390300000        7.2113800000        0.0004800000
 Pt         8.3268900000       11.2174600000        2.2663700000
 Pt        13.8780500000        1.6025700000        2.2663700000
 Pt        16.6537800000        1.6025700000        2.2663700000
 Pt         9.7147500000       13.6213100000        2.2663700000
 Pt        23.5928000000       13.6213100000        2.2663700000
 Pt         2.7757300000        1.6025700000        2.2663700000
 Pt        15.2659100000        4.0060800000        2.2666100000
 Pt         9.7144600000        8.8137800000        2.2666100000
 Pt         4.1635900000        4.0060800000        2.2666100000
 Pt        15.2659200000        8.8137800000        2.2666100000
 Pt        13.8780500000       11.2176300000        2.2666100000
 Pt         5.5511600000        1.6027400000        2.2666100000
 Pt        16.6537800000       11.2176300000        2.2666100000
 Pt        12.4901900000        4.0060800000        2.2666100000
 Pt        11.1026200000        1.6027400000        2.2666100000
 Pt        11.1023200000        6.4099300000        2.2666100000
 Pt        20.8173700000       13.6214800000        2.2666100000
 Pt         5.5514500000        6.4099300000        2.2666100000
 Pt        13.8780500000        6.4099300000        2.2666100000
 Pt        20.8173700000        8.8137800000        2.2666100000
 Pt        19.4295100000        6.4099300000        2.2666100000
 Pt        18.0416400000        4.0060800000        2.2666100000
 Pt        15.2659100000       13.6214800000        2.2666100000
 Pt        11.1023200000       11.2176300000        2.2666100000
 Pt         8.3268900000        1.6027400000        2.2666100000
 Pt        22.2052300000       11.2176300000        2.2666100000
 Pt        12.4901900000        8.8137800000        2.2666100000
 Pt        19.4295100000       11.2176300000        2.2666100000
 Pt        18.0416400000        8.8137800000        2.2666100000
 Pt        12.4901900000       13.6214800000        2.2666100000
 Pt        18.0416400000       13.6214800000        2.2666100000
 Pt         6.9393200000        8.8137800000        2.2666100000
 Pt        16.6537800000        6.4099300000        2.2666100000
 Pt         9.7147500000        4.0062500000        2.2668500000
 Pt         6.9390300000        4.0062500000        2.2668500000
 Pt         8.3268900000        6.4101000000        2.2668500000
 Pt         6.9390300000       10.4161800000        4.5327400000
 Pt        22.2049400000       12.8200300000        4.5327400000
 Pt         8.3268900000       12.8200300000        4.5327400000
 Pt        11.1026200000       12.8200300000        4.5327400000
 Pt         4.1635900000        0.8012800000        4.5327400000
 Pt        13.8780500000        3.2051300000        4.5327400000
 Pt         5.5514500000        3.2051300000        4.5327400000
 Pt        11.1023200000        3.2051300000        4.5327400000
 Pt        15.2659100000        0.8012800000        4.5327400000
 Pt         1.3878600000        0.8012800000        4.5327400000
 Pt         8.3268900000        8.0123300000        4.5327400000
 Pt         2.7757300000        3.2051300000        4.5327400000
 Pt         9.7147500000       10.4161800000        4.5327400000
 Pt        16.6537800000        3.2051300000        4.5327400000
 Pt        12.4901900000        0.8012800000        4.5327400000
 Pt        12.4901900000        5.6086500000        4.5329800000
 Pt        18.0416400000       10.4163500000        4.5329800000
 Pt        18.0416400000        5.6086500000        4.5329800000
 Pt         6.9393200000        5.6086500000        4.5329800000
 Pt         4.1635900000        5.6086500000        4.5329800000
 Pt        16.6537800000       12.8202000000        4.5329800000
 Pt        13.8780500000        8.0125000000        4.5329800000
 Pt        19.4295100000        8.0125000000        4.5329800000
 Pt         8.3268900000        3.2053000000        4.5329800000
 Pt         9.7144600000        5.6086500000        4.5329800000
 Pt        12.4901900000       10.4163500000        4.5329800000
 Pt        13.8780500000       12.8202000000        4.5329800000
 Pt        15.2659200000       10.4163500000        4.5329800000
 Pt        19.4295100000       12.8202000000        4.5329800000
 Pt        11.1023200000        8.0125000000        4.5329800000
 Pt        16.6537800000        8.0125000000        4.5329800000
 Pt         5.5514600000        8.0125000000        4.5329800000
 Pt        20.8173700000       10.4163500000        4.5329800000
 Pt         6.9390300000        0.8014500000        4.5329800000
 Pt         9.7147500000        0.8014500000        4.5329800000
 Pt        15.2659100000        5.6086500000        4.5329800000
 Pt         8.3290058239        4.8101178030        6.8262851150
 Pt         6.9375066236        2.4072651535        6.8062460897
 Pt        -0.0027480442        0.0000518882        6.8069200971
 Pt         4.1615991583        2.4039789227        6.8059106674
 Pt        11.0986025384        0.0036302165        6.8012871382
 Pt        11.0983044911        9.6137236370        6.8055736860
 Pt        16.6509663592        4.8086113517        6.8049093546
 Pt         2.7740694037        4.8084412825        6.8041487059
 Pt        20.8155381798       12.0189095995        6.8060136645
 Pt         5.5526250553        9.6114298626        6.8026136497
 Pt         5.5526743622        4.8060979882        6.8050653056
 Pt         8.3275963609        9.6131864179        6.8057555548
 Pt         1.3856395405        2.4043521725        6.8070240019
 Pt        13.8746131391        0.0004360396        6.8044438038
 Pt         2.7738850994        0.0000056788        6.8073782643
 Pt         9.7126456453        7.2072344035        6.8262458549
 Pt         9.7125969533       12.0187542974        6.8058394291
 Pt        12.4872215276        2.4071253738        6.8056807408
 Pt        11.0966928157        4.8093575489        6.8255518558
 Pt         6.9364375638       12.0178169461        6.8043636517
 Pt         9.7120463689        2.4124991611        6.8019769758
 Pt         6.9465393868        7.2062330715        6.8026381097
 Pt        12.4885773196       12.0185273595        6.8049162659
 Pt        15.2633404869        2.4044189477        6.8060262503
 Pt        13.8729463450        4.8070472519        6.8054597349
 Pt         5.5498302944        0.0004504931        6.8049986897
 Pt         4.1662045626        7.2103631917        6.8023333375
 Pt        15.2601786628        7.2114429712        6.8016570060
 Pt        16.6513759190        9.6156205642        6.8049067264
 Pt        18.0393864592        7.2112777958        6.8058197056
 Pt         8.3255510456        0.0041544605        6.8023700689
 Pt        13.8740168262        9.6133148974        6.8016323704
 Pt        19.4281665297        9.6149462322        6.8049728149
 Pt        12.4811747095        7.2081651019        6.8007015508
 Pt        15.2633588606       12.0198250980        6.8065228141
 Pt        18.0392676657       12.0198532759        6.8051554748
 Pt         9.7103615132        4.0139144958        9.1245761316
 Pt         6.9347340002        4.0060163588        9.0917307378
 Pt         5.5500326814        6.4120423701        9.0738848550
 Pt         8.3236933989        1.6059874559        9.0775751399
 Pt         8.3340443827        6.4055222116        9.1286206338
 Pt        11.0943850104        6.4083447578        9.1215235285
 Pt        13.8699203151        6.4124052795        9.0749638470
 Pt        12.4850499630        8.8120602893        9.0755252903
 Pt         6.9366501487        8.8104342996        9.0764571567
 Pt        22.1982792487       11.2168413504        9.0785586336
 Pt        18.0362516644       13.6244410553        9.0779305851
 Pt        11.0980551464       11.2196836397        9.0801557254
 Pt        16.6493730625        1.6029891886        9.0845028888
 Pt        20.8096638046       13.6219445449        9.0784416906
 Pt        23.5850847417       13.6210572109        9.0822014892
 Pt        13.8756962086       11.2174211456        9.0797977076
 Pt        11.0943655096        1.6059894798        9.0752255977
 Pt         8.3217379257       11.2190312811        9.0801772928
 Pt        20.8132824045        8.8139927313        9.0776166764
 Pt         9.7096540055       13.6233141527        9.0841435635
 Pt        13.8731908112        1.6032975686        9.0802777456
 Pt        19.4232732255       11.2181792570        9.0822077596
 Pt         4.1575935655        4.0068439849        9.0791139695
 Pt         5.5456723763        1.6020547964        9.0806437044
 Pt        19.4239330631        6.4138468278        9.0777470805
 Pt        15.2634545104       13.6213987345        9.0802800345
 Pt         9.7107477456        8.8150644740        9.0925430336
 Pt        16.6478636196        6.4138686143        9.0787704002
 Pt         2.7702859547        1.6029203953        9.0846182125
 Pt        12.4885123817       13.6205403365        9.0837932966
 Pt        12.4850446563        4.0074330625        9.0928523463
 Pt        18.0364908592        4.0101099588        9.0825297150
 Pt        15.2612306938        4.0069532255        9.0801107204
 Pt        16.6503485642       11.2182516021        9.0830224782
 Pt        18.0363134243        8.8165959078        9.0824592780
 Pt        15.2599861219        8.8148031637        9.0774629099
 Pt        11.1043232068        3.1893218603       11.3799680187
 Pt        19.4189133069        8.0142325435       11.3735013940
 Pt         9.6963358879        5.6137407847       11.5101922255
 Pt         6.9032301577        5.6109668926       11.3709134479
 Pt        12.5010913736        5.6113007484       11.3793858808
 Pt         8.3082802396        3.1900804704       11.3827748747
 Pt         4.1457680039        5.6116873610       11.3652031482
 Pt         6.9292745831        0.7972459911       11.3689450648
 Pt        16.6452756472       12.8212820078       11.3745044181
 Pt         5.5386168687        8.0170904788       11.3777688547
 Pt        13.8717977833        8.0160524406       11.3777630769
 Pt         9.7070703778        0.8007889689       11.3793414648
 Pt         5.5383404778        3.2038583831       11.3808946088
 Pt         8.3063960045        8.0353001824       11.3808502024
 Pt        11.1030997508        8.0333691012       11.3804225217
 Pt        19.4224513622       12.8209474696       11.3724474165
 Pt        15.2586591521       10.4194719541       11.3736417471
 Pt        13.8676410761       12.8232546949       11.3860731982
 Pt         8.3191760496       12.8243928629       11.3756669070
 Pt         2.7650108828        3.2053832494       11.3759382031
 Pt        11.0940838837       12.8238650251       11.3759915468
 Pt         4.1533570204        0.8023741917       11.3768221923
 Pt        13.8723101669        3.2056761225       11.3826972285
 Pt        16.6458602063        3.2056116966       11.3762092528
 Pt        20.8081706480       10.4200575590       11.3735620240
 Pt        16.6465462733        8.0142677946       11.3734654213
 Pt        12.4839876406        0.7985400916       11.3671689814
 Pt        18.0313526764        5.6076841245       11.3834332319
 Pt        12.4863103023       10.4227172705       11.3673836432
 Pt         1.3795705843        0.8032503730       11.3843456629
 Pt         9.7066720765       10.4227158644       11.3818308188
 Pt         6.9262924850       10.4241387778       11.3672771719
 Pt        22.1993955689       12.8244161346       11.3831866295
 Pt        15.2622842283        5.6116978986       11.3666393530
 Pt        18.0337097188       10.4184542663       11.3816858215
 Pt        15.2595468926        0.8029901109       11.3759639474
  N         9.8289791170        5.5851156467       13.6122727246
  C         8.5917063675        5.8131994864       14.4049487277
  H        10.2375315280        4.6694681499       13.8317290240
  H         8.1805963244        6.7942401767       14.1434065353
  H         8.8200554254        5.7693819950       15.4798160473
  H         7.8576847134        5.0434245502       14.1420958786
  H        10.5387051270        6.2920763923       13.8353814448
