# Supplementary material for: Single Atom Alloys Segregation in the Presence of Ligands
Source: J Phys Chem C Nanomater Interfaces. 2023 Nov 13;127(46):22790–8. doi: 10.1021/acs.jpcc.3c05827 (PMC10683009; doi:10.1021/acs.jpcc.3c05827)
Supplement: Supplementary file 2 — jp3c05827_si_002.zip [file jp3c05827_si_002.zip › xyz/RNH2/111/pt/pt111agnh2.txt]

     223

 Pt        12.4901900000        7.2112100000        0.0000000000
 Pt        15.2659100000        2.4035100000        0.0000000000
 Pt         1.3878600000        2.4035100000        0.0000000000
 Pt        11.1026200000        0.0001700000        0.0000000000
 Pt         2.7757300000        4.8073600000        0.0000000000
 Pt        15.2659200000       12.0189100000        0.0000000000
 Pt        13.8780500000        4.8073600000        0.0000000000
 Pt        12.4901900000       12.0189100000        0.0000000000
 Pt         5.5511600000        0.0001700000        0.0000000000
 Pt        18.0416400000       12.0189100000        0.0000000000
 Pt        11.1023200000        9.6150600000        0.0000000000
 Pt         6.9393200000       12.0189100000        0.0000000000
 Pt        16.6537800000        9.6150600000        0.0000000000
 Pt        20.8173700000       12.0189100000        0.0000000000
 Pt        15.2659100000        7.2112100000        0.0000000000
 Pt        13.8783400000        0.0001700000        0.0000000000
 Pt         4.1635900000        7.2112100000        0.0000000000
 Pt        19.4295100000        9.6150600000        0.0000000000
 Pt         5.5514600000        9.6150600000        0.0000000000
 Pt         2.7754300000        0.0001700000        0.0000000000
 Pt        16.6537800000        4.8073600000        0.0000000000
 Pt        18.0416400000        7.2112100000        0.0000000000
 Pt        13.8780500000        9.6150600000        0.0000000000
 Pt         9.7144600000       12.0189100000        0.0000000000
 Pt         8.3268900000        0.0001700000        0.0000000000
 Pt         0.0000000000        0.0000000000        0.0000000000
 Pt         9.7147500000        2.4036800000        0.0004800000
 Pt         8.3268900000        4.8075300000        0.0004800000
 Pt         6.9390300000        2.4036800000        0.0004800000
 Pt        12.4904800000        2.4036800000        0.0004800000
 Pt         4.1633000000        2.4036800000        0.0004800000
 Pt         9.7147500000        7.2113800000        0.0004800000
 Pt         8.3268900000        9.6152300000        0.0004800000
 Pt        11.1026200000        4.8075300000        0.0004800000
 Pt         5.5511600000        4.8075300000        0.0004800000
 Pt         6.9390300000        7.2113800000        0.0004800000
 Pt         8.3268900000       11.2174600000        2.2663700000
 Pt        13.8780500000        1.6025700000        2.2663700000
 Pt        16.6537800000        1.6025700000        2.2663700000
 Pt         9.7147500000       13.6213100000        2.2663700000
 Pt        23.5928000000       13.6213100000        2.2663700000
 Pt         2.7757300000        1.6025700000        2.2663700000
 Pt        15.2659100000        4.0060800000        2.2666100000
 Pt         9.7144600000        8.8137800000        2.2666100000
 Pt         4.1635900000        4.0060800000        2.2666100000
 Pt        15.2659200000        8.8137800000        2.2666100000
 Pt        13.8780500000       11.2176300000        2.2666100000
 Pt         5.5511600000        1.6027400000        2.2666100000
 Pt        16.6537800000       11.2176300000        2.2666100000
 Pt        12.4901900000        4.0060800000        2.2666100000
 Pt        11.1026200000        1.6027400000        2.2666100000
 Pt        11.1023200000        6.4099300000        2.2666100000
 Pt        20.8173700000       13.6214800000        2.2666100000
 Pt         5.5514500000        6.4099300000        2.2666100000
 Pt        13.8780500000        6.4099300000        2.2666100000
 Pt        20.8173700000        8.8137800000        2.2666100000
 Pt        19.4295100000        6.4099300000        2.2666100000
 Pt        18.0416400000        4.0060800000        2.2666100000
 Pt        15.2659100000       13.6214800000        2.2666100000
 Pt        11.1023200000       11.2176300000        2.2666100000
 Pt         8.3268900000        1.6027400000        2.2666100000
 Pt        22.2052300000       11.2176300000        2.2666100000
 Pt        12.4901900000        8.8137800000        2.2666100000
 Pt        19.4295100000       11.2176300000        2.2666100000
 Pt        18.0416400000        8.8137800000        2.2666100000
 Pt        12.4901900000       13.6214800000        2.2666100000
 Pt        18.0416400000       13.6214800000        2.2666100000
 Pt         6.9393200000        8.8137800000        2.2666100000
 Pt        16.6537800000        6.4099300000        2.2666100000
 Pt         9.7147500000        4.0062500000        2.2668500000
 Pt         6.9390300000        4.0062500000        2.2668500000
 Pt         8.3268900000        6.4101000000        2.2668500000
 Pt         6.9390300000       10.4161800000        4.5327400000
 Pt        22.2049400000       12.8200300000        4.5327400000
 Pt         8.3268900000       12.8200300000        4.5327400000
 Pt        11.1026200000       12.8200300000        4.5327400000
 Pt         4.1635900000        0.8012800000        4.5327400000
 Pt        13.8780500000        3.2051300000        4.5327400000
 Pt         5.5514500000        3.2051300000        4.5327400000
 Pt        11.1023200000        3.2051300000        4.5327400000
 Pt        15.2659100000        0.8012800000        4.5327400000
 Pt         1.3878600000        0.8012800000        4.5327400000
 Pt         8.3268900000        8.0123300000        4.5327400000
 Pt         2.7757300000        3.2051300000        4.5327400000
 Pt         9.7147500000       10.4161800000        4.5327400000
 Pt        16.6537800000        3.2051300000        4.5327400000
 Pt        12.4901900000        0.8012800000        4.5327400000
 Pt        12.4901900000        5.6086500000        4.5329800000
 Pt        18.0416400000       10.4163500000        4.5329800000
 Pt        18.0416400000        5.6086500000        4.5329800000
 Pt         6.9393200000        5.6086500000        4.5329800000
 Pt         4.1635900000        5.6086500000        4.5329800000
 Pt        16.6537800000       12.8202000000        4.5329800000
 Pt        13.8780500000        8.0125000000        4.5329800000
 Pt        19.4295100000        8.0125000000        4.5329800000
 Pt         8.3268900000        3.2053000000        4.5329800000
 Pt         9.7144600000        5.6086500000        4.5329800000
 Pt        12.4901900000       10.4163500000        4.5329800000
 Pt        13.8780500000       12.8202000000        4.5329800000
 Pt        15.2659200000       10.4163500000        4.5329800000
 Pt        19.4295100000       12.8202000000        4.5329800000
 Pt        11.1023200000        8.0125000000        4.5329800000
 Pt        16.6537800000        8.0125000000        4.5329800000
 Pt         5.5514600000        8.0125000000        4.5329800000
 Pt        20.8173700000       10.4163500000        4.5329800000
 Pt         6.9390300000        0.8014500000        4.5329800000
 Pt         9.7147500000        0.8014500000        4.5329800000
 Pt        15.2659100000        5.6086500000        4.5329800000
 Pt         8.3366042467        4.8121668738        6.8340540055
 Pt         6.9433116985        2.4109999234        6.8077872218
 Pt        -0.0003056271       -0.0011007729        6.8046906236
 Pt         4.1671210067        2.4051529186        6.8062529837
 Pt        11.1009061177        0.0066419254        6.7998348600
 Pt        11.0987512112        9.6075617331        6.8074972191
 Pt        16.6512988676        4.8077305360        6.8034374103
 Pt         2.7793764083        4.8076001457        6.8034207408
 Pt        20.8193051948       12.0190428787        6.8049794760
 Pt         5.5572509873        9.6090212061        6.8002847417
 Pt         5.5603804147        4.8064190246        6.8072796230
 Pt         8.3324354369        9.6072992014        6.8072118326
 Pt         1.3885151680        2.4045501692        6.8048426486
 Pt        13.8766840363        0.0020548217        6.8030052879
 Pt         2.7773915651       -0.0010708798        6.8048031994
 Pt         9.7153049844        7.2004724360        6.8340635963
 Pt         9.7154218709       12.0144431536        6.8059118126
 Pt        12.4871520543        2.4111022508        6.8070714832
 Pt        11.0941947369        4.8119389179        6.8339167017
 Pt         6.9408615917       12.0151805273        6.8031986713
 Pt         9.7151941080        2.4188213467        6.8031530550
 Pt         6.9538169958        7.2028013381        6.8035737534
 Pt        12.4898190474       12.0154287014        6.8033108265
 Pt        15.2634981123        2.4053867123        6.8059106822
 Pt        13.8705015554        4.8068029882        6.8072773105
 Pt         5.5537676639        0.0020832786        6.8034358881
 Pt         4.1717545469        7.2091734940        6.8002133069
 Pt        15.2591606283        7.2094910819        6.8002726396
 Pt        16.6526473668        9.6136891476        6.8008186489
 Pt        18.0422556400        7.2093930462        6.8049962508
 Pt         8.3297139167        0.0068776007        6.8001731345
 Pt        13.8737752046        9.6091632823        6.8003202153
 Pt        19.4319253226        9.6135525928        6.8007258034
 Pt        12.4774430887        7.2032261555        6.8028939956
 Pt        15.2652353820       12.0192631032        6.8049834238
 Pt        18.0422839683       12.0203093879        6.8007057090
 Pt         9.7162383124        4.0225334879        9.1600570093
 Pt         6.9474232947        4.0090611810        9.0965673028
 Pt         5.5572651238        6.4145465184        9.0736019990
 Pt         8.3348473985        1.6032395158        9.0745125018
 Pt         8.3447337325        6.3998693618        9.1614472863
 Pt        11.0893719400        6.4001844299        9.1593446332
 Pt        13.8750698384        6.4147234734        9.0736843397
 Pt        12.4939614561        8.8063891409        9.0741263479
 Pt         6.9388363604        8.8063814056        9.0743259255
 Pt        22.2041997589       11.2139616056        9.0760440659
 Pt        18.0428431192       13.6214635144        9.0762034280
 Pt        11.1053485910       11.2125746397        9.0818430553
 Pt        16.6530732191        1.6023964606        9.0780577577
 Pt        20.8151639283       13.6198474209        9.0755858475
 Pt        23.5903645531       13.6182261440        9.0780816727
 Pt        13.8819681377       11.2144905353        9.0756805814
 Pt        11.0973142241        1.6028892833        9.0736577716
 Pt         8.3265838152       11.2124607275        9.0819443242
 Pt        20.8193734579        8.8125779397        9.0765306669
 Pt         9.7156526633       13.6181472156        9.0778104910
 Pt        13.8751829393        1.6022487869        9.0814720588
 Pt        19.4302600336       11.2164670602        9.0764427113
 Pt         4.1674065961        4.0084686304        9.0821337930
 Pt         5.5563989707        1.6023707893        9.0824768723
 Pt        19.4324433268        6.4125853426        9.0757550175
 Pt        15.2709327443       13.6205618586        9.0759732004
 Pt         9.7159973477        8.8043783737        9.0967824394
 Pt        16.6543126427        6.4129722573        9.0756957136
 Pt         2.7783817927        1.6024354074        9.0783406501
 Pt        12.4952583329       13.6185593732        9.0783500741
 Pt        12.4845181058        4.0094038294        9.0965325485
 Pt        18.0429961387        4.0095504308        9.0783597420
 Pt        15.2648218055        4.0089291933        9.0817787993
 Pt        16.6558149161       11.2168724177        9.0767486890
 Pt        18.0430137610        8.8140861849        9.0765524474
 Pt        15.2672032506        8.8132696311        9.0765737312
 Pt        11.1386125203        3.1566065776       11.3707987444
 Pt        19.4294369706        8.0130957907       11.3733223793
 Ag         9.7186755007        5.6073935642       11.7066375995
 Pt         6.8822710685        5.6004359012       11.3678366822
 Pt        12.5518341074        5.6023774527       11.3703573166
 Pt         8.2949963238        3.1582292604       11.3720397689
 Pt         4.1345729190        5.6081834108       11.3802891006
 Pt         6.9264680831        0.7736906131       11.3805408571
 Pt        16.6560006131       12.8165404927       11.3738838019
 Pt         5.5475335591        8.0142908175       11.3845039380
 Pt        13.8875079983        8.0159655421       11.3838920920
 Pt         9.7164739141        0.7932026510       11.3837388484
 Pt         5.5391818623        3.1956874152       11.3873233265
 Pt         8.3052979819        8.0636011357       11.3717621696
 Pt        11.1282601267        8.0639259945       11.3710212211
 Pt        19.4313089452       12.8157026633       11.3732047408
 Pt        15.2715844029       10.4174884946       11.3737290998
 Pt        13.8786554879       12.8200010668       11.3826498718
 Pt         8.3303178738       12.8239528579       11.3762148247
 Pt         2.7736565928        3.1992723538       11.3765780013
 Pt        11.1026407693       12.8237809562       11.3758636444
 Pt         4.1595891064        0.7989703099       11.3768565433
 Pt        13.8942043968        3.1960575466       11.3850412492
 Pt        16.6597283702        3.1997940145       11.3769045016
 Pt        20.8166425370       10.4167327360       11.3737273081
 Pt        16.6596595314        8.0138132788       11.3736664364
 Pt        12.5064026883        0.7733256071       11.3794448843
 Pt        18.0437786952        5.6058469860       11.3824798056
 Pt        12.5091646377       10.4408502024       11.3792270890
 Pt         1.3891488071        0.7995720586       11.3690859084
 Pt         9.7167083710       10.4303251448       11.3859848721
 Pt         6.9248235973       10.4402899074       11.3800440223
 Pt        22.2085179791       12.8196607442       11.3828195014
 Pt        15.2991788681        5.6094748123       11.3794213003
 Pt        18.0442277574       10.4156192498       11.3699113998
 Pt        15.2731745325        0.7988842318       11.3764070337
  N         9.8306177004        5.5842996737       14.0097200079
  C         8.5447895087        5.8258911613       14.6999457006
  H        10.2241408416        4.6723317856       14.2599871341
  H         8.1513317475        6.7999913638       14.3870806954
  H         8.6465803933        5.8060248283       15.7952999777
  H         7.8247745029        5.0606596145       14.3869689118
  H        10.5286070796        6.2906765241       14.2607035802
