# Supplementary material for: Single Atom Alloys Segregation in the Presence of Ligands
Source: J Phys Chem C Nanomater Interfaces. 2023 Nov 13;127(46):22790–8. doi: 10.1021/acs.jpcc.3c05827 (PMC10683009; doi:10.1021/acs.jpcc.3c05827)
Supplement: Supplementary file 2 — jp3c05827_si_002.zip [file jp3c05827_si_002.zip › xyz/RNH2/111/pt/pt111cunh2.txt]

     223

 Pt        12.4901900000        7.2112100000        0.0000000000
 Pt        15.2659100000        2.4035100000        0.0000000000
 Pt         1.3878600000        2.4035100000        0.0000000000
 Pt        11.1026200000        0.0001700000        0.0000000000
 Pt         2.7757300000        4.8073600000        0.0000000000
 Pt        15.2659200000       12.0189100000        0.0000000000
 Pt        13.8780500000        4.8073600000        0.0000000000
 Pt        12.4901900000       12.0189100000        0.0000000000
 Pt         5.5511600000        0.0001700000        0.0000000000
 Pt        18.0416400000       12.0189100000        0.0000000000
 Pt        11.1023200000        9.6150600000        0.0000000000
 Pt         6.9393200000       12.0189100000        0.0000000000
 Pt        16.6537800000        9.6150600000        0.0000000000
 Pt        20.8173700000       12.0189100000        0.0000000000
 Pt        15.2659100000        7.2112100000        0.0000000000
 Pt        13.8783400000        0.0001700000        0.0000000000
 Pt         4.1635900000        7.2112100000        0.0000000000
 Pt        19.4295100000        9.6150600000        0.0000000000
 Pt         5.5514600000        9.6150600000        0.0000000000
 Pt         2.7754300000        0.0001700000        0.0000000000
 Pt        16.6537800000        4.8073600000        0.0000000000
 Pt        18.0416400000        7.2112100000        0.0000000000
 Pt        13.8780500000        9.6150600000        0.0000000000
 Pt         9.7144600000       12.0189100000        0.0000000000
 Pt         8.3268900000        0.0001700000        0.0000000000
 Pt         0.0000000000        0.0000000000        0.0000000000
 Pt         9.7147500000        2.4036800000        0.0004800000
 Pt         8.3268900000        4.8075300000        0.0004800000
 Pt         6.9390300000        2.4036800000        0.0004800000
 Pt        12.4904800000        2.4036800000        0.0004800000
 Pt         4.1633000000        2.4036800000        0.0004800000
 Pt         9.7147500000        7.2113800000        0.0004800000
 Pt         8.3268900000        9.6152300000        0.0004800000
 Pt        11.1026200000        4.8075300000        0.0004800000
 Pt         5.5511600000        4.8075300000        0.0004800000
 Pt         6.9390300000        7.2113800000        0.0004800000
 Pt         8.3268900000       11.2174600000        2.2663700000
 Pt        13.8780500000        1.6025700000        2.2663700000
 Pt        16.6537800000        1.6025700000        2.2663700000
 Pt         9.7147500000       13.6213100000        2.2663700000
 Pt        23.5928000000       13.6213100000        2.2663700000
 Pt         2.7757300000        1.6025700000        2.2663700000
 Pt        15.2659100000        4.0060800000        2.2666100000
 Pt         9.7144600000        8.8137800000        2.2666100000
 Pt         4.1635900000        4.0060800000        2.2666100000
 Pt        15.2659200000        8.8137800000        2.2666100000
 Pt        13.8780500000       11.2176300000        2.2666100000
 Pt         5.5511600000        1.6027400000        2.2666100000
 Pt        16.6537800000       11.2176300000        2.2666100000
 Pt        12.4901900000        4.0060800000        2.2666100000
 Pt        11.1026200000        1.6027400000        2.2666100000
 Pt        11.1023200000        6.4099300000        2.2666100000
 Pt        20.8173700000       13.6214800000        2.2666100000
 Pt         5.5514500000        6.4099300000        2.2666100000
 Pt        13.8780500000        6.4099300000        2.2666100000
 Pt        20.8173700000        8.8137800000        2.2666100000
 Pt        19.4295100000        6.4099300000        2.2666100000
 Pt        18.0416400000        4.0060800000        2.2666100000
 Pt        15.2659100000       13.6214800000        2.2666100000
 Pt        11.1023200000       11.2176300000        2.2666100000
 Pt         8.3268900000        1.6027400000        2.2666100000
 Pt        22.2052300000       11.2176300000        2.2666100000
 Pt        12.4901900000        8.8137800000        2.2666100000
 Pt        19.4295100000       11.2176300000        2.2666100000
 Pt        18.0416400000        8.8137800000        2.2666100000
 Pt        12.4901900000       13.6214800000        2.2666100000
 Pt        18.0416400000       13.6214800000        2.2666100000
 Pt         6.9393200000        8.8137800000        2.2666100000
 Pt        16.6537800000        6.4099300000        2.2666100000
 Pt         9.7147500000        4.0062500000        2.2668500000
 Pt         6.9390300000        4.0062500000        2.2668500000
 Pt         8.3268900000        6.4101000000        2.2668500000
 Pt         6.9390300000       10.4161800000        4.5327400000
 Pt        22.2049400000       12.8200300000        4.5327400000
 Pt         8.3268900000       12.8200300000        4.5327400000
 Pt        11.1026200000       12.8200300000        4.5327400000
 Pt         4.1635900000        0.8012800000        4.5327400000
 Pt        13.8780500000        3.2051300000        4.5327400000
 Pt         5.5514500000        3.2051300000        4.5327400000
 Pt        11.1023200000        3.2051300000        4.5327400000
 Pt        15.2659100000        0.8012800000        4.5327400000
 Pt         1.3878600000        0.8012800000        4.5327400000
 Pt         8.3268900000        8.0123300000        4.5327400000
 Pt         2.7757300000        3.2051300000        4.5327400000
 Pt         9.7147500000       10.4161800000        4.5327400000
 Pt        16.6537800000        3.2051300000        4.5327400000
 Pt        12.4901900000        0.8012800000        4.5327400000
 Pt        12.4901900000        5.6086500000        4.5329800000
 Pt        18.0416400000       10.4163500000        4.5329800000
 Pt        18.0416400000        5.6086500000        4.5329800000
 Pt         6.9393200000        5.6086500000        4.5329800000
 Pt         4.1635900000        5.6086500000        4.5329800000
 Pt        16.6537800000       12.8202000000        4.5329800000
 Pt        13.8780500000        8.0125000000        4.5329800000
 Pt        19.4295100000        8.0125000000        4.5329800000
 Pt         8.3268900000        3.2053000000        4.5329800000
 Pt         9.7144600000        5.6086500000        4.5329800000
 Pt        12.4901900000       10.4163500000        4.5329800000
 Pt        13.8780500000       12.8202000000        4.5329800000
 Pt        15.2659200000       10.4163500000        4.5329800000
 Pt        19.4295100000       12.8202000000        4.5329800000
 Pt        11.1023200000        8.0125000000        4.5329800000
 Pt        16.6537800000        8.0125000000        4.5329800000
 Pt         5.5514600000        8.0125000000        4.5329800000
 Pt        20.8173700000       10.4163500000        4.5329800000
 Pt         6.9390300000        0.8014500000        4.5329800000
 Pt         9.7147500000        0.8014500000        4.5329800000
 Pt        15.2659100000        5.6086500000        4.5329800000
 Pt         8.3332286995        4.8122721169        6.8306456769
 Pt         6.9403997601        2.4101462238        6.8075009947
 Pt        -0.0028785452       -0.0002982574        6.8050885981
 Pt         4.1640694569        2.4055008442        6.8064109082
 Pt        11.0984935461        0.0057542577        6.8001076117
 Pt        11.0971728884        9.6098405765        6.8071873751
 Pt        16.6493945633        4.8086816810        6.8037117872
 Pt         2.7762715156        4.8086724960        6.8035370925
 Pt        20.8163468294       12.0195188220        6.8053168227
 Pt         5.5535747055        9.6104434749        6.8007547046
 Pt         5.5563210691        4.8071267399        6.8063640595
 Pt         8.3286780856        9.6096931696        6.8068751625
 Pt         1.3860360776        2.4053048395        6.8051327655
 Pt        13.8742487718        0.0021625775        6.8033407297
 Pt         2.7747941445       -0.0002696427        6.8052189920
 Pt         9.7129871483        7.2027270089        6.8308284007
 Pt         9.7128685035       12.0160371044        6.8063127770
 Pt        12.4852912601        2.4101779703        6.8067494235
 Pt        11.0927866759        4.8120515722        6.8306284323
 Pt         6.9377848768       12.0163427083        6.8035219090
 Pt         9.7127753996        2.4168163368        6.8018642838
 Pt         6.9494986599        7.2046855468        6.8020730152
 Pt        12.4876347978       12.0166083439        6.8036297403
 Pt        15.2616321844        2.4056910142        6.8061679296
 Pt        13.8697250744        4.8077263734        6.8067214653
 Pt         5.5510486011        0.0022324779        6.8036940757
 Pt         4.1679961076        7.2105018953        6.8007475614
 Pt        15.2580917743        7.2108566792        6.8004778568
 Pt        16.6505428627        9.6148476336        6.8012431589
 Pt        18.0396216767        7.2107778804        6.8052037440
 Pt         8.3269154960        0.0061579395        6.8005230933
 Pt        13.8725597751        9.6110010725        6.8003315167
 Pt        19.4289390834        9.6147629999        6.8013148074
 Pt        12.4773185868        7.2054268642        6.8013273548
 Pt        15.2629801761       12.0198495271        6.8052662392
 Pt        18.0395754371       12.0207955184        6.8012463171
 Pt         9.7105947177        4.0278839392        9.1504369532
 Pt         6.9404692269        4.0095512174        9.0913121053
 Pt         5.5529793991        6.4151179767        9.0731711013
 Pt         8.3295317215        1.6076819975        9.0760025051
 Pt         8.3426021762        6.4005748719        9.1518181334
 Pt        11.0812694557        6.4010162111        9.1495637211
 Pt        13.8676867104        6.4149845086        9.0742392502
 Pt        12.4866931959        8.8071882712        9.0748014035
 Pt         6.9350841897        8.8070561712        9.0751729305
 Pt        22.1998072970       11.2154588997        9.0771009162
 Pt        18.0375539024       13.6250433133        9.0764726407
 Pt        11.0999395636       11.2146895872        9.0831701641
 Pt        16.6477672600        1.6042157240        9.0794615530
 Pt        20.8102245652       13.6228614229        9.0766413623
 Pt        23.5853386701       13.6200948653        9.0795408881
 Pt        13.8756665399       11.2157340217        9.0767648118
 Pt        11.0917603267        1.6071010107        9.0744553419
 Pt         8.3213804544       11.2145195086        9.0832061535
 Pt        20.8142379368        8.8139254770        9.0767872521
 Pt         9.7104823420       13.6202083981        9.0791603160
 Pt        13.8700575886        1.6039481405        9.0826103765
 Pt        19.4250992977       11.2188248781        9.0772445414
 Pt         4.1617195055        4.0099778888        9.0826447020
 Pt         5.5511093712        1.6038514601        9.0832751382
 Pt        19.4267157578        6.4137551599        9.0766585403
 Pt        15.2656339970       13.6231582639        9.0770373763
 Pt         9.7104674257        8.8089218507        9.0923595019
 Pt        16.6477812122        6.4137478718        9.0766651590
 Pt         2.7733070198        1.6042071775        9.0794592208
 Pt        12.4900611470       13.6201376023        9.0796720513
 Pt        12.4806034271        4.0102862718        9.0918541957
 Pt        18.0376084263        4.0109334617        9.0796224415
 Pt        15.2593503782        4.0102035102        9.0826516650
 Pt        16.6500754742       11.2188292214        9.0774945534
 Pt        18.0372149369        8.8154364684        9.0774933062
 Pt        15.2603991415        8.8141473917        9.0765447557
 Pt        11.1121784617        3.1931891901       11.3634213531
 Pt        19.4217518059        8.0141922554       11.3725162020
 Cu         9.6920606918        5.6222688588       11.5552718006
 Pt         6.9038768164        5.6035618826       11.3564285801
 Pt        12.5049733302        5.6038714860       11.3630085549
 Pt         8.3043430508        3.1968960588       11.3670345815
 Pt         4.1328984995        5.6106839828       11.3804231977
 Pt         6.9237189628        0.7864453481       11.3808861362
 Pt        16.6477452599       12.8229311690       11.3724893819
 Pt         5.5457052749        8.0132863448       11.3805851252
 Pt        13.8683936347        8.0130316542       11.3800709799
 Pt         9.7082509747        0.8081389100       11.3809374909
 Pt         5.5395052897        3.2039506868       11.3865135642
 Pt         8.3136247967        8.0386950308       11.3653625823
 Pt        11.0987903590        8.0371364352       11.3644558689
 Pt        19.4229046537       12.8222664396       11.3715895679
 Pt        15.2601724569       10.4185723403       11.3720229906
 Pt        13.8703728108       12.8230445264       11.3822375731
 Pt         8.3221727036       12.8238107039       11.3766577458
 Pt         2.7673462408        3.2034350050       11.3766054055
 Pt        11.0945536277       12.8232690458       11.3762413156
 Pt         4.1545757315        0.8036105047       11.3767229004
 Pt        13.8750455883        3.2046142049       11.3853032867
 Pt        16.6469925355        3.2038544322       11.3770204551
 Pt        20.8102276462       10.4187578793       11.3728062408
 Pt        16.6471007785        8.0143721575       11.3726106317
 Pt        12.4926904349        0.7865461948       11.3807841241
 Pt        18.0328476765        5.6084405903       11.3822926811
 Pt        12.4952974009       10.4349032475       11.3805810322
 Pt         1.3811424590        0.8023141117       11.3678767759
 Pt         9.7080412715       10.4230237493       11.3868295051
 Pt         6.9208805244       10.4361900012       11.3811661122
 Pt        22.1994432283       12.8237904075       11.3824014961
 Pt        15.2788234134        5.6113189136       11.3801783290
 Pt        18.0353559405       10.4185644534       11.3675998504
 Pt        15.2618433600        0.8035364593       11.3768225376
  N         9.8350410408        5.5859810487       13.6096458200
  C         8.6014052437        5.8133243764       14.4019966635
  H        10.2449463128        4.6710121284       13.8330101885
  H         8.1854571640        6.7926583692       14.1369885085
  H         8.7999920670        5.7733077298       15.4829392075
  H         7.8631664271        5.0477208939       14.1334108450
  H        10.5489272104        6.2868835668       13.8419472032
