# Supplementary material for: Single Atom Alloys Segregation in the Presence of Ligands
Source: J Phys Chem C Nanomater Interfaces. 2023 Nov 13;127(46):22790–8. doi: 10.1021/acs.jpcc.3c05827 (PMC10683009; doi:10.1021/acs.jpcc.3c05827)
Supplement: Supplementary file 2 — jp3c05827_si_002.zip [file jp3c05827_si_002.zip › xyz/RNH2/111/pt/pt111aunh2.txt]

     223

 Pt        12.4901900000        7.2112100000        0.0000000000
 Pt        15.2659100000        2.4035100000        0.0000000000
 Pt         1.3878600000        2.4035100000        0.0000000000
 Pt        11.1026200000        0.0001700000        0.0000000000
 Pt         2.7757300000        4.8073600000        0.0000000000
 Pt        15.2659200000       12.0189100000        0.0000000000
 Pt        13.8780500000        4.8073600000        0.0000000000
 Pt        12.4901900000       12.0189100000        0.0000000000
 Pt         5.5511600000        0.0001700000        0.0000000000
 Pt        18.0416400000       12.0189100000        0.0000000000
 Pt        11.1023200000        9.6150600000        0.0000000000
 Pt         6.9393200000       12.0189100000        0.0000000000
 Pt        16.6537800000        9.6150600000        0.0000000000
 Pt        20.8173700000       12.0189100000        0.0000000000
 Pt        15.2659100000        7.2112100000        0.0000000000
 Pt        13.8783400000        0.0001700000        0.0000000000
 Pt         4.1635900000        7.2112100000        0.0000000000
 Pt        19.4295100000        9.6150600000        0.0000000000
 Pt         5.5514600000        9.6150600000        0.0000000000
 Pt         2.7754300000        0.0001700000        0.0000000000
 Pt        16.6537800000        4.8073600000        0.0000000000
 Pt        18.0416400000        7.2112100000        0.0000000000
 Pt        13.8780500000        9.6150600000        0.0000000000
 Pt         9.7144600000       12.0189100000        0.0000000000
 Pt         8.3268900000        0.0001700000        0.0000000000
 Pt         0.0000000000        0.0000000000        0.0000000000
 Pt         9.7147500000        2.4036800000        0.0004800000
 Pt         8.3268900000        4.8075300000        0.0004800000
 Pt         6.9390300000        2.4036800000        0.0004800000
 Pt        12.4904800000        2.4036800000        0.0004800000
 Pt         4.1633000000        2.4036800000        0.0004800000
 Pt         9.7147500000        7.2113800000        0.0004800000
 Pt         8.3268900000        9.6152300000        0.0004800000
 Pt        11.1026200000        4.8075300000        0.0004800000
 Pt         5.5511600000        4.8075300000        0.0004800000
 Pt         6.9390300000        7.2113800000        0.0004800000
 Pt         8.3268900000       11.2174600000        2.2663700000
 Pt        13.8780500000        1.6025700000        2.2663700000
 Pt        16.6537800000        1.6025700000        2.2663700000
 Pt         9.7147500000       13.6213100000        2.2663700000
 Pt        23.5928000000       13.6213100000        2.2663700000
 Pt         2.7757300000        1.6025700000        2.2663700000
 Pt        15.2659100000        4.0060800000        2.2666100000
 Pt         9.7144600000        8.8137800000        2.2666100000
 Pt         4.1635900000        4.0060800000        2.2666100000
 Pt        15.2659200000        8.8137800000        2.2666100000
 Pt        13.8780500000       11.2176300000        2.2666100000
 Pt         5.5511600000        1.6027400000        2.2666100000
 Pt        16.6537800000       11.2176300000        2.2666100000
 Pt        12.4901900000        4.0060800000        2.2666100000
 Pt        11.1026200000        1.6027400000        2.2666100000
 Pt        11.1023200000        6.4099300000        2.2666100000
 Pt        20.8173700000       13.6214800000        2.2666100000
 Pt         5.5514500000        6.4099300000        2.2666100000
 Pt        13.8780500000        6.4099300000        2.2666100000
 Pt        20.8173700000        8.8137800000        2.2666100000
 Pt        19.4295100000        6.4099300000        2.2666100000
 Pt        18.0416400000        4.0060800000        2.2666100000
 Pt        15.2659100000       13.6214800000        2.2666100000
 Pt        11.1023200000       11.2176300000        2.2666100000
 Pt         8.3268900000        1.6027400000        2.2666100000
 Pt        22.2052300000       11.2176300000        2.2666100000
 Pt        12.4901900000        8.8137800000        2.2666100000
 Pt        19.4295100000       11.2176300000        2.2666100000
 Pt        18.0416400000        8.8137800000        2.2666100000
 Pt        12.4901900000       13.6214800000        2.2666100000
 Pt        18.0416400000       13.6214800000        2.2666100000
 Pt         6.9393200000        8.8137800000        2.2666100000
 Pt        16.6537800000        6.4099300000        2.2666100000
 Pt         9.7147500000        4.0062500000        2.2668500000
 Pt         6.9390300000        4.0062500000        2.2668500000
 Pt         8.3268900000        6.4101000000        2.2668500000
 Pt         6.9390300000       10.4161800000        4.5327400000
 Pt        22.2049400000       12.8200300000        4.5327400000
 Pt         8.3268900000       12.8200300000        4.5327400000
 Pt        11.1026200000       12.8200300000        4.5327400000
 Pt         4.1635900000        0.8012800000        4.5327400000
 Pt        13.8780500000        3.2051300000        4.5327400000
 Pt         5.5514500000        3.2051300000        4.5327400000
 Pt        11.1023200000        3.2051300000        4.5327400000
 Pt        15.2659100000        0.8012800000        4.5327400000
 Pt         1.3878600000        0.8012800000        4.5327400000
 Pt         8.3268900000        8.0123300000        4.5327400000
 Pt         2.7757300000        3.2051300000        4.5327400000
 Pt         9.7147500000       10.4161800000        4.5327400000
 Pt        16.6537800000        3.2051300000        4.5327400000
 Pt        12.4901900000        0.8012800000        4.5327400000
 Pt        12.4901900000        5.6086500000        4.5329800000
 Pt        18.0416400000       10.4163500000        4.5329800000
 Pt        18.0416400000        5.6086500000        4.5329800000
 Pt         6.9393200000        5.6086500000        4.5329800000
 Pt         4.1635900000        5.6086500000        4.5329800000
 Pt        16.6537800000       12.8202000000        4.5329800000
 Pt        13.8780500000        8.0125000000        4.5329800000
 Pt        19.4295100000        8.0125000000        4.5329800000
 Pt         8.3268900000        3.2053000000        4.5329800000
 Pt         9.7144600000        5.6086500000        4.5329800000
 Pt        12.4901900000       10.4163500000        4.5329800000
 Pt        13.8780500000       12.8202000000        4.5329800000
 Pt        15.2659200000       10.4163500000        4.5329800000
 Pt        19.4295100000       12.8202000000        4.5329800000
 Pt        11.1023200000        8.0125000000        4.5329800000
 Pt        16.6537800000        8.0125000000        4.5329800000
 Pt         5.5514600000        8.0125000000        4.5329800000
 Pt        20.8173700000       10.4163500000        4.5329800000
 Pt         6.9390300000        0.8014500000        4.5329800000
 Pt         9.7147500000        0.8014500000        4.5329800000
 Pt        15.2659100000        5.6086500000        4.5329800000
 Pt         8.3346142958        4.8110216569        6.8275601814
 Pt         6.9420759170        2.4098335560        6.8073827305
 Pt        -0.0004890108       -0.0007451646        6.8053020491
 Pt         4.1660636275        2.4049175955        6.8057217120
 Pt        11.1006789568        0.0057405139        6.7999608099
 Pt        11.0990773313        9.6094208356        6.8072649435
 Pt        16.6515189755        4.8077883538        6.8036565629
 Pt         2.7785701830        4.8077590658        6.8035162987
 Pt        20.8187783246       12.0190180667        6.8052985466
 Pt         5.5562773952        9.6096193113        6.8005035418
 Pt         5.5586981103        4.8062491404        6.8067396751
 Pt         8.3316327703        9.6089778164        6.8069769674
 Pt         1.3881354066        2.4043876395        6.8054627653
 Pt        13.8765734056        0.0017325260        6.8032362538
 Pt         2.7766044093       -0.0006306259        6.8055356125
 Pt         9.7153536011        7.2031852496        6.8277031370
 Pt         9.7150334854       12.0155446423        6.8056082516
 Pt        12.4878218907        2.4099163145        6.8069321442
 Pt        11.0962834682        4.8108654216        6.8275627776
 Pt         6.9402881110       12.0156852101        6.8033852977
 Pt         9.7149748262        2.4169865884        6.8036234610
 Pt         6.9523986785        7.2036329071        6.8042391025
 Pt        12.4895307531       12.0162393425        6.8035719518
 Pt        15.2638236798        2.4050892891        6.8055071444
 Pt        13.8718356399        4.8067063081        6.8070531791
 Pt         5.5529983191        0.0018360925        6.8036099526
 Pt         4.1706090829        7.2096351667        6.8003776927
 Pt        15.2599110383        7.2100034647        6.8002673628
 Pt        16.6527290646        9.6141087957        6.8015256984
 Pt        18.0419563785        7.2097770847        6.8052369591
 Pt         8.3290844087        0.0059452878        6.8003499801
 Pt        13.8742758502        9.6101982374        6.8002596646
 Pt        19.4313406266        9.6138837391        6.8016340944
 Pt        12.4790868405        7.2045045662        6.8031042443
 Pt        15.2649866214       12.0193345974        6.8052008105
 Pt        18.0418755488       12.0200989332        6.8015354663
 Pt         9.7163467273        4.0159874196        9.1419329869
 Pt         6.9464055304        4.0088875912        9.0955742638
 Pt         5.5545356329        6.4146951289        9.0736187553
 Pt         8.3328913568        1.6018637607        9.0750416108
 Pt         8.3395968521        6.4034116106        9.1439442928
 Pt        11.0957106641        6.4044484742        9.1410300095
 Pt        13.8766823102        6.4147316511        9.0743471293
 Pt        12.4941698958        8.8089939089        9.0747048532
 Pt         6.9375495416        8.8085002511        9.0749280921
 Pt        22.2032735051       11.2147304858        9.0765573105
 Pt        18.0420110721       13.6210281497        9.0769792486
 Pt        11.1039738357       11.2141916008        9.0816582318
 Pt        16.6529185670        1.6025474218        9.0795412064
 Pt        20.8147783264       13.6196989030        9.0761904243
 Pt        23.5900906066       13.6187252691        9.0781740202
 Pt        13.8813370081       11.2154498874        9.0763069408
 Pt        11.0979688883        1.6016078963        9.0744226106
 Pt         8.3265493868       11.2136693544        9.0815861955
 Pt        20.8179499089        8.8132838819        9.0773179653
 Pt         9.7148218235       13.6193630349        9.0794640875
 Pt        13.8755611681        1.6026858869        9.0810647259
 Pt        19.4292970600       11.2166836008        9.0778352969
 Pt         4.1663072833        4.0080963761        9.0812843027
 Pt         5.5545741739        1.6027844463        9.0816905477
 Pt        19.4309420435        6.4130231566        9.0762904817
 Pt        15.2697819162       13.6202115120        9.0765290356
 Pt         9.7157499564        8.8059208122        9.0965081850
 Pt        16.6542033676        6.4132017267        9.0763295168
 Pt         2.7771996685        1.6027536630        9.0797987546
 Pt        12.4939630614       13.6192865121        9.0785967375
 Pt        12.4849144883        4.0094707461        9.0964861548
 Pt        18.0423780969        4.0095471428        9.0784639153
 Pt        15.2647065582        4.0082761231        9.0814068108
 Pt        16.6553011413       11.2170012471        9.0780142951
 Pt        18.0423245989        8.8146585954        9.0779682892
 Pt        15.2670432263        8.8139647072        9.0770797872
 Pt        11.1385146793        3.1510239883       11.3774262829
 Pt        19.4273346070        8.0138642852       11.3743627827
 Au         9.7150763277        5.6085559897       11.6504118175
 Pt         6.8737007865        5.6039943257       11.3715630344
 Pt        12.5563927954        5.6056484951       11.3772474496
 Pt         8.2933920833        3.1521740846       11.3779820977
 Pt         4.1364829648        5.6091649262       11.3759432494
 Pt         6.9275570455        0.7773863188       11.3759771476
 Pt        16.6545554244       12.8163393480       11.3745707955
 Pt         5.5434492119        8.0168088221       11.3862051637
 Pt        13.8887961879        8.0178911004       11.3854209222
 Pt         9.7157485935        0.7908665470       11.3855761011
 Pt         5.5377260531        3.1960753686       11.3865461665
 Pt         8.2984685442        8.0691848608       11.3775035261
 Pt        11.1325048042        8.0683031132       11.3777637281
 Pt        19.4303691475       12.8154208586       11.3737453314
 Pt        15.2708005168       10.4186503815       11.3740711486
 Pt        13.8770125136       12.8210076843       11.3815622959
 Pt         8.3292031541       12.8248885940       11.3760005943
 Pt         2.7724201767        3.2002085347       11.3761155974
 Pt        11.1019201717       12.8248862544       11.3759788023
 Pt         4.1586713540        0.7994807658       11.3765003817
 Pt        13.8936157895        3.1965320129       11.3852738845
 Pt        16.6591104323        3.2004889736       11.3765499695
 Pt        20.8149830801       10.4178843973       11.3746192007
 Pt        16.6590377355        8.0144433694       11.3742930192
 Pt        12.5036670410        0.7769594647       11.3754142486
 Pt        18.0424042831        5.6060081542       11.3816689066
 Pt        12.5063236558       10.4382996927       11.3755308939
 Pt         1.3883803287        0.8003651697       11.3728889842
 Pt         9.7158657638       10.4315556574       11.3863938095
 Pt         6.9253830168       10.4384068529       11.3759849648
 Pt        22.2077693984       12.8205908396       11.3816348424
 Pt        15.2944319652        5.6101072772       11.3755694284
 Pt        18.0428629471       10.4161399542       11.3730234435
 Pt        15.2724007336        0.7990990800       11.3758592725
  N         9.8134891564        5.5881521841       13.9507996825
  C         8.5267343204        5.8338815816       14.6364486087
  H        10.2057363759        4.6709117007       14.1870735168
  H         8.1382447043        6.8088681602       14.3205856286
  H         8.6382368434        5.8140038439       15.7305867007
  H         7.8079159189        5.0675754835       14.3239007625
  H        10.5159488564        6.2965658113       14.1868712021
