# Supplementary material for: Single Atom Alloys Segregation in the Presence of Ligands
Source: J Phys Chem C Nanomater Interfaces. 2023 Nov 13;127(46):22790–8. doi: 10.1021/acs.jpcc.3c05827 (PMC10683009; doi:10.1021/acs.jpcc.3c05827)
Supplement: Supplementary file 2 — jp3c05827_si_002.zip [file jp3c05827_si_002.zip › xyz/RNH2/111/pt/pt111pdnh2.txt]

     223

 Pt        12.4901900000        7.2112100000        0.0000000000
 Pt        15.2659100000        2.4035100000        0.0000000000
 Pt         1.3878600000        2.4035100000        0.0000000000
 Pt        11.1026200000        0.0001700000        0.0000000000
 Pt         2.7757300000        4.8073600000        0.0000000000
 Pt        15.2659200000       12.0189100000        0.0000000000
 Pt        13.8780500000        4.8073600000        0.0000000000
 Pt        12.4901900000       12.0189100000        0.0000000000
 Pt         5.5511600000        0.0001700000        0.0000000000
 Pt        18.0416400000       12.0189100000        0.0000000000
 Pt        11.1023200000        9.6150600000        0.0000000000
 Pt         6.9393200000       12.0189100000        0.0000000000
 Pt        16.6537800000        9.6150600000        0.0000000000
 Pt        20.8173700000       12.0189100000        0.0000000000
 Pt        15.2659100000        7.2112100000        0.0000000000
 Pt        13.8783400000        0.0001700000        0.0000000000
 Pt         4.1635900000        7.2112100000        0.0000000000
 Pt        19.4295100000        9.6150600000        0.0000000000
 Pt         5.5514600000        9.6150600000        0.0000000000
 Pt         2.7754300000        0.0001700000        0.0000000000
 Pt        16.6537800000        4.8073600000        0.0000000000
 Pt        18.0416400000        7.2112100000        0.0000000000
 Pt        13.8780500000        9.6150600000        0.0000000000
 Pt         9.7144600000       12.0189100000        0.0000000000
 Pt         8.3268900000        0.0001700000        0.0000000000
 Pt         0.0000000000        0.0000000000        0.0000000000
 Pt         9.7147500000        2.4036800000        0.0004800000
 Pt         8.3268900000        4.8075300000        0.0004800000
 Pt         6.9390300000        2.4036800000        0.0004800000
 Pt        12.4904800000        2.4036800000        0.0004800000
 Pt         4.1633000000        2.4036800000        0.0004800000
 Pt         9.7147500000        7.2113800000        0.0004800000
 Pt         8.3268900000        9.6152300000        0.0004800000
 Pt        11.1026200000        4.8075300000        0.0004800000
 Pt         5.5511600000        4.8075300000        0.0004800000
 Pt         6.9390300000        7.2113800000        0.0004800000
 Pt         8.3268900000       11.2174600000        2.2663700000
 Pt        13.8780500000        1.6025700000        2.2663700000
 Pt        16.6537800000        1.6025700000        2.2663700000
 Pt         9.7147500000       13.6213100000        2.2663700000
 Pt        23.5928000000       13.6213100000        2.2663700000
 Pt         2.7757300000        1.6025700000        2.2663700000
 Pt        15.2659100000        4.0060800000        2.2666100000
 Pt         9.7144600000        8.8137800000        2.2666100000
 Pt         4.1635900000        4.0060800000        2.2666100000
 Pt        15.2659200000        8.8137800000        2.2666100000
 Pt        13.8780500000       11.2176300000        2.2666100000
 Pt         5.5511600000        1.6027400000        2.2666100000
 Pt        16.6537800000       11.2176300000        2.2666100000
 Pt        12.4901900000        4.0060800000        2.2666100000
 Pt        11.1026200000        1.6027400000        2.2666100000
 Pt        11.1023200000        6.4099300000        2.2666100000
 Pt        20.8173700000       13.6214800000        2.2666100000
 Pt         5.5514500000        6.4099300000        2.2666100000
 Pt        13.8780500000        6.4099300000        2.2666100000
 Pt        20.8173700000        8.8137800000        2.2666100000
 Pt        19.4295100000        6.4099300000        2.2666100000
 Pt        18.0416400000        4.0060800000        2.2666100000
 Pt        15.2659100000       13.6214800000        2.2666100000
 Pt        11.1023200000       11.2176300000        2.2666100000
 Pt         8.3268900000        1.6027400000        2.2666100000
 Pt        22.2052300000       11.2176300000        2.2666100000
 Pt        12.4901900000        8.8137800000        2.2666100000
 Pt        19.4295100000       11.2176300000        2.2666100000
 Pt        18.0416400000        8.8137800000        2.2666100000
 Pt        12.4901900000       13.6214800000        2.2666100000
 Pt        18.0416400000       13.6214800000        2.2666100000
 Pt         6.9393200000        8.8137800000        2.2666100000
 Pt        16.6537800000        6.4099300000        2.2666100000
 Pt         9.7147500000        4.0062500000        2.2668500000
 Pt         6.9390300000        4.0062500000        2.2668500000
 Pt         8.3268900000        6.4101000000        2.2668500000
 Pt         6.9390300000       10.4161800000        4.5327400000
 Pt        22.2049400000       12.8200300000        4.5327400000
 Pt         8.3268900000       12.8200300000        4.5327400000
 Pt        11.1026200000       12.8200300000        4.5327400000
 Pt         4.1635900000        0.8012800000        4.5327400000
 Pt        13.8780500000        3.2051300000        4.5327400000
 Pt         5.5514500000        3.2051300000        4.5327400000
 Pt        11.1023200000        3.2051300000        4.5327400000
 Pt        15.2659100000        0.8012800000        4.5327400000
 Pt         1.3878600000        0.8012800000        4.5327400000
 Pt         8.3268900000        8.0123300000        4.5327400000
 Pt         2.7757300000        3.2051300000        4.5327400000
 Pt         9.7147500000       10.4161800000        4.5327400000
 Pt        16.6537800000        3.2051300000        4.5327400000
 Pt        12.4901900000        0.8012800000        4.5327400000
 Pt        12.4901900000        5.6086500000        4.5329800000
 Pt        18.0416400000       10.4163500000        4.5329800000
 Pt        18.0416400000        5.6086500000        4.5329800000
 Pt         6.9393200000        5.6086500000        4.5329800000
 Pt         4.1635900000        5.6086500000        4.5329800000
 Pt        16.6537800000       12.8202000000        4.5329800000
 Pt        13.8780500000        8.0125000000        4.5329800000
 Pt        19.4295100000        8.0125000000        4.5329800000
 Pt         8.3268900000        3.2053000000        4.5329800000
 Pt         9.7144600000        5.6086500000        4.5329800000
 Pt        12.4901900000       10.4163500000        4.5329800000
 Pt        13.8780500000       12.8202000000        4.5329800000
 Pt        15.2659200000       10.4163500000        4.5329800000
 Pt        19.4295100000       12.8202000000        4.5329800000
 Pt        11.1023200000        8.0125000000        4.5329800000
 Pt        16.6537800000        8.0125000000        4.5329800000
 Pt         5.5514600000        8.0125000000        4.5329800000
 Pt        20.8173700000       10.4163500000        4.5329800000
 Pt         6.9390300000        0.8014500000        4.5329800000
 Pt         9.7147500000        0.8014500000        4.5329800000
 Pt        15.2659100000        5.6086500000        4.5329800000
 Pt         8.3320806349        4.8115938538        6.8301277808
 Pt         6.9395158352        2.4096985726        6.8066115142
 Pt        -0.0022680529       -0.0002258852        6.8066284650
 Pt         4.1632351552        2.4047282189        6.8058455470
 Pt        11.0991051340        0.0055110427        6.8008665634
 Pt        11.0973246305        9.6112501326        6.8062844128
 Pt        16.6507536192        4.8084345197        6.8041115208
 Pt         2.7759814753        4.8084240977        6.8037210029
 Pt        20.8167153505       12.0190392839        6.8059784629
 Pt         5.5544624276        9.6102766426        6.8021868611
 Pt         5.5558249723        4.8062423823        6.8056489433
 Pt         8.3293573413        9.6109747544        6.8063332815
 Pt         1.3864246673        2.4046652292        6.8067719180
 Pt        13.8749989992        0.0012234231        6.8036606691
 Pt         2.7746589869       -0.0001030195        6.8069418409
 Pt         9.7131761266        7.2046427230        6.8303777842
 Pt         9.7130995345       12.0174520874        6.8058837285
 Pt        12.4869497948        2.4094240612        6.8058423538
 Pt        11.0951592916        4.8107809128        6.8299383979
 Pt         6.9377754871       12.0167693270        6.8038358227
 Pt         9.7130621805        2.4153986222        6.8007331974
 Pt         6.9491117881        7.2051458584        6.8014334014
 Pt        12.4883182701       12.0174157826        6.8039382139
 Pt        15.2632846900        2.4048286423        6.8057143088
 Pt        13.8712581238        4.8068230628        6.8057539767
 Pt         5.5509431070        0.0015059719        6.8039292970
 Pt         4.1685735405        7.2098774059        6.8019895893
 Pt        15.2588467139        7.2105068700        6.8012930100
 Pt        16.6513613604        9.6148314636        6.8040204072
 Pt        18.0401594260        7.2106158818        6.8058165010
 Pt         8.3268634686        0.0060848162        6.8017032986
 Pt        13.8728550904        9.6114496695        6.8012722236
 Pt        19.4294338200        9.6143793815        6.8043064657
 Pt        12.4790810619        7.2062905437        6.7999282225
 Pt        15.2635616594       12.0197289427        6.8059214386
 Pt        18.0400599313       12.0202656076        6.8041937896
 Pt         9.7124180370        4.0186888783        9.1379610252
 Pt         6.9399377636        4.0080336874        9.0937143733
 Pt         5.5536423022        6.4134973165        9.0734147651
 Pt         8.3285684103        1.6068965054        9.0758582278
 Pt         8.3385175173        6.4036081777        9.1409948204
 Pt        11.0912314151        6.4053795955        9.1361960920
 Pt        13.8696978033        6.4133591527        9.0738710988
 Pt        12.4868026042        8.8087532005        9.0746431382
 Pt         6.9375922523        8.8079936459        9.0755752370
 Pt        22.1994234440       11.2153282623        9.0774220896
 Pt        18.0381995819       13.6241253588        9.0769612457
 Pt        11.0998089700       11.2169737300        9.0796863929
 Pt        16.6502255772        1.6030937170        9.0821708315
 Pt        20.8104894233       13.6210884737        9.0767312187
 Pt        23.5855936469       13.6195810493        9.0804630545
 Pt        13.8774779292       11.2160194055        9.0771794249
 Pt        11.0943807144        1.6064908045        9.0739242651
 Pt         8.3228766880       11.2165550546        9.0802036482
 Pt        20.8152692675        8.8134388578        9.0776122428
 Pt         9.7110689549       13.6219724924        9.0820113357
 Pt        13.8731650005        1.6031926043        9.0792561063
 Pt        19.4248777159       11.2174505024        9.0811702523
 Pt         4.1610848442        4.0082042247        9.0790479222
 Pt         5.5496201796        1.6029342018        9.0796084278
 Pt        19.4266324872        6.4144184344        9.0767626664
 Pt        15.2664569194       13.6213703066        9.0774404975
 Pt         9.7120262402        8.8110266922        9.0950960353
 Pt        16.6494498067        6.4144220881        9.0770528167
 Pt         2.7727692886        1.6033218345        9.0823716503
 Pt        12.4911309094       13.6197618992        9.0809084310
 Pt        12.4841008234        4.0086391586        9.0946336389
 Pt        18.0384866916        4.0112880046        9.0806931804
 Pt        15.2617680506        4.0080654863        9.0792478559
 Pt        16.6519872660       11.2177063884        9.0812125186
 Pt        18.0381605883        8.8162438004        9.0814129626
 Pt        15.2615029083        8.8141387103        9.0767875631
 Pt        11.1142458310        3.1798498831       11.3747963062
 Pt        19.4216985683        8.0142981727       11.3742714255
 Pd         9.7069626634        5.6111139712       11.5582498062
 Pt         6.8993444438        5.6083559189       11.3664329409
 Pt        12.5155501536        5.6086297441       11.3744361966
 Pt         8.3067053719        3.1822151030       11.3768238864
 Pt         4.1423737962        5.6114025948       11.3677151605
 Pt         6.9289520455        0.7902999739       11.3689479569
 Pt        16.6482844044       12.8197587193       11.3738266368
 Pt         5.5412773214        8.0164392338       11.3818968521
 Pt        13.8767480911        8.0163742425       11.3810158445
 Pt         9.7100713826        0.7980077811       11.3822366157
 Pt         5.5393930839        3.2020902982       11.3827693395
 Pt         8.3069794898        8.0422908585       11.3754618156
 Pt        11.1103352961        8.0408463612       11.3759357657
 Pt        19.4245848282       12.8188246570       11.3728167766
 Pt        15.2624272673       10.4192275663       11.3731829408
 Pt        13.8702831591       12.8229926192       11.3842088126
 Pt         8.3229784113       12.8245823288       11.3753480870
 Pt         2.7680020936        3.2034718979       11.3753141772
 Pt        11.0961761028       12.8243917301       11.3745411915
 Pt         4.1550937965        0.8022177607       11.3751954197
 Pt        13.8792832348        3.2025188778       11.3836234078
 Pt        16.6503482632        3.2036144650       11.3751286300
 Pt        20.8100996298       10.4190980162       11.3744184889
 Pt        16.6503921874        8.0146791946       11.3738089543
 Pt        12.4906487786        0.7900513558       11.3680617645
 Pt        18.0350018531        5.6067544880       11.3838565533
 Pt        12.4934804307       10.4283796599       11.3683417700
 Pt         1.3828183640        0.8024848530       11.3811591569
 Pt         9.7096905713       10.4249590336       11.3844961674
 Pt         6.9252082640       10.4292547138       11.3692767956
 Pt        22.2026097942       12.8233898603       11.3837501503
 Pt        15.2737299712        5.6115893693       11.3678357914
 Pt        18.0364292565       10.4176938054       11.3806506731
 Pt        15.2643538222        0.8019116892       11.3748936310
  N         9.8368584162        5.5838040302       13.6830246029
  C         8.5924363329        5.8152935157       14.4536186637
  H        10.2448170562        4.6674836639       13.9017485492
  H         8.1827187666        6.7939076768       14.1810566422
  H         8.7861665067        5.7785241080       15.5357613450
  H         7.8590025005        5.0482920621       14.1811307047
  H        10.5481368157        6.2902565573       13.9039651263
