# Supplementary material for: Single Atom Alloys Segregation in the Presence of Ligands
Source: J Phys Chem C Nanomater Interfaces. 2023 Nov 13;127(46):22790–8. doi: 10.1021/acs.jpcc.3c05827 (PMC10683009; doi:10.1021/acs.jpcc.3c05827)
Supplement: Supplementary file 2 — jp3c05827_si_002.zip [file jp3c05827_si_002.zip › xyz/RNH2/111/ag/ag111nh2.txt]

     223

 Ag         1.4620600000        0.8441200000        0.0000000000
 Ag         4.3861800000        0.8441200000        0.0000000000
 Ag         7.3103100000        0.8441200000        0.0000000000
 Ag        10.2344300000        0.8441200000        0.0000000000
 Ag        13.1585500000        0.8441200000        0.0000000000
 Ag        16.0826700000        0.8441200000        0.0000000000
 Ag         2.9241200000        3.3764900000        0.0000000000
 Ag         5.8482400000        3.3764900000        0.0000000000
 Ag         8.7723700000        3.3764900000        0.0000000000
 Ag        11.6964900000        3.3764900000        0.0000000000
 Ag        14.6206100000        3.3764900000        0.0000000000
 Ag        17.5447300000        3.3764900000        0.0000000000
 Ag         4.3861800000        5.9088500000        0.0000000000
 Ag         7.3103100000        5.9088500000        0.0000000000
 Ag        10.2344300000        5.9088500000        0.0000000000
 Ag        13.1585500000        5.9088500000        0.0000000000
 Ag        16.0826700000        5.9088500000        0.0000000000
 Ag        19.0067900000        5.9088500000        0.0000000000
 Ag         5.8482400000        8.4412100000        0.0000000000
 Ag         8.7723700000        8.4412100000        0.0000000000
 Ag        11.6964900000        8.4412100000        0.0000000000
 Ag        14.6206100000        8.4412100000        0.0000000000
 Ag        17.5447300000        8.4412100000        0.0000000000
 Ag        20.4688600000        8.4412100000        0.0000000000
 Ag         7.3103100000       10.9735800000        0.0000000000
 Ag        10.2344300000       10.9735800000        0.0000000000
 Ag        13.1585500000       10.9735800000        0.0000000000
 Ag        16.0826700000       10.9735800000        0.0000000000
 Ag        19.0067900000       10.9735800000        0.0000000000
 Ag        21.9309200000       10.9735800000        0.0000000000
 Ag         8.7723700000       13.5059400000        0.0000000000
 Ag        11.6964900000       13.5059400000        0.0000000000
 Ag        14.6206100000       13.5059400000        0.0000000000
 Ag        17.5447300000       13.5059400000        0.0000000000
 Ag        20.4688600000       13.5059400000        0.0000000000
 Ag        23.3929800000       13.5059400000        0.0000000000
 Ag         0.0000000000        1.6882400000        2.3875400000
 Ag         2.9241200000        1.6882400000        2.3875400000
 Ag         5.8482400000        1.6882400000        2.3875400000
 Ag         8.7723700000        1.6882400000        2.3875400000
 Ag        11.6964900000        1.6882400000        2.3875400000
 Ag        14.6206100000        1.6882400000        2.3875400000
 Ag         1.4620600000        4.2206100000        2.3875400000
 Ag         4.3861800000        4.2206100000        2.3875400000
 Ag         7.3103100000        4.2206100000        2.3875400000
 Ag        10.2344300000        4.2206100000        2.3875400000
 Ag        13.1585500000        4.2206100000        2.3875400000
 Ag        16.0826700000        4.2206100000        2.3875400000
 Ag         2.9241200000        6.7529700000        2.3875400000
 Ag         5.8482400000        6.7529700000        2.3875400000
 Ag         8.7723700000        6.7529700000        2.3875400000
 Ag        11.6964900000        6.7529700000        2.3875400000
 Ag        14.6206100000        6.7529700000        2.3875400000
 Ag        17.5447300000        6.7529700000        2.3875400000
 Ag         4.3861800000        9.2853400000        2.3875400000
 Ag         7.3103100000        9.2853400000        2.3875400000
 Ag        10.2344300000        9.2853400000        2.3875400000
 Ag        13.1585500000        9.2853400000        2.3875400000
 Ag        16.0826700000        9.2853400000        2.3875400000
 Ag        19.0067900000        9.2853400000        2.3875400000
 Ag         5.8482400000       11.8177000000        2.3875400000
 Ag         8.7723700000       11.8177000000        2.3875400000
 Ag        11.6964900000       11.8177000000        2.3875400000
 Ag        14.6206100000       11.8177000000        2.3875400000
 Ag        17.5447300000       11.8177000000        2.3875400000
 Ag        20.4688600000       11.8177000000        2.3875400000
 Ag         7.3103100000       14.3500600000        2.3875400000
 Ag        10.2344300000       14.3500600000        2.3875400000
 Ag        13.1585500000       14.3500600000        2.3875400000
 Ag        16.0826700000       14.3500600000        2.3875400000
 Ag        19.0067900000       14.3500600000        2.3875400000
 Ag        21.9309200000       14.3500600000        2.3875400000
 Ag         0.0000000000        0.0000000000        4.7750700000
 Ag         2.9241200000        0.0000000000        4.7750700000
 Ag         5.8482400000        0.0000000000        4.7750700000
 Ag         8.7723700000        0.0000000000        4.7750700000
 Ag        11.6964900000        0.0000000000        4.7750700000
 Ag        14.6206100000        0.0000000000        4.7750700000
 Ag         1.4620600000        2.5323600000        4.7750700000
 Ag         4.3861800000        2.5323600000        4.7750700000
 Ag         7.3103100000        2.5323600000        4.7750700000
 Ag        10.2344300000        2.5323600000        4.7750700000
 Ag        13.1585500000        2.5323600000        4.7750700000
 Ag        16.0826700000        2.5323600000        4.7750700000
 Ag         2.9241200000        5.0647300000        4.7750700000
 Ag         5.8482400000        5.0647300000        4.7750700000
 Ag         8.7723700000        5.0647300000        4.7750700000
 Ag        11.6964900000        5.0647300000        4.7750700000
 Ag        14.6206100000        5.0647300000        4.7750700000
 Ag        17.5447300000        5.0647300000        4.7750700000
 Ag         4.3861800000        7.5970900000        4.7750700000
 Ag         7.3103100000        7.5970900000        4.7750700000
 Ag        10.2344300000        7.5970900000        4.7750700000
 Ag        13.1585500000        7.5970900000        4.7750700000
 Ag        16.0826700000        7.5970900000        4.7750700000
 Ag        19.0067900000        7.5970900000        4.7750700000
 Ag         5.8482400000       10.1294600000        4.7750700000
 Ag         8.7723700000       10.1294600000        4.7750700000
 Ag        11.6964900000       10.1294600000        4.7750700000
 Ag        14.6206100000       10.1294600000        4.7750700000
 Ag        17.5447300000       10.1294600000        4.7750700000
 Ag        20.4688600000       10.1294600000        4.7750700000
 Ag         7.3103100000       12.6618200000        4.7750700000
 Ag        10.2344300000       12.6618200000        4.7750700000
 Ag        13.1585500000       12.6618200000        4.7750700000
 Ag        16.0826700000       12.6618200000        4.7750700000
 Ag        19.0067900000       12.6618200000        4.7750700000
 Ag        21.9309200000       12.6618200000        4.7750700000
 Ag         1.4630906184        0.8432527957        7.1120393049
 Ag         4.3878806054        0.8460556471        7.1106817517
 Ag         7.3122868208        0.8439282344        7.1120579463
 Ag        10.2355384422        0.8435522821        7.1118599835
 Ag        13.1601809159        0.8451477319        7.1103414685
 Ag        16.0843347396        0.8431258291        7.1121402198
 Ag         2.9273069361        3.3751066755        7.1103927914
 Ag         5.8600624034        3.3820084011        7.1214755543
 Ag         8.7739494447        3.3788211799        7.1169942149
 Ag        11.6885416683        3.3815112388        7.1207964197
 Ag        14.6203094738        3.3748963084        7.1104621024
 Ag        17.5460537607        3.3758521181        7.1125137196
 Ag         4.3885604526        5.9090766167        7.1121893954
 Ag         7.3145215828        5.9067721067        7.1174434114
 Ag        10.2333062420        5.9071815289        7.1174949590
 Ag        13.1594431872        5.9087206286        7.1122183706
 Ag        16.0838950230        5.9081112764        7.1126450431
 Ag        19.0088782383        5.9083433889        7.1126087015
 Ag         5.8497864407        8.4401431039        7.1125252282
 Ag         8.7735302015        8.4286144778        7.1227780172
 Ag        11.6978395338        8.4397072885        7.1123347798
 Ag        14.6221609338        8.4407710347        7.1126072343
 Ag        17.5458459124        8.4410611939        7.1132350094
 Ag        20.4696514642        8.4408122089        7.1128366712
 Ag         7.3133723970       10.9709544375        7.1111830882
 Ag        10.2338496063       10.9711614493        7.1107509550
 Ag        13.1592379312       10.9728370808        7.1124968928
 Ag        16.0838623768       10.9730688772        7.1132033897
 Ag        19.0076557256       10.9728098575        7.1133526715
 Ag        21.9325498410       10.9726278182        7.1124135469
 Ag         8.7736559681       13.5050173957        7.1121995556
 Ag        11.6977975645       13.5053311353        7.1126902130
 Ag        14.6217496722       13.5059180389        7.1124271965
 Ag        17.5459492489       13.5051254876        7.1125619561
 Ag        20.4701436802       13.5055034007        7.1124664872
 Ag        23.3943133665       13.5047997438        7.1128283378
 Ag         0.0022348698        1.6872531471        9.4095823240
 Ag         2.9255521791        1.6866983482        9.4089948283
 Ag         5.8487862449        1.6879106265        9.4048333941
 Ag         8.7751515768        1.6862488248        9.4061399108
 Ag        11.7015002432        1.6870309982        9.4041080367
 Ag        14.6236875790        1.6865595534        9.4091551648
 Ag         1.4640415635        4.2192010529        9.4084125632
 Ag         4.3868333256        4.2173434100        9.4035868874
 Ag         7.3314834319        4.2290672672        9.4400631327
 Ag        10.2212045667        4.2288128206        9.4378921515
 Ag        13.1623233167        4.2175565408        9.4047713811
 Ag        16.0849702877        4.2189915753        9.4087235322
 Ag         2.9272946642        6.7508442225        9.4102276958
 Ag         5.8512107469        6.7534676920        9.4069546879
 Ag         8.7749996560        6.7306156574        9.4412343816
 Ag        11.6990646939        6.7520092728        9.4076557325
 Ag        14.6227827900        6.7509107981        9.4098914341
 Ag        17.5473573170        6.7518038109        9.4095854277
 Ag         4.3889190289        9.2846766364        9.4100300073
 Ag         7.3138305377        9.2845005628        9.4071915590
 Ag        10.2356605160        9.2848168338        9.4059164185
 Ag        13.1597395199        9.2848260662        9.4097100304
 Ag        16.0840656654        9.2842825615        9.4100207192
 Ag        19.0092857956        9.2841205475        9.4104443758
 Ag         5.8509900535       11.8160629757        9.4090676180
 Ag         8.7744846036       11.8166198932        9.4095782201
 Ag        11.6975957926       11.8167533882        9.4088054817
 Ag        14.6218896108       11.8172609375        9.4094912431
 Ag        17.5463925437       11.8175049615        9.4100164214
 Ag        20.4712329384       11.8164920515        9.4095538791
 Ag         7.3123292974       14.3484834191        9.4094770524
 Ag        10.2365712561       14.3486899092        9.4095374121
 Ag        13.1601380839       14.3497753661        9.4087148298
 Ag        16.0838696713       14.3498821960        9.4097513226
 Ag        19.0097903994       14.3493476970        9.4098066746
 Ag        21.9334348967       14.3488536293        9.4088173328
 Ag         0.0026434246       -0.0015441525       11.7540232717
 Ag         2.9260763379       -0.0006117755       11.7540619573
 Ag         5.8472298152       -0.0058511747       11.7554696141
 Ag         8.7749394999       -0.0043513587       11.7566203119
 Ag        11.7027055823       -0.0064660759       11.7550637358
 Ag        14.6238562433       -0.0012190758       11.7538262843
 Ag         1.4649995374        2.5305055782       11.7537735562
 Ag         4.3899741590        2.5313555801       11.7536877785
 Ag         7.3064744590        2.5116494930       11.7418045697
 Ag        10.2446846673        2.5118095522       11.7411425017
 Ag        13.1606508631        2.5310772720       11.7538561987
 Ag        16.0852707688        2.5301576439       11.7540344549
 Ag         2.9207679641        5.0626378018       11.7553515530
 Ag         5.8292244925        5.0661670615       11.7346850545
 Ag         8.7756662619        5.0621066808       11.8489120510
 Ag        11.7198414119        5.0657544444       11.7430090360
 Ag        14.6299947712        5.0628999932       11.7550910879
 Ag        17.5476984953        5.0629727769       11.7544898358
 Ag         4.3871364788        7.5969718406       11.7572956173
 Ag         7.3028107166        7.6066571012       11.7482150547
 Ag        10.2487294292        7.6088324343       11.7458439181
 Ag        13.1638312489        7.5976503438       11.7560896119
 Ag        16.0862125391        7.5961784914       11.7537528510
 Ag        19.0091101439        7.5959730465       11.7539484574
 Ag         5.8490223122       10.1316823808       11.7554880030
 Ag         8.7752148466       10.1265705579       11.7542248293
 Ag        11.7012296667       10.1329832110       11.7553521451
 Ag        14.6237111046       10.1289458218       11.7539230554
 Ag        17.5472358873       10.1282920145       11.7549759217
 Ag        20.4711554648       10.1283564621       11.7544524544
 Ag         7.3133312590       12.6601731582       11.7541135357
 Ag        10.2360948202       12.6606014437       11.7544750999
 Ag        13.1602823531       12.6608580810       11.7542396795
 Ag        16.0849289239       12.6600587750       11.7536871814
 Ag        19.0095121525       12.6596391795       11.7538025818
 Ag        21.9340771630       12.6601014920       11.7546094168
  N         8.8580105541        5.0012827551       14.2759056540
  C         7.5683233819        4.8322771324       14.9799145372
  H         9.4989127783        4.2388145767       14.5055732196
  H         6.9000112887        5.6571825735       14.7000899028
  H         7.6681491944        4.8054200319       16.0737489597
  H         7.0978731206        3.9001572451       14.6395690941
  H         9.3187127672        5.8669626057       14.5637098882
