# Supplementary material for: Single Atom Alloys Segregation in the Presence of Ligands
Source: J Phys Chem C Nanomater Interfaces. 2023 Nov 13;127(46):22790–8. doi: 10.1021/acs.jpcc.3c05827 (PMC10683009; doi:10.1021/acs.jpcc.3c05827)
Supplement: Supplementary file 2 — jp3c05827_si_002.zip [file jp3c05827_si_002.zip › xyz/RNH2/111/ag/ag111ptnh2.txt]

     223

 Ag         1.4620600000        0.8441200000        0.0000000000
 Ag         4.3861800000        0.8441200000        0.0000000000
 Ag         7.3103100000        0.8441200000        0.0000000000
 Ag        10.2344300000        0.8441200000        0.0000000000
 Ag        13.1585500000        0.8441200000        0.0000000000
 Ag        16.0826700000        0.8441200000        0.0000000000
 Ag         2.9241200000        3.3764900000        0.0000000000
 Ag         5.8482400000        3.3764900000        0.0000000000
 Ag         8.7723700000        3.3764900000        0.0000000000
 Ag        11.6964900000        3.3764900000        0.0000000000
 Ag        14.6206100000        3.3764900000        0.0000000000
 Ag        17.5447300000        3.3764900000        0.0000000000
 Ag         4.3861800000        5.9088500000        0.0000000000
 Ag         7.3103100000        5.9088500000        0.0000000000
 Ag        10.2344300000        5.9088500000        0.0000000000
 Ag        13.1585500000        5.9088500000        0.0000000000
 Ag        16.0826700000        5.9088500000        0.0000000000
 Ag        19.0067900000        5.9088500000        0.0000000000
 Ag         5.8482400000        8.4412100000        0.0000000000
 Ag         8.7723700000        8.4412100000        0.0000000000
 Ag        11.6964900000        8.4412100000        0.0000000000
 Ag        14.6206100000        8.4412100000        0.0000000000
 Ag        17.5447300000        8.4412100000        0.0000000000
 Ag        20.4688600000        8.4412100000        0.0000000000
 Ag         7.3103100000       10.9735800000        0.0000000000
 Ag        10.2344300000       10.9735800000        0.0000000000
 Ag        13.1585500000       10.9735800000        0.0000000000
 Ag        16.0826700000       10.9735800000        0.0000000000
 Ag        19.0067900000       10.9735800000        0.0000000000
 Ag        21.9309200000       10.9735800000        0.0000000000
 Ag         8.7723700000       13.5059400000        0.0000000000
 Ag        11.6964900000       13.5059400000        0.0000000000
 Ag        14.6206100000       13.5059400000        0.0000000000
 Ag        17.5447300000       13.5059400000        0.0000000000
 Ag        20.4688600000       13.5059400000        0.0000000000
 Ag        23.3929800000       13.5059400000        0.0000000000
 Ag         0.0000000000        1.6882400000        2.3875400000
 Ag         2.9241200000        1.6882400000        2.3875400000
 Ag         5.8482400000        1.6882400000        2.3875400000
 Ag         8.7723700000        1.6882400000        2.3875400000
 Ag        11.6964900000        1.6882400000        2.3875400000
 Ag        14.6206100000        1.6882400000        2.3875400000
 Ag         1.4620600000        4.2206100000        2.3875400000
 Ag         4.3861800000        4.2206100000        2.3875400000
 Ag         7.3103100000        4.2206100000        2.3875400000
 Ag        10.2344300000        4.2206100000        2.3875400000
 Ag        13.1585500000        4.2206100000        2.3875400000
 Ag        16.0826700000        4.2206100000        2.3875400000
 Ag         2.9241200000        6.7529700000        2.3875400000
 Ag         5.8482400000        6.7529700000        2.3875400000
 Ag         8.7723700000        6.7529700000        2.3875400000
 Ag        11.6964900000        6.7529700000        2.3875400000
 Ag        14.6206100000        6.7529700000        2.3875400000
 Ag        17.5447300000        6.7529700000        2.3875400000
 Ag         4.3861800000        9.2853400000        2.3875400000
 Ag         7.3103100000        9.2853400000        2.3875400000
 Ag        10.2344300000        9.2853400000        2.3875400000
 Ag        13.1585500000        9.2853400000        2.3875400000
 Ag        16.0826700000        9.2853400000        2.3875400000
 Ag        19.0067900000        9.2853400000        2.3875400000
 Ag         5.8482400000       11.8177000000        2.3875400000
 Ag         8.7723700000       11.8177000000        2.3875400000
 Ag        11.6964900000       11.8177000000        2.3875400000
 Ag        14.6206100000       11.8177000000        2.3875400000
 Ag        17.5447300000       11.8177000000        2.3875400000
 Ag        20.4688600000       11.8177000000        2.3875400000
 Ag         7.3103100000       14.3500600000        2.3875400000
 Ag        10.2344300000       14.3500600000        2.3875400000
 Ag        13.1585500000       14.3500600000        2.3875400000
 Ag        16.0826700000       14.3500600000        2.3875400000
 Ag        19.0067900000       14.3500600000        2.3875400000
 Ag        21.9309200000       14.3500600000        2.3875400000
 Ag         0.0000000000        0.0000000000        4.7750700000
 Ag         2.9241200000        0.0000000000        4.7750700000
 Ag         5.8482400000        0.0000000000        4.7750700000
 Ag         8.7723700000        0.0000000000        4.7750700000
 Ag        11.6964900000        0.0000000000        4.7750700000
 Ag        14.6206100000        0.0000000000        4.7750700000
 Ag         1.4620600000        2.5323600000        4.7750700000
 Ag         4.3861800000        2.5323600000        4.7750700000
 Ag         7.3103100000        2.5323600000        4.7750700000
 Ag        10.2344300000        2.5323600000        4.7750700000
 Ag        13.1585500000        2.5323600000        4.7750700000
 Ag        16.0826700000        2.5323600000        4.7750700000
 Ag         2.9241200000        5.0647300000        4.7750700000
 Ag         5.8482400000        5.0647300000        4.7750700000
 Ag         8.7723700000        5.0647300000        4.7750700000
 Ag        11.6964900000        5.0647300000        4.7750700000
 Ag        14.6206100000        5.0647300000        4.7750700000
 Ag        17.5447300000        5.0647300000        4.7750700000
 Ag         4.3861800000        7.5970900000        4.7750700000
 Ag         7.3103100000        7.5970900000        4.7750700000
 Ag        10.2344300000        7.5970900000        4.7750700000
 Ag        13.1585500000        7.5970900000        4.7750700000
 Ag        16.0826700000        7.5970900000        4.7750700000
 Ag        19.0067900000        7.5970900000        4.7750700000
 Ag         5.8482400000       10.1294600000        4.7750700000
 Ag         8.7723700000       10.1294600000        4.7750700000
 Ag        11.6964900000       10.1294600000        4.7750700000
 Ag        14.6206100000       10.1294600000        4.7750700000
 Ag        17.5447300000       10.1294600000        4.7750700000
 Ag        20.4688600000       10.1294600000        4.7750700000
 Ag         7.3103100000       12.6618200000        4.7750700000
 Ag        10.2344300000       12.6618200000        4.7750700000
 Ag        13.1585500000       12.6618200000        4.7750700000
 Ag        16.0826700000       12.6618200000        4.7750700000
 Ag        19.0067900000       12.6618200000        4.7750700000
 Ag        21.9309200000       12.6618200000        4.7750700000
 Ag         1.4626150412        0.8435087908        7.1126354080
 Ag         4.3895485875        0.8477924479        7.1139116368
 Ag         7.3104401557        0.8441693980        7.1132517173
 Ag        10.2328202776        0.8443306669        7.1128453025
 Ag        13.1547566866        0.8475252914        7.1134200004
 Ag        16.0809833940        0.8435685742        7.1127793179
 Ag         2.9289834024        3.3761745510        7.1130844998
 Ag         5.8607610502        3.3828864020        7.1258029659
 Ag         8.7713619505        3.3762587987        7.1097244024
 Ag        11.6834660411        3.3828377719        7.1252298642
 Ag        14.6142634175        3.3767285618        7.1136131627
 Ag        17.5439905164        3.3742160627        7.1135224450
 Ag         4.3877343649        5.9084563490        7.1132194456
 Ag         7.3104501872        5.9071972516        7.1102100345
 Ag        10.2328501426        5.9080139115        7.1101278343
 Ag        13.1563719135        5.9084737877        7.1131897848
 Ag        16.0816134557        5.9075873058        7.1104128682
 Ag        19.0073762712        5.9075370805        7.1104676469
 Ag         5.8488363492        8.4386649175        7.1136698617
 Ag         8.7717806491        8.4247783494        7.1270478197
 Ag        11.6956315994        8.4386360575        7.1132978352
 Ag        14.6209922073        8.4406384406        7.1110423600
 Ag        17.5447320291        8.4405949911        7.1123093220
 Ag        20.4682881462        8.4406265318        7.1110012784
 Ag         7.3124471869       10.9661119574        7.1141832289
 Ag        10.2323460472       10.9666642802        7.1137235388
 Ag        13.1577172745       10.9720721132        7.1103355703
 Ag        16.0830696258       10.9724821615        7.1123213961
 Ag        19.0066762672       10.9726200212        7.1123513125
 Ag        21.9317624895       10.9722479521        7.1103618174
 Ag         8.7720970858       13.5028611066        7.1129908864
 Ag        11.6953711967       13.5054978001        7.1137648521
 Ag        14.6202326663       13.5055623313        7.1103830552
 Ag        17.5444262268       13.5045212196        7.1109771640
 Ag        20.4687535483       13.5060800927        7.1103150173
 Ag        23.3938751399       13.5050524107        7.1138604910
 Ag        -0.0007697657        1.6853748504        9.4101125811
 Ag         2.9264137401        1.6878668684        9.4115688271
 Ag         5.8540788446        1.6942022232        9.4151095255
 Ag         8.7714677347        1.6869167595        9.4119729509
 Ag        11.6898816328        1.6936351868        9.4137260596
 Ag        14.6165822079        1.6885927286        9.4116362156
 Ag         1.4632606539        4.2180762177        9.4093818149
 Ag         4.3929121721        4.2199548511        9.4123793725
 Ag         7.3393194689        4.2348243164        9.4435165126
 Ag        10.2052208222        4.2351951952        9.4401441190
 Ag        13.1481273863        4.2209702386        9.4146541641
 Ag        16.0789919989        4.2183323744        9.4096428551
 Ag         2.9246874877        6.7512851204        9.4092292772
 Ag         5.8491623672        6.7523237200        9.4130489160
 Ag         8.7706639726        6.7158282647        9.4446823523
 Ag        11.6939628941        6.7504211091        9.4130962637
 Ag        14.6185261723        6.7511091446        9.4090853410
 Ag        17.5441142220        6.7490981643        9.4077776119
 Ag         4.3861899884        9.2832752523        9.4092594152
 Ag         7.3132204889        9.2724403515        9.4172249747
 Ag        10.2308369079        9.2733876463        9.4153015987
 Ag        13.1573382356        9.2823275055        9.4090806034
 Ag        16.0828969202        9.2838729235        9.4080481094
 Ag        19.0061732769        9.2843228213        9.4080700962
 Ag         5.8507806880       11.8132655145        9.4102165541
 Ag         8.7723536166       11.8107295276        9.4121809091
 Ag        11.6943381556       11.8136183012        9.4097289732
 Ag        14.6183487529       11.8167620509        9.4076739380
 Ag        17.5447694106       11.8156128623        9.4079984665
 Ag        20.4712253491       11.8177021456        9.4077670332
 Ag         7.3110354702       14.3483848198        9.4102635964
 Ag        10.2332780973       14.3481858132        9.4102427279
 Ag        13.1591914133       14.3510715735        9.4099504703
 Ag        16.0824712974       14.3490730013        9.4091971596
 Ag        19.0060814569       14.3494307459        9.4090190353
 Ag        21.9303374186       14.3508693215        9.4098251637
 Ag        -0.0001159220       -0.0024386945       11.7534042446
 Ag         2.9258863033       -0.0012467991       11.7563551887
 Ag         5.8520120061        0.0041362707       11.7589692541
 Ag         8.7719720573        0.0026345096       11.7590898123
 Ag        11.6921930947        0.0042282596       11.7579993251
 Ag        14.6186953832       -0.0010255061       11.7562693143
 Ag         1.4633959506        2.5312443055       11.7560747666
 Ag         4.3917228068        2.5333843648       11.7625106464
 Ag         7.3206987061        2.5406314907       11.7669666780
 Ag        10.2232705529        2.5400516229       11.7637338222
 Ag        13.1513562097        2.5336131849       11.7626554101
 Ag        16.0799640233        2.5313582942       11.7560002903
 Ag         2.9291017205        5.0629646060       11.7579713678
 Ag         5.8566907595        5.0653207977       11.7544404184
 Pt         8.7719869050        5.0601430279       11.7977038627
 Ag        11.6797137980        5.0650309637       11.7669389496
 Ag        14.6115720181        5.0628812642       11.7580873670
 Ag        17.5431859764        5.0624270756       11.7532895367
 Ag         4.3900137668        7.5925400303       11.7594185465
 Ag         7.3156324159        7.5747550975       11.7742351006
 Ag        10.2282773220        7.5782037294       11.7683735753
 Ag        13.1527903521        7.5919200764       11.7585917836
 Ag        16.0798849106        7.5934355605       11.7523915534
 Ag        19.0076475752        7.5938245448       11.7523522979
 Ag         5.8518681616       10.1190286341       11.7590060402
 Ag         8.7720123829       10.1185461613       11.7637149312
 Ag        11.6921654404       10.1194890841       11.7584087146
 Ag        14.6177849812       10.1262552842       11.7524842740
 Ag        17.5442891153       10.1274742265       11.7530645646
 Ag        20.4709123081       10.1267279834       11.7527353023
 Ag         7.3104738547       12.6565764271       11.7565541278
 Ag        10.2343056492       12.6567702577       11.7565390105
 Ag        13.1580002817       12.6592534506       11.7530796969
 Ag        16.0820225601       12.6617750001       11.7521936494
 Ag        19.0073420808       12.6619303858       11.7525070967
 Ag        21.9315711527       12.6597404900       11.7534618478
  N         8.8460528734        5.0280602350       14.1301204444
  C         7.5877097484        4.8596659619       14.8918674239
  H         9.5023298053        4.2780859798       14.3574980364
  H         6.9016106808        5.6748363840       14.6275063778
  H         7.7401712703        4.8539713478       15.9803721584
  H         7.1129488448        3.9172560199       14.5889068149
  H         9.3067079895        5.9023634847       14.3909790045
