# Supplementary material for: Single Atom Alloys Segregation in the Presence of Ligands
Source: J Phys Chem C Nanomater Interfaces. 2023 Nov 13;127(46):22790–8. doi: 10.1021/acs.jpcc.3c05827 (PMC10683009; doi:10.1021/acs.jpcc.3c05827)
Supplement: Supplementary file 2 — jp3c05827_si_002.zip [file jp3c05827_si_002.zip › xyz/RNH2/111/ag/ag111cunh2.txt]

     223

 Ag         1.4620600000        0.8441200000        0.0000000000
 Ag         4.3861800000        0.8441200000        0.0000000000
 Ag         7.3103100000        0.8441200000        0.0000000000
 Ag        10.2344300000        0.8441200000        0.0000000000
 Ag        13.1585500000        0.8441200000        0.0000000000
 Ag        16.0826700000        0.8441200000        0.0000000000
 Ag         2.9241200000        3.3764900000        0.0000000000
 Ag         5.8482400000        3.3764900000        0.0000000000
 Ag         8.7723700000        3.3764900000        0.0000000000
 Ag        11.6964900000        3.3764900000        0.0000000000
 Ag        14.6206100000        3.3764900000        0.0000000000
 Ag        17.5447300000        3.3764900000        0.0000000000
 Ag         4.3861800000        5.9088500000        0.0000000000
 Ag         7.3103100000        5.9088500000        0.0000000000
 Ag        10.2344300000        5.9088500000        0.0000000000
 Ag        13.1585500000        5.9088500000        0.0000000000
 Ag        16.0826700000        5.9088500000        0.0000000000
 Ag        19.0067900000        5.9088500000        0.0000000000
 Ag         5.8482400000        8.4412100000        0.0000000000
 Ag         8.7723700000        8.4412100000        0.0000000000
 Ag        11.6964900000        8.4412100000        0.0000000000
 Ag        14.6206100000        8.4412100000        0.0000000000
 Ag        17.5447300000        8.4412100000        0.0000000000
 Ag        20.4688600000        8.4412100000        0.0000000000
 Ag         7.3103100000       10.9735800000        0.0000000000
 Ag        10.2344300000       10.9735800000        0.0000000000
 Ag        13.1585500000       10.9735800000        0.0000000000
 Ag        16.0826700000       10.9735800000        0.0000000000
 Ag        19.0067900000       10.9735800000        0.0000000000
 Ag        21.9309200000       10.9735800000        0.0000000000
 Ag         8.7723700000       13.5059400000        0.0000000000
 Ag        11.6964900000       13.5059400000        0.0000000000
 Ag        14.6206100000       13.5059400000        0.0000000000
 Ag        17.5447300000       13.5059400000        0.0000000000
 Ag        20.4688600000       13.5059400000        0.0000000000
 Ag        23.3929800000       13.5059400000        0.0000000000
 Ag         0.0000000000        1.6882400000        2.3875400000
 Ag         2.9241200000        1.6882400000        2.3875400000
 Ag         5.8482400000        1.6882400000        2.3875400000
 Ag         8.7723700000        1.6882400000        2.3875400000
 Ag        11.6964900000        1.6882400000        2.3875400000
 Ag        14.6206100000        1.6882400000        2.3875400000
 Ag         1.4620600000        4.2206100000        2.3875400000
 Ag         4.3861800000        4.2206100000        2.3875400000
 Ag         7.3103100000        4.2206100000        2.3875400000
 Ag        10.2344300000        4.2206100000        2.3875400000
 Ag        13.1585500000        4.2206100000        2.3875400000
 Ag        16.0826700000        4.2206100000        2.3875400000
 Ag         2.9241200000        6.7529700000        2.3875400000
 Ag         5.8482400000        6.7529700000        2.3875400000
 Ag         8.7723700000        6.7529700000        2.3875400000
 Ag        11.6964900000        6.7529700000        2.3875400000
 Ag        14.6206100000        6.7529700000        2.3875400000
 Ag        17.5447300000        6.7529700000        2.3875400000
 Ag         4.3861800000        9.2853400000        2.3875400000
 Ag         7.3103100000        9.2853400000        2.3875400000
 Ag        10.2344300000        9.2853400000        2.3875400000
 Ag        13.1585500000        9.2853400000        2.3875400000
 Ag        16.0826700000        9.2853400000        2.3875400000
 Ag        19.0067900000        9.2853400000        2.3875400000
 Ag         5.8482400000       11.8177000000        2.3875400000
 Ag         8.7723700000       11.8177000000        2.3875400000
 Ag        11.6964900000       11.8177000000        2.3875400000
 Ag        14.6206100000       11.8177000000        2.3875400000
 Ag        17.5447300000       11.8177000000        2.3875400000
 Ag        20.4688600000       11.8177000000        2.3875400000
 Ag         7.3103100000       14.3500600000        2.3875400000
 Ag        10.2344300000       14.3500600000        2.3875400000
 Ag        13.1585500000       14.3500600000        2.3875400000
 Ag        16.0826700000       14.3500600000        2.3875400000
 Ag        19.0067900000       14.3500600000        2.3875400000
 Ag        21.9309200000       14.3500600000        2.3875400000
 Ag         0.0000000000        0.0000000000        4.7750700000
 Ag         2.9241200000        0.0000000000        4.7750700000
 Ag         5.8482400000        0.0000000000        4.7750700000
 Ag         8.7723700000        0.0000000000        4.7750700000
 Ag        11.6964900000        0.0000000000        4.7750700000
 Ag        14.6206100000        0.0000000000        4.7750700000
 Ag         1.4620600000        2.5323600000        4.7750700000
 Ag         4.3861800000        2.5323600000        4.7750700000
 Ag         7.3103100000        2.5323600000        4.7750700000
 Ag        10.2344300000        2.5323600000        4.7750700000
 Ag        13.1585500000        2.5323600000        4.7750700000
 Ag        16.0826700000        2.5323600000        4.7750700000
 Ag         2.9241200000        5.0647300000        4.7750700000
 Ag         5.8482400000        5.0647300000        4.7750700000
 Ag         8.7723700000        5.0647300000        4.7750700000
 Ag        11.6964900000        5.0647300000        4.7750700000
 Ag        14.6206100000        5.0647300000        4.7750700000
 Ag        17.5447300000        5.0647300000        4.7750700000
 Ag         4.3861800000        7.5970900000        4.7750700000
 Ag         7.3103100000        7.5970900000        4.7750700000
 Ag        10.2344300000        7.5970900000        4.7750700000
 Ag        13.1585500000        7.5970900000        4.7750700000
 Ag        16.0826700000        7.5970900000        4.7750700000
 Ag        19.0067900000        7.5970900000        4.7750700000
 Ag         5.8482400000       10.1294600000        4.7750700000
 Ag         8.7723700000       10.1294600000        4.7750700000
 Ag        11.6964900000       10.1294600000        4.7750700000
 Ag        14.6206100000       10.1294600000        4.7750700000
 Ag        17.5447300000       10.1294600000        4.7750700000
 Ag        20.4688600000       10.1294600000        4.7750700000
 Ag         7.3103100000       12.6618200000        4.7750700000
 Ag        10.2344300000       12.6618200000        4.7750700000
 Ag        13.1585500000       12.6618200000        4.7750700000
 Ag        16.0826700000       12.6618200000        4.7750700000
 Ag        19.0067900000       12.6618200000        4.7750700000
 Ag        21.9309200000       12.6618200000        4.7750700000
 Ag         1.4596990694        0.8431827205        7.1125862901
 Ag         4.3855267579        0.8474867129        7.1110010479
 Ag         7.3080589649        0.8441522365        7.1118737591
 Ag        10.2313959537        0.8437385733        7.1115270328
 Ag        13.1552210513        0.8461265598        7.1109342002
 Ag        16.0799530636        0.8429388673        7.1130595810
 Ag         2.9247794115        3.3747706311        7.1097879540
 Ag         5.8605617418        3.3841057093        7.1244498119
 Ag         8.7696657970        3.3797181781        7.1175012232
 Ag        11.6801856731        3.3838681432        7.1234392522
 Ag        14.6151421611        3.3744679188        7.1105966801
 Ag        17.5418910373        3.3752297046        7.1133082493
 Ag         4.3850920864        5.9086248497        7.1114770918
 Ag         7.3108043602        5.9062879557        7.1169292104
 Ag        10.2286770172        5.9066248187        7.1171888322
 Ag        13.1566290274        5.9083264241        7.1109715985
 Ag        16.0805068001        5.9073335491        7.1126218035
 Ag        19.0054786734        5.9072716621        7.1126309267
 Ag         5.8462814191        8.4401859839        7.1120020656
 Ag         8.7698655369        8.4242880372        7.1243410143
 Ag        11.6944040754        8.4406548384        7.1109144943
 Ag        14.6188080513        8.4407342548        7.1126751478
 Ag        17.5423411474        8.4403354685        7.1135505108
 Ag        20.4661748569        8.4406703325        7.1127422923
 Ag         7.3102639525       10.9695032956        7.1115223138
 Ag        10.2297720198       10.9711311598        7.1102722298
 Ag        13.1555244215       10.9733252884        7.1125321191
 Ag        16.0800783846       10.9730284007        7.1135765226
 Ag        19.0041486134       10.9727501965        7.1135053111
 Ag        21.9293397858       10.9727517707        7.1124566947
 Ag         8.7699924747       13.5046236493        7.1130621466
 Ag        11.6943496081       13.5058172157        7.1137728473
 Ag        14.6177721362       13.5062747567        7.1126631079
 Ag        17.5422301672       13.5050272377        7.1126613183
 Ag        20.4664424247       13.5060766848        7.1125276829
 Ag        23.3905611889       13.5046975049        7.1139310361
 Ag        -0.0046103887        1.6869945136        9.4109375901
 Ag         2.9203498230        1.6867185100        9.4103700152
 Ag         5.8452908575        1.6929676241        9.4054721538
 Ag         8.7668034812        1.6868029991        9.4025818308
 Ag        11.6921348484        1.6917641872        9.4033933082
 Ag        14.6154997384        1.6868919058        9.4116171456
 Ag         1.4582592367        4.2185284276        9.4087884673
 Ag         4.3830356246        4.2164042548        9.4014607786
 Ag         7.3387621462        4.2382031504        9.4514340417
 Ag        10.1990252190        4.2381199644        9.4500655023
 Ag        13.1503552082        4.2167123346        9.4027530414
 Ag        16.0762407802        4.2191656629        9.4096156745
 Ag         2.9212183923        6.7505936216        9.4102145885
 Ag         5.8446208920        6.7532901566        9.4028484846
 Ag         8.7674293948        6.7151935129        9.4504836206
 Ag        11.6937964496        6.7528878808        9.4006786312
 Ag        14.6165379922        6.7506789702        9.4099651208
 Ag        17.5414364464        6.7509737831        9.4096802242
 Ag         4.3831159568        9.2845638318        9.4102893154
 Ag         7.3102448036        9.2802826854        9.4065602308
 Ag        10.2263896746        9.2824020142        9.4021326085
 Ag        13.1538750490        9.2844590859        9.4098916203
 Ag        16.0782013701        9.2839722544        9.4114962022
 Ag        19.0030527414        9.2837757531        9.4115186685
 Ag         5.8451375165       11.8138444236        9.4102611222
 Ag         8.7683303414       11.8148514991        9.4117105668
 Ag        11.6917773286       11.8154774727        9.4096151787
 Ag        14.6158130214       11.8175874677        9.4096977698
 Ag        17.5401143631       11.8172664127        9.4114412015
 Ag        20.4647764670       11.8166375413        9.4094990895
 Ag         7.3051652818       14.3476579054        9.4112399528
 Ag        10.2306056610       14.3480993272        9.4111062848
 Ag        13.1555150302       14.3513171061        9.4097958252
 Ag        16.0781770744       14.3500904901        9.4104602881
 Ag        19.0031139186       14.3502283557        9.4103628695
 Ag        21.9253982318       14.3498556472        9.4100958553
 Ag        -0.0058390441       -0.0022380959       11.7561345925
 Ag         2.9198314620        0.0004147265       11.7543625137
 Ag         5.8439019043        0.0017987991       11.7551229220
 Ag         8.7667637077        0.0040412903       11.7563321360
 Ag        11.6906205430        0.0011153865       11.7543703817
 Ag        14.6135598762        0.0004335483       11.7545082634
 Ag         1.4584444110        2.5301775906       11.7539175323
 Ag         4.3875074893        2.5345028605       11.7529998028
 Ag         7.3112390049        2.5320056990       11.7339406866
 Ag        10.2239304652        2.5320091355       11.7283218481
 Ag        13.1435275603        2.5360121912       11.7546432753
 Ag        16.0737889196        2.5304331187       11.7541404421
 Ag         2.9183301006        5.0622283148       11.7539805005
 Ag         5.8353045602        5.0668274938       11.7195579159
 Cu         8.7143416646        5.0622610172       11.7508709215
 Ag        11.6902171286        5.0682501431       11.7268765896
 Ag        14.6139032640        5.0624292443       11.7542554945
 Ag        17.5388651096        5.0614683201       11.7538426066
 Ag         4.3839920608        7.5938417066       11.7557799869
 Ag         7.3053476665        7.5860000497       11.7377121231
 Ag        10.2341469515        7.5938249020       11.7252979323
 Ag        13.1494342609        7.5936573175       11.7558581161
 Ag        16.0760645180        7.5945753686       11.7534644034
 Ag        19.0022320619        7.5946365037       11.7537676632
 Ag         5.8455958400       10.1240029235       11.7550276473
 Ag         8.7670867897       10.1167557883       11.7550379818
 Ag        11.6901913336       10.1273454329       11.7541580238
 Ag        14.6140074416       10.1279123029       11.7535309322
 Ag        17.5395741023       10.1283278459       11.7577714991
 Ag        20.4653055112       10.1276902219       11.7539907414
 Ag         7.3062570902       12.6567661278       11.7544441160
 Ag        10.2275830760       12.6574573390       11.7544822004
 Ag        13.1520953379       12.6617536133       11.7538433969
 Ag        16.0772117771       12.6625794701       11.7536447428
 Ag        19.0019735293       12.6623526434       11.7537798494
 Ag        21.9269312395       12.6603499190       11.7543240406
  N         8.9012020153        5.0805566966       13.8783997792
  C         7.6891374337        4.9184536599       14.7187613850
  H         9.5807920420        4.3457090706       14.0970550792
  H         6.9812915129        5.7214870930       14.4755016004
  H         7.9122069631        4.9428377372       15.7934246430
  H         7.2095341403        3.9636356124       14.4675857426
  H         9.3666052330        5.9654464140       14.1018854682
