# Supplementary material for: Single Atom Alloys Segregation in the Presence of Ligands
Source: J Phys Chem C Nanomater Interfaces. 2023 Nov 13;127(46):22790–8. doi: 10.1021/acs.jpcc.3c05827 (PMC10683009; doi:10.1021/acs.jpcc.3c05827)
Supplement: Supplementary file 2 — jp3c05827_si_002.zip [file jp3c05827_si_002.zip › xyz/RNH2/111/ag/ag111aunh2.txt]

     223

 Ag         1.4620600000        0.8441200000        0.0000000000
 Ag         4.3861800000        0.8441200000        0.0000000000
 Ag         7.3103100000        0.8441200000        0.0000000000
 Ag        10.2344300000        0.8441200000        0.0000000000
 Ag        13.1585500000        0.8441200000        0.0000000000
 Ag        16.0826700000        0.8441200000        0.0000000000
 Ag         2.9241200000        3.3764900000        0.0000000000
 Ag         5.8482400000        3.3764900000        0.0000000000
 Ag         8.7723700000        3.3764900000        0.0000000000
 Ag        11.6964900000        3.3764900000        0.0000000000
 Ag        14.6206100000        3.3764900000        0.0000000000
 Ag        17.5447300000        3.3764900000        0.0000000000
 Ag         4.3861800000        5.9088500000        0.0000000000
 Ag         7.3103100000        5.9088500000        0.0000000000
 Ag        10.2344300000        5.9088500000        0.0000000000
 Ag        13.1585500000        5.9088500000        0.0000000000
 Ag        16.0826700000        5.9088500000        0.0000000000
 Ag        19.0067900000        5.9088500000        0.0000000000
 Ag         5.8482400000        8.4412100000        0.0000000000
 Ag         8.7723700000        8.4412100000        0.0000000000
 Ag        11.6964900000        8.4412100000        0.0000000000
 Ag        14.6206100000        8.4412100000        0.0000000000
 Ag        17.5447300000        8.4412100000        0.0000000000
 Ag        20.4688600000        8.4412100000        0.0000000000
 Ag         7.3103100000       10.9735800000        0.0000000000
 Ag        10.2344300000       10.9735800000        0.0000000000
 Ag        13.1585500000       10.9735800000        0.0000000000
 Ag        16.0826700000       10.9735800000        0.0000000000
 Ag        19.0067900000       10.9735800000        0.0000000000
 Ag        21.9309200000       10.9735800000        0.0000000000
 Ag         8.7723700000       13.5059400000        0.0000000000
 Ag        11.6964900000       13.5059400000        0.0000000000
 Ag        14.6206100000       13.5059400000        0.0000000000
 Ag        17.5447300000       13.5059400000        0.0000000000
 Ag        20.4688600000       13.5059400000        0.0000000000
 Ag        23.3929800000       13.5059400000        0.0000000000
 Ag         0.0000000000        1.6882400000        2.3875400000
 Ag         2.9241200000        1.6882400000        2.3875400000
 Ag         5.8482400000        1.6882400000        2.3875400000
 Ag         8.7723700000        1.6882400000        2.3875400000
 Ag        11.6964900000        1.6882400000        2.3875400000
 Ag        14.6206100000        1.6882400000        2.3875400000
 Ag         1.4620600000        4.2206100000        2.3875400000
 Ag         4.3861800000        4.2206100000        2.3875400000
 Ag         7.3103100000        4.2206100000        2.3875400000
 Ag        10.2344300000        4.2206100000        2.3875400000
 Ag        13.1585500000        4.2206100000        2.3875400000
 Ag        16.0826700000        4.2206100000        2.3875400000
 Ag         2.9241200000        6.7529700000        2.3875400000
 Ag         5.8482400000        6.7529700000        2.3875400000
 Ag         8.7723700000        6.7529700000        2.3875400000
 Ag        11.6964900000        6.7529700000        2.3875400000
 Ag        14.6206100000        6.7529700000        2.3875400000
 Ag        17.5447300000        6.7529700000        2.3875400000
 Ag         4.3861800000        9.2853400000        2.3875400000
 Ag         7.3103100000        9.2853400000        2.3875400000
 Ag        10.2344300000        9.2853400000        2.3875400000
 Ag        13.1585500000        9.2853400000        2.3875400000
 Ag        16.0826700000        9.2853400000        2.3875400000
 Ag        19.0067900000        9.2853400000        2.3875400000
 Ag         5.8482400000       11.8177000000        2.3875400000
 Ag         8.7723700000       11.8177000000        2.3875400000
 Ag        11.6964900000       11.8177000000        2.3875400000
 Ag        14.6206100000       11.8177000000        2.3875400000
 Ag        17.5447300000       11.8177000000        2.3875400000
 Ag        20.4688600000       11.8177000000        2.3875400000
 Ag         7.3103100000       14.3500600000        2.3875400000
 Ag        10.2344300000       14.3500600000        2.3875400000
 Ag        13.1585500000       14.3500600000        2.3875400000
 Ag        16.0826700000       14.3500600000        2.3875400000
 Ag        19.0067900000       14.3500600000        2.3875400000
 Ag        21.9309200000       14.3500600000        2.3875400000
 Ag         0.0000000000        0.0000000000        4.7750700000
 Ag         2.9241200000        0.0000000000        4.7750700000
 Ag         5.8482400000        0.0000000000        4.7750700000
 Ag         8.7723700000        0.0000000000        4.7750700000
 Ag        11.6964900000        0.0000000000        4.7750700000
 Ag        14.6206100000        0.0000000000        4.7750700000
 Ag         1.4620600000        2.5323600000        4.7750700000
 Ag         4.3861800000        2.5323600000        4.7750700000
 Ag         7.3103100000        2.5323600000        4.7750700000
 Ag        10.2344300000        2.5323600000        4.7750700000
 Ag        13.1585500000        2.5323600000        4.7750700000
 Ag        16.0826700000        2.5323600000        4.7750700000
 Ag         2.9241200000        5.0647300000        4.7750700000
 Ag         5.8482400000        5.0647300000        4.7750700000
 Ag         8.7723700000        5.0647300000        4.7750700000
 Ag        11.6964900000        5.0647300000        4.7750700000
 Ag        14.6206100000        5.0647300000        4.7750700000
 Ag        17.5447300000        5.0647300000        4.7750700000
 Ag         4.3861800000        7.5970900000        4.7750700000
 Ag         7.3103100000        7.5970900000        4.7750700000
 Ag        10.2344300000        7.5970900000        4.7750700000
 Ag        13.1585500000        7.5970900000        4.7750700000
 Ag        16.0826700000        7.5970900000        4.7750700000
 Ag        19.0067900000        7.5970900000        4.7750700000
 Ag         5.8482400000       10.1294600000        4.7750700000
 Ag         8.7723700000       10.1294600000        4.7750700000
 Ag        11.6964900000       10.1294600000        4.7750700000
 Ag        14.6206100000       10.1294600000        4.7750700000
 Ag        17.5447300000       10.1294600000        4.7750700000
 Ag        20.4688600000       10.1294600000        4.7750700000
 Ag         7.3103100000       12.6618200000        4.7750700000
 Ag        10.2344300000       12.6618200000        4.7750700000
 Ag        13.1585500000       12.6618200000        4.7750700000
 Ag        16.0826700000       12.6618200000        4.7750700000
 Ag        19.0067900000       12.6618200000        4.7750700000
 Ag        21.9309200000       12.6618200000        4.7750700000
 Ag         1.4636808323        0.8436171641        7.1114703754
 Ag         4.3893236124        0.8462731488        7.1114001325
 Ag         7.3107860514        0.8442921751        7.1114142387
 Ag        10.2364456445        0.8440427165        7.1111522113
 Ag        13.1584870942        0.8455328754        7.1111603848
 Ag        16.0835863511        0.8435134659        7.1115667448
 Ag         2.9282815650        3.3762551151        7.1110822081
 Ag         5.8596793573        3.3818584469        7.1200135375
 Ag         8.7735199470        3.3782355049        7.1119259616
 Ag        11.6888697165        3.3811287425        7.1189059768
 Ag        14.6190674073        3.3761765389        7.1113018160
 Ag        17.5458997207        3.3743382424        7.1114895571
 Ag         4.3880878826        5.9077592448        7.1114231592
 Ag         7.3136688549        5.9070714269        7.1126465036
 Ag        10.2338082689        5.9075236659        7.1121828313
 Ag        13.1595464258        5.9075720523        7.1115434090
 Ag        16.0838279045        5.9078459384        7.1117424443
 Ag        19.0086879358        5.9078790486        7.1118418617
 Ag         5.8505568269        8.4409050556        7.1117250268
 Ag         8.7734144032        8.4288139228        7.1209658484
 Ag        11.6966691697        8.4407160387        7.1117239089
 Ag        14.6216410235        8.4405977256        7.1126532350
 Ag        17.5458230782        8.4402451375        7.1128825041
 Ag        20.4701224662        8.4406061128        7.1127461496
 Ag         7.3128318363       10.9694011413        7.1118167011
 Ag        10.2343392502       10.9696201672        7.1115525015
 Ag        13.1590081286       10.9730626003        7.1117036671
 Ag        16.0832274482       10.9733823567        7.1129355896
 Ag        19.0081704172       10.9732172225        7.1129364752
 Ag        21.9327256146       10.9728907702        7.1117898489
 Ag         8.7736627210       13.5042377762        7.1117201418
 Ag        11.6963412922       13.5060778955        7.1116782452
 Ag        14.6213338252       13.5059989528        7.1117047991
 Ag        17.5458159146       13.5055832941        7.1126302511
 Ag        20.4703597869       13.5057015852        7.1116805688
 Ag        23.3955716519       13.5056023221        7.1117440834
 Ag         0.0021032235        1.6863148019        9.4082198661
 Ag         2.9245628644        1.6862458937        9.4088772304
 Ag         5.8498032714        1.6899371565        9.4079072012
 Ag         8.7747007440        1.6790844243        9.4053322014
 Ag        11.7000328207        1.6888861729        9.4070627139
 Ag        14.6244592703        1.6860688529        9.4091742396
 Ag         1.4645110408        4.2186357262        9.4078149523
 Ag         4.3893449975        4.2176448858        9.4066268142
 Ag         7.3242957051        4.2252140411        9.4251740403
 Ag        10.2279666973        4.2247585645        9.4213957857
 Ag        13.1596371647        4.2178014553        9.4077041973
 Ag        16.0841349019        4.2187045290        9.4080300357
 Ag         2.9249487248        6.7516675901        9.4093371344
 Ag         5.8442108623        6.7570775386        9.4063090409
 Ag         8.7747514988        6.7383771024        9.4255686280
 Ag        11.7050336470        6.7556956516        9.4066616513
 Ag        14.6245191421        6.7517416097        9.4091370643
 Ag        17.5471086040        6.7507173164        9.4084602341
 Ag         4.3873163704        9.2860537827        9.4093506217
 Ag         7.3147480714        9.2820439724        9.4099219075
 Ag        10.2341667282        9.2826729725        9.4089029507
 Ag        13.1611212173        9.2859969227        9.4091118978
 Ag        16.0848514782        9.2846813130        9.4097806301
 Ag        19.0085495127        9.2845419344        9.4099297323
 Ag         5.8516970089       11.8157600624        9.4083891776
 Ag         8.7743504538       11.8174123365        9.4095270234
 Ag        11.6969794473       11.8163188852        9.4081471823
 Ag        14.6210182127       11.8176482237        9.4083427848
 Ag        17.5464300672       11.8165475416        9.4097615075
 Ag        20.4719692935       11.8172064850        9.4084053635
 Ag         7.3130484427       14.3488900265        9.4082203413
 Ag        10.2356869534       14.3491276162        9.4083269037
 Ag        13.1599820110       14.3503760586        9.4081097298
 Ag        16.0834603251       14.3478721962        9.4091472395
 Ag        19.0098524139       14.3474663876        9.4090392590
 Ag        21.9334962397       14.3495109005        9.4081819202
 Ag         0.0024497499       -0.0015015720       11.7528421726
 Ag         2.9262769415       -0.0003740943       11.7534256726
 Ag         5.8509369570       -0.0013368579       11.7567247123
 Ag         8.7749033400       -0.0058467495       11.7547902098
 Ag        11.6988510692       -0.0019756745       11.7562976813
 Ag        14.6234876650       -0.0008670230       11.7533579983
 Ag         1.4653443454        2.5304621054       11.7532499761
 Ag         4.3864664392        2.5294765019       11.7536580435
 Ag         7.3069063733        2.5148717067       11.7510368411
 Ag        10.2435831707        2.5148677301       11.7491207574
 Ag        13.1635631621        2.5292503785       11.7537728660
 Ag        16.0846978406        2.5303387679       11.7533074869
 Ag         2.9263475778        5.0637166725       11.7562566864
 Ag         5.8320018878        5.0651263913       11.7444663634
 Au         8.7760933524        5.0630714038       11.7914403147
 Ag        11.7168386997        5.0648097867       11.7511115320
 Ag        14.6240306695        5.0638596885       11.7563281477
 Ag        17.5475541319        5.0625123426       11.7524163357
 Ag         4.3852688293        7.5977824134       11.7552973694
 Ag         7.3042375522        7.6049639154       11.7571664051
 Ag        10.2466452092        7.6072940453       11.7542855481
 Ag        13.1651102134        7.5981770144       11.7543224712
 Ag        16.0858073267        7.5960761406       11.7531477096
 Ag        19.0091174281        7.5959145083       11.7533131119
 Ag         5.8509316645       10.1263395468       11.7567885117
 Ag         8.7749902996       10.1300855515       11.7543330178
 Ag        11.6991305907       10.1275253364       11.7566456896
 Ag        14.6232846214       10.1287856745       11.7532331947
 Ag        17.5472365981       10.1282909013       11.7545379941
 Ag        20.4712406091       10.1282890464       11.7535923419
 Ag         7.3136015477       12.6596332834       11.7535507578
 Ag        10.2358998699       12.6601025558       11.7536918241
 Ag        13.1598416484       12.6610701715       11.7522856031
 Ag        16.0848219965       12.6603063621       11.7529699304
 Ag        19.0094271648       12.6599440666       11.7531801031
 Ag        21.9345117866       12.6603544149       11.7524982892
  N         8.8596702131        5.0019650661       14.2957766853
  C         7.5678051645        4.8329218261       14.9867933782
  H         9.5019871100        4.2376760552       14.5119301745
  H         6.9023364382        5.6583870044       14.7013915498
  H         7.6561371610        4.8051252176       16.0820897974
  H         7.1005101551        3.9009545432       14.6413550429
  H         9.3201442791        5.8716883448       14.5689526004
