# Supplementary material for: Single Atom Alloys Segregation in the Presence of Ligands
Source: J Phys Chem C Nanomater Interfaces. 2023 Nov 13;127(46):22790–8. doi: 10.1021/acs.jpcc.3c05827 (PMC10683009; doi:10.1021/acs.jpcc.3c05827)
Supplement: Supplementary file 2 — jp3c05827_si_002.zip [file jp3c05827_si_002.zip › xyz/RNH2/111/ag/ag111ninh2.txt]

223 

 Ag         1.4620600000        0.8441200000        0.0000000000
 Ag         4.3861800000        0.8441200000        0.0000000000
 Ag         7.3103100000        0.8441200000        0.0000000000
 Ag        10.2344300000        0.8441200000        0.0000000000
 Ag        13.1585500000        0.8441200000        0.0000000000
 Ag        16.0826700000        0.8441200000        0.0000000000
 Ag         2.9241200000        3.3764900000        0.0000000000
 Ag         5.8482400000        3.3764900000        0.0000000000
 Ag         8.7723700000        3.3764900000        0.0000000000
 Ag        11.6964900000        3.3764900000        0.0000000000
 Ag        14.6206100000        3.3764900000        0.0000000000
 Ag        17.5447300000        3.3764900000        0.0000000000
 Ag         4.3861800000        5.9088500000        0.0000000000
 Ag         7.3103100000        5.9088500000        0.0000000000
 Ag        10.2344300000        5.9088500000        0.0000000000
 Ag        13.1585500000        5.9088500000        0.0000000000
 Ag        16.0826700000        5.9088500000        0.0000000000
 Ag        19.0067900000        5.9088500000        0.0000000000
 Ag         5.8482400000        8.4412100000        0.0000000000
 Ag         8.7723700000        8.4412100000        0.0000000000
 Ag        11.6964900000        8.4412100000        0.0000000000
 Ag        14.6206100000        8.4412100000        0.0000000000
 Ag        17.5447300000        8.4412100000        0.0000000000
 Ag        20.4688600000        8.4412100000        0.0000000000
 Ag         7.3103100000       10.9735800000        0.0000000000
 Ag        10.2344300000       10.9735800000        0.0000000000
 Ag        13.1585500000       10.9735800000        0.0000000000
 Ag        16.0826700000       10.9735800000        0.0000000000
 Ag        19.0067900000       10.9735800000        0.0000000000
 Ag        21.9309200000       10.9735800000        0.0000000000
 Ag         8.7723700000       13.5059400000        0.0000000000
 Ag        11.6964900000       13.5059400000        0.0000000000
 Ag        14.6206100000       13.5059400000        0.0000000000
 Ag        17.5447300000       13.5059400000        0.0000000000
 Ag        20.4688600000       13.5059400000        0.0000000000
 Ag        23.3929800000       13.5059400000        0.0000000000
 Ag         0.0000000000        1.6882400000        2.3875400000
 Ag         2.9241200000        1.6882400000        2.3875400000
 Ag         5.8482400000        1.6882400000        2.3875400000
 Ag         8.7723700000        1.6882400000        2.3875400000
 Ag        11.6964900000        1.6882400000        2.3875400000
 Ag        14.6206100000        1.6882400000        2.3875400000
 Ag         1.4620600000        4.2206100000        2.3875400000
 Ag         4.3861800000        4.2206100000        2.3875400000
 Ag         7.3103100000        4.2206100000        2.3875400000
 Ag        10.2344300000        4.2206100000        2.3875400000
 Ag        13.1585500000        4.2206100000        2.3875400000
 Ag        16.0826700000        4.2206100000        2.3875400000
 Ag         2.9241200000        6.7529700000        2.3875400000
 Ag         5.8482400000        6.7529700000        2.3875400000
 Ag         8.7723700000        6.7529700000        2.3875400000
 Ag        11.6964900000        6.7529700000        2.3875400000
 Ag        14.6206100000        6.7529700000        2.3875400000
 Ag        17.5447300000        6.7529700000        2.3875400000
 Ag         4.3861800000        9.2853400000        2.3875400000
 Ag         7.3103100000        9.2853400000        2.3875400000
 Ag        10.2344300000        9.2853400000        2.3875400000
 Ag        13.1585500000        9.2853400000        2.3875400000
 Ag        16.0826700000        9.2853400000        2.3875400000
 Ag        19.0067900000        9.2853400000        2.3875400000
 Ag         5.8482400000       11.8177000000        2.3875400000
 Ag         8.7723700000       11.8177000000        2.3875400000
 Ag        11.6964900000       11.8177000000        2.3875400000
 Ag        14.6206100000       11.8177000000        2.3875400000
 Ag        17.5447300000       11.8177000000        2.3875400000
 Ag        20.4688600000       11.8177000000        2.3875400000
 Ag         7.3103100000       14.3500600000        2.3875400000
 Ag        10.2344300000       14.3500600000        2.3875400000
 Ag        13.1585500000       14.3500600000        2.3875400000
 Ag        16.0826700000       14.3500600000        2.3875400000
 Ag        19.0067900000       14.3500600000        2.3875400000
 Ag        21.9309200000       14.3500600000        2.3875400000
 Ag         0.0000000000        0.0000000000        4.7750700000
 Ag         2.9241200000        0.0000000000        4.7750700000
 Ag         5.8482400000        0.0000000000        4.7750700000
 Ag         8.7723700000        0.0000000000        4.7750700000
 Ag        11.6964900000        0.0000000000        4.7750700000
 Ag        14.6206100000        0.0000000000        4.7750700000
 Ag         1.4620600000        2.5323600000        4.7750700000
 Ag         4.3861800000        2.5323600000        4.7750700000
 Ag         7.3103100000        2.5323600000        4.7750700000
 Ag        10.2344300000        2.5323600000        4.7750700000
 Ag        13.1585500000        2.5323600000        4.7750700000
 Ag        16.0826700000        2.5323600000        4.7750700000
 Ag         2.9241200000        5.0647300000        4.7750700000
 Ag         5.8482400000        5.0647300000        4.7750700000
 Ag         8.7723700000        5.0647300000        4.7750700000
 Ag        11.6964900000        5.0647300000        4.7750700000
 Ag        14.6206100000        5.0647300000        4.7750700000
 Ag        17.5447300000        5.0647300000        4.7750700000
 Ag         4.3861800000        7.5970900000        4.7750700000
 Ag         7.3103100000        7.5970900000        4.7750700000
 Ag        10.2344300000        7.5970900000        4.7750700000
 Ag        13.1585500000        7.5970900000        4.7750700000
 Ag        16.0826700000        7.5970900000        4.7750700000
 Ag        19.0067900000        7.5970900000        4.7750700000
 Ag         5.8482400000       10.1294600000        4.7750700000
 Ag         8.7723700000       10.1294600000        4.7750700000
 Ag        11.6964900000       10.1294600000        4.7750700000
 Ag        14.6206100000       10.1294600000        4.7750700000
 Ag        17.5447300000       10.1294600000        4.7750700000
 Ag        20.4688600000       10.1294600000        4.7750700000
 Ag         7.3103100000       12.6618200000        4.7750700000
 Ag        10.2344300000       12.6618200000        4.7750700000
 Ag        13.1585500000       12.6618200000        4.7750700000
 Ag        16.0826700000       12.6618200000        4.7750700000
 Ag        19.0067900000       12.6618200000        4.7750700000
 Ag        21.9309200000       12.6618200000        4.7750700000
 Ag         1.4607561094        0.8424044034        7.1110648532
 Ag         4.3878765798        0.8463587386        7.1118617352
 Ag         7.3097093287        0.8448577402        7.1136323492
 Ag        10.2313476414        0.8448560542        7.1133790559
 Ag        13.1539267452        0.8459325222        7.1116990020
 Ag        16.0803277922        0.8424777499        7.1110242633
 Ag         2.9267016062        3.3751720474        7.1106820701
 Ag         5.8604010520        3.3825537722        7.1256395033
 Ag         8.7699531411        3.3785006193        7.1173769448
 Ag        11.6821570263        3.3823888491        7.1248380300
 Ag        14.6138474034        3.3759823579        7.1119592755
 Ag        17.5426304554        3.3733586093        7.1125021387
 Ag         4.3881572074        5.9074644244        7.1135533809
 Ag         7.3119489012        5.9047018130        7.1178054069
 Ag        10.2294803488        5.9060139003        7.1176250168
 Ag        13.1543559408        5.9075769914        7.1137389259
 Ag        16.0799631399        5.9064336496        7.1102952728
 Ag        19.0069706236        5.9064855279        7.1103051617
 Ag         5.8488348759        8.4371711406        7.1142107128
 Ag         8.7709105441        8.4238164245        7.1265929706
 Ag        11.6938531380        8.4372881549        7.1138590611
 Ag        14.6183239703        8.4390215877        7.1119626648
 Ag        17.5437154060        8.4393890456        7.1118741942
 Ag        20.4686978969        8.4390161506        7.1119155323
 Ag         7.3109239891       10.9660977059        7.1125996256
 Ag        10.2317686907       10.9670219957        7.1120326419
 Ag        13.1560476080       10.9711579820        7.1102356265
 Ag        16.0815420688       10.9719754951        7.1119128521
 Ag        19.0059153193       10.9720666001        7.1119137729
 Ag        21.9311815996       10.9711629861        7.1103028087
 Ag         8.7710296493       13.5028595405        7.1113747567
 Ag        11.6943100436       13.5048798150        7.1128008868
 Ag        14.6192521125       13.5056425582        7.1103258037
 Ag        17.5432050296       13.5055423735        7.1119391824
 Ag        20.4675676821       13.5060331609        7.1101690636
 Ag        23.3930309239       13.5043505787        7.1128121707
 Ag        -0.0030671335        1.6826087351        9.4085148226
 Ag         2.9206931480        1.6844482151        9.4090089551
 Ag         5.8454116115        1.6907269304        9.4105950845
 Ag         8.7690566174        1.6850202633        9.4133435429
 Ag        11.6946061121        1.6902868992        9.4097418245
 Ag        14.6179796225        1.6854417225        9.4093090241
 Ag         1.4589101527        4.2147241829        9.4076878769
 Ag         4.3847459807        4.2135989636        9.4068955216
 Ag         7.3384680614        4.2343103678        9.4589215943
 Ag        10.2023598681        4.2337891723        9.4531764877
 Ag        13.1502487765        4.2151511124        9.4109586078
 Ag        16.0786222988        4.2155279794        9.4083230421
 Ag         2.9221376194        6.7499034973        9.4101545847
 Ag         5.8467357945        6.7512835399        9.4142809593
 Ag         8.7685339762        6.7136134310        9.4581281325
 Ag        11.6926892666        6.7495379137        9.4142489816
 Ag        14.6173306231        6.7498383449        9.4102384750
 Ag        17.5423065727        6.7461288969        9.4071639208
 Ag         4.3845708765        9.2828839671        9.4104315925
 Ag         7.3131093609        9.2777917832        9.4134976021
 Ag        10.2271753536        9.2784716856        9.4111801526
 Ag        13.1558943173        9.2819668608        9.4101598948
 Ag        16.0814268310        9.2827857605        9.4072837523
 Ag        19.0042327468        9.2830142921        9.4072247404
 Ag         5.8497886001       11.8144207259        9.4089405420
 Ag         8.7707183888       11.8134959590        9.4100116401
 Ag        11.6922075189       11.8148193420        9.4084661442
 Ag        14.6152175344       11.8166147717        9.4071415299
 Ag        17.5427430471       11.8141923388        9.4072224274
 Ag        20.4707792764       11.8171779226        9.4071865357
 Ag         7.3105607344       14.3478672606        9.4086263368
 Ag        10.2301824637       14.3475492723        9.4086846903
 Ag        13.1546549578       14.3490797585        9.4084798963
 Ag        16.0801675160       14.3474070269        9.4102705369
 Ag        19.0051266098       14.3477018964        9.4102044760
 Ag        21.9311423815       14.3486918519        9.4083195100
 Ag        -0.0024244757       -0.0040487498       11.7532581745
 Ag         2.9202530881       -0.0041932777       11.7554028920
 Ag         5.8414637796       -0.0104056507       11.7586098427
 Ag         8.7697270992       -0.0096757158       11.7615606243
 Ag        11.6981462114       -0.0098966039       11.7576814395
 Ag        14.6196788643       -0.0036520168       11.7551316973
 Ag         1.4579601302        2.5274451850       11.7550646691
 Ag         4.3797713769        2.5262162773       11.7611031195
 Ag         7.2967433171        2.5002007139       11.7574707761
 Ag        10.2409801332        2.5011131314       11.7538097146
 Ag        13.1572788133        2.5272475730       11.7620473726
 Ag        16.0796691680        2.5278580695       11.7550311030
 Ag         2.9105019938        5.0607390840       11.7573755938
 Ag         5.8083218889        5.0640419596       11.7425375444
 Ni         8.7542309367        5.0468710012       11.9673811801
 Ag        11.7145589324        5.0638488707       11.7575178283
 Ag        14.6218820636        5.0607397109       11.7577323997
 Ag        17.5398272410        5.0609369147       11.7516625823
 Ag         4.3787171502        7.5963246096       11.7617654990
 Ag         7.2928171127        7.6069523976       11.7642229108
 Ag        10.2455613550        7.6103666343       11.7577651479
 Ag        13.1580891966        7.5948861856       11.7610290270
 Ag        16.0797223408        7.5938427506       11.7520331367
 Ag        19.0024183332        7.5942946828       11.7521443144
 Ag         5.8434976274       10.1296631072       11.7589321019
 Ag         8.7697431450       10.1265086007       11.7631922264
 Ag        11.6961042326       10.1300082089       11.7580400479
 Ag        14.6184351039       10.1257089429       11.7521495876
 Ag        17.5421663142       10.1258389706       11.7526513225
 Ag        20.4658522370       10.1265039882       11.7525892152
 Ag         7.3090528936       12.6581452952       11.7556107341
 Ag        10.2315221104       12.6581725773       11.7556594229
 Ag        13.1557037107       12.6572687060       11.7515703460
 Ag        16.0802163551       12.6567105811       11.7520904100
 Ag        19.0049316264       12.6569560829       11.7523217999
 Ag        21.9296964085       12.6578113235       11.7518797851
  N         8.8577788976        5.0356022063       14.0262921159
  C         7.6119432791        4.8675040886       14.8203010299
  H         9.5208259217        4.2909278633       14.2595196471
  H         6.9199607828        5.6796493918       14.5669150434
  H         7.8047771929        4.8716541753       15.9012076863
  H         7.1364423629        3.9213059675       14.5352377776
  H         9.3181339178        5.9131992078       14.2837367242
