# Supplementary material for: Single Atom Alloys Segregation in the Presence of Ligands
Source: J Phys Chem C Nanomater Interfaces. 2023 Nov 13;127(46):22790–8. doi: 10.1021/acs.jpcc.3c05827 (PMC10683009; doi:10.1021/acs.jpcc.3c05827)
Supplement: Supplementary file 2 — jp3c05827_si_002.zip [file jp3c05827_si_002.zip › xyz/RNH2/111/au/au111ninh2.txt]

     223

 Au         7.4158200000       12.8445900000        0.0000000000
 Au        19.2810800000       12.8445900000        0.0000000000
 Au        11.8650800000       10.2756100000        0.0000000000
 Au        16.3146800000        7.7066300000        0.0000000000
 Au        17.7978800000       10.2756100000        0.0000000000
 Au         2.9660600000        0.0000000000        0.0000000000
 Au        11.8652500000        0.0000000000        0.0000000000
 Au        20.7642800000       10.2756100000        0.0000000000
 Au         8.8988500000        0.0000000000        0.0000000000
 Au        14.8314800000        5.1376600000        0.0000000000
 Au        13.3482800000       12.8445900000        0.0000000000
 Au         2.9662300000        5.1376600000        0.0000000000
 Au        14.8316500000        0.0000000000        0.0000000000
 Au         5.9326300000       10.2756100000        0.0000000000
 Au        13.3482800000        7.7066300000        0.0000000000
 Au        17.7978800000        5.1376600000        0.0000000000
 Au         1.4830300000        2.5686800000        0.0000000000
 Au        19.2810800000        7.7066300000        0.0000000000
 Au        16.3146800000       12.8445900000        0.0000000000
 Au        14.8314800000       10.2756100000        0.0000000000
 Au        16.3146800000        2.5686800000        0.0000000000
 Au        10.3818800000       12.8445900000        0.0000000000
 Au         5.9324600000        0.0000000000        0.0000000000
 Au        22.2474700000       12.8445900000        0.0000000000
 Au         4.4494300000        7.7066300000        0.0000000000
 Au        11.8653400000        5.1378100000        0.0002100000
 Au         7.4157400000        2.5688300000        0.0002100000
 Au        13.3485400000        2.5688300000        0.0002100000
 Au         8.8989400000       10.2757600000        0.0002100000
 Au         5.9325400000        5.1378100000        0.0002100000
 Au         4.4493400000        2.5688300000        0.0002100000
 Au         8.8989400000        5.1378100000        0.0002100000
 Au         7.4157400000        7.7067800000        0.0002100000
 Au        10.3821400000        7.7067800000        0.0002100000
 Au        10.3821400000        2.5688300000        0.0002100000
 Au         0.7516200000        0.1564800000        0.0739800000
 Au         8.8989400000       11.9881100000        2.4218400000
 Au         2.9664000000        1.7126500000        2.4218400000
 Au        17.7978800000        1.7126500000        2.4218400000
 Au        10.3821400000       14.5570900000        2.4218400000
 Au        25.2136200000       14.5570900000        2.4218400000
 Au        14.8314800000        1.7126500000        2.4218400000
 Au        11.8653400000        1.7128000000        2.4220500000
 Au        16.3146800000        9.4192900000        2.4220500000
 Au        17.7978800000       11.9882600000        2.4220500000
 Au        13.3482800000       14.5572400000        2.4220500000
 Au         8.8989400000        1.7128000000        2.4220500000
 Au        14.8314800000        6.8503100000        2.4220500000
 Au        16.3146800000        4.2813300000        2.4220500000
 Au        11.8650800000       11.9882600000        2.4220500000
 Au         5.9325400000        1.7128000000        2.4220500000
 Au        17.7978800000        6.8503100000        2.4220500000
 Au        20.7642800000        6.8503100000        2.4220500000
 Au        16.3146800000       14.5572400000        2.4220500000
 Au        22.2474700000        9.4192800000        2.4220500000
 Au        20.7642800000       11.9882600000        2.4220500000
 Au        14.8314800000       11.9882600000        2.4220500000
 Au        11.8650800000        6.8503100000        2.4220500000
 Au         4.4496000000        4.2813300000        2.4220500000
 Au        22.2474700000       14.5572400000        2.4220500000
 Au        13.3482800000        9.4192800000        2.4220500000
 Au        13.3482800000        4.2813300000        2.4220500000
 Au        10.3818800000        9.4192800000        2.4220500000
 Au        23.7306700000       11.9882600000        2.4220500000
 Au        19.2810800000        9.4192900000        2.4220500000
 Au         5.9328000000        6.8503100000        2.4220500000
 Au         7.4159900000        9.4192800000        2.4220500000
 Au        19.2810800000        4.2813300000        2.4220500000
 Au        19.2810800000       14.5572400000        2.4220500000
 Au        10.3821400000        4.2814800000        2.4222600000
 Au         7.4157400000        4.2814800000        2.4222600000
 Au         8.8989400000        6.8504600000        2.4222600000
 Au        14.8314800000        3.4253000000        4.8439000000
 Au        10.3821400000       11.1317900000        4.8439000000
 Au        11.8653400000       13.7007600000        4.8439000000
 Au        17.7978800000        3.4253000000        4.8439000000
 Au         1.4832000000        0.8563300000        4.8439000000
 Au        13.3482800000        0.8563300000        4.8439000000
 Au        16.3146800000        0.8563300000        4.8439000000
 Au         2.9664000000        3.4253000000        4.8439000000
 Au         5.9328000000        3.4253000000        4.8439000000
 Au         8.8989400000       13.7007600000        4.8439000000
 Au         7.4157400000       11.1317900000        4.8439000000
 Au         4.4496000000        0.8563300000        4.8439000000
 Au        23.7304200000       13.7007600000        4.8439000000
 Au        11.8650800000        3.4253000000        4.8439000000
 Au         8.8989400000        8.5628100000        4.8439000000
 Au        13.3482800000       11.1319400000        4.8441100000
 Au        14.8314800000       13.7009100000        4.8441100000
 Au        17.7978800000       13.7009100000        4.8441100000
 Au        10.3821400000        0.8564700000        4.8441100000
 Au        20.7642700000        8.5629600000        4.8441100000
 Au        11.8650800000        8.5629600000        4.8441100000
 Au        19.2810800000       11.1319400000        4.8441100000
 Au        13.3482800000        5.9939800000        4.8441100000
 Au         4.4496000000        5.9939800000        4.8441100000
 Au        16.3146800000       11.1319400000        4.8441100000
 Au        20.7642800000       13.7009100000        4.8441100000
 Au         7.4157400000        0.8564700000        4.8441100000
 Au        19.2810800000        5.9939800000        4.8441100000
 Au         5.9328000000        8.5629600000        4.8441100000
 Au         8.8989400000        3.4254500000        4.8441100000
 Au        22.2474700000       11.1319400000        4.8441100000
 Au        14.8314800000        8.5629600000        4.8441100000
 Au        17.7978800000        8.5629600000        4.8441100000
 Au        16.3146800000        5.9939800000        4.8441100000
 Au         7.4159900000        5.9939800000        4.8441100000
 Au        10.3818800000        5.9939800000        4.8441100000
 Au         8.9020672789        5.1402167429        7.2007652638
 Au         5.9325493510        0.0005675152        7.1893643873
 Au         5.9348807081        5.1375741616        7.1888410697
 Au        10.3837399611        2.5961768008        7.2082573626
 Au         5.9374502553       10.2644137839        7.1856432308
 Au        11.8654978058       10.2728300028        7.1892697172
 Au        13.3502467447       12.8413518970        7.1881948347
 Au        10.3794894718        7.6972226869        7.2019232289
 Au        22.2473183604       12.8437984368        7.1895220522
 Au         7.4159726632       12.8456953088        7.1876045968
 Au        14.8324943670       -0.0000915510        7.1884184981
 Au         4.4515178917        2.5693708706        7.1888927247
 Au         2.9668155118       -0.0018525557        7.1892811453
 Au         7.4188181801        2.5702832651        7.1891970606
 Au         1.4827754049        2.5705592925        7.1875494386
 Au        13.3494696146        2.5681661165        7.1891382477
 Au        11.8580233926        0.0074241632        7.1857046975
 Au        11.8591384956        5.1393870994        7.1994463595
 Au         7.4447512285        7.6907377747        7.2099710251
 Au        10.3830400883       12.8403132181        7.1924845093
 Au        17.7962143240        5.1404693133        7.1891960014
 Au        14.8307402670        5.1390720359        7.1889777488
 Au         2.9678966267        5.1383946967        7.1894674682
 Au         0.0040896943        0.0013826766        7.1884945731
 Au        16.3125731131        2.5704133526        7.1922004630
 Au         8.8994259235       10.2755579347        7.1884953782
 Au         8.9014180800        0.0083202212        7.1877676257
 Au        14.8267496461       10.2646907448        7.1880181541
 Au        13.3204490010        7.6916801672        7.2101372572
 Au        16.3043682816        7.7089258685        7.1861790586
 Au        16.3159877160       12.8443491486        7.1899364139
 Au         4.4598618253        7.7061066081        7.1861247769
 Au        20.7648582759       10.2761734535        7.1886553997
 Au        19.2810153971       12.8452561316        7.1888745050
 Au        17.7942369847       10.2745924094        7.1888246378
 Au        19.2820630677        7.7074854787        7.1899629115
 Au         8.9030874951        1.7213998776        9.5135344765
 Au        11.8214457719        6.8234434884        9.5813317443
 Au         8.9403364652        6.8210226570        9.5918703163
 Au         7.4103199379        4.2752296157        9.5109754743
 Au        10.3790966924        4.3223651020        9.5788299668
 Au         5.9403553248        6.8509118918        9.5087225381
 Au        22.2531724437        9.4183031472        9.5092443081
 Au         5.9341159548        1.7099571074        9.5112442076
 Au         7.4195184582        9.4103773670        9.5079694708
 Au        19.2792773216        4.2878328526        9.5085501327
 Au        11.8614341264        1.7201609790        9.5106891884
 Au         2.9686293556        1.7129077896        9.5072700278
 Au        13.3529278146       14.5504830334        9.5097527663
 Au        13.3490519567        4.2830931730        9.5080004745
 Au        20.7686567581        6.8537969512        9.5086958424
 Au         8.9039667384       11.9829860004        9.5132823120
 Au        10.3869799564        9.4190139657        9.5069808692
 Au        16.3181157628       14.5584743337        9.5099262116
 Au        14.8343998318       11.9829299989        9.5077966799
 Au        10.3838279682       14.5618436154        9.5073272504
 Au        22.2439938483       14.5592741238        9.5055640199
 Au        25.2055890576       14.5512162677        9.5105103644
 Au        14.8315857232        1.7168898540        9.5138397103
 Au        17.7966275995        6.8526340890        9.5077378701
 Au         4.4496112995        4.2824236281        9.5116478421
 Au        23.7298185733       11.9853302116        9.5043175126
 Au        20.7638077093       11.9890801341        9.5115394563
 Au        19.2803011490       14.5640768632        9.5098887290
 Au        11.8641557691       11.9853946979        9.5138612864
 Au        16.3108821353        4.2815971199        9.5140228391
 Au        17.8047187489        1.7123012383        9.5080578856
 Au        13.3404662818        9.4093984580        9.5146830000
 Au        14.8224992775        6.8516157030        9.5099363917
 Au        17.7960040065       11.9852910862        9.5114008695
 Au        19.2771370481        9.4194037957        9.5099276009
 Au        16.3042817920        9.4128501435        9.5134568045
 Au        14.8165765041        8.5540251670       11.9281604156
 Ni        10.3477938099        5.9958724882       11.9837456293
 Au         4.4427078346        5.9955626672       11.9210879651
 Au        20.7616340210        8.5641100501       11.9183228838
 Au        13.3419514807        5.9809409271       11.9187380424
 Au         7.4176769442        0.8553997090       11.9205673770
 Au        17.7986272154       13.7005176250       11.9189622494
 Au         5.9378386136        8.5559859117       11.9226626848
 Au        11.8425088544        8.5491093238       11.9282449209
 Au         8.8895847300        3.4386606507       11.9271001207
 Au        10.3785601404        0.8666818932       11.9250956687
 Au         5.9263291428        3.4181359099       11.9315910565
 Au         8.9055933178        8.5786311265       11.9070978485
 Au        11.8704817547        3.4358607052       11.9185959314
 Au         7.4008720240        5.9800543955       11.9152734493
 Au        17.7955634193        3.4275367234       11.9177410765
 Au         7.4120341243       11.1372529889       11.9178033094
 Au        17.7932646666        8.5634069455       11.9204597518
 Au        19.2784729677       11.1304373121       11.9175707567
 Au        10.3869380059       11.1300189635       11.9329399525
 Au         4.4505204812        0.8503635610       11.9192226172
 Au        23.7267682783       13.7022591927       11.9130957518
 Au        11.8683036550       13.6959219095       11.9190052405
 Au        16.3102697891       11.1280391288       11.9202871790
 Au        16.3130139285        0.8585053297       11.9206455051
 Au         8.8996630773       13.7005574459       11.9180978851
 Au         1.4823457417        0.8546234542       11.9178612361
 Au        13.3459520025        0.8577310478       11.9200254738
 Au        14.8305937796        3.4283796614       11.9327585824
 Au        16.3107918025        5.9979532561       11.9209881709
 Au         2.9645986583        3.4253023993       11.9158577467
 Au        14.8348438210       13.6945181001       11.9175081925
 Au        22.2497209532       11.1301633263       11.9178081030
 Au        20.7639079494       13.7035415195       11.9182284939
 Au        19.2763456384        5.9968862504       11.9163432899
 Au        13.3466755454       11.1214586532       11.9208724032
  N        10.4620086695        5.9249785141       14.0246372843
  C         9.4545548079        6.6305473767       14.8601226421
  H        11.4010137932        6.2704681429       14.2471029007
  H         9.6512416548        6.5004659261       15.9329040784
  H         8.4573725424        6.2427903248       14.6168153481
  H         9.4710179793        7.6983799855       14.6079345313
  H        10.4676075870        4.9266148375       14.2565967807
