# Supplementary material for: Single Atom Alloys Segregation in the Presence of Ligands
Source: J Phys Chem C Nanomater Interfaces. 2023 Nov 13;127(46):22790–8. doi: 10.1021/acs.jpcc.3c05827 (PMC10683009; doi:10.1021/acs.jpcc.3c05827)
Supplement: Supplementary file 2 — jp3c05827_si_002.zip [file jp3c05827_si_002.zip › xyz/RNH2/111/au/au111nh2.txt]

     223

 Au         7.4158200000       12.8445900000        0.0000000000
 Au        19.2810800000       12.8445900000        0.0000000000
 Au        11.8650800000       10.2756100000        0.0000000000
 Au        16.3146800000        7.7066300000        0.0000000000
 Au        17.7978800000       10.2756100000        0.0000000000
 Au         2.9660600000        0.0000000000        0.0000000000
 Au        11.8652500000        0.0000000000        0.0000000000
 Au        20.7642800000       10.2756100000        0.0000000000
 Au         8.8988500000        0.0000000000        0.0000000000
 Au        14.8314800000        5.1376600000        0.0000000000
 Au        13.3482800000       12.8445900000        0.0000000000
 Au         2.9662300000        5.1376600000        0.0000000000
 Au        14.8316500000        0.0000000000        0.0000000000
 Au         5.9326300000       10.2756100000        0.0000000000
 Au        13.3482800000        7.7066300000        0.0000000000
 Au        17.7978800000        5.1376600000        0.0000000000
 Au         1.4830300000        2.5686800000        0.0000000000
 Au        19.2810800000        7.7066300000        0.0000000000
 Au        16.3146800000       12.8445900000        0.0000000000
 Au        14.8314800000       10.2756100000        0.0000000000
 Au        16.3146800000        2.5686800000        0.0000000000
 Au        10.3818800000       12.8445900000        0.0000000000
 Au         5.9324600000        0.0000000000        0.0000000000
 Au        22.2474700000       12.8445900000        0.0000000000
 Au         4.4494300000        7.7066300000        0.0000000000
 Au        11.8653400000        5.1378100000        0.0002100000
 Au         7.4157400000        2.5688300000        0.0002100000
 Au        13.3485400000        2.5688300000        0.0002100000
 Au         8.8989400000       10.2757600000        0.0002100000
 Au         5.9325400000        5.1378100000        0.0002100000
 Au         4.4493400000        2.5688300000        0.0002100000
 Au         8.8989400000        5.1378100000        0.0002100000
 Au         7.4157400000        7.7067800000        0.0002100000
 Au        10.3821400000        7.7067800000        0.0002100000
 Au        10.3821400000        2.5688300000        0.0002100000
 Au         0.7516200000        0.1564800000        0.0739800000
 Au         8.8989400000       11.9881100000        2.4218400000
 Au         2.9664000000        1.7126500000        2.4218400000
 Au        17.7978800000        1.7126500000        2.4218400000
 Au        10.3821400000       14.5570900000        2.4218400000
 Au        25.2136200000       14.5570900000        2.4218400000
 Au        14.8314800000        1.7126500000        2.4218400000
 Au        11.8653400000        1.7128000000        2.4220500000
 Au        16.3146800000        9.4192900000        2.4220500000
 Au        17.7978800000       11.9882600000        2.4220500000
 Au        13.3482800000       14.5572400000        2.4220500000
 Au         8.8989400000        1.7128000000        2.4220500000
 Au        14.8314800000        6.8503100000        2.4220500000
 Au        16.3146800000        4.2813300000        2.4220500000
 Au        11.8650800000       11.9882600000        2.4220500000
 Au         5.9325400000        1.7128000000        2.4220500000
 Au        17.7978800000        6.8503100000        2.4220500000
 Au        20.7642800000        6.8503100000        2.4220500000
 Au        16.3146800000       14.5572400000        2.4220500000
 Au        22.2474700000        9.4192800000        2.4220500000
 Au        20.7642800000       11.9882600000        2.4220500000
 Au        14.8314800000       11.9882600000        2.4220500000
 Au        11.8650800000        6.8503100000        2.4220500000
 Au         4.4496000000        4.2813300000        2.4220500000
 Au        22.2474700000       14.5572400000        2.4220500000
 Au        13.3482800000        9.4192800000        2.4220500000
 Au        13.3482800000        4.2813300000        2.4220500000
 Au        10.3818800000        9.4192800000        2.4220500000
 Au        23.7306700000       11.9882600000        2.4220500000
 Au        19.2810800000        9.4192900000        2.4220500000
 Au         5.9328000000        6.8503100000        2.4220500000
 Au         7.4159900000        9.4192800000        2.4220500000
 Au        19.2810800000        4.2813300000        2.4220500000
 Au        19.2810800000       14.5572400000        2.4220500000
 Au        10.3821400000        4.2814800000        2.4222600000
 Au         7.4157400000        4.2814800000        2.4222600000
 Au         8.8989400000        6.8504600000        2.4222600000
 Au        14.8314800000        3.4253000000        4.8439000000
 Au        10.3821400000       11.1317900000        4.8439000000
 Au        11.8653400000       13.7007600000        4.8439000000
 Au        17.7978800000        3.4253000000        4.8439000000
 Au         1.4832000000        0.8563300000        4.8439000000
 Au        13.3482800000        0.8563300000        4.8439000000
 Au        16.3146800000        0.8563300000        4.8439000000
 Au         2.9664000000        3.4253000000        4.8439000000
 Au         5.9328000000        3.4253000000        4.8439000000
 Au         8.8989400000       13.7007600000        4.8439000000
 Au         7.4157400000       11.1317900000        4.8439000000
 Au         4.4496000000        0.8563300000        4.8439000000
 Au        23.7304200000       13.7007600000        4.8439000000
 Au        11.8650800000        3.4253000000        4.8439000000
 Au         8.8989400000        8.5628100000        4.8439000000
 Au        13.3482800000       11.1319400000        4.8441100000
 Au        14.8314800000       13.7009100000        4.8441100000
 Au        17.7978800000       13.7009100000        4.8441100000
 Au        10.3821400000        0.8564700000        4.8441100000
 Au        20.7642700000        8.5629600000        4.8441100000
 Au        11.8650800000        8.5629600000        4.8441100000
 Au        19.2810800000       11.1319400000        4.8441100000
 Au        13.3482800000        5.9939800000        4.8441100000
 Au         4.4496000000        5.9939800000        4.8441100000
 Au        16.3146800000       11.1319400000        4.8441100000
 Au        20.7642800000       13.7009100000        4.8441100000
 Au         7.4157400000        0.8564700000        4.8441100000
 Au        19.2810800000        5.9939800000        4.8441100000
 Au         5.9328000000        8.5629600000        4.8441100000
 Au         8.8989400000        3.4254500000        4.8441100000
 Au        22.2474700000       11.1319400000        4.8441100000
 Au        14.8314800000        8.5629600000        4.8441100000
 Au        17.7978800000        8.5629600000        4.8441100000
 Au        16.3146800000        5.9939800000        4.8441100000
 Au         7.4159900000        5.9939800000        4.8441100000
 Au        10.3818800000        5.9939800000        4.8441100000
 Au         8.9013343427        5.1392690738        7.1994816821
 Au         5.9322092979        0.0005268599        7.1900230620
 Au         5.9346699641        5.1378013127        7.1894109198
 Au        10.3843301728        2.5876001705        7.2020672182
 Au         5.9340031555       10.2686587642        7.1851154794
 Au        11.8670364470       10.2739540485        7.1895211667
 Au        13.3502537679       12.8419253000        7.1889677404
 Au        10.3815476780        7.7002992246        7.2000847231
 Au        22.2476277101       12.8436129150        7.1884846484
 Au         7.4166977280       12.8455874512        7.1882354743
 Au        14.8333871444        0.0001113634        7.1889742234
 Au         4.4515834210        2.5692391981        7.1885645089
 Au         2.9671158578       -0.0023608958        7.1896052917
 Au         7.4190236327        2.5696121096        7.1892353120
 Au         1.4827457763        2.5701664086        7.1878650210
 Au        13.3496232731        2.5683459196        7.1903095793
 Au        11.8602798879        0.0026685977        7.1844000470
 Au        11.8621190630        5.1393705331        7.1984863573
 Au         7.4358592676        7.6961102422        7.2034961459
 Au        10.3833107961       12.8398976119        7.1928349275
 Au        17.7966484743        5.1394595380        7.1898651695
 Au        14.8317958905        5.1395339633        7.1898701556
 Au         2.9679368930        5.1373093405        7.1901185192
 Au         0.0037509500        0.0009177735        7.1887881398
 Au        16.3124901128        2.5706295454        7.1921634255
 Au         8.8991219305       10.2757741226        7.1894502871
 Au         8.9009674863        0.0025167552        7.1856000283
 Au        14.8320635528       10.2690545232        7.1859878458
 Au        13.3290522521        7.6961331835        7.2052534646
 Au        16.3101237946        7.7099903538        7.1852928451
 Au        16.3169975957       12.8445170257        7.1884342608
 Au         4.4543395595        7.7076038619        7.1849764340
 Au        20.7646932215       10.2759212596        7.1891993545
 Au        19.2820285703       12.8434777941        7.1890400629
 Au        17.7958858374       10.2745052519        7.1888025531
 Au        19.2824198348        7.7065330839        7.1888026434
 Au         8.9024256696        1.7100357516        9.5053117650
 Au        11.8434365024        6.8361480866        9.5547343084
 Au         8.9204692086        6.8367596722        9.5573600078
 Au         7.4102297998        4.2748730369        9.5098174804
 Au        10.3829598661        4.3012273175        9.5503435542
 Au         5.9317750144        6.8537245270        9.5030006618
 Au        22.2496096023        9.4190608519        9.5090630120
 Au         5.9344558619        1.7092213346        9.5099523205
 Au         7.4140928668        9.4170742746        9.5038417305
 Au        19.2805335543        4.2861101003        9.5085128937
 Au        11.8648857213        1.7099930717        9.5048509254
 Au         2.9695063490        1.7127029899        9.5074721490
 Au        13.3529290006       14.5518410742        9.5097977991
 Au        13.3543258573        4.2823920025        9.5089528072
 Au        20.7665224010        6.8523668082        9.5081993243
 Au         8.9024792211       11.9847375070        9.5127690846
 Au        10.3886500750        9.4238274037        9.5066491910
 Au        16.3173862771       14.5562124977        9.5085015832
 Au        14.8378905126       11.9869746386        9.5066343619
 Au        10.3840820376       14.5613363465        9.5080963719
 Au        22.2459516523       14.5566770164        9.5048400053
 Au        25.2078316546       14.5518513362        9.5104428631
 Au        14.8327062912        1.7141429766        9.5131771841
 Au        17.8011121772        6.8517818219        9.5073545772
 Au         4.4494316969        4.2819409318        9.5106716526
 Au        23.7296158917       11.9872360720        9.5043811135
 Au        20.7658293045       11.9879469439        9.5102676755
 Au        19.2811247011       14.5572700018        9.5083058479
 Au        11.8660381726       11.9878978220        9.5134018944
 Au        16.3142646620        4.2808753608        9.5134684557
 Au        17.8046196831        1.7117206715        9.5084369371
 Au        13.3519549804        9.4189021784        9.5069759550
 Au        14.8340199696        6.8549969436        9.5050753298
 Au        17.7984271101       11.9848328710        9.5097931853
 Au        19.2791018461        9.4193818928        9.5085326929
 Au        16.3119354127        9.4158125213        9.5120779269
 Au        14.8344567311        8.5629826484       11.9216731730
 Au        10.3799998889        5.9950949648       11.9834403183
 Au         4.4384889286        5.9947906832       11.9203940450
 Au        20.7635668524        8.5636889848       11.9163045578
 Au        13.3848460181        5.9875008934       11.9100494460
 Au         7.4132175916        0.8463531664       11.9193823322
 Au        17.8004646401       13.6977800819       11.9162894293
 Au         5.9316170365        8.5618916072       11.9176356789
 Au        11.8745431739        8.5901615434       11.9121392938
 Au         8.8812473026        3.4021510219       11.9097547831
 Au        10.3813354574        0.8518700718       11.9178054441
 Au         5.9240084147        3.4168110422       11.9239631860
 Au         8.8899683526        8.6024040974       11.9008177442
 Au        11.8899571794        3.3983196317       11.9075541935
 Au         7.3785424736        5.9874341070       11.9048950644
 Au        17.8011297972        3.4248493985       11.9173226217
 Au         7.4099589727       11.1445902129       11.9182070277
 Au        17.8003229675        8.5643851283       11.9185157930
 Au        19.2813473161       11.1293070807       11.9189300698
 Au        10.3873881584       11.1421940117       11.9275214937
 Au         4.4497404170        0.8518834763       11.9178509086
 Au        23.7297205947       13.6995839272       11.9150247109
 Au        11.8696180667       13.7012134906       11.9179065168
 Au        16.3170953496       11.1305740328       11.9179789296
 Au        16.3185257602        0.8559142956       11.9206570466
 Au         8.9009251951       13.7040805245       11.9183545435
 Au         1.4840961209        0.8552408801       11.9189185329
 Au        13.3556453066        0.8442014724       11.9197265517
 Au        14.8425734004        3.4219035409       11.9268218052
 Au        16.3275500709        5.9960669711       11.9212575263
 Au         2.9659003051        3.4238746296       11.9151200323
 Au        14.8369058841       13.6968642751       11.9188940273
 Au        22.2484672553       11.1303394294       11.9166501973
 Au        20.7652994546       13.6986627843       11.9162632530
 Au        19.2811995970        5.9956310379       11.9179396684
 Au        13.3562109931       11.1374298894       11.9206226096
  N        10.4584902351        5.9316657359       14.3741992990
  C         9.3970187784        6.6744257968       15.0859066218
  H        11.3882050314        6.2826197999       14.6149379964
  H         9.4909373937        6.6051606124       16.1785212946
  H         8.4207111334        6.2783581794       14.7772509144
  H         9.4379261833        7.7286276985       14.7819825391
  H        10.4395344603        4.9361428424       14.6065644475
