# Supplementary material for: Single Atom Alloys Segregation in the Presence of Ligands
Source: J Phys Chem C Nanomater Interfaces. 2023 Nov 13;127(46):22790–8. doi: 10.1021/acs.jpcc.3c05827 (PMC10683009; doi:10.1021/acs.jpcc.3c05827)
Supplement: Supplementary file 2 — jp3c05827_si_002.zip [file jp3c05827_si_002.zip › xyz/RNH2/111/au/au111ptnh2.txt]

     223

 Au         7.4158200000       12.8445900000        0.0000000000
 Au        19.2810800000       12.8445900000        0.0000000000
 Au        11.8650800000       10.2756100000        0.0000000000
 Au        16.3146800000        7.7066300000        0.0000000000
 Au        17.7978800000       10.2756100000        0.0000000000
 Au         2.9660600000        0.0000000000        0.0000000000
 Au        11.8652500000        0.0000000000        0.0000000000
 Au        20.7642800000       10.2756100000        0.0000000000
 Au         8.8988500000        0.0000000000        0.0000000000
 Au        14.8314800000        5.1376600000        0.0000000000
 Au        13.3482800000       12.8445900000        0.0000000000
 Au         2.9662300000        5.1376600000        0.0000000000
 Au        14.8316500000        0.0000000000        0.0000000000
 Au         5.9326300000       10.2756100000        0.0000000000
 Au        13.3482800000        7.7066300000        0.0000000000
 Au        17.7978800000        5.1376600000        0.0000000000
 Au         1.4830300000        2.5686800000        0.0000000000
 Au        19.2810800000        7.7066300000        0.0000000000
 Au        16.3146800000       12.8445900000        0.0000000000
 Au        14.8314800000       10.2756100000        0.0000000000
 Au        16.3146800000        2.5686800000        0.0000000000
 Au        10.3818800000       12.8445900000        0.0000000000
 Au         5.9324600000        0.0000000000        0.0000000000
 Au        22.2474700000       12.8445900000        0.0000000000
 Au         4.4494300000        7.7066300000        0.0000000000
 Au        11.8653400000        5.1378100000        0.0002100000
 Au         7.4157400000        2.5688300000        0.0002100000
 Au        13.3485400000        2.5688300000        0.0002100000
 Au         8.8989400000       10.2757600000        0.0002100000
 Au         5.9325400000        5.1378100000        0.0002100000
 Au         4.4493400000        2.5688300000        0.0002100000
 Au         8.8989400000        5.1378100000        0.0002100000
 Au         7.4157400000        7.7067800000        0.0002100000
 Au        10.3821400000        7.7067800000        0.0002100000
 Au        10.3821400000        2.5688300000        0.0002100000
 Au         0.7516200000        0.1564800000        0.0739800000
 Au         8.8989400000       11.9881100000        2.4218400000
 Au         2.9664000000        1.7126500000        2.4218400000
 Au        17.7978800000        1.7126500000        2.4218400000
 Au        10.3821400000       14.5570900000        2.4218400000
 Au        25.2136200000       14.5570900000        2.4218400000
 Au        14.8314800000        1.7126500000        2.4218400000
 Au        11.8653400000        1.7128000000        2.4220500000
 Au        16.3146800000        9.4192900000        2.4220500000
 Au        17.7978800000       11.9882600000        2.4220500000
 Au        13.3482800000       14.5572400000        2.4220500000
 Au         8.8989400000        1.7128000000        2.4220500000
 Au        14.8314800000        6.8503100000        2.4220500000
 Au        16.3146800000        4.2813300000        2.4220500000
 Au        11.8650800000       11.9882600000        2.4220500000
 Au         5.9325400000        1.7128000000        2.4220500000
 Au        17.7978800000        6.8503100000        2.4220500000
 Au        20.7642800000        6.8503100000        2.4220500000
 Au        16.3146800000       14.5572400000        2.4220500000
 Au        22.2474700000        9.4192800000        2.4220500000
 Au        20.7642800000       11.9882600000        2.4220500000
 Au        14.8314800000       11.9882600000        2.4220500000
 Au        11.8650800000        6.8503100000        2.4220500000
 Au         4.4496000000        4.2813300000        2.4220500000
 Au        22.2474700000       14.5572400000        2.4220500000
 Au        13.3482800000        9.4192800000        2.4220500000
 Au        13.3482800000        4.2813300000        2.4220500000
 Au        10.3818800000        9.4192800000        2.4220500000
 Au        23.7306700000       11.9882600000        2.4220500000
 Au        19.2810800000        9.4192900000        2.4220500000
 Au         5.9328000000        6.8503100000        2.4220500000
 Au         7.4159900000        9.4192800000        2.4220500000
 Au        19.2810800000        4.2813300000        2.4220500000
 Au        19.2810800000       14.5572400000        2.4220500000
 Au        10.3821400000        4.2814800000        2.4222600000
 Au         7.4157400000        4.2814800000        2.4222600000
 Au         8.8989400000        6.8504600000        2.4222600000
 Au        14.8314800000        3.4253000000        4.8439000000
 Au        10.3821400000       11.1317900000        4.8439000000
 Au        11.8653400000       13.7007600000        4.8439000000
 Au        17.7978800000        3.4253000000        4.8439000000
 Au         1.4832000000        0.8563300000        4.8439000000
 Au        13.3482800000        0.8563300000        4.8439000000
 Au        16.3146800000        0.8563300000        4.8439000000
 Au         2.9664000000        3.4253000000        4.8439000000
 Au         5.9328000000        3.4253000000        4.8439000000
 Au         8.8989400000       13.7007600000        4.8439000000
 Au         7.4157400000       11.1317900000        4.8439000000
 Au         4.4496000000        0.8563300000        4.8439000000
 Au        23.7304200000       13.7007600000        4.8439000000
 Au        11.8650800000        3.4253000000        4.8439000000
 Au         8.8989400000        8.5628100000        4.8439000000
 Au        13.3482800000       11.1319400000        4.8441100000
 Au        14.8314800000       13.7009100000        4.8441100000
 Au        17.7978800000       13.7009100000        4.8441100000
 Au        10.3821400000        0.8564700000        4.8441100000
 Au        20.7642700000        8.5629600000        4.8441100000
 Au        11.8650800000        8.5629600000        4.8441100000
 Au        19.2810800000       11.1319400000        4.8441100000
 Au        13.3482800000        5.9939800000        4.8441100000
 Au         4.4496000000        5.9939800000        4.8441100000
 Au        16.3146800000       11.1319400000        4.8441100000
 Au        20.7642800000       13.7009100000        4.8441100000
 Au         7.4157400000        0.8564700000        4.8441100000
 Au        19.2810800000        5.9939800000        4.8441100000
 Au         5.9328000000        8.5629600000        4.8441100000
 Au         8.8989400000        3.4254500000        4.8441100000
 Au        22.2474700000       11.1319400000        4.8441100000
 Au        14.8314800000        8.5629600000        4.8441100000
 Au        17.7978800000        8.5629600000        4.8441100000
 Au        16.3146800000        5.9939800000        4.8441100000
 Au         7.4159900000        5.9939800000        4.8441100000
 Au        10.3818800000        5.9939800000        4.8441100000
 Au         8.8986244850        5.1384469243        7.1893229051
 Au         5.9327074187        0.0000739195        7.1902180603
 Au         5.9334873534        5.1384077382        7.1900630302
 Au        10.3841710408        2.5970274872        7.2136550550
 Au         5.9386981216       10.2638733107        7.1896092192
 Au        11.8685046144       10.2735977523        7.1909892464
 Au        13.3508198760       12.8419838384        7.1890498992
 Au        10.3803098116        7.7026879693        7.1905270523
 Au        22.2477968164       12.8446666522        7.1903240118
 Au         7.4159286420       12.8463322497        7.1882561309
 Au        14.8326527564        0.0003881809        7.1892289038
 Au         4.4515859102        2.5690104115        7.1905036050
 Au         2.9667220234       -0.0022281333        7.1904615591
 Au         7.4193797399        2.5684199055        7.1906447407
 Au         1.4826176344        2.5703000230        7.1888167939
 Au        13.3486546240        2.5676361587        7.1910433641
 Au        11.8580411511        0.0104676979        7.1898017343
 Au        11.8620874643        5.1389539888        7.1897851285
 Au         7.4426930153        7.6919509605        7.2138396850
 Au        10.3833818932       12.8389761724        7.1942986667
 Au        17.7964499277        5.1400745155        7.1901792485
 Au        14.8319184155        5.1410199871        7.1908610959
 Au         2.9674466930        5.1382327448        7.1902928559
 Au         0.0042140052        0.0012357081        7.1894941864
 Au        16.3115946999        2.5709884050        7.1938520442
 Au         8.8975146087       10.2760626422        7.1899245403
 Au         8.9020521011        0.0106450591        7.1911695945
 Au        14.8259597527       10.2638098016        7.1917494793
 Au        13.3214271356        7.6920664461        7.2156758546
 Au        16.3026917396        7.7079626945        7.1903652009
 Au        16.3164518526       12.8446723056        7.1906457730
 Au         4.4607263785        7.7052711494        7.1896413556
 Au        20.7658781113       10.2759238655        7.1894558571
 Au        19.2816617929       12.8467342479        7.1896264301
 Au        17.7938986694       10.2739807621        7.1894000120
 Au        19.2818382854        7.7068317735        7.1909611484
 Au         8.9035203804        1.7299868376        9.5235383934
 Au        11.8253752589        6.8303732361        9.5595990177
 Au         8.9329657887        6.8279404833        9.5628794956
 Au         7.4054818157        4.2734318475        9.5123744676
 Au        10.3785214373        4.3217869450        9.5571095604
 Au         5.9454560997        6.8464509585        9.5186258417
 Au        22.2555169006        9.4171958156        9.5116493223
 Au         5.9329225485        1.7093467008        9.5132093662
 Au         7.4259306747        9.4079374697        9.5186086480
 Au        19.2792418603        4.2890938991        9.5098310114
 Au        11.8618373918        1.7302999156        9.5219382677
 Au         2.9677840084        1.7121497086        9.5090684833
 Au        13.3548479233       14.5503086215        9.5110353002
 Au        13.3531736061        4.2828460448        9.5107373014
 Au        20.7716974143        6.8528453398        9.5116030182
 Au         8.9036048114       11.9862169112        9.5151001008
 Au        10.3873115006        9.4281552970        9.5090063433
 Au        16.3203826095       14.5621849918        9.5124309175
 Au        14.8340110516       11.9814328381        9.5102853122
 Au        10.3836901929       14.5618380108        9.5090211925
 Au        22.2428357504       14.5631085093        9.5084385507
 Au        25.2039496778       14.5511970367        9.5117299724
 Au        14.8326429666        1.7170310010        9.5160260259
 Au        17.7938735102        6.8519971671        9.5106860455
 Au         4.4478771644        4.2801787369        9.5132372165
 Au        23.7315184553       11.9839412462        9.5071567255
 Au        20.7636926793       11.9893335297        9.5116616030
 Au        19.2812413261       14.5678064223        9.5122942806
 Au        11.8663549795       11.9883562954        9.5164319257
 Au        16.3125810701        4.2811605583        9.5163531545
 Au        17.8041969593        1.7121876806        9.5095088436
 Au        13.3359653207        9.4067163937        9.5253652700
 Au        14.8161529412        6.8483805418        9.5217859543
 Au        17.7976188205       11.9857975217        9.5109322256
 Au        19.2780980448        9.4201119251        9.5097423402
 Au        16.3042624865        9.4121594068        9.5161935826
 Au        14.8196034077        8.5559380193       11.9340970273
 Pt        10.3650677765        6.0006796467       11.9302350801
 Au         4.4654327463        5.9946205986       11.9274894602
 Au        20.7639569917        8.5612052909       11.9191412415
 Au        13.3210646150        5.9876120712       11.9448891035
 Au         7.4282382586        0.8751158813       11.9279586733
 Au        17.7987720810       13.7044096885       11.9194519424
 Au         5.9382003155        8.5578235167       11.9273638705
 Au        11.8393397326        8.5416125205       11.9533746588
 Au         8.9003382282        3.4566364950       11.9508690740
 Au        10.3804368782        0.8681733613       11.9297729522
 Au         5.9298884948        3.4215559065       11.9303428906
 Au         8.9158717008        8.5620070532       11.9311189300
 Au        11.8579175415        3.4563789443       11.9441335794
 Au         7.4250932825        5.9862540173       11.9390212405
 Au        17.7949310635        3.4294828130       11.9198138915
 Au         7.4233093917       11.1221667763       11.9249334465
 Au        17.7937521543        8.5604502409       11.9210736841
 Au        19.2795594226       11.1305355229       11.9138919876
 Au        10.3869378758       11.1312223373       11.9326306857
 Au         4.4539843180        0.8520507866       11.9209764714
 Au        23.7262147487       13.7031516627       11.9127699119
 Au        11.8704437050       13.6965863461       11.9210270135
 Au        16.3098937303       11.1297291202       11.9206652005
 Au        16.3101537026        0.8596395143       11.9223855007
 Au         8.8975835454       13.7001300685       11.9200795053
 Au         1.4824231558        0.8554532819       11.9171392725
 Au        13.3374258385        0.8781714587       11.9281103665
 Au        14.8273272128        3.4323488193       11.9314883015
 Au        16.2918110182        5.9965223010       11.9291477707
 Au         2.9669388855        3.4278656271       11.9177581382
 Au        14.8368195552       13.6969655990       11.9171322075
 Au        22.2526437306       11.1307578280       11.9189520836
 Au        20.7661668605       13.7065665635       11.9192077428
 Au        19.2779776597        5.9961527115       11.9161902974
 Au        13.3385964126       11.1099835145       11.9296063173
  N        10.4481003920        5.9422023998       14.1574873033
  C         9.4231420892        6.6574362199       14.9583380635
  H        11.3836525834        6.2886102027       14.3854507172
  H         9.5954087468        6.5330861176       16.0363970429
  H         8.4318553497        6.2693278645       14.6933628662
  H         9.4502743850        7.7229319293       14.6985743282
  H        10.4422731526        4.9439538146       14.3825737394
