# Supplementary material for: Single Atom Alloys Segregation in the Presence of Ligands
Source: J Phys Chem C Nanomater Interfaces. 2023 Nov 13;127(46):22790–8. doi: 10.1021/acs.jpcc.3c05827 (PMC10683009; doi:10.1021/acs.jpcc.3c05827)
Supplement: Supplementary file 2 — jp3c05827_si_002.zip [file jp3c05827_si_002.zip › xyz/RNH2/111/au/au111agnh2.txt]

     223

 Au         7.4158200000       12.8445900000        0.0000000000
 Au        19.2810800000       12.8445900000        0.0000000000
 Au        11.8650800000       10.2756100000        0.0000000000
 Au        16.3146800000        7.7066300000        0.0000000000
 Au        17.7978800000       10.2756100000        0.0000000000
 Au         2.9660600000        0.0000000000        0.0000000000
 Au        11.8652500000        0.0000000000        0.0000000000
 Au        20.7642800000       10.2756100000        0.0000000000
 Au         8.8988500000        0.0000000000        0.0000000000
 Au        14.8314800000        5.1376600000        0.0000000000
 Au        13.3482800000       12.8445900000        0.0000000000
 Au         2.9662300000        5.1376600000        0.0000000000
 Au        14.8316500000        0.0000000000        0.0000000000
 Au         5.9326300000       10.2756100000        0.0000000000
 Au        13.3482800000        7.7066300000        0.0000000000
 Au        17.7978800000        5.1376600000        0.0000000000
 Au         1.4830300000        2.5686800000        0.0000000000
 Au        19.2810800000        7.7066300000        0.0000000000
 Au        16.3146800000       12.8445900000        0.0000000000
 Au        14.8314800000       10.2756100000        0.0000000000
 Au        16.3146800000        2.5686800000        0.0000000000
 Au        10.3818800000       12.8445900000        0.0000000000
 Au         5.9324600000        0.0000000000        0.0000000000
 Au        22.2474700000       12.8445900000        0.0000000000
 Au         4.4494300000        7.7066300000        0.0000000000
 Au        11.8653400000        5.1378100000        0.0002100000
 Au         7.4157400000        2.5688300000        0.0002100000
 Au        13.3485400000        2.5688300000        0.0002100000
 Au         8.8989400000       10.2757600000        0.0002100000
 Au         5.9325400000        5.1378100000        0.0002100000
 Au         4.4493400000        2.5688300000        0.0002100000
 Au         8.8989400000        5.1378100000        0.0002100000
 Au         7.4157400000        7.7067800000        0.0002100000
 Au        10.3821400000        7.7067800000        0.0002100000
 Au        10.3821400000        2.5688300000        0.0002100000
 Au         0.7516200000        0.1564800000        0.0739800000
 Au         8.8989400000       11.9881100000        2.4218400000
 Au         2.9664000000        1.7126500000        2.4218400000
 Au        17.7978800000        1.7126500000        2.4218400000
 Au        10.3821400000       14.5570900000        2.4218400000
 Au        25.2136200000       14.5570900000        2.4218400000
 Au        14.8314800000        1.7126500000        2.4218400000
 Au        11.8653400000        1.7128000000        2.4220500000
 Au        16.3146800000        9.4192900000        2.4220500000
 Au        17.7978800000       11.9882600000        2.4220500000
 Au        13.3482800000       14.5572400000        2.4220500000
 Au         8.8989400000        1.7128000000        2.4220500000
 Au        14.8314800000        6.8503100000        2.4220500000
 Au        16.3146800000        4.2813300000        2.4220500000
 Au        11.8650800000       11.9882600000        2.4220500000
 Au         5.9325400000        1.7128000000        2.4220500000
 Au        17.7978800000        6.8503100000        2.4220500000
 Au        20.7642800000        6.8503100000        2.4220500000
 Au        16.3146800000       14.5572400000        2.4220500000
 Au        22.2474700000        9.4192800000        2.4220500000
 Au        20.7642800000       11.9882600000        2.4220500000
 Au        14.8314800000       11.9882600000        2.4220500000
 Au        11.8650800000        6.8503100000        2.4220500000
 Au         4.4496000000        4.2813300000        2.4220500000
 Au        22.2474700000       14.5572400000        2.4220500000
 Au        13.3482800000        9.4192800000        2.4220500000
 Au        13.3482800000        4.2813300000        2.4220500000
 Au        10.3818800000        9.4192800000        2.4220500000
 Au        23.7306700000       11.9882600000        2.4220500000
 Au        19.2810800000        9.4192900000        2.4220500000
 Au         5.9328000000        6.8503100000        2.4220500000
 Au         7.4159900000        9.4192800000        2.4220500000
 Au        19.2810800000        4.2813300000        2.4220500000
 Au        19.2810800000       14.5572400000        2.4220500000
 Au        10.3821400000        4.2814800000        2.4222600000
 Au         7.4157400000        4.2814800000        2.4222600000
 Au         8.8989400000        6.8504600000        2.4222600000
 Au        14.8314800000        3.4253000000        4.8439000000
 Au        10.3821400000       11.1317900000        4.8439000000
 Au        11.8653400000       13.7007600000        4.8439000000
 Au        17.7978800000        3.4253000000        4.8439000000
 Au         1.4832000000        0.8563300000        4.8439000000
 Au        13.3482800000        0.8563300000        4.8439000000
 Au        16.3146800000        0.8563300000        4.8439000000
 Au         2.9664000000        3.4253000000        4.8439000000
 Au         5.9328000000        3.4253000000        4.8439000000
 Au         8.8989400000       13.7007600000        4.8439000000
 Au         7.4157400000       11.1317900000        4.8439000000
 Au         4.4496000000        0.8563300000        4.8439000000
 Au        23.7304200000       13.7007600000        4.8439000000
 Au        11.8650800000        3.4253000000        4.8439000000
 Au         8.8989400000        8.5628100000        4.8439000000
 Au        13.3482800000       11.1319400000        4.8441100000
 Au        14.8314800000       13.7009100000        4.8441100000
 Au        17.7978800000       13.7009100000        4.8441100000
 Au        10.3821400000        0.8564700000        4.8441100000
 Au        20.7642700000        8.5629600000        4.8441100000
 Au        11.8650800000        8.5629600000        4.8441100000
 Au        19.2810800000       11.1319400000        4.8441100000
 Au        13.3482800000        5.9939800000        4.8441100000
 Au         4.4496000000        5.9939800000        4.8441100000
 Au        16.3146800000       11.1319400000        4.8441100000
 Au        20.7642800000       13.7009100000        4.8441100000
 Au         7.4157400000        0.8564700000        4.8441100000
 Au        19.2810800000        5.9939800000        4.8441100000
 Au         5.9328000000        8.5629600000        4.8441100000
 Au         8.8989400000        3.4254500000        4.8441100000
 Au        22.2474700000       11.1319400000        4.8441100000
 Au        14.8314800000        8.5629600000        4.8441100000
 Au        17.7978800000        8.5629600000        4.8441100000
 Au        16.3146800000        5.9939800000        4.8441100000
 Au         7.4159900000        5.9939800000        4.8441100000
 Au        10.3818800000        5.9939800000        4.8441100000
 Au         8.9023241456        5.1396588834        7.2053916930
 Au         5.9319677240        0.0007234203        7.1901079399
 Au         5.9355558074        5.1371691312        7.1895741199
 Au        10.3843953729        2.5865636499        7.2005942440
 Au         5.9332231994       10.2694754768        7.1837728053
 Au        11.8659546978       10.2736557970        7.1896856187
 Au        13.3500440750       12.8420929742        7.1890329271
 Au        10.3817537960        7.6988636853        7.2058416489
 Au        22.2478059427       12.8437253810        7.1891980039
 Au         7.4167646295       12.8456024682        7.1884167352
 Au        14.8333632265        0.0001374730        7.1891611661
 Au         4.4517331838        2.5693375741        7.1879914594
 Au         2.9666296374       -0.0019986777        7.1894541883
 Au         7.4190132094        2.5706585899        7.1895459624
 Au         1.4827018034        2.5696424004        7.1875778097
 Au        13.3496817108        2.5694130461        7.1906501387
 Au        11.8605435579        0.0018449734        7.1832419340
 Au        11.8610615135        5.1400150911        7.2046603061
 Au         7.4345649788        7.6969187984        7.2009163067
 Au        10.3831715955       12.8403828794        7.1922120897
 Au        17.7965999201        5.1393739127        7.1898982162
 Au        14.8309588362        5.1388056654        7.1898879821
 Au         2.9679478087        5.1370049519        7.1901742479
 Au         0.0038774514        0.0010798458        7.1888052434
 Au        16.3125900594        2.5703938452        7.1915961289
 Au         8.9001940335       10.2754371611        7.1897804442
 Au         8.9006321648        0.0016142597        7.1845535866
 Au        14.8326865526       10.2697286208        7.1845567645
 Au        13.3299088534        7.6965514387        7.2039258065
 Au        16.3108989833        7.7102903263        7.1841759812
 Au        16.3168100154       12.8445582032        7.1890121313
 Au         4.4532894314        7.7078772889        7.1839927474
 Au        20.7644840124       10.2761026457        7.1892050407
 Au        19.2820225427       12.8433314666        7.1890002818
 Au        17.7961469430       10.2747677068        7.1889584496
 Au        19.2824037888        7.7065614123        7.1893394064
 Au         8.9028993434        1.7079715515        9.5029310984
 Au        11.8377905341        6.8331785975        9.5683323449
 Au         8.9244050495        6.8347012889        9.5683783843
 Au         7.4126488860        4.2760308196        9.5100445024
 Au        10.3829695004        4.3069028425        9.5632618933
 Au         5.9300951173        6.8552709415        9.5001717763
 Au        22.2494177123        9.4195472218        9.5090259876
 Au         5.9360682525        1.7095413493        9.5103378068
 Au         7.4117967029        9.4186859120        9.5010430915
 Au        19.2804373567        4.2833907929        9.5088496376
 Au        11.8649328634        1.7079447516        9.5026720445
 Au         2.9702354495        1.7133262226        9.5073527955
 Au        13.3507033676       14.5530067839        9.5101745312
 Au        13.3523422643        4.2839434611        9.5092599707
 Au        20.7650070559        6.8519941476        9.5083764908
 Au         8.9021793065       11.9832150331        9.5132047193
 Au        10.3891699083        9.4205120712        9.5067435955
 Au        16.3162156014       14.5551828980        9.5086838462
 Au        14.8381421875       11.9884407106        9.5067843967
 Au        10.3839895549       14.5608032372        9.5080329006
 Au        22.2465845069       14.5558351724        9.5050122823
 Au        25.2093510420       14.5527490292        9.5107886288
 Au        14.8312861897        1.7144186674        9.5136093207
 Au        17.8022396634        6.8515343759        9.5075427292
 Au         4.4505967868        4.2837954999        9.5110485582
 Au        23.7293546887       11.9884343052        9.5045489995
 Au        20.7664842606       11.9882762953        9.5108956828
 Au        19.2812119556       14.5570710711        9.5082271427
 Au        11.8657024522       11.9860889298        9.5137625040
 Au        16.3128277070        4.2820573068        9.5137765463
 Au        17.8040297708        1.7120651993        9.5084036689
 Au        13.3543912419        9.4206037350        9.5044418188
 Au        14.8359432243        6.8559500594        9.5028221529
 Au        17.7975435023       11.9853744495        9.5107396591
 Au        19.2789823055        9.4180980865        9.5094384255
 Au        16.3115646406        9.4159794798        9.5118784261
 Au        14.8291671256        8.5598692361       11.9205078695
 Ag        10.3793437433        5.9958510426       12.0069538876
 Au         4.4330165424        5.9949060443       11.9175504676
 Au        20.7629935196        8.5643182188       11.9163189722
 Au        13.3761390847        5.9861462833       11.9017850728
 Au         7.4104718554        0.8415769213       11.9162486871
 Au        17.8004457700       13.6971931162       11.9163480704
 Au         5.9372730626        8.5582037852       11.9161726291
 Au        11.8692704015        8.5842050708       11.9034554903
 Au         8.8846746272        3.4097123571       11.9010000995
 Au        10.3810356563        0.8587664735       11.9165516645
 Au         5.9286040127        3.4195460394       11.9253891866
 Au         8.8948386272        8.5957601379       11.8912857031
 Au        11.8860640882        3.4067300447       11.8993932359
 Au         7.3864584907        5.9865445196       11.8948439432
 Au        17.8010874318        3.4244710112       11.9172284841
 Au         7.4066588173       11.1487564413       11.9149016426
 Au        17.8006598274        8.5652019182       11.9188713829
 Au        19.2814227169       11.1296257469       11.9213545470
 Au        10.3870304512       11.1378138456       11.9291497261
 Au         4.4493317496        0.8525188523       11.9179944827
 Au        23.7301781765       13.6997884659       11.9168829187
 Au        11.8689597634       13.7015802321       11.9178269821
 Au        16.3175019357       11.1304598780       11.9183948780
 Au        16.3189623485        0.8559766100       11.9208052182
 Au         8.9013409854       13.7045131089       11.9184538854
 Au         1.4839833874        0.8554569299       11.9197806755
 Au        13.3575726813        0.8393883907       11.9161039242
 Au        14.8383326724        3.4239799679       11.9284828463
 Au        16.3323106930        5.9968587800       11.9179881879
 Au         2.9659844955        3.4232745503       11.9152313304
 Au        14.8364959729       13.6971073282       11.9206824467
 Au        22.2479403682       11.1301447078       11.9166252811
 Au        20.7648282466       13.6984530830       11.9162053830
 Au        19.2811134616        5.9957417323       11.9196327860
 Au        13.3594873731       11.1416733848       11.9173030708
  N        10.4590698875        5.9312814636       14.3649292179
  C         9.3989486374        6.6728262813       15.0842337174
  H        11.3862668893        6.2806561440       14.6185575630
  H         9.4930490834        6.6034817180       16.1768363525
  H         8.4204948839        6.2792336485       14.7778718862
  H         9.4369254535        7.7281541333       14.7824850113
  H        10.4416404103        4.9386661109       14.6109106697
