# Supplementary material for: Single Atom Alloys Segregation in the Presence of Ligands
Source: J Phys Chem C Nanomater Interfaces. 2023 Nov 13;127(46):22790–8. doi: 10.1021/acs.jpcc.3c05827 (PMC10683009; doi:10.1021/acs.jpcc.3c05827)
Supplement: Supplementary file 2 — jp3c05827_si_002.zip [file jp3c05827_si_002.zip › xyz/RNH2/111/au/au111cunh2.txt]

     223

 Au         7.4158200000       12.8445900000        0.0000000000
 Au        19.2810800000       12.8445900000        0.0000000000
 Au        11.8650800000       10.2756100000        0.0000000000
 Au        16.3146800000        7.7066300000        0.0000000000
 Au        17.7978800000       10.2756100000        0.0000000000
 Au         2.9660600000        0.0000000000        0.0000000000
 Au        11.8652500000        0.0000000000        0.0000000000
 Au        20.7642800000       10.2756100000        0.0000000000
 Au         8.8988500000        0.0000000000        0.0000000000
 Au        14.8314800000        5.1376600000        0.0000000000
 Au        13.3482800000       12.8445900000        0.0000000000
 Au         2.9662300000        5.1376600000        0.0000000000
 Au        14.8316500000        0.0000000000        0.0000000000
 Au         5.9326300000       10.2756100000        0.0000000000
 Au        13.3482800000        7.7066300000        0.0000000000
 Au        17.7978800000        5.1376600000        0.0000000000
 Au         1.4830300000        2.5686800000        0.0000000000
 Au        19.2810800000        7.7066300000        0.0000000000
 Au        16.3146800000       12.8445900000        0.0000000000
 Au        14.8314800000       10.2756100000        0.0000000000
 Au        16.3146800000        2.5686800000        0.0000000000
 Au        10.3818800000       12.8445900000        0.0000000000
 Au         5.9324600000        0.0000000000        0.0000000000
 Au        22.2474700000       12.8445900000        0.0000000000
 Au         4.4494300000        7.7066300000        0.0000000000
 Au        11.8653400000        5.1378100000        0.0002100000
 Au         7.4157400000        2.5688300000        0.0002100000
 Au        13.3485400000        2.5688300000        0.0002100000
 Au         8.8989400000       10.2757600000        0.0002100000
 Au         5.9325400000        5.1378100000        0.0002100000
 Au         4.4493400000        2.5688300000        0.0002100000
 Au         8.8989400000        5.1378100000        0.0002100000
 Au         7.4157400000        7.7067800000        0.0002100000
 Au        10.3821400000        7.7067800000        0.0002100000
 Au        10.3821400000        2.5688300000        0.0002100000
 Au         0.7516200000        0.1564800000        0.0739800000
 Au         8.8989400000       11.9881100000        2.4218400000
 Au         2.9664000000        1.7126500000        2.4218400000
 Au        17.7978800000        1.7126500000        2.4218400000
 Au        10.3821400000       14.5570900000        2.4218400000
 Au        25.2136200000       14.5570900000        2.4218400000
 Au        14.8314800000        1.7126500000        2.4218400000
 Au        11.8653400000        1.7128000000        2.4220500000
 Au        16.3146800000        9.4192900000        2.4220500000
 Au        17.7978800000       11.9882600000        2.4220500000
 Au        13.3482800000       14.5572400000        2.4220500000
 Au         8.8989400000        1.7128000000        2.4220500000
 Au        14.8314800000        6.8503100000        2.4220500000
 Au        16.3146800000        4.2813300000        2.4220500000
 Au        11.8650800000       11.9882600000        2.4220500000
 Au         5.9325400000        1.7128000000        2.4220500000
 Au        17.7978800000        6.8503100000        2.4220500000
 Au        20.7642800000        6.8503100000        2.4220500000
 Au        16.3146800000       14.5572400000        2.4220500000
 Au        22.2474700000        9.4192800000        2.4220500000
 Au        20.7642800000       11.9882600000        2.4220500000
 Au        14.8314800000       11.9882600000        2.4220500000
 Au        11.8650800000        6.8503100000        2.4220500000
 Au         4.4496000000        4.2813300000        2.4220500000
 Au        22.2474700000       14.5572400000        2.4220500000
 Au        13.3482800000        9.4192800000        2.4220500000
 Au        13.3482800000        4.2813300000        2.4220500000
 Au        10.3818800000        9.4192800000        2.4220500000
 Au        23.7306700000       11.9882600000        2.4220500000
 Au        19.2810800000        9.4192900000        2.4220500000
 Au         5.9328000000        6.8503100000        2.4220500000
 Au         7.4159900000        9.4192800000        2.4220500000
 Au        19.2810800000        4.2813300000        2.4220500000
 Au        19.2810800000       14.5572400000        2.4220500000
 Au        10.3821400000        4.2814800000        2.4222600000
 Au         7.4157400000        4.2814800000        2.4222600000
 Au         8.8989400000        6.8504600000        2.4222600000
 Au        14.8314800000        3.4253000000        4.8439000000
 Au        10.3821400000       11.1317900000        4.8439000000
 Au        11.8653400000       13.7007600000        4.8439000000
 Au        17.7978800000        3.4253000000        4.8439000000
 Au         1.4832000000        0.8563300000        4.8439000000
 Au        13.3482800000        0.8563300000        4.8439000000
 Au        16.3146800000        0.8563300000        4.8439000000
 Au         2.9664000000        3.4253000000        4.8439000000
 Au         5.9328000000        3.4253000000        4.8439000000
 Au         8.8989400000       13.7007600000        4.8439000000
 Au         7.4157400000       11.1317900000        4.8439000000
 Au         4.4496000000        0.8563300000        4.8439000000
 Au        23.7304200000       13.7007600000        4.8439000000
 Au        11.8650800000        3.4253000000        4.8439000000
 Au         8.8989400000        8.5628100000        4.8439000000
 Au        13.3482800000       11.1319400000        4.8441100000
 Au        14.8314800000       13.7009100000        4.8441100000
 Au        17.7978800000       13.7009100000        4.8441100000
 Au        10.3821400000        0.8564700000        4.8441100000
 Au        20.7642700000        8.5629600000        4.8441100000
 Au        11.8650800000        8.5629600000        4.8441100000
 Au        19.2810800000       11.1319400000        4.8441100000
 Au        13.3482800000        5.9939800000        4.8441100000
 Au         4.4496000000        5.9939800000        4.8441100000
 Au        16.3146800000       11.1319400000        4.8441100000
 Au        20.7642800000       13.7009100000        4.8441100000
 Au         7.4157400000        0.8564700000        4.8441100000
 Au        19.2810800000        5.9939800000        4.8441100000
 Au         5.9328000000        8.5629600000        4.8441100000
 Au         8.8989400000        3.4254500000        4.8441100000
 Au        22.2474700000       11.1319400000        4.8441100000
 Au        14.8314800000        8.5629600000        4.8441100000
 Au        17.7978800000        8.5629600000        4.8441100000
 Au        16.3146800000        5.9939800000        4.8441100000
 Au         7.4159900000        5.9939800000        4.8441100000
 Au        10.3818800000        5.9939800000        4.8441100000
 Au         8.9024498298        5.1394503795        7.2087274967
 Au         5.9319343242        0.0006757232        7.1915496770
 Au         5.9325969106        5.1393053866        7.1888643603
 Au        10.3844869763        2.5956915313        7.2061119359
 Au         5.9301582562       10.2691409314        7.1836268327
 Au        11.8676068589       10.2748729542        7.1888976896
 Au        13.3502727329       12.8421115290        7.1904132412
 Au        10.3820970632        7.6988166387        7.2092632026
 Au        22.2458616971       12.8451175568        7.1911466100
 Au         7.4156808185       12.8460214393        7.1903007546
 Au        14.8328328066       -0.0001530330        7.1911186956
 Au         4.4521606924        2.5691051472        7.1896940314
 Au         2.9658212874       -0.0019104939        7.1912628790
 Au         7.4183833262        2.5690675089        7.1886606023
 Au         1.4830502008        2.5700678177        7.1896516743
 Au        13.3501108802        2.5681123904        7.1897496572
 Au        11.8581282175        0.0031453451        7.1841664412
 Au        11.8580276834        5.1420427866        7.2111932436
 Au         7.4396749609        7.6941392290        7.2048618661
 Au        10.3832612922       12.8395691905        7.1940963846
 Au        17.7968236476        5.1398757690        7.1919244603
 Au        14.8325192149        5.1390517512        7.1891069965
 Au         2.9667785288        5.1376671632        7.1921674114
 Au         0.0036094983        0.0004854255        7.1907852585
 Au        16.3135723963        2.5697298827        7.1933696904
 Au         8.8972449876       10.2766110968        7.1888978655
 Au         8.9019702680        0.0024402743        7.1861021928
 Au        14.8323622026       10.2674240997        7.1863342467
 Au        13.3218309510        7.6917276972        7.2100680114
 Au        16.3088749977        7.7114065261        7.1848498894
 Au        16.3155525364       12.8450128247        7.1911237835
 Au         4.4524507168        7.7102786517        7.1841404234
 Au        20.7613834843       10.2777171883        7.1906206011
 Au        19.2804626357       12.8440807986        7.1916596096
 Au        17.7944996821       10.2753273424        7.1914380516
 Au        19.2807312543        7.7072305442        7.1916598766
 Au         8.9048682783        1.7133359987        9.5027157136
 Au        11.8199471865        6.8261828323        9.5957949988
 Au         8.9300631268        6.8327812566        9.5820522923
 Au         7.4063827612        4.2741994090        9.5042408010
 Au        10.3790970387        4.3261087958        9.5892234579
 Au         5.9286996439        6.8581196651        9.4986860512
 Au        22.2443014912        9.4218567212        9.5117478409
 Au         5.9356055937        1.7088052667        9.5135243542
 Au         7.4073288128        9.4201754709        9.4984761647
 Au        19.2798113061        4.2848543933        9.5126457792
 Au        11.8606674030        1.7140089543        9.5013489926
 Au         2.9700789443        1.7131942317        9.5113528201
 Au        13.3509520906       14.5530847109        9.5131191162
 Au        13.3546312428        4.2827646495        9.5039371393
 Au        20.7629829516        6.8533256502        9.5108095753
 Au         8.9004597072       11.9848905873        9.5168433223
 Au        10.3883445919        9.4276925059        9.5009203430
 Au        16.3156344346       14.5566190556        9.5119193701
 Au        14.8364836195       11.9872123941        9.5100312305
 Au        10.3834283246       14.5609220472        9.5120756647
 Au        22.2447776251       14.5594390331        9.5080627718
 Au        25.2076934719       14.5526732287        9.5145159196
 Au        14.8313654678        1.7152016873        9.5167667102
 Au        17.7994682996        6.8512090810        9.5107010866
 Au         4.4483784055        4.2838440136        9.5145714341
 Au        23.7260693803       11.9900359941        9.5065284142
 Au        20.7638085318       11.9913265550        9.5149447401
 Au        19.2793091124       14.5603192784        9.5132622213
 Au        11.8665141553       11.9877469613        9.5168738336
 Au        16.3124555794        4.2809983394        9.5170869266
 Au        17.8050965721        1.7115140744        9.5125440880
 Au        13.3506997685        9.4158812967        9.5052507248
 Au        14.8297169106        6.8565651933        9.5012936147
 Au        17.7956460068       11.9864321222        9.5150257417
 Au        19.2754879312        9.4191628752        9.5135484893
 Au        16.3083370617        9.4154217366        9.5169282824
 Au        14.8164246102        8.5545297348       11.9229238651
 Cu        10.2521945831        6.1044643292       11.8878390617
 Au         4.4321943771        5.9956983727       11.9198129229
 Au        20.7608881148        8.5652346260       11.9204111462
 Au        13.3572614448        5.9789899977       11.8942665797
 Au         7.4152855938        0.8497557460       11.9174836618
 Au        17.7995164313       13.7024606882       11.9208801276
 Au         5.9379349767        8.5572736365       11.9148836964
 Au        11.8527217682        8.5700099304       11.9017545182
 Au         8.8912931469        3.4336072114       11.8971937305
 Au        10.3790516583        0.8738569237       11.9189715087
 Au         5.9280855236        3.4186876134       11.9296322814
 Au         8.8938666382        8.6091740857       11.8806113947
 Au        11.8793442652        3.4314273176       11.8914783366
 Au         7.3850226822        5.9799471004       11.8853018038
 Au        17.7973082480        3.4268274033       11.9220387581
 Au         7.4028530506       11.1527180317       11.9174554200
 Au        17.7942850835        8.5654453024       11.9234367697
 Au        19.2777333702       11.1319571312       11.9276949617
 Au        10.3875947806       11.1416322369       11.9331483785
 Au         4.4505643999        0.8522252070       11.9235537734
 Au        23.7250760466       13.7039318832       11.9219796305
 Au        11.8704546364       13.7013397191       11.9232655574
 Au        16.3132644253       11.1290508444       11.9230279392
 Au        16.3150939593        0.8588269871       11.9257738067
 Au         8.8995096785       13.7073538008       11.9232442801
 Au         1.4829884926        0.8564768126       11.9270249783
 Au        13.3505622622        0.8476504822       11.9171131020
 Au        14.8334907727        3.4261832585       11.9345507786
 Au        16.3235810792        5.9983849575       11.9191708012
 Au         2.9642112257        3.4239301208       11.9200065519
 Au        14.8367421503       13.6971999414       11.9256523409
 Au        22.2447633835       11.1317698981       11.9206505467
 Au        20.7606523568       13.7047618664       11.9207319222
 Au        19.2772001790        5.9979029546       11.9244024474
 Au        13.3554700232       11.1334116894       11.9188674132
  N        10.4533183602        5.9459129543       13.9588415731
  C         9.4641236913        6.6275905403       14.8320041920
  H        11.3991848579        6.2809363341       14.1677520310
  H         9.6745077613        6.4729567861       15.8981034195
  H         8.4622956735        6.2471744410       14.5956297264
  H         9.4749029292        7.7015952048       14.6070193122
  H        10.4626755507        4.9397355349       14.1544893186
