# Supplementary material for: Single Atom Alloys Segregation in the Presence of Ligands
Source: J Phys Chem C Nanomater Interfaces. 2023 Nov 13;127(46):22790–8. doi: 10.1021/acs.jpcc.3c05827 (PMC10683009; doi:10.1021/acs.jpcc.3c05827)
Supplement: Supplementary file 2 — jp3c05827_si_002.zip [file jp3c05827_si_002.zip › xyz/RNH2/111/au/au111pdnh2.txt]

     223

 Au         7.4158200000       12.8445900000        0.0000000000
 Au        19.2810800000       12.8445900000        0.0000000000
 Au        11.8650800000       10.2756100000        0.0000000000
 Au        16.3146800000        7.7066300000        0.0000000000
 Au        17.7978800000       10.2756100000        0.0000000000
 Au         2.9660600000        0.0000000000        0.0000000000
 Au        11.8652500000        0.0000000000        0.0000000000
 Au        20.7642800000       10.2756100000        0.0000000000
 Au         8.8988500000        0.0000000000        0.0000000000
 Au        14.8314800000        5.1376600000        0.0000000000
 Au        13.3482800000       12.8445900000        0.0000000000
 Au         2.9662300000        5.1376600000        0.0000000000
 Au        14.8316500000        0.0000000000        0.0000000000
 Au         5.9326300000       10.2756100000        0.0000000000
 Au        13.3482800000        7.7066300000        0.0000000000
 Au        17.7978800000        5.1376600000        0.0000000000
 Au         1.4830300000        2.5686800000        0.0000000000
 Au        19.2810800000        7.7066300000        0.0000000000
 Au        16.3146800000       12.8445900000        0.0000000000
 Au        14.8314800000       10.2756100000        0.0000000000
 Au        16.3146800000        2.5686800000        0.0000000000
 Au        10.3818800000       12.8445900000        0.0000000000
 Au         5.9324600000        0.0000000000        0.0000000000
 Au        22.2474700000       12.8445900000        0.0000000000
 Au         4.4494300000        7.7066300000        0.0000000000
 Au        11.8653400000        5.1378100000        0.0002100000
 Au         7.4157400000        2.5688300000        0.0002100000
 Au        13.3485400000        2.5688300000        0.0002100000
 Au         8.8989400000       10.2757600000        0.0002100000
 Au         5.9325400000        5.1378100000        0.0002100000
 Au         4.4493400000        2.5688300000        0.0002100000
 Au         8.8989400000        5.1378100000        0.0002100000
 Au         7.4157400000        7.7067800000        0.0002100000
 Au        10.3821400000        7.7067800000        0.0002100000
 Au        10.3821400000        2.5688300000        0.0002100000
 Au         0.7516200000        0.1564800000        0.0739800000
 Au         8.8989400000       11.9881100000        2.4218400000
 Au         2.9664000000        1.7126500000        2.4218400000
 Au        17.7978800000        1.7126500000        2.4218400000
 Au        10.3821400000       14.5570900000        2.4218400000
 Au        25.2136200000       14.5570900000        2.4218400000
 Au        14.8314800000        1.7126500000        2.4218400000
 Au        11.8653400000        1.7128000000        2.4220500000
 Au        16.3146800000        9.4192900000        2.4220500000
 Au        17.7978800000       11.9882600000        2.4220500000
 Au        13.3482800000       14.5572400000        2.4220500000
 Au         8.8989400000        1.7128000000        2.4220500000
 Au        14.8314800000        6.8503100000        2.4220500000
 Au        16.3146800000        4.2813300000        2.4220500000
 Au        11.8650800000       11.9882600000        2.4220500000
 Au         5.9325400000        1.7128000000        2.4220500000
 Au        17.7978800000        6.8503100000        2.4220500000
 Au        20.7642800000        6.8503100000        2.4220500000
 Au        16.3146800000       14.5572400000        2.4220500000
 Au        22.2474700000        9.4192800000        2.4220500000
 Au        20.7642800000       11.9882600000        2.4220500000
 Au        14.8314800000       11.9882600000        2.4220500000
 Au        11.8650800000        6.8503100000        2.4220500000
 Au         4.4496000000        4.2813300000        2.4220500000
 Au        22.2474700000       14.5572400000        2.4220500000
 Au        13.3482800000        9.4192800000        2.4220500000
 Au        13.3482800000        4.2813300000        2.4220500000
 Au        10.3818800000        9.4192800000        2.4220500000
 Au        23.7306700000       11.9882600000        2.4220500000
 Au        19.2810800000        9.4192900000        2.4220500000
 Au         5.9328000000        6.8503100000        2.4220500000
 Au         7.4159900000        9.4192800000        2.4220500000
 Au        19.2810800000        4.2813300000        2.4220500000
 Au        19.2810800000       14.5572400000        2.4220500000
 Au        10.3821400000        4.2814800000        2.4222600000
 Au         7.4157400000        4.2814800000        2.4222600000
 Au         8.8989400000        6.8504600000        2.4222600000
 Au        14.8314800000        3.4253000000        4.8439000000
 Au        10.3821400000       11.1317900000        4.8439000000
 Au        11.8653400000       13.7007600000        4.8439000000
 Au        17.7978800000        3.4253000000        4.8439000000
 Au         1.4832000000        0.8563300000        4.8439000000
 Au        13.3482800000        0.8563300000        4.8439000000
 Au        16.3146800000        0.8563300000        4.8439000000
 Au         2.9664000000        3.4253000000        4.8439000000
 Au         5.9328000000        3.4253000000        4.8439000000
 Au         8.8989400000       13.7007600000        4.8439000000
 Au         7.4157400000       11.1317900000        4.8439000000
 Au         4.4496000000        0.8563300000        4.8439000000
 Au        23.7304200000       13.7007600000        4.8439000000
 Au        11.8650800000        3.4253000000        4.8439000000
 Au         8.8989400000        8.5628100000        4.8439000000
 Au        13.3482800000       11.1319400000        4.8441100000
 Au        14.8314800000       13.7009100000        4.8441100000
 Au        17.7978800000       13.7009100000        4.8441100000
 Au        10.3821400000        0.8564700000        4.8441100000
 Au        20.7642700000        8.5629600000        4.8441100000
 Au        11.8650800000        8.5629600000        4.8441100000
 Au        19.2810800000       11.1319400000        4.8441100000
 Au        13.3482800000        5.9939800000        4.8441100000
 Au         4.4496000000        5.9939800000        4.8441100000
 Au        16.3146800000       11.1319400000        4.8441100000
 Au        20.7642800000       13.7009100000        4.8441100000
 Au         7.4157400000        0.8564700000        4.8441100000
 Au        19.2810800000        5.9939800000        4.8441100000
 Au         5.9328000000        8.5629600000        4.8441100000
 Au         8.8989400000        3.4254500000        4.8441100000
 Au        22.2474700000       11.1319400000        4.8441100000
 Au        14.8314800000        8.5629600000        4.8441100000
 Au        17.7978800000        8.5629600000        4.8441100000
 Au        16.3146800000        5.9939800000        4.8441100000
 Au         7.4159900000        5.9939800000        4.8441100000
 Au        10.3818800000        5.9939800000        4.8441100000
 Au         8.9017973930        5.1388281331        7.1974835128
 Au         5.9327143567        0.0008036206        7.1898071126
 Au         5.9369303536        5.1369076677        7.1911740546
 Au        10.3845778610        2.5958844530        7.2115659498
 Au         5.9396580209       10.2634753619        7.1881922790
 Au        11.8661518105       10.2723513205        7.1920126351
 Au        13.3502926470       12.8415543981        7.1886351966
 Au        10.3816026993        7.6999382666        7.1985103800
 Au        22.2480075198       12.8441074122        7.1898175379
 Au         7.4163767303       12.8452036021        7.1879666444
 Au        14.8323125821        0.0006001463        7.1888659175
 Au         4.4521539095        2.5695025065        7.1888054555
 Au         2.9666592875       -0.0019756020        7.1896488671
 Au         7.4200035174        2.5710564390        7.1915867908
 Au         1.4824684496        2.5705104350        7.1877350316
 Au        13.3487779740        2.5704978891        7.1925392100
 Au        11.8584136994        0.0106834695        7.1885370356
 Au        11.8613856195        5.1392327682        7.1979909734
 Au         7.4427457672        7.6921790177        7.2105440563
 Au        10.3831284671       12.8394037155        7.1926834889
 Au        17.7957780324        5.1401676768        7.1896620814
 Au        14.8294862774        5.1395768375        7.1921766935
 Au         2.9685695655        5.1379587614        7.1898116515
 Au         0.0040610833        0.0014691581        7.1885701345
 Au        16.3112434778        2.5709777379        7.1922791873
 Au         8.9011477795       10.2744175059        7.1912532955
 Au         8.9019681944        0.0106964612        7.1896469376
 Au        14.8259500861       10.2638589517        7.1899133556
 Au        13.3218433503        7.6920496165        7.2139387517
 Au        16.3022886577        7.7075853591        7.1892920893
 Au        16.3167393738       12.8446059589        7.1899994899
 Au         4.4618180080        7.7046176093        7.1883887608
 Au        20.7668407537       10.2751372660        7.1890629169
 Au        19.2819520245       12.8467022347        7.1891224358
 Au        17.7937142607       10.2735420063        7.1890957541
 Au        19.2823107982        7.7068911392        7.1902962205
 Au         8.9022431550        1.7240817022        9.5206079221
 Au        11.8285882764        6.8295720045        9.5736085979
 Au         8.9308905972        6.8298348715        9.5736465525
 Au         7.4155149654        4.2768751189        9.5181095471
 Au        10.3810986587        4.3169034220        9.5704215628
 Au         5.9426079237        6.8467598180        9.5157690928
 Au        22.2569418833        9.4166886529        9.5107684263
 Au         5.9353516115        1.7107758802        9.5114241890
 Au         7.4246593778        9.4116808366        9.5158104000
 Au        19.2800256919        4.2862804223        9.5089013722
 Au        11.8652670004        1.7245617718        9.5198085296
 Au         2.9691481717        1.7134227802        9.5071295668
 Au        13.3522381079       14.5518630887        9.5103426924
 Au        13.3477378622        4.2865536163        9.5179758328
 Au        20.7709262906        6.8521293282        9.5099368968
 Au         8.9049400405       11.9823993918        9.5138954654
 Au        10.3898417948        9.4172487573        9.5151096967
 Au        16.3186921073       14.5603353729        9.5106035176
 Au        14.8350851621       11.9844736939        9.5083218590
 Au        10.3835530108       14.5617819761        9.5072669697
 Au        22.2444466591       14.5598745628        9.5066998781
 Au        25.2060910498       14.5513918755        9.5106917125
 Au        14.8314139973        1.7175421626        9.5147627019
 Au        17.7971627907        6.8517368255        9.5090393772
 Au         4.4517421156        4.2824547892        9.5118161674
 Au        23.7316717681       11.9850563735        9.5056440450
 Au        20.7652911226       11.9883949287        9.5112339167
 Au        19.2816583023       14.5661895535        9.5107955005
 Au        11.8649011322       11.9858858095        9.5148353177
 Au        16.3111767739        4.2819490031        9.5150797649
 Au        17.8038771861        1.7123285402        9.5077880028
 Au        13.3404751397        9.4121810009        9.5219450738
 Au        14.8220533631        6.8482730262        9.5197365154
 Au        17.7968189693       11.9857257417        9.5107135358
 Au        19.2788115134        9.4179888836        9.5094647391
 Au        16.3043427603        9.4122373671        9.5149087558
 Au        14.8215436977        8.5554365287       11.9336825874
 Pd        10.3722412776        5.9974589567       11.9600853013
 Au         4.4540223446        5.9949071883       11.9257214716
 Au        20.7652903274        8.5621023393       11.9186581355
 Au        13.3339243259        5.9858996599       11.9426696159
 Au         7.4218882770        0.8614650163       11.9253112730
 Au        17.7993394148       13.7020057463       11.9186950794
 Au         5.9424029263        8.5549117792       11.9274588442
 Au        11.8475906789        8.5500158589       11.9473302752
 Au         8.8995839789        3.4455127046       11.9452578144
 Au        10.3811509060        0.8669771170       11.9293061733
 Au         5.9323204271        3.4212357964       11.9330912836
 Au         8.9145344849        8.5667815847       11.9271415100
 Au        11.8655746804        3.4456112839       11.9412368351
 Au         7.4197078651        5.9848597822       11.9334609662
 Au        17.7973749783        3.4283070794       11.9187497843
 Au         7.4175147525       11.1310286495       11.9230687776
 Au        17.7964942734        8.5622302878       11.9208459285
 Au        19.2804254023       11.1300108148       11.9166870528
 Au        10.3879023226       11.1308096885       11.9357238368
 Au         4.4537183824        0.8527591155       11.9197862073
 Au        23.7278277595       13.7006894298       11.9146268250
 Au        11.8695328253       13.6973121221       11.9196523664
 Au        16.3120036393       11.1296739234       11.9203358116
 Au        16.3131038564        0.8579532016       11.9215456100
 Au         8.8994739846       13.6996666948       11.9189973015
 Au         1.4837075747        0.8559535447       11.9168559860
 Au        13.3456475769        0.8622004448       11.9254473800
 Au        14.8309644427        3.4292602663       11.9352649038
 Au        16.3085025118        5.9966759336       11.9268215369
 Au         2.9686747035        3.4276155608       11.9165338600
 Au        14.8365372318       13.6970688237       11.9189490478
 Au        22.2528140728       11.1288014046       11.9184307926
 Au        20.7660899693       13.7034935216       11.9183681006
 Au        19.2800584377        5.9968677382       11.9178358219
 Au        13.3474221439       11.1222731278       11.9266385797
  N        10.4397303226        5.9469106583       14.2360111052
  C         9.4094388000        6.6656067746       15.0221004488
  H        11.3733545756        6.2923860755       14.4686941101
  H         9.5579577063        6.5576789552       16.1057526158
  H         8.4194998509        6.2786886879       14.7499722674
  H         9.4356392628        7.7295287682       14.7553806291
  H        10.4328489101        4.9503238977       14.4638788789
