# Supplementary material for: Single Atom Alloys Segregation in the Presence of Ligands
Source: J Phys Chem C Nanomater Interfaces. 2023 Nov 13;127(46):22790–8. doi: 10.1021/acs.jpcc.3c05827 (PMC10683009; doi:10.1021/acs.jpcc.3c05827)
Supplement: Supplementary file 2 — jp3c05827_si_002.zip [file jp3c05827_si_002.zip › xyz/RNH2/100/pd/pd100ninh2.txt]

     223

 Pd         1.3778000000        1.3778000000        0.0000000000
 Pd         4.1333900000        1.3778000000        0.0000000000
 Pd         6.8889900000        1.3778000000        0.0000000000
 Pd         9.6445800000        1.3778000000        0.0000000000
 Pd        12.4001800000        1.3778000000        0.0000000000
 Pd        15.1557700000        1.3778000000        0.0000000000
 Pd         1.3778000000        4.1333900000        0.0000000000
 Pd         4.1333900000        4.1333900000        0.0000000000
 Pd         6.8889900000        4.1333900000        0.0000000000
 Pd         9.6445800000        4.1333900000        0.0000000000
 Pd        12.4001800000        4.1333900000        0.0000000000
 Pd        15.1557700000        4.1333900000        0.0000000000
 Pd         1.3778000000        6.8889900000        0.0000000000
 Pd         4.1333900000        6.8889900000        0.0000000000
 Pd         6.8889900000        6.8889900000        0.0000000000
 Pd         9.6445800000        6.8889900000        0.0000000000
 Pd        12.4001800000        6.8889900000        0.0000000000
 Pd        15.1557700000        6.8889900000        0.0000000000
 Pd         1.3778000000        9.6445800000        0.0000000000
 Pd         4.1333900000        9.6445800000        0.0000000000
 Pd         6.8889900000        9.6445800000        0.0000000000
 Pd         9.6445800000        9.6445800000        0.0000000000
 Pd        12.4001800000        9.6445800000        0.0000000000
 Pd        15.1557700000        9.6445800000        0.0000000000
 Pd         1.3778000000       12.4001800000        0.0000000000
 Pd         4.1333900000       12.4001800000        0.0000000000
 Pd         6.8889900000       12.4001800000        0.0000000000
 Pd         9.6445800000       12.4001800000        0.0000000000
 Pd        12.4001800000       12.4001800000        0.0000000000
 Pd        15.1557700000       12.4001800000        0.0000000000
 Pd         1.3778000000       15.1557700000        0.0000000000
 Pd         4.1333900000       15.1557700000        0.0000000000
 Pd         6.8889900000       15.1557700000        0.0000000000
 Pd         9.6445800000       15.1557700000        0.0000000000
 Pd        12.4001800000       15.1557700000        0.0000000000
 Pd        15.1557700000       15.1557700000        0.0000000000
 Pd         0.0000000000        0.0000000000        1.9485000000
 Pd         2.7556000000        0.0000000000        1.9485000000
 Pd         5.5111900000        0.0000000000        1.9485000000
 Pd         8.2667900000        0.0000000000        1.9485000000
 Pd        11.0223800000        0.0000000000        1.9485000000
 Pd        13.7779800000        0.0000000000        1.9485000000
 Pd         0.0000000000        2.7556000000        1.9485000000
 Pd         2.7556000000        2.7556000000        1.9485000000
 Pd         5.5111900000        2.7556000000        1.9485000000
 Pd         8.2667900000        2.7556000000        1.9485000000
 Pd        11.0223800000        2.7556000000        1.9485000000
 Pd        13.7779800000        2.7556000000        1.9485000000
 Pd         0.0000000000        5.5111900000        1.9485000000
 Pd         2.7556000000        5.5111900000        1.9485000000
 Pd         5.5111900000        5.5111900000        1.9485000000
 Pd         8.2667900000        5.5111900000        1.9485000000
 Pd        11.0223800000        5.5111900000        1.9485000000
 Pd        13.7779800000        5.5111900000        1.9485000000
 Pd         0.0000000000        8.2667900000        1.9485000000
 Pd         2.7556000000        8.2667900000        1.9485000000
 Pd         5.5111900000        8.2667900000        1.9485000000
 Pd         8.2667900000        8.2667900000        1.9485000000
 Pd        11.0223800000        8.2667900000        1.9485000000
 Pd        13.7779800000        8.2667900000        1.9485000000
 Pd         0.0000000000       11.0223800000        1.9485000000
 Pd         2.7556000000       11.0223800000        1.9485000000
 Pd         5.5111900000       11.0223800000        1.9485000000
 Pd         8.2667900000       11.0223800000        1.9485000000
 Pd        11.0223800000       11.0223800000        1.9485000000
 Pd        13.7779800000       11.0223800000        1.9485000000
 Pd         0.0000000000       13.7779800000        1.9485000000
 Pd         2.7556000000       13.7779800000        1.9485000000
 Pd         5.5111900000       13.7779800000        1.9485000000
 Pd         8.2667900000       13.7779800000        1.9485000000
 Pd        11.0223800000       13.7779800000        1.9485000000
 Pd        13.7779800000       13.7779800000        1.9485000000
 Pd         1.3778000000        1.3778000000        3.8970000000
 Pd         4.1333900000        1.3778000000        3.8970000000
 Pd         6.8889900000        1.3778000000        3.8970000000
 Pd         9.6445800000        1.3778000000        3.8970000000
 Pd        12.4001800000        1.3778000000        3.8970000000
 Pd        15.1557700000        1.3778000000        3.8970000000
 Pd         1.3778000000        4.1333900000        3.8970000000
 Pd         4.1333900000        4.1333900000        3.8970000000
 Pd         6.8889900000        4.1333900000        3.8970000000
 Pd         9.6445800000        4.1333900000        3.8970000000
 Pd        12.4001800000        4.1333900000        3.8970000000
 Pd        15.1557700000        4.1333900000        3.8970000000
 Pd         1.3778000000        6.8889900000        3.8970000000
 Pd         4.1333900000        6.8889900000        3.8970000000
 Pd         6.8889900000        6.8889900000        3.8970000000
 Pd         9.6445800000        6.8889900000        3.8970000000
 Pd        12.4001800000        6.8889900000        3.8970000000
 Pd        15.1557700000        6.8889900000        3.8970000000
 Pd         1.3778000000        9.6445800000        3.8970000000
 Pd         4.1333900000        9.6445800000        3.8970000000
 Pd         6.8889900000        9.6445800000        3.8970000000
 Pd         9.6445800000        9.6445800000        3.8970000000
 Pd        12.4001800000        9.6445800000        3.8970000000
 Pd        15.1557700000        9.6445800000        3.8970000000
 Pd         1.3778000000       12.4001800000        3.8970000000
 Pd         4.1333900000       12.4001800000        3.8970000000
 Pd         6.8889900000       12.4001800000        3.8970000000
 Pd         9.6445800000       12.4001800000        3.8970000000
 Pd        12.4001800000       12.4001800000        3.8970000000
 Pd        15.1557700000       12.4001800000        3.8970000000
 Pd         1.3778000000       15.1557700000        3.8970000000
 Pd         4.1333900000       15.1557700000        3.8970000000
 Pd         6.8889900000       15.1557700000        3.8970000000
 Pd         9.6445800000       15.1557700000        3.8970000000
 Pd        12.4001800000       15.1557700000        3.8970000000
 Pd        15.1557700000       15.1557700000        3.8970000000
 Pd        -0.0014250394        0.0004964477        5.8633905161
 Pd         2.7541760619       -0.0000470206        5.8625614381
 Pd         5.5109276258       -0.0002731274        5.8637293233
 Pd         8.2674498009       -0.0001654723        5.8625941292
 Pd        11.0231584380        0.0003901987        5.8633374781
 Pd        13.7777634112        0.0005555780        5.8626003564
 Pd        -0.0002153539        2.7560636991        5.8633057051
 Pd         2.7535252037        2.7549584441        5.8604197096
 Pd         5.5110256691        2.7581524517        5.8606915794
 Pd         8.2687103022        2.7551440060        5.8601966084
 Pd        11.0224896434        2.7562764629        5.8632291401
 Pd        13.7778405528        2.7552021931        5.8634562690
 Pd        -0.0013323927        5.5107457433        5.8612196594
 Pd         2.7548364362        5.5119221247        5.8573477007
 Pd         5.5107387536        5.5189471388        5.8661103037
 Pd         8.2661630657        5.5128662578        5.8578525456
 Pd        11.0223417224        5.5110381204        5.8613135876
 Pd        13.7773580744        5.5110314292        5.8628697763
 Pd         0.0017701590        8.2671921907        5.8623494126
 Pd         2.7622554056        8.2671654936        5.8663460626
 Pd         5.5102048256        8.2658869381        5.8591715605
 Pd         8.2573740326        8.2674079894        5.8672848078
 Pd        11.0175805238        8.2671979461        5.8628428066
 Pd        13.7767285122        8.2670040575        5.8644902188
 Pd        -0.0011555780       11.0238904972        5.8606771539
 Pd         2.7559621559       11.0217933572        5.8585088171
 Pd         5.5110649965       11.0138285400        5.8674441992
 Pd         8.2661042123       11.0212398475        5.8588528105
 Pd        11.0226883194       11.0238714432        5.8608553877
 Pd        13.7775485805       11.0240313438        5.8625423569
 Pd        -0.0001456071       13.7783253731        5.8631516131
 Pd         2.7542766602       13.7787808663        5.8607525334
 Pd         5.5110882676       13.7755931207        5.8623297749
 Pd         8.2675926387       13.7782964798        5.8612818036
 Pd        11.0219440371       13.7780205186        5.8633584890
 Pd        13.7777184856       13.7798235550        5.8633388012
 Pd         1.3772810788        1.3798364551        7.8188460874
 Pd         4.1335108579        1.3801560695        7.8158624362
 Pd         6.8882276027        1.3801876615        7.8157453234
 Pd         9.6444960918        1.3798064863        7.8183988595
 Pd        12.3998289326        1.3786747935        7.8207177194
 Pd        15.1555425838        1.3787624741        7.8209057534
 Pd         1.3797695201        4.1372939463        7.8198143067
 Pd         4.1298348880        4.1383258072        7.8111090070
 Pd         6.8918591919        4.1383503547        7.8108523892
 Pd         9.6416281694        4.1377206388        7.8195882603
 Pd        12.3985003112        4.1345700997        7.8186577970
 Pd        15.1566597960        4.1345355275        7.8188995365
 Pd         1.3821495032        6.8875288276        7.8144670206
 Pd         4.1450109088        6.9026253870        7.8341239947
 Pd         6.8721114874        6.9030009920        7.8365738266
 Pd         9.6352907725        6.8883418695        7.8160996720
 Pd        12.3954442866        6.8907642876        7.8174253809
 Pd        15.1562408408        6.8905212054        7.8173925733
 Pd         1.3826652830        9.6462763545        7.8140989546
 Pd         4.1477620828        9.6278421049        7.8360759024
 Pd         6.8710941932        9.6278388504        7.8374307243
 Pd         9.6359258079        9.6468883319        7.8154782329
 Pd        12.3960126128        9.6450135008        7.8169754449
 Pd        15.1567196596        9.6451312904        7.8169880887
 Pd         1.3791996324       12.3988012673        7.8178624682
 Pd         4.1314848399       12.3944447453        7.8133105361
 Pd         6.8915512995       12.3944860259        7.8132366099
 Pd         9.6420144408       12.3981553428        7.8195128561
 Pd        12.3988814995       12.4011640228        7.8186212671
 Pd        15.1563826562       12.4011906179        7.8185746274
 Pd         1.3772598215       15.1557071905        7.8186964862
 Pd         4.1332685669       15.1542150073        7.8168446588
 Pd         6.8879500312       15.1545371734        7.8170501665
 Pd         9.6441412065       15.1554991316        7.8187820576
 Pd        12.3996539644       15.1567844184        7.8206997148
 Pd        15.1553737335       15.1568820080        7.8206557109
 Pd        -0.0000952772        0.0010269957        9.7865437061
 Pd         2.7543403198        0.0011313919        9.7819907833
 Pd         5.5103537673        0.0015414018        9.7844318776
 Pd         8.2668997306        0.0012959188        9.7818875263
 Pd        11.0214716821        0.0012026543        9.7863245345
 Pd        13.7775063898        0.0010609257        9.7872150289
 Pd         0.0019167707        2.7590332652        9.7858730344
 Pd         2.7577248765        2.7609440413        9.7845071419
 Pd         5.5113606266        2.7686814410        9.7753705789
 Pd         8.2641455500        2.7609065895        9.7840371041
 Pd        11.0197338040        2.7592134928        9.7854405517
 Pd        13.7775680330        2.7572853200        9.7858573784
 Pd         0.0032202528        5.5152959936        9.7855742801
 Pd         2.7643573897        5.5201639598        9.7918195465
 Pd         5.5088409966        5.5285306111        9.7563096111
 Pd         8.2556323088        5.5206390139        9.7915119707
 Pd        11.0168944970        5.5148265750        9.7858297123
 Pd        13.7764823075        5.5117643875        9.7818836404
 Pd         0.0104074179        8.2683577071        9.7780510271
 Pd         2.7786268443        8.2650906802        9.7655683094
 Ni         5.4807816665        8.2719764950        9.7579029666
 Pd         8.2305084867        8.2674659485        9.7674528262
 Pd        11.0032191550        8.2682607062        9.7776705367
 Pd        13.7744431326        8.2681384950        9.7840961725
 Pd         0.0027398042       11.0213454494        9.7846849087
 Pd         2.7598861630       11.0156603332        9.7853685253
 Pd         5.5157220717       11.0028530668        9.7593194156
 Pd         8.2610983141       11.0155393596        9.7912304577
 Pd        11.0187083652       11.0214456095        9.7850034355
 Pd        13.7772257490       11.0243029262        9.7820123121
 Pd         0.0017663501       13.7772594657        9.7856407478
 Pd         2.7579195999       13.7741350303        9.7838613172
 Pd         5.5105437481       13.7677240723        9.7777059008
 Pd         8.2631554307       13.7748731543        9.7846932507
 Pd        11.0196473976       13.7772097220        9.7856280160
 Pd        13.7776130333       13.7787838517        9.7862493511
  N         5.5196165650        8.1265307302       11.7201131720
  C         5.0937526910        9.3002115242       12.5310348590
  H         4.9402691830        7.3101040670       11.9456569036
  H         5.7279403075       10.1584457229       12.2669240601
  H         5.1758199221        9.0943197053       13.6067565368
  H         4.0575223976        9.5496219761       12.2729293642
  H         6.4861202029        7.8667552951       11.9490540387
