# Supplementary material for: Single Atom Alloys Segregation in the Presence of Ligands
Source: J Phys Chem C Nanomater Interfaces. 2023 Nov 13;127(46):22790–8. doi: 10.1021/acs.jpcc.3c05827 (PMC10683009; doi:10.1021/acs.jpcc.3c05827)
Supplement: Supplementary file 2 — jp3c05827_si_002.zip [file jp3c05827_si_002.zip › xyz/RNH2/100/pd/pd100nh2.txt]

     223

 Pd         1.3778000000        1.3778000000        0.0000000000
 Pd         4.1333900000        1.3778000000        0.0000000000
 Pd         6.8889900000        1.3778000000        0.0000000000
 Pd         9.6445800000        1.3778000000        0.0000000000
 Pd        12.4001800000        1.3778000000        0.0000000000
 Pd        15.1557700000        1.3778000000        0.0000000000
 Pd         1.3778000000        4.1333900000        0.0000000000
 Pd         4.1333900000        4.1333900000        0.0000000000
 Pd         6.8889900000        4.1333900000        0.0000000000
 Pd         9.6445800000        4.1333900000        0.0000000000
 Pd        12.4001800000        4.1333900000        0.0000000000
 Pd        15.1557700000        4.1333900000        0.0000000000
 Pd         1.3778000000        6.8889900000        0.0000000000
 Pd         4.1333900000        6.8889900000        0.0000000000
 Pd         6.8889900000        6.8889900000        0.0000000000
 Pd         9.6445800000        6.8889900000        0.0000000000
 Pd        12.4001800000        6.8889900000        0.0000000000
 Pd        15.1557700000        6.8889900000        0.0000000000
 Pd         1.3778000000        9.6445800000        0.0000000000
 Pd         4.1333900000        9.6445800000        0.0000000000
 Pd         6.8889900000        9.6445800000        0.0000000000
 Pd         9.6445800000        9.6445800000        0.0000000000
 Pd        12.4001800000        9.6445800000        0.0000000000
 Pd        15.1557700000        9.6445800000        0.0000000000
 Pd         1.3778000000       12.4001800000        0.0000000000
 Pd         4.1333900000       12.4001800000        0.0000000000
 Pd         6.8889900000       12.4001800000        0.0000000000
 Pd         9.6445800000       12.4001800000        0.0000000000
 Pd        12.4001800000       12.4001800000        0.0000000000
 Pd        15.1557700000       12.4001800000        0.0000000000
 Pd         1.3778000000       15.1557700000        0.0000000000
 Pd         4.1333900000       15.1557700000        0.0000000000
 Pd         6.8889900000       15.1557700000        0.0000000000
 Pd         9.6445800000       15.1557700000        0.0000000000
 Pd        12.4001800000       15.1557700000        0.0000000000
 Pd        15.1557700000       15.1557700000        0.0000000000
 Pd         0.0000000000        0.0000000000        1.9485000000
 Pd         2.7556000000        0.0000000000        1.9485000000
 Pd         5.5111900000        0.0000000000        1.9485000000
 Pd         8.2667900000        0.0000000000        1.9485000000
 Pd        11.0223800000        0.0000000000        1.9485000000
 Pd        13.7779800000        0.0000000000        1.9485000000
 Pd         0.0000000000        2.7556000000        1.9485000000
 Pd         2.7556000000        2.7556000000        1.9485000000
 Pd         5.5111900000        2.7556000000        1.9485000000
 Pd         8.2667900000        2.7556000000        1.9485000000
 Pd        11.0223800000        2.7556000000        1.9485000000
 Pd        13.7779800000        2.7556000000        1.9485000000
 Pd         0.0000000000        5.5111900000        1.9485000000
 Pd         2.7556000000        5.5111900000        1.9485000000
 Pd         5.5111900000        5.5111900000        1.9485000000
 Pd         8.2667900000        5.5111900000        1.9485000000
 Pd        11.0223800000        5.5111900000        1.9485000000
 Pd        13.7779800000        5.5111900000        1.9485000000
 Pd         0.0000000000        8.2667900000        1.9485000000
 Pd         2.7556000000        8.2667900000        1.9485000000
 Pd         5.5111900000        8.2667900000        1.9485000000
 Pd         8.2667900000        8.2667900000        1.9485000000
 Pd        11.0223800000        8.2667900000        1.9485000000
 Pd        13.7779800000        8.2667900000        1.9485000000
 Pd         0.0000000000       11.0223800000        1.9485000000
 Pd         2.7556000000       11.0223800000        1.9485000000
 Pd         5.5111900000       11.0223800000        1.9485000000
 Pd         8.2667900000       11.0223800000        1.9485000000
 Pd        11.0223800000       11.0223800000        1.9485000000
 Pd        13.7779800000       11.0223800000        1.9485000000
 Pd         0.0000000000       13.7779800000        1.9485000000
 Pd         2.7556000000       13.7779800000        1.9485000000
 Pd         5.5111900000       13.7779800000        1.9485000000
 Pd         8.2667900000       13.7779800000        1.9485000000
 Pd        11.0223800000       13.7779800000        1.9485000000
 Pd        13.7779800000       13.7779800000        1.9485000000
 Pd         1.3778000000        1.3778000000        3.8970000000
 Pd         4.1333900000        1.3778000000        3.8970000000
 Pd         6.8889900000        1.3778000000        3.8970000000
 Pd         9.6445800000        1.3778000000        3.8970000000
 Pd        12.4001800000        1.3778000000        3.8970000000
 Pd        15.1557700000        1.3778000000        3.8970000000
 Pd         1.3778000000        4.1333900000        3.8970000000
 Pd         4.1333900000        4.1333900000        3.8970000000
 Pd         6.8889900000        4.1333900000        3.8970000000
 Pd         9.6445800000        4.1333900000        3.8970000000
 Pd        12.4001800000        4.1333900000        3.8970000000
 Pd        15.1557700000        4.1333900000        3.8970000000
 Pd         1.3778000000        6.8889900000        3.8970000000
 Pd         4.1333900000        6.8889900000        3.8970000000
 Pd         6.8889900000        6.8889900000        3.8970000000
 Pd         9.6445800000        6.8889900000        3.8970000000
 Pd        12.4001800000        6.8889900000        3.8970000000
 Pd        15.1557700000        6.8889900000        3.8970000000
 Pd         1.3778000000        9.6445800000        3.8970000000
 Pd         4.1333900000        9.6445800000        3.8970000000
 Pd         6.8889900000        9.6445800000        3.8970000000
 Pd         9.6445800000        9.6445800000        3.8970000000
 Pd        12.4001800000        9.6445800000        3.8970000000
 Pd        15.1557700000        9.6445800000        3.8970000000
 Pd         1.3778000000       12.4001800000        3.8970000000
 Pd         4.1333900000       12.4001800000        3.8970000000
 Pd         6.8889900000       12.4001800000        3.8970000000
 Pd         9.6445800000       12.4001800000        3.8970000000
 Pd        12.4001800000       12.4001800000        3.8970000000
 Pd        15.1557700000       12.4001800000        3.8970000000
 Pd         1.3778000000       15.1557700000        3.8970000000
 Pd         4.1333900000       15.1557700000        3.8970000000
 Pd         6.8889900000       15.1557700000        3.8970000000
 Pd         9.6445800000       15.1557700000        3.8970000000
 Pd        12.4001800000       15.1557700000        3.8970000000
 Pd        15.1557700000       15.1557700000        3.8970000000
 Pd        -0.0013458529        0.0014461254        5.8629491208
 Pd         2.7546881851        0.0014844670        5.8621977927
 Pd         5.5110637987        0.0018906912        5.8628898322
 Pd         8.2670459737        0.0014814174        5.8622812408
 Pd        11.0227934059        0.0014280380        5.8631868222
 Pd        13.7775221042        0.0015499387        5.8621704496
 Pd         0.0001298254        2.7577674296        5.8632233130
 Pd         2.7543370061        2.7574513427        5.8609410791
 Pd         5.5108384370        2.7602326082        5.8613159043
 Pd         8.2675736581        2.7570334104        5.8608766533
 Pd        11.0219105317        2.7574530005        5.8632331520
 Pd        13.7777910807        2.7564474600        5.8632143988
 Pd        -0.0000426645        5.5124704867        5.8616003332
 Pd         2.7560695999        5.5141725207        5.8591488739
 Pd         5.5106622699        5.5217392001        5.8685912833
 Pd         8.2658317742        5.5142554054        5.8585876064
 Pd        11.0225157024        5.5122597550        5.8611561002
 Pd        13.7781286503        5.5123872909        5.8624920314
 Pd         0.0025731072        8.2684221570        5.8627309028
 Pd         2.7635997172        8.2687326365        5.8692468952
 Pd         5.5109424108        8.2684659540        5.8608099761
 Pd         8.2583638358        8.2688365130        5.8688472384
 Pd        11.0198957077        8.2683508640        5.8621152821
 Pd        13.7783296781        8.2680701960        5.8634905769
 Pd        -0.0000622746       11.0243319199        5.8614185313
 Pd         2.7562145851       11.0227913771        5.8596811029
 Pd         5.5107303930       11.0159936911        5.8692200163
 Pd         8.2660849632       11.0227614473        5.8590820162
 Pd        11.0228025187       11.0245796123        5.8609744864
 Pd        13.7782688142       11.0243215138        5.8624537806
 Pd        -0.0000166951       13.7787461806        5.8631939975
 Pd         2.7542499575       13.7795223730        5.8609290567
 Pd         5.5108302643       13.7782085767        5.8618444772
 Pd         8.2672928631       13.7797783032        5.8612144616
 Pd        11.0215998151       13.7789354774        5.8632678220
 Pd        13.7776971930       13.7802668538        5.8631656874
 Pd         1.3771933303        1.3814915006        7.8178535778
 Pd         4.1334610410        1.3820109668        7.8156468869
 Pd         6.8880531530        1.3818396355        7.8160774139
 Pd         9.6439198240        1.3811622897        7.8183066347
 Pd        12.3994809599        1.3807984204        7.8201704651
 Pd        15.1554446767        1.3809197986        7.8200624003
 Pd         1.3799367899        4.1391470612        7.8197079243
 Pd         4.1310198704        4.1411647250        7.8139709835
 Pd         6.8904546176        4.1408698624        7.8130602116
 Pd         9.6418958984        4.1392758546        7.8186134246
 Pd        12.3992741966        4.1364926333        7.8183504224
 Pd        15.1565412155        4.1365301562        7.8188389058
 Pd         1.3815789530        6.8902218310        7.8157979622
 Pd         4.1443687909        6.9045165024        7.8398601287
 Pd         6.8775413282        6.9040214569        7.8388784132
 Pd         9.6404100798        6.8906273398        7.8149620390
 Pd        12.3994793432        6.8923144126        7.8168336658
 Pd        15.1562791391        6.8922335735        7.8176134326
 Pd         1.3820791854        9.6489247455        7.8160808633
 Pd         4.1459687239        9.6350768478        7.8409686941
 Pd         6.8764165729        9.6352958325        7.8396358777
 Pd         9.6405646421        9.6492094665        7.8149201068
 Pd        12.3998234601        9.6468637600        7.8168155553
 Pd        15.1566016354        9.6469722776        7.8176259295
 Pd         1.3788757612       12.4012202966        7.8192426380
 Pd         4.1304870630       12.4007477341        7.8137665310
 Pd         6.8915302220       12.4011736254        7.8125838233
 Pd         9.6424700609       12.4007574242        7.8190634635
 Pd        12.3993216211       12.4025463145        7.8184219517
 Pd        15.1562828601       12.4026900902        7.8189263376
 Pd         1.3769857930       15.1577138480        7.8184121342
 Pd         4.1329886530       15.1591188313        7.8165144363
 Pd         6.8881277323       15.1596909802        7.8170884069
 Pd         9.6436986473       15.1578381955        7.8189858241
 Pd        12.3991208736       15.1582936833        7.8198720611
 Pd        15.1554033772       15.1583537089        7.8198517528
 Pd        -0.0006828088        0.0038251882        9.7861623728
 Pd         2.7539245761        0.0041357426        9.7822454860
 Pd         5.5104340254        0.0062374031        9.7895206397
 Pd         8.2670670181        0.0043095717        9.7843913133
 Pd        11.0217087725        0.0036699034        9.7863607385
 Pd        13.7773327839        0.0032887021        9.7853434930
 Pd         0.0018197091        2.7613983079        9.7853606137
 Pd         2.7574211509        2.7615877588        9.7837362033
 Pd         5.5105478789        2.7639139641        9.7756119455
 Pd         8.2635545888        2.7621757196        9.7828349875
 Pd        11.0193262474        2.7617756716        9.7845884856
 Pd        13.7774343635        2.7591400671        9.7865913843
 Pd         0.0023504689        5.5174254984        9.7853109028
 Pd         2.7592145342        5.5177391206        9.7930465905
 Pd         5.5107985496        5.5083368592        9.7773824735
 Pd         8.2631843038        5.5183543674        9.7907296148
 Pd        11.0198731965        5.5173686659        9.7843370608
 Pd        13.7775459651        5.5135638782        9.7836833284
 Pd         0.0019640615        8.2710319050        9.7787889394
 Pd         2.7476482894        8.2693952816        9.7818865324
 Pd         5.5113349048        8.2766041655        9.9257063716
 Pd         8.2733168817        8.2706057701        9.7805585121
 Pd        11.0193287434        8.2708421166        9.7773117497
 Pd        13.7774473291        8.2698906513        9.7900370378
 Pd         0.0020788961       11.0243545508        9.7856220951
 Pd         2.7569108366       11.0243092955        9.7902774922
 Pd         5.5149008129       11.0429369583        9.7720019090
 Pd         8.2656854726       11.0242936752        9.7910359523
 Pd        11.0207834321       11.0238643425        9.7844958720
 Pd        13.7779711610       11.0265971619        9.7838252115
 Pd         0.0007854668       13.7802848220        9.7865362886
 Pd         2.7569893173       13.7795863339        9.7848708423
 Pd         5.5099567310       13.7835127549        9.7776911410
 Pd         8.2631717778       13.7795806421        9.7846410154
 Pd        11.0196238751       13.7795822760        9.7855756344
 Pd        13.7770030992       13.7814016934        9.7859216739
  N         5.5174245414        8.1758181926       12.0791902198
  C         5.0600715811        9.3854166075       12.8101880284
  H         4.9336905768        7.3684055877       12.3098369283
  H         5.7165972970       10.2246477175       12.5483154126
  H         5.0719630117        9.2319894656       13.8982136099
  H         4.0451497946        9.6346500807       12.4788809064
  H         6.4774125625        7.9347936587       12.3374353479
