# Supplementary material for: Single Atom Alloys Segregation in the Presence of Ligands
Source: J Phys Chem C Nanomater Interfaces. 2023 Nov 13;127(46):22790–8. doi: 10.1021/acs.jpcc.3c05827 (PMC10683009; doi:10.1021/acs.jpcc.3c05827)
Supplement: Supplementary file 2 — jp3c05827_si_002.zip [file jp3c05827_si_002.zip › xyz/RNH2/100/pd/pd100agnh2.txt]

     223

 Pd         1.3778000000        1.3778000000        0.0000000000
 Pd         4.1333900000        1.3778000000        0.0000000000
 Pd         6.8889900000        1.3778000000        0.0000000000
 Pd         9.6445800000        1.3778000000        0.0000000000
 Pd        12.4001800000        1.3778000000        0.0000000000
 Pd        15.1557700000        1.3778000000        0.0000000000
 Pd         1.3778000000        4.1333900000        0.0000000000
 Pd         4.1333900000        4.1333900000        0.0000000000
 Pd         6.8889900000        4.1333900000        0.0000000000
 Pd         9.6445800000        4.1333900000        0.0000000000
 Pd        12.4001800000        4.1333900000        0.0000000000
 Pd        15.1557700000        4.1333900000        0.0000000000
 Pd         1.3778000000        6.8889900000        0.0000000000
 Pd         4.1333900000        6.8889900000        0.0000000000
 Pd         6.8889900000        6.8889900000        0.0000000000
 Pd         9.6445800000        6.8889900000        0.0000000000
 Pd        12.4001800000        6.8889900000        0.0000000000
 Pd        15.1557700000        6.8889900000        0.0000000000
 Pd         1.3778000000        9.6445800000        0.0000000000
 Pd         4.1333900000        9.6445800000        0.0000000000
 Pd         6.8889900000        9.6445800000        0.0000000000
 Pd         9.6445800000        9.6445800000        0.0000000000
 Pd        12.4001800000        9.6445800000        0.0000000000
 Pd        15.1557700000        9.6445800000        0.0000000000
 Pd         1.3778000000       12.4001800000        0.0000000000
 Pd         4.1333900000       12.4001800000        0.0000000000
 Pd         6.8889900000       12.4001800000        0.0000000000
 Pd         9.6445800000       12.4001800000        0.0000000000
 Pd        12.4001800000       12.4001800000        0.0000000000
 Pd        15.1557700000       12.4001800000        0.0000000000
 Pd         1.3778000000       15.1557700000        0.0000000000
 Pd         4.1333900000       15.1557700000        0.0000000000
 Pd         6.8889900000       15.1557700000        0.0000000000
 Pd         9.6445800000       15.1557700000        0.0000000000
 Pd        12.4001800000       15.1557700000        0.0000000000
 Pd        15.1557700000       15.1557700000        0.0000000000
 Pd         0.0000000000        0.0000000000        1.9485000000
 Pd         2.7556000000        0.0000000000        1.9485000000
 Pd         5.5111900000        0.0000000000        1.9485000000
 Pd         8.2667900000        0.0000000000        1.9485000000
 Pd        11.0223800000        0.0000000000        1.9485000000
 Pd        13.7779800000        0.0000000000        1.9485000000
 Pd         0.0000000000        2.7556000000        1.9485000000
 Pd         2.7556000000        2.7556000000        1.9485000000
 Pd         5.5111900000        2.7556000000        1.9485000000
 Pd         8.2667900000        2.7556000000        1.9485000000
 Pd        11.0223800000        2.7556000000        1.9485000000
 Pd        13.7779800000        2.7556000000        1.9485000000
 Pd         0.0000000000        5.5111900000        1.9485000000
 Pd         2.7556000000        5.5111900000        1.9485000000
 Pd         5.5111900000        5.5111900000        1.9485000000
 Pd         8.2667900000        5.5111900000        1.9485000000
 Pd        11.0223800000        5.5111900000        1.9485000000
 Pd        13.7779800000        5.5111900000        1.9485000000
 Pd         0.0000000000        8.2667900000        1.9485000000
 Pd         2.7556000000        8.2667900000        1.9485000000
 Pd         5.5111900000        8.2667900000        1.9485000000
 Pd         8.2667900000        8.2667900000        1.9485000000
 Pd        11.0223800000        8.2667900000        1.9485000000
 Pd        13.7779800000        8.2667900000        1.9485000000
 Pd         0.0000000000       11.0223800000        1.9485000000
 Pd         2.7556000000       11.0223800000        1.9485000000
 Pd         5.5111900000       11.0223800000        1.9485000000
 Pd         8.2667900000       11.0223800000        1.9485000000
 Pd        11.0223800000       11.0223800000        1.9485000000
 Pd        13.7779800000       11.0223800000        1.9485000000
 Pd         0.0000000000       13.7779800000        1.9485000000
 Pd         2.7556000000       13.7779800000        1.9485000000
 Pd         5.5111900000       13.7779800000        1.9485000000
 Pd         8.2667900000       13.7779800000        1.9485000000
 Pd        11.0223800000       13.7779800000        1.9485000000
 Pd        13.7779800000       13.7779800000        1.9485000000
 Pd         1.3778000000        1.3778000000        3.8970000000
 Pd         4.1333900000        1.3778000000        3.8970000000
 Pd         6.8889900000        1.3778000000        3.8970000000
 Pd         9.6445800000        1.3778000000        3.8970000000
 Pd        12.4001800000        1.3778000000        3.8970000000
 Pd        15.1557700000        1.3778000000        3.8970000000
 Pd         1.3778000000        4.1333900000        3.8970000000
 Pd         4.1333900000        4.1333900000        3.8970000000
 Pd         6.8889900000        4.1333900000        3.8970000000
 Pd         9.6445800000        4.1333900000        3.8970000000
 Pd        12.4001800000        4.1333900000        3.8970000000
 Pd        15.1557700000        4.1333900000        3.8970000000
 Pd         1.3778000000        6.8889900000        3.8970000000
 Pd         4.1333900000        6.8889900000        3.8970000000
 Pd         6.8889900000        6.8889900000        3.8970000000
 Pd         9.6445800000        6.8889900000        3.8970000000
 Pd        12.4001800000        6.8889900000        3.8970000000
 Pd        15.1557700000        6.8889900000        3.8970000000
 Pd         1.3778000000        9.6445800000        3.8970000000
 Pd         4.1333900000        9.6445800000        3.8970000000
 Pd         6.8889900000        9.6445800000        3.8970000000
 Pd         9.6445800000        9.6445800000        3.8970000000
 Pd        12.4001800000        9.6445800000        3.8970000000
 Pd        15.1557700000        9.6445800000        3.8970000000
 Pd         1.3778000000       12.4001800000        3.8970000000
 Pd         4.1333900000       12.4001800000        3.8970000000
 Pd         6.8889900000       12.4001800000        3.8970000000
 Pd         9.6445800000       12.4001800000        3.8970000000
 Pd        12.4001800000       12.4001800000        3.8970000000
 Pd        15.1557700000       12.4001800000        3.8970000000
 Pd         1.3778000000       15.1557700000        3.8970000000
 Pd         4.1333900000       15.1557700000        3.8970000000
 Pd         6.8889900000       15.1557700000        3.8970000000
 Pd         9.6445800000       15.1557700000        3.8970000000
 Pd        12.4001800000       15.1557700000        3.8970000000
 Pd        15.1557700000       15.1557700000        3.8970000000
 Pd        -0.0032847518       -0.0004368627        5.8623815714
 Pd         2.7523629979       -0.0005127887        5.8600960400
 Pd         5.5112316097       -0.0004606055        5.8572776657
 Pd         8.2701293933       -0.0004064917        5.8600167884
 Pd        11.0257816472       -0.0003585143        5.8623508546
 Pd        13.7780279543       -0.0002296642        5.8625114292
 Pd        -0.0006154068        2.7545404085        5.8626279201
 Pd         2.7532484028        2.7578445364        5.8582200175
 Pd         5.5113030937        2.7594592647        5.8591375329
 Pd         8.2694696967        2.7578661266        5.8582018951
 Pd        11.0232992335        2.7545800487        5.8626589790
 Pd        13.7781130912        2.7520429616        5.8624378512
 Pd         0.0028526841        5.5087740658        5.8582980782
 Pd         2.7607209466        5.5159834965        5.8608039758
 Pd         5.5112774956        5.5236896785        5.8740426972
 Pd         8.2620619591        5.5159972926        5.8605742520
 Pd        11.0199661591        5.5086677238        5.8582832015
 Pd        13.7781878533        5.5078233716        5.8600909898
 Pd         0.0049279695        8.2665859648        5.8597296667
 Pd         2.7689621507        8.2666258809        5.8744188384
 Pd         5.5114471540        8.2663318131        5.8862798428
 Pd         8.2541385735        8.2667042659        5.8741733614
 Pd        11.0182486790        8.2664921078        5.8595633828
 Pd        13.7783938217        8.2665116351        5.8575892572
 Pd         0.0034045563       11.0242419220        5.8584061110
 Pd         2.7613730800       11.0163515121        5.8616575961
 Pd         5.5113341464       11.0089279495        5.8745915307
 Pd         8.2618203339       11.0165093862        5.8612028083
 Pd        11.0199431915       11.0243811072        5.8582518811
 Pd        13.7784336936       11.0254755817        5.8601583273
 Pd        -0.0005720427       13.7782199595        5.8627803496
 Pd         2.7532691923       13.7746346261        5.8582205756
 Pd         5.5112739115       13.7734432370        5.8594521846
 Pd         8.2692330904       13.7747497103        5.8583797045
 Pd        11.0232084614       13.7782915480        5.8627550073
 Pd        13.7781947747       13.7812390765        5.8624260618
 Pd         1.3767231629        1.3774488166        7.8168944042
 Pd         4.1319066066        1.3759273320        7.8089586485
 Pd         6.8908368935        1.3761229396        7.8088922079
 Pd         9.6460414553        1.3775547130        7.8168159509
 Pd        12.4001731153        1.3774641038        7.8207490998
 Pd        15.1561985007        1.3774731198        7.8207605762
 Pd         1.3789394904        4.1337633845        7.8161184934
 Pd         4.1291533830        4.1338155238        7.8091955093
 Pd         6.8938112139        4.1338800956        7.8091323127
 Pd         9.6440176172        4.1339785321        7.8160788373
 Pd        12.4000594150        4.1318652596        7.8167863760
 Pd        15.1565970940        4.1318956234        7.8168283366
 Pd         1.3797697711        6.8839749338        7.8100729367
 Pd         4.1441606815        6.8982876837        7.8635883945
 Pd         6.8795319502        6.8980269112        7.8628345337
 Pd         9.6435220101        6.8841409666        7.8099727858
 Pd        12.4016239897        6.8869883657        7.8092484718
 Pd        15.1553814178        6.8869979042        7.8093966197
 Pd         1.3804351403        9.6480163719        7.8108535089
 Pd         4.1452307462        9.6324794822        7.8656948228
 Pd         6.8792046007        9.6329293895        7.8643473633
 Pd         9.6436446628        9.6483732129        7.8102572785
 Pd        12.4018802671        9.6458891419        7.8091441136
 Pd        15.1558231107        9.6458633110        7.8094170604
 Pd         1.3790386844       12.3983477206        7.8165101341
 Pd         4.1291018624       12.3983305057        7.8097032486
 Pd         6.8943208406       12.3987335335        7.8091087201
 Pd         9.6442250583       12.3984281809        7.8164211029
 Pd        12.4002166690       12.4008822688        7.8168409630
 Pd        15.1569148611       12.4008104636        7.8169881767
 Pd         1.3768445652       15.1544909193        7.8170308174
 Pd         4.1318688232       15.1562504821        7.8092959473
 Pd         6.8906684820       15.1566098540        7.8092142469
 Pd         9.6458564104       15.1546788698        7.8169539708
 Pd        12.4001117000       15.1552214971        7.8207535699
 Pd        15.1561842589       15.1552319516        7.8207516082
 Pd         0.0006763327       -0.0008103500        9.7863400665
 Pd         2.7551317459       -0.0009885947        9.7809650558
 Pd         5.5113581958       -0.0001873839        9.7826713390
 Pd         8.2675955416       -0.0006790450        9.7808957369
 Pd        11.0220550703       -0.0006569932        9.7862834949
 Pd        13.7781883919       -0.0005441323        9.7862837827
 Pd         0.0027310255        2.7573269464        9.7845190984
 Pd         2.7581439274        2.7575846879        9.7800351510
 Pd         5.5115311291        2.7308506203        9.7743489426
 Pd         8.2648903038        2.7577401420        9.7798224518
 Pd        11.0202804536        2.7574251205        9.7844637522
 Pd        13.7782960185        2.7556040465        9.7860644500
 Pd         0.0034203293        5.5128284908        9.7803286329
 Pd         2.7565393715        5.5103771044        9.7949380982
 Pd         5.5110711028        5.4368420637        9.7844332599
 Pd         8.2669936441        5.5106605491        9.7945411440
 Pd        11.0201482783        5.5127807573        9.7802548365
 Pd        13.7784674124        5.5100781900        9.7808706648
 Pd        -0.0220960791        8.2661517193        9.7754614000
 Pd         2.6858633208        8.2647893142        9.7865904629
 Ag         5.5157291657        8.2633794329        9.9907417929
 Pd         8.3386302817        8.2655734690        9.7863271648
 Pd        11.0462748156        8.2661211380        9.7746508886
 Pd        13.7788580553        8.2663546776        9.7822234099
 Pd         0.0039139390       11.0194432656        9.7810999986
 Pd         2.7564515277       11.0207214270        9.7956032979
 Pd         5.5144410200       11.0965949361        9.7811613151
 Pd         8.2679121648       11.0217226120        9.7956918766
 Pd        11.0206535960       11.0195316013        9.7803725357
 Pd        13.7789879626       11.0225616359        9.7807138088
 Pd         0.0027302687       13.7749281996        9.7849115612
 Pd         2.7584694641       13.7734921710        9.7804238360
 Pd         5.5113198077       13.8021861200        9.7755838777
 Pd         8.2644971087       13.7742690856        9.7801868645
 Pd        11.0203587180       13.7749805452        9.7846357898
 Pd        13.7784148631       13.7770356757        9.7861609050
  N         5.5000380352        8.1771311978       12.2915634298
  C         5.0365065979        9.4204598727       12.9529574838
  H         4.9062290578        7.3841386025       12.5421345941
  H         5.6922109093       10.2465563135       12.6489445352
  H         5.0323323749        9.3432770535       14.0487657800
  H         4.0251467753        9.6528981588       12.5972059197
  H         6.4514669900        7.9396163657       12.5786643214
