# Supplementary material for: Single Atom Alloys Segregation in the Presence of Ligands
Source: J Phys Chem C Nanomater Interfaces. 2023 Nov 13;127(46):22790–8. doi: 10.1021/acs.jpcc.3c05827 (PMC10683009; doi:10.1021/acs.jpcc.3c05827)
Supplement: Supplementary file 2 — jp3c05827_si_002.zip [file jp3c05827_si_002.zip › xyz/RNH2/100/pd/pd100ptnh2.txt]

     223

 Pd         1.3778000000        1.3778000000        0.0000000000
 Pd         4.1333900000        1.3778000000        0.0000000000
 Pd         6.8889900000        1.3778000000        0.0000000000
 Pd         9.6445800000        1.3778000000        0.0000000000
 Pd        12.4001800000        1.3778000000        0.0000000000
 Pd        15.1557700000        1.3778000000        0.0000000000
 Pd         1.3778000000        4.1333900000        0.0000000000
 Pd         4.1333900000        4.1333900000        0.0000000000
 Pd         6.8889900000        4.1333900000        0.0000000000
 Pd         9.6445800000        4.1333900000        0.0000000000
 Pd        12.4001800000        4.1333900000        0.0000000000
 Pd        15.1557700000        4.1333900000        0.0000000000
 Pd         1.3778000000        6.8889900000        0.0000000000
 Pd         4.1333900000        6.8889900000        0.0000000000
 Pd         6.8889900000        6.8889900000        0.0000000000
 Pd         9.6445800000        6.8889900000        0.0000000000
 Pd        12.4001800000        6.8889900000        0.0000000000
 Pd        15.1557700000        6.8889900000        0.0000000000
 Pd         1.3778000000        9.6445800000        0.0000000000
 Pd         4.1333900000        9.6445800000        0.0000000000
 Pd         6.8889900000        9.6445800000        0.0000000000
 Pd         9.6445800000        9.6445800000        0.0000000000
 Pd        12.4001800000        9.6445800000        0.0000000000
 Pd        15.1557700000        9.6445800000        0.0000000000
 Pd         1.3778000000       12.4001800000        0.0000000000
 Pd         4.1333900000       12.4001800000        0.0000000000
 Pd         6.8889900000       12.4001800000        0.0000000000
 Pd         9.6445800000       12.4001800000        0.0000000000
 Pd        12.4001800000       12.4001800000        0.0000000000
 Pd        15.1557700000       12.4001800000        0.0000000000
 Pd         1.3778000000       15.1557700000        0.0000000000
 Pd         4.1333900000       15.1557700000        0.0000000000
 Pd         6.8889900000       15.1557700000        0.0000000000
 Pd         9.6445800000       15.1557700000        0.0000000000
 Pd        12.4001800000       15.1557700000        0.0000000000
 Pd        15.1557700000       15.1557700000        0.0000000000
 Pd         0.0000000000        0.0000000000        1.9485000000
 Pd         2.7556000000        0.0000000000        1.9485000000
 Pd         5.5111900000        0.0000000000        1.9485000000
 Pd         8.2667900000        0.0000000000        1.9485000000
 Pd        11.0223800000        0.0000000000        1.9485000000
 Pd        13.7779800000        0.0000000000        1.9485000000
 Pd         0.0000000000        2.7556000000        1.9485000000
 Pd         2.7556000000        2.7556000000        1.9485000000
 Pd         5.5111900000        2.7556000000        1.9485000000
 Pd         8.2667900000        2.7556000000        1.9485000000
 Pd        11.0223800000        2.7556000000        1.9485000000
 Pd        13.7779800000        2.7556000000        1.9485000000
 Pd         0.0000000000        5.5111900000        1.9485000000
 Pd         2.7556000000        5.5111900000        1.9485000000
 Pd         5.5111900000        5.5111900000        1.9485000000
 Pd         8.2667900000        5.5111900000        1.9485000000
 Pd        11.0223800000        5.5111900000        1.9485000000
 Pd        13.7779800000        5.5111900000        1.9485000000
 Pd         0.0000000000        8.2667900000        1.9485000000
 Pd         2.7556000000        8.2667900000        1.9485000000
 Pd         5.5111900000        8.2667900000        1.9485000000
 Pd         8.2667900000        8.2667900000        1.9485000000
 Pd        11.0223800000        8.2667900000        1.9485000000
 Pd        13.7779800000        8.2667900000        1.9485000000
 Pd         0.0000000000       11.0223800000        1.9485000000
 Pd         2.7556000000       11.0223800000        1.9485000000
 Pd         5.5111900000       11.0223800000        1.9485000000
 Pd         8.2667900000       11.0223800000        1.9485000000
 Pd        11.0223800000       11.0223800000        1.9485000000
 Pd        13.7779800000       11.0223800000        1.9485000000
 Pd         0.0000000000       13.7779800000        1.9485000000
 Pd         2.7556000000       13.7779800000        1.9485000000
 Pd         5.5111900000       13.7779800000        1.9485000000
 Pd         8.2667900000       13.7779800000        1.9485000000
 Pd        11.0223800000       13.7779800000        1.9485000000
 Pd        13.7779800000       13.7779800000        1.9485000000
 Pd         1.3778000000        1.3778000000        3.8970000000
 Pd         4.1333900000        1.3778000000        3.8970000000
 Pd         6.8889900000        1.3778000000        3.8970000000
 Pd         9.6445800000        1.3778000000        3.8970000000
 Pd        12.4001800000        1.3778000000        3.8970000000
 Pd        15.1557700000        1.3778000000        3.8970000000
 Pd         1.3778000000        4.1333900000        3.8970000000
 Pd         4.1333900000        4.1333900000        3.8970000000
 Pd         6.8889900000        4.1333900000        3.8970000000
 Pd         9.6445800000        4.1333900000        3.8970000000
 Pd        12.4001800000        4.1333900000        3.8970000000
 Pd        15.1557700000        4.1333900000        3.8970000000
 Pd         1.3778000000        6.8889900000        3.8970000000
 Pd         4.1333900000        6.8889900000        3.8970000000
 Pd         6.8889900000        6.8889900000        3.8970000000
 Pd         9.6445800000        6.8889900000        3.8970000000
 Pd        12.4001800000        6.8889900000        3.8970000000
 Pd        15.1557700000        6.8889900000        3.8970000000
 Pd         1.3778000000        9.6445800000        3.8970000000
 Pd         4.1333900000        9.6445800000        3.8970000000
 Pd         6.8889900000        9.6445800000        3.8970000000
 Pd         9.6445800000        9.6445800000        3.8970000000
 Pd        12.4001800000        9.6445800000        3.8970000000
 Pd        15.1557700000        9.6445800000        3.8970000000
 Pd         1.3778000000       12.4001800000        3.8970000000
 Pd         4.1333900000       12.4001800000        3.8970000000
 Pd         6.8889900000       12.4001800000        3.8970000000
 Pd         9.6445800000       12.4001800000        3.8970000000
 Pd        12.4001800000       12.4001800000        3.8970000000
 Pd        15.1557700000       12.4001800000        3.8970000000
 Pd         1.3778000000       15.1557700000        3.8970000000
 Pd         4.1333900000       15.1557700000        3.8970000000
 Pd         6.8889900000       15.1557700000        3.8970000000
 Pd         9.6445800000       15.1557700000        3.8970000000
 Pd        12.4001800000       15.1557700000        3.8970000000
 Pd        15.1557700000       15.1557700000        3.8970000000
 Pd        -0.0005861050        0.0001132185        5.8635023482
 Pd         2.7550503911        0.0004880672        5.8626657227
 Pd         5.5112458440        0.0010007497        5.8642918108
 Pd         8.2673686770        0.0003962205        5.8626132408
 Pd        11.0230358919        0.0000046393        5.8635494700
 Pd        13.7780219294       -0.0000003630        5.8628797126
 Pd         0.0003280265        2.7558474387        5.8633267320
 Pd         2.7545789231        2.7556221940        5.8616902611
 Pd         5.5112486791        2.7584970709        5.8616959097
 Pd         8.2681997802        2.7554008586        5.8614892497
 Pd        11.0224290689        2.7557821578        5.8633073086
 Pd        13.7780839601        2.7551385391        5.8635647313
 Pd        -0.0005817356        5.5108142375        5.8620188958
 Pd         2.7554685185        5.5120826312        5.8592898645
 Pd         5.5109746153        5.5173557470        5.8658082275
 Pd         8.2668266568        5.5121944498        5.8588254873
 Pd        11.0228740465        5.5106930290        5.8619252985
 Pd        13.7778396945        5.5109854487        5.8628060902
 Pd         0.0017368479        8.2668814090        5.8627443871
 Pd         2.7607413357        8.2671678457        5.8663009089
 Pd         5.5109938226        8.2667991337        5.8501076638
 Pd         8.2609796864        8.2673064977        5.8664415467
 Pd        11.0199944746        8.2668332244        5.8626340562
 Pd        13.7778063701        8.2666556059        5.8646989418
 Pd        -0.0005148409       11.0230735289        5.8616905739
 Pd         2.7560663582       11.0219928776        5.8598651219
 Pd         5.5111183487       11.0172891772        5.8669399758
 Pd         8.2665145103       11.0216504895        5.8598756128
 Pd        11.0229212216       11.0232752473        5.8617530854
 Pd        13.7779735725       11.0231700051        5.8625611944
 Pd         0.0001054566       13.7777864903        5.8632112918
 Pd         2.7547002543       13.7789802310        5.8615496207
 Pd         5.5113225686       13.7776810086        5.8621826402
 Pd         8.2677957927       13.7787147095        5.8619199675
 Pd        11.0222430793       13.7776906397        5.8633785687
 Pd        13.7779786823       13.7788103899        5.8635699181
 Pd         1.3779554811        1.3793952875        7.8195065929
 Pd         4.1340362990        1.3808898858        7.8172654424
 Pd         6.8887457243        1.3808759250        7.8171186730
 Pd         9.6448252267        1.3793132662        7.8193174002
 Pd        12.4002614472        1.3778644911        7.8207468443
 Pd        15.1561034970        1.3779539325        7.8207690659
 Pd         1.3803245561        4.1367723396        7.8206540984
 Pd         4.1318810426        4.1390746692        7.8159114090
 Pd         6.8912225593        4.1386955047        7.8153117565
 Pd         9.6423235609        4.1368237949        7.8204754497
 Pd        12.3991574038        4.1336882336        7.8193023737
 Pd        15.1569805721        4.1337514147        7.8193130212
 Pd         1.3815276581        6.8881592588        7.8176096573
 Pd         4.1415592149        6.8994872488        7.8283860135
 Pd         6.8802104197        6.8986797966        7.8278824228
 Pd         9.6400074146        6.8882033442        7.8177383062
 Pd        12.3985042625        6.8896567813        7.8178536454
 Pd        15.1565691667        6.8896508754        7.8180058646
 Pd         1.3822225294        9.6456196097        7.8174261411
 Pd         4.1436166104        9.6345172275        7.8295461125
 Pd         6.8780124230        9.6341788835        7.8295143459
 Pd         9.6397878677        9.6460727478        7.8174923474
 Pd        12.3987349825        9.6444888957        7.8174595372
 Pd        15.1570277661        9.6444911666        7.8176873106
 Pd         1.3795089137       12.3985570836        7.8191697201
 Pd         4.1318951401       12.3983988205        7.8155014488
 Pd         6.8917993492       12.3985332118        7.8149722195
 Pd         9.6427909787       12.3980656656        7.8203508725
 Pd        12.3994229078       12.4002891086        7.8195057292
 Pd        15.1567523238       12.4003009614        7.8193834826
 Pd         1.3778203977       15.1555000986        7.8193188407
 Pd         4.1336577812       15.1570737084        7.8174479219
 Pd         6.8887496352       15.1572978678        7.8174677971
 Pd         9.6446731235       15.1553162561        7.8194147771
 Pd        12.4001604393       15.1557896960        7.8208875179
 Pd        15.1559752645       15.1558893314        7.8207667345
 Pd         0.0004481996        0.0000326986        9.7872014923
 Pd         2.7550917827        0.0016978452        9.7838914925
 Pd         5.5113093477        0.0041977020        9.7876309231
 Pd         8.2674895991        0.0017540992        9.7837971598
 Pd        11.0221538004        0.0001045694        9.7870788436
 Pd        13.7781598276        0.0000878022        9.7870432437
 Pd         0.0019400737        2.7574870972        9.7871199140
 Pd         2.7583187759        2.7590719472        9.7859006634
 Pd         5.5117402365        2.7689526426        9.7769188644
 Pd         8.2647322704        2.7589491100        9.7856498680
 Pd        11.0210260816        2.7574527296        9.7871285167
 Pd        13.7782650207        2.7561837964        9.7866811669
 Pd         0.0017128643        5.5140688743        9.7863350552
 Pd         2.7579066743        5.5137083883        9.7942095441
 Pd         5.5109198519        5.5246557616        9.7736361790
 Pd         8.2646031704        5.5140515955        9.7934057296
 Pd        11.0206612074        5.5137296000        9.7866344390
 Pd        13.7777152179        5.5109234520        9.7836449691
 Pd         0.0083810952        8.2672091340        9.7791948965
 Pd         2.7655583654        8.2663802877        9.7801695365
 Pt         5.5096065019        8.2800636856        9.8660274209
 Pd         8.2539066805        8.2672529576        9.7794029402
 Pd        11.0123480648        8.2670607798        9.7782632569
 Pd        13.7773799780        8.2672990700        9.7873455769
 Pd         0.0016943576       11.0203812546        9.7860954990
 Pd         2.7547495108       11.0231524685        9.7900015257
 Pd         5.5153747529       11.0221756881        9.7700612227
 Pd         8.2680005969       11.0229753078        9.7930463881
 Pd        11.0215723589       11.0201977640        9.7860908589
 Pd        13.7782633223       11.0232383102        9.7836071663
 Pd         0.0018450240       13.7767218712        9.7872282511
 Pd         2.7585704055       13.7772322540        9.7850242955
 Pd         5.5111369706       13.7744654530        9.7782057553
 Pd         8.2638240937       13.7777709952        9.7854700849
 Pd        11.0208453708       13.7767132671        9.7873656861
 Pd        13.7782596669       13.7778283709        9.7873412700
  N         5.5090253900        8.1638576464       11.9846878686
  C         5.0619670659        9.3651835145       12.7411996149
  H         4.9179233039        7.3574837216       12.2076421324
  H         5.7158185081       10.2066778544       12.4800309099
  H         5.0974256296        9.1815254894       13.8238133380
  H         4.0405823638        9.6136209037       12.4304082849
  H         6.4688554327        7.9121844757       12.2398750166
