# Supplementary material for: Single Atom Alloys Segregation in the Presence of Ligands
Source: J Phys Chem C Nanomater Interfaces. 2023 Nov 13;127(46):22790–8. doi: 10.1021/acs.jpcc.3c05827 (PMC10683009; doi:10.1021/acs.jpcc.3c05827)
Supplement: Supplementary file 2 — jp3c05827_si_002.zip [file jp3c05827_si_002.zip › xyz/RNH2/100/pd/pd100cunh2.txt]

     223

 Pd         1.3778000000        1.3778000000        0.0000000000
 Pd         4.1333900000        1.3778000000        0.0000000000
 Pd         6.8889900000        1.3778000000        0.0000000000
 Pd         9.6445800000        1.3778000000        0.0000000000
 Pd        12.4001800000        1.3778000000        0.0000000000
 Pd        15.1557700000        1.3778000000        0.0000000000
 Pd         1.3778000000        4.1333900000        0.0000000000
 Pd         4.1333900000        4.1333900000        0.0000000000
 Pd         6.8889900000        4.1333900000        0.0000000000
 Pd         9.6445800000        4.1333900000        0.0000000000
 Pd        12.4001800000        4.1333900000        0.0000000000
 Pd        15.1557700000        4.1333900000        0.0000000000
 Pd         1.3778000000        6.8889900000        0.0000000000
 Pd         4.1333900000        6.8889900000        0.0000000000
 Pd         6.8889900000        6.8889900000        0.0000000000
 Pd         9.6445800000        6.8889900000        0.0000000000
 Pd        12.4001800000        6.8889900000        0.0000000000
 Pd        15.1557700000        6.8889900000        0.0000000000
 Pd         1.3778000000        9.6445800000        0.0000000000
 Pd         4.1333900000        9.6445800000        0.0000000000
 Pd         6.8889900000        9.6445800000        0.0000000000
 Pd         9.6445800000        9.6445800000        0.0000000000
 Pd        12.4001800000        9.6445800000        0.0000000000
 Pd        15.1557700000        9.6445800000        0.0000000000
 Pd         1.3778000000       12.4001800000        0.0000000000
 Pd         4.1333900000       12.4001800000        0.0000000000
 Pd         6.8889900000       12.4001800000        0.0000000000
 Pd         9.6445800000       12.4001800000        0.0000000000
 Pd        12.4001800000       12.4001800000        0.0000000000
 Pd        15.1557700000       12.4001800000        0.0000000000
 Pd         1.3778000000       15.1557700000        0.0000000000
 Pd         4.1333900000       15.1557700000        0.0000000000
 Pd         6.8889900000       15.1557700000        0.0000000000
 Pd         9.6445800000       15.1557700000        0.0000000000
 Pd        12.4001800000       15.1557700000        0.0000000000
 Pd        15.1557700000       15.1557700000        0.0000000000
 Pd         0.0000000000        0.0000000000        1.9485000000
 Pd         2.7556000000        0.0000000000        1.9485000000
 Pd         5.5111900000        0.0000000000        1.9485000000
 Pd         8.2667900000        0.0000000000        1.9485000000
 Pd        11.0223800000        0.0000000000        1.9485000000
 Pd        13.7779800000        0.0000000000        1.9485000000
 Pd         0.0000000000        2.7556000000        1.9485000000
 Pd         2.7556000000        2.7556000000        1.9485000000
 Pd         5.5111900000        2.7556000000        1.9485000000
 Pd         8.2667900000        2.7556000000        1.9485000000
 Pd        11.0223800000        2.7556000000        1.9485000000
 Pd        13.7779800000        2.7556000000        1.9485000000
 Pd         0.0000000000        5.5111900000        1.9485000000
 Pd         2.7556000000        5.5111900000        1.9485000000
 Pd         5.5111900000        5.5111900000        1.9485000000
 Pd         8.2667900000        5.5111900000        1.9485000000
 Pd        11.0223800000        5.5111900000        1.9485000000
 Pd        13.7779800000        5.5111900000        1.9485000000
 Pd         0.0000000000        8.2667900000        1.9485000000
 Pd         2.7556000000        8.2667900000        1.9485000000
 Pd         5.5111900000        8.2667900000        1.9485000000
 Pd         8.2667900000        8.2667900000        1.9485000000
 Pd        11.0223800000        8.2667900000        1.9485000000
 Pd        13.7779800000        8.2667900000        1.9485000000
 Pd         0.0000000000       11.0223800000        1.9485000000
 Pd         2.7556000000       11.0223800000        1.9485000000
 Pd         5.5111900000       11.0223800000        1.9485000000
 Pd         8.2667900000       11.0223800000        1.9485000000
 Pd        11.0223800000       11.0223800000        1.9485000000
 Pd        13.7779800000       11.0223800000        1.9485000000
 Pd         0.0000000000       13.7779800000        1.9485000000
 Pd         2.7556000000       13.7779800000        1.9485000000
 Pd         5.5111900000       13.7779800000        1.9485000000
 Pd         8.2667900000       13.7779800000        1.9485000000
 Pd        11.0223800000       13.7779800000        1.9485000000
 Pd        13.7779800000       13.7779800000        1.9485000000
 Pd         1.3778000000        1.3778000000        3.8970000000
 Pd         4.1333900000        1.3778000000        3.8970000000
 Pd         6.8889900000        1.3778000000        3.8970000000
 Pd         9.6445800000        1.3778000000        3.8970000000
 Pd        12.4001800000        1.3778000000        3.8970000000
 Pd        15.1557700000        1.3778000000        3.8970000000
 Pd         1.3778000000        4.1333900000        3.8970000000
 Pd         4.1333900000        4.1333900000        3.8970000000
 Pd         6.8889900000        4.1333900000        3.8970000000
 Pd         9.6445800000        4.1333900000        3.8970000000
 Pd        12.4001800000        4.1333900000        3.8970000000
 Pd        15.1557700000        4.1333900000        3.8970000000
 Pd         1.3778000000        6.8889900000        3.8970000000
 Pd         4.1333900000        6.8889900000        3.8970000000
 Pd         6.8889900000        6.8889900000        3.8970000000
 Pd         9.6445800000        6.8889900000        3.8970000000
 Pd        12.4001800000        6.8889900000        3.8970000000
 Pd        15.1557700000        6.8889900000        3.8970000000
 Pd         1.3778000000        9.6445800000        3.8970000000
 Pd         4.1333900000        9.6445800000        3.8970000000
 Pd         6.8889900000        9.6445800000        3.8970000000
 Pd         9.6445800000        9.6445800000        3.8970000000
 Pd        12.4001800000        9.6445800000        3.8970000000
 Pd        15.1557700000        9.6445800000        3.8970000000
 Pd         1.3778000000       12.4001800000        3.8970000000
 Pd         4.1333900000       12.4001800000        3.8970000000
 Pd         6.8889900000       12.4001800000        3.8970000000
 Pd         9.6445800000       12.4001800000        3.8970000000
 Pd        12.4001800000       12.4001800000        3.8970000000
 Pd        15.1557700000       12.4001800000        3.8970000000
 Pd         1.3778000000       15.1557700000        3.8970000000
 Pd         4.1333900000       15.1557700000        3.8970000000
 Pd         6.8889900000       15.1557700000        3.8970000000
 Pd         9.6445800000       15.1557700000        3.8970000000
 Pd        12.4001800000       15.1557700000        3.8970000000
 Pd        15.1557700000       15.1557700000        3.8970000000
 Pd        -0.0023416147       -0.0003724312        5.8624657907
 Pd         2.7531302197        0.0008065723        5.8611433684
 Pd         5.5111531230        0.0023109720        5.8596706426
 Pd         8.2692307634        0.0006902529        5.8610993655
 Pd        11.0247599391       -0.0003690679        5.8623672439
 Pd        13.7780297981       -0.0002221309        5.8618535924
 Pd        -0.0001120689        2.7550444613        5.8628706982
 Pd         2.7536144374        2.7575780801        5.8590334768
 Pd         5.5112307523        2.7617189455        5.8600245313
 Pd         8.2691226048        2.7578614599        5.8588408502
 Pd        11.0228076386        2.7552404659        5.8628700203
 Pd        13.7781273179        2.7531775496        5.8624247139
 Pd         0.0011058092        5.5092659295        5.8591065848
 Pd         2.7587238901        5.5153832719        5.8587965280
 Pd         5.5106903514        5.5257817898        5.8728859246
 Pd         8.2623900423        5.5160581325        5.8590907222
 Pd        11.0200199874        5.5094646512        5.8592592048
 Pd        13.7773207760        5.5090252667        5.8614160681
 Pd         0.0027565903        8.2664112785        5.8604240699
 Pd         2.7666134435        8.2669109042        5.8717717413
 Pd         5.5097665210        8.2683540100        5.8808667098
 Pd         8.2527554240        8.2672246354        5.8724212380
 Pd        11.0164532059        8.2664969743        5.8608370550
 Pd        13.7763933498        8.2666327211        5.8604718254
 Pd         0.0007090615       11.0237419527        5.8589229501
 Pd         2.7586222235       11.0191448729        5.8583673895
 Pd         5.5110393766       11.0123732781        5.8712276027
 Pd         8.2633877644       11.0188789388        5.8584292655
 Pd        11.0210211210       11.0238381796        5.8590948367
 Pd        13.7774978355       11.0246990083        5.8614100143
 Pd        -0.0004528802       13.7778475770        5.8628625180
 Pd         2.7534031057       13.7775383966        5.8583810415
 Pd         5.5113382705       13.7770347168        5.8595798913
 Pd         8.2690765362       13.7770870141        5.8588268800
 Pd        11.0228943554       13.7777110421        5.8630116507
 Pd        13.7781119490       13.7804062155        5.8625077358
 Pd         1.3771271263        1.3784535573        7.8176108790
 Pd         4.1326786162        1.3813969944        7.8120777214
 Pd         6.8900127685        1.3815768196        7.8117835563
 Pd         9.6455245627        1.3786000937        7.8171844627
 Pd        12.4000103070        1.3777662595        7.8195348136
 Pd        15.1563150624        1.3777484084        7.8196903593
 Pd         1.3791692474        4.1352939839        7.8163694262
 Pd         4.1287110265        4.1396885968        7.8093874945
 Pd         6.8933609735        4.1397700188        7.8091339230
 Pd         9.6427980465        4.1358033838        7.8163219977
 Pd        12.3992424377        4.1327355553        7.8171234002
 Pd        15.1563771085        4.1326912345        7.8171706954
 Pd         1.3801624485        6.8849405968        7.8105355853
 Pd         4.1438985030        6.9055819263        7.8585808893
 Pd         6.8725878361        6.9061159165        7.8597634315
 Pd         9.6371727560        6.8856512151        7.8115990675
 Pd        12.3966383052        6.8881600786        7.8127194981
 Pd        15.1546255330        6.8879596324        7.8124222977
 Pd         1.3800819484        9.6476614072        7.8099490767
 Pd         4.1441121024        9.6362087044        7.8550247373
 Pd         6.8740151392        9.6360130528        7.8558605764
 Pd         9.6382722758        9.6484313555        7.8108646616
 Pd        12.3972635275        9.6451487407        7.8126865087
 Pd        15.1549042247        9.6451159530        7.8123512126
 Pd         1.3788802943       12.3986229316        7.8148882825
 Pd         4.1294931311       12.4007489297        7.8079395690
 Pd         6.8937884025       12.4007984468        7.8078056509
 Pd         9.6432815708       12.3983325903        7.8160399313
 Pd        12.3996016636       12.4006186991        7.8175329110
 Pd        15.1564472690       12.4005072259        7.8174014123
 Pd         1.3772338695       15.1551862809        7.8173633526
 Pd         4.1324127747       15.1588067731        7.8115368395
 Pd         6.8899601965       15.1589890402        7.8115466015
 Pd         9.6452805266       15.1551721285        7.8173153559
 Pd        12.3999394679       15.1553616643        7.8197502428
 Pd        15.1561942808       15.1553958241        7.8197480834
 Pd         0.0004048401       -0.0007381661        9.7858805541
 Pd         2.7547851617        0.0012779031        9.7821064031
 Pd         5.5112130002        0.0070954482        9.7824476376
 Pd         8.2676581870        0.0016160220        9.7817240137
 Pd        11.0219186770       -0.0003766490        9.7856597761
 Pd        13.7779661206       -0.0000430087        9.7846966202
 Pd         0.0026198117        2.7577017612        9.7842989601
 Pd         2.7577759748        2.7622931046        9.7815000808
 Pd         5.5117167662        2.7529165426        9.7764437509
 Pd         8.2650678690        2.7625061941        9.7810907343
 Pd        11.0201406022        2.7578459753        9.7840658990
 Pd        13.7781905274        2.7559056730        9.7851626069
 Pd         0.0042791782        5.5131169410        9.7816970383
 Pd         2.7614232985        5.5185576001        9.7964048489
 Pd         5.5092148445        5.4820712061        9.7695108287
 Pd         8.2588960495        5.5190435761        9.7959708337
 Pd        11.0159515515        5.5129816721        9.7820057822
 Pd        13.7766951846        5.5101590608        9.7817408697
 Pd        -0.0115881521        8.2662327462        9.7770615673
 Pd         2.7189274361        8.2670588278        9.7755223687
 Cu         5.4870264577        8.3166913371        9.7810011300
 Pd         8.2892347043        8.2690745636        9.7755346333
 Pd        11.0238218825        8.2662979831        9.7770887266
 Pd        13.7737715907        8.2667783746        9.7817551183
 Pd         0.0046280190       11.0197535857        9.7813891295
 Pd         2.7596558925       11.0180271481        9.7910072090
 Pd         5.5152084993       11.0735736530        9.7688973737
 Pd         8.2617498686       11.0185148056        9.7951846535
 Pd        11.0170186968       11.0201126265        9.7815974814
 Pd        13.7774739293       11.0231783075        9.7819952557
 Pd         0.0029639034       13.7748871848        9.7842895573
 Pd         2.7584049719       13.7732810165        9.7804295585
 Pd         5.5111951817       13.7974301666        9.7762107685
 Pd         8.2642744238       13.7741180958        9.7809197060
 Pd        11.0200448110       13.7752304158        9.7842648743
 Pd        13.7784385888       13.7776340743        9.7856234707
  N         5.5124224103        8.1558282525       11.8180085798
  C         5.0759803212        9.3373644702       12.6070205337
  H         4.9291975495        7.3422536524       12.0377268430
  H         5.7227434000       10.1889123853       12.3515584047
  H         5.1229295641        9.1509032220       13.6886492103
  H         4.0492375189        9.5950252794       12.3173981189
  H         6.4738305913        7.8961906568       12.0604721195
