# Supplementary material for: Single Atom Alloys Segregation in the Presence of Ligands
Source: J Phys Chem C Nanomater Interfaces. 2023 Nov 13;127(46):22790–8. doi: 10.1021/acs.jpcc.3c05827 (PMC10683009; doi:10.1021/acs.jpcc.3c05827)
Supplement: Supplementary file 2 — jp3c05827_si_002.zip [file jp3c05827_si_002.zip › xyz/RNH2/100/pd/pd100aunh2.txt]

     223

 Pd         1.3778000000        1.3778000000        0.0000000000
 Pd         4.1333900000        1.3778000000        0.0000000000
 Pd         6.8889900000        1.3778000000       -0.0000000000
 Pd         9.6445800000        1.3778000000       -0.0000000000
 Pd        12.4001800000        1.3778000000        0.0000000000
 Pd        15.1557700000        1.3778000000       -0.0000000000
 Pd         1.3778000000        4.1333900000        0.0000000000
 Pd         4.1333900000        4.1333900000       -0.0000000000
 Pd         6.8889900000        4.1333900000        0.0000000000
 Pd         9.6445800000        4.1333900000       -0.0000000000
 Pd        12.4001800000        4.1333900000       -0.0000000000
 Pd        15.1557700000        4.1333900000        0.0000000000
 Pd         1.3778000000        6.8889900000        0.0000000000
 Pd         4.1333900000        6.8889900000        0.0000000000
 Pd         6.8889900000        6.8889900000       -0.0000000000
 Pd         9.6445800000        6.8889900000        0.0000000000
 Pd        12.4001800000        6.8889900000       -0.0000000000
 Pd        15.1557700000        6.8889900000       -0.0000000000
 Pd         1.3778000000        9.6445800000        0.0000000000
 Pd         4.1333900000        9.6445800000       -0.0000000000
 Pd         6.8889900000        9.6445800000        0.0000000000
 Pd         9.6445800000        9.6445800000        0.0000000000
 Pd        12.4001800000        9.6445800000       -0.0000000000
 Pd        15.1557700000        9.6445800000       -0.0000000000
 Pd         1.3778000000       12.4001800000       -0.0000000000
 Pd         4.1333900000       12.4001800000       -0.0000000000
 Pd         6.8889900000       12.4001800000       -0.0000000000
 Pd         9.6445800000       12.4001800000       -0.0000000000
 Pd        12.4001800000       12.4001800000       -0.0000000000
 Pd        15.1557700000       12.4001800000        0.0000000000
 Pd         1.3778000000       15.1557700000        0.0000000000
 Pd         4.1333900000       15.1557700000        0.0000000000
 Pd         6.8889900000       15.1557700000       -0.0000000000
 Pd         9.6445800000       15.1557700000        0.0000000000
 Pd        12.4001800000       15.1557700000       -0.0000000000
 Pd        15.1557700000       15.1557700000       -0.0000000000
 Pd         0.0000000000        0.0000000000        1.9485000000
 Pd         2.7556000000        0.0000000000        1.9485000000
 Pd         5.5111900000        0.0000000000        1.9485000000
 Pd         8.2667900000        0.0000000000        1.9485000000
 Pd        11.0223800000        0.0000000000        1.9485000000
 Pd        13.7779800000       -0.0000000000        1.9485000000
 Pd        -0.0000000000        2.7556000000        1.9485000000
 Pd         2.7556000000        2.7556000000        1.9485000000
 Pd         5.5111900000        2.7556000000        1.9485000000
 Pd         8.2667900000        2.7556000000        1.9485000000
 Pd        11.0223800000        2.7556000000        1.9485000000
 Pd        13.7779800000        2.7556000000        1.9485000000
 Pd         0.0000000000        5.5111900000        1.9485000000
 Pd         2.7556000000        5.5111900000        1.9485000000
 Pd         5.5111900000        5.5111900000        1.9485000000
 Pd         8.2667900000        5.5111900000        1.9485000000
 Pd        11.0223800000        5.5111900000        1.9485000000
 Pd        13.7779800000        5.5111900000        1.9485000000
 Pd         0.0000000000        8.2667900000        1.9485000000
 Pd         2.7556000000        8.2667900000        1.9485000000
 Pd         5.5111900000        8.2667900000        1.9485000000
 Pd         8.2667900000        8.2667900000        1.9485000000
 Pd        11.0223800000        8.2667900000        1.9485000000
 Pd        13.7779800000        8.2667900000        1.9485000000
 Pd         0.0000000000       11.0223800000        1.9485000000
 Pd         2.7556000000       11.0223800000        1.9485000000
 Pd         5.5111900000       11.0223800000        1.9485000000
 Pd         8.2667900000       11.0223800000        1.9485000000
 Pd        11.0223800000       11.0223800000        1.9485000000
 Pd        13.7779800000       11.0223800000        1.9485000000
 Pd        -0.0000000000       13.7779800000        1.9485000000
 Pd         2.7556000000       13.7779800000        1.9485000000
 Pd         5.5111900000       13.7779800000        1.9485000000
 Pd         8.2667900000       13.7779800000        1.9485000000
 Pd        11.0223800000       13.7779800000        1.9485000000
 Pd        13.7779800000       13.7779800000        1.9485000000
 Pd         1.3778000000        1.3778000000        3.8970000000
 Pd         4.1333900000        1.3778000000        3.8970000000
 Pd         6.8889900000        1.3778000000        3.8970000000
 Pd         9.6445800000        1.3778000000        3.8970000000
 Pd        12.4001800000        1.3778000000        3.8970000000
 Pd        15.1557700000        1.3778000000        3.8970000000
 Pd         1.3778000000        4.1333900000        3.8970000000
 Pd         4.1333900000        4.1333900000        3.8970000000
 Pd         6.8889900000        4.1333900000        3.8970000000
 Pd         9.6445800000        4.1333900000        3.8970000000
 Pd        12.4001800000        4.1333900000        3.8970000000
 Pd        15.1557700000        4.1333900000        3.8970000000
 Pd         1.3778000000        6.8889900000        3.8970000000
 Pd         4.1333900000        6.8889900000        3.8970000000
 Pd         6.8889900000        6.8889900000        3.8970000000
 Pd         9.6445800000        6.8889900000        3.8970000000
 Pd        12.4001800000        6.8889900000        3.8970000000
 Pd        15.1557700000        6.8889900000        3.8970000000
 Pd         1.3778000000        9.6445800000        3.8970000000
 Pd         4.1333900000        9.6445800000        3.8970000000
 Pd         6.8889900000        9.6445800000        3.8970000000
 Pd         9.6445800000        9.6445800000        3.8970000000
 Pd        12.4001800000        9.6445800000        3.8970000000
 Pd        15.1557700000        9.6445800000        3.8970000000
 Pd         1.3778000000       12.4001800000        3.8970000000
 Pd         4.1333900000       12.4001800000        3.8970000000
 Pd         6.8889900000       12.4001800000        3.8970000000
 Pd         9.6445800000       12.4001800000        3.8970000000
 Pd        12.4001800000       12.4001800000        3.8970000000
 Pd        15.1557700000       12.4001800000        3.8970000000
 Pd         1.3778000000       15.1557700000        3.8970000000
 Pd         4.1333900000       15.1557700000        3.8970000000
 Pd         6.8889900000       15.1557700000        3.8970000000
 Pd         9.6445800000       15.1557700000        3.8970000000
 Pd        12.4001800000       15.1557700000        3.8970000000
 Pd        15.1557700000       15.1557700000        3.8970000000
 Pd        -0.0025543137       -0.0004825057        5.8628476467
 Pd         2.7526537212       -0.0008354061        5.8605298963
 Pd         5.5112454175       -0.0008634585        5.8580779725
 Pd         8.2698571147       -0.0006879751        5.8604236862
 Pd        11.0250550869       -0.0003966465        5.8628256423
 Pd        13.7780190643       -0.0001224401        5.8624324866
 Pd        -0.0001210661        2.7549680734        5.8630601310
 Pd         2.7539138991        2.7568084503        5.8592439927
 Pd         5.5113243899        2.7572366856        5.8600747609
 Pd         8.2688859041        2.7567673047        5.8591854670
 Pd        11.0228813799        2.7550220731        5.8630796186
 Pd        13.7781389889        2.7529389848        5.8629143815
 Pd         0.0021494271        5.5093930610        5.8593225513
 Pd         2.7596165518        5.5145976325        5.8614969241
 Pd         5.5113460877        5.5193054192        5.8719739220
 Pd         8.2633815465        5.5146599432        5.8611929564
 Pd        11.0209062624        5.5093037592        5.8593104118
 Pd        13.7782926498        5.5082464821        5.8605462894
 Pd         0.0033583550        8.2665095493        5.8608436573
 Pd         2.7652072583        8.2663387361        5.8725271782
 Pd         5.5116466105        8.2659121196        5.8765153120
 Pd         8.2583098359        8.2664505779        5.8723567086
 Pd        11.0203094458        8.2664472958        5.8606313822
 Pd        13.7786605949        8.2665722623        5.8584559985
 Pd         0.0029435959       11.0234910933        5.8594970787
 Pd         2.7606565961       11.0169234769        5.8627300451
 Pd         5.5114560509       11.0124869454        5.8728029116
 Pd         8.2627945509       11.0170150319        5.8624124441
 Pd        11.0207199227       11.0236914625        5.8593138639
 Pd        13.7786049356       11.0252941401        5.8605693167
 Pd        -0.0000410535       13.7776515437        5.8632206174
 Pd         2.7539804478       13.7749390068        5.8592661976
 Pd         5.5113447270       13.7749154945        5.8605477789
 Pd         8.2686574069       13.7751396516        5.8593880761
 Pd        11.0227709341       13.7777499958        5.8632060423
 Pd        13.7782320590       13.7805975219        5.8629175078
 Pd         1.3771285292        1.3771376717        7.8176741058
 Pd         4.1321800528        1.3749210815        7.8110092092
 Pd         6.8906175609        1.3751003712        7.8109212729
 Pd         9.6456931099        1.3772545670        7.8176066130
 Pd        12.3999890018        1.3778060636        7.8204094902
 Pd        15.1564071699        1.3778141602        7.8204042563
 Pd         1.3789198623        4.1333289220        7.8172484817
 Pd         4.1301660006        4.1314944476        7.8111953382
 Pd         6.8931788898        4.1314941612        7.8109916580
 Pd         9.6443476126        4.1335445371        7.8171491024
 Pd        12.4002254595        4.1324028969        7.8176352351
 Pd        15.1567147507        4.1324325976        7.8176696711
 Pd         1.3784602768        6.8845204119        7.8123239170
 Pd         4.1402432270        6.8932132623        7.8513649387
 Pd         6.8841802060        6.8929330881        7.8505585074
 Pd         9.6456658270        6.8846905888        7.8121345210
 Pd        12.4025395663        6.8873540743        7.8113935145
 Pd        15.1553022660        6.8873674416        7.8116064166
 Pd         1.3792406943        9.6467004591        7.8131969596
 Pd         4.1416044100        9.6357026817        7.8539847395
 Pd         6.8834456551        9.6360083649        7.8529632362
 Pd         9.6457359063        9.6471457662        7.8125312363
 Pd        12.4028247929        9.6457905631        7.8111996825
 Pd        15.1558093854        9.6457256895        7.8115432433
 Pd         1.3790928965       12.3981404670        7.8176946270
 Pd         4.1301649480       12.3994883846        7.8119306233
 Pd         6.8937288931       12.3999410771        7.8112839655
 Pd         9.6445775343       12.3983031492        7.8175866739
 Pd        12.4004186722       12.4005696997        7.8176438962
 Pd        15.1570978730       12.4004626415        7.8178002415
 Pd         1.3773208816       15.1541773713        7.8178204923
 Pd         4.1321256844       15.1562557757        7.8113516804
 Pd         6.8904893933       15.1566419426        7.8112691593
 Pd         9.6454520862       15.1544178316        7.8177568721
 Pd        12.3999229781       15.1551385055        7.8203914489
 Pd        15.1564216258       15.1551322518        7.8203650092
 Pd         0.0004363037       -0.0009306628        9.7866089386
 Pd         2.7547957059       -0.0015281852        9.7826631000
 Pd         5.5113615853       -0.0007427855        9.7850017507
 Pd         8.2679182619       -0.0011809308        9.7826238913
 Pd        11.0222836315       -0.0007515908        9.7865779672
 Pd        13.7781956097       -0.0002913857        9.7855831460
 Pd         0.0024090810        2.7567853992        9.7858604259
 Pd         2.7579117630        2.7558473595        9.7819733029
 Pd         5.5116420820        2.7346833719        9.7761786610
 Pd         8.2652957972        2.7559733211        9.7817202812
 Pd        11.0207721401        2.7569281143        9.7858061073
 Pd        13.7783751524        2.7556374682        9.7863889986
 Pd         0.0026336064        5.5123817916        9.7823146397
 Pd         2.7558487339        5.5084898624        9.7938353318
 Pd         5.5115633130        5.4422259563        9.7890718938
 Pd         8.2685135970        5.5086800691        9.7933696061
 Pd        11.0216429554        5.5123735360        9.7822552247
 Pd        13.7787949658        5.5100160514        9.7826630055
 Pd        -0.0169542245        8.2659759842        9.7775433020
 Pd         2.6928956877        8.2638122094        9.7918874143
 Au         5.5167858710        8.2659488256        9.9772525667
 Pd         8.3338923997        8.2646019139        9.7916835523
 Pd        11.0428027105        8.2660001091        9.7765854725
 Pd        13.7796134765        8.2666619342        9.7845749097
 Pd         0.0032541383       11.0197018564        9.7830772609
 Pd         2.7556085800       11.0213185681        9.7946300989
 Pd         5.5147863886       11.0905866058        9.7860406773
 Pd         8.2696841111       11.0225294084        9.7946626176
 Pd        11.0221903356       11.0197904660        9.7823246331
 Pd        13.7794123410       11.0231627029        9.7824101317
 Pd         0.0023514713       13.7753075597        9.7862206973
 Pd         2.7582297554       13.7740395332        9.7823286581
 Pd         5.5114445024       13.7973676730        9.7773832701
 Pd         8.2649590067       13.7749382549        9.7821137624
 Pd        11.0209474520       13.7753758647        9.7859962791
 Pd        13.7785187049       13.7775117752        9.7864725102
  N         5.5010109725        8.1735460274       12.2864164766
  C         5.0387536184        9.4144330414       12.9504908873
  H         4.9046585150        7.3765225091       12.5186418353
  H         5.6979874640       10.2388799414       12.6507527975
  H         5.0353632260        9.3238527454       14.0453843253
  H         4.0282783878        9.6476243488       12.5932493350
  H         6.4571143928        7.9332983657       12.5564409198
