# Supplementary material for: Single Atom Alloys Segregation in the Presence of Ligands
Source: J Phys Chem C Nanomater Interfaces. 2023 Nov 13;127(46):22790–8. doi: 10.1021/acs.jpcc.3c05827 (PMC10683009; doi:10.1021/acs.jpcc.3c05827)
Supplement: Supplementary file 2 — jp3c05827_si_002.zip [file jp3c05827_si_002.zip › xyz/RNH2/100/ni/ni100cunh2.txt]

     223

 Ni         1.2329600000        1.2329600000        0.0000000000
 Ni         3.6988800000        1.2329600000        0.0000000000
 Ni         6.1647900000        1.2329600000        0.0000000000
 Ni         8.6307100000        1.2329600000        0.0000000000
 Ni        11.0966300000        1.2329600000        0.0000000000
 Ni        13.5625400000        1.2329600000        0.0000000000
 Ni         1.2329600000        3.6988800000        0.0000000000
 Ni         3.6988800000        3.6988800000        0.0000000000
 Ni         6.1647900000        3.6988800000        0.0000000000
 Ni         8.6307100000        3.6988800000        0.0000000000
 Ni        11.0966300000        3.6988800000        0.0000000000
 Ni        13.5625400000        3.6988800000        0.0000000000
 Ni         1.2329600000        6.1647900000        0.0000000000
 Ni         3.6988800000        6.1647900000        0.0000000000
 Ni         6.1647900000        6.1647900000        0.0000000000
 Ni         8.6307100000        6.1647900000        0.0000000000
 Ni        11.0966300000        6.1647900000        0.0000000000
 Ni        13.5625400000        6.1647900000        0.0000000000
 Ni         1.2329600000        8.6307100000        0.0000000000
 Ni         3.6988800000        8.6307100000        0.0000000000
 Ni         6.1647900000        8.6307100000        0.0000000000
 Ni         8.6307100000        8.6307100000        0.0000000000
 Ni        11.0966300000        8.6307100000        0.0000000000
 Ni        13.5625400000        8.6307100000        0.0000000000
 Ni         1.2329600000       11.0966300000        0.0000000000
 Ni         3.6988800000       11.0966300000        0.0000000000
 Ni         6.1647900000       11.0966300000        0.0000000000
 Ni         8.6307100000       11.0966300000        0.0000000000
 Ni        11.0966300000       11.0966300000        0.0000000000
 Ni        13.5625400000       11.0966300000        0.0000000000
 Ni         1.2329600000       13.5625400000        0.0000000000
 Ni         3.6988800000       13.5625400000        0.0000000000
 Ni         6.1647900000       13.5625400000        0.0000000000
 Ni         8.6307100000       13.5625400000        0.0000000000
 Ni        11.0966300000       13.5625400000        0.0000000000
 Ni        13.5625400000       13.5625400000        0.0000000000
 Ni         0.0000000000        0.0000000000        1.7436700000
 Ni         2.4659200000        0.0000000000        1.7436700000
 Ni         4.9318300000        0.0000000000        1.7436700000
 Ni         7.3977500000        0.0000000000        1.7436700000
 Ni         9.8636700000        0.0000000000        1.7436700000
 Ni        12.3295900000        0.0000000000        1.7436700000
 Ni         0.0000000000        2.4659200000        1.7436700000
 Ni         2.4659200000        2.4659200000        1.7436700000
 Ni         4.9318300000        2.4659200000        1.7436700000
 Ni         7.3977500000        2.4659200000        1.7436700000
 Ni         9.8636700000        2.4659200000        1.7436700000
 Ni        12.3295900000        2.4659200000        1.7436700000
 Ni         0.0000000000        4.9318300000        1.7436700000
 Ni         2.4659200000        4.9318300000        1.7436700000
 Ni         4.9318300000        4.9318300000        1.7436700000
 Ni         7.3977500000        4.9318300000        1.7436700000
 Ni         9.8636700000        4.9318300000        1.7436700000
 Ni        12.3295900000        4.9318300000        1.7436700000
 Ni         0.0000000000        7.3977500000        1.7436700000
 Ni         2.4659200000        7.3977500000        1.7436700000
 Ni         4.9318300000        7.3977500000        1.7436700000
 Ni         7.3977500000        7.3977500000        1.7436700000
 Ni         9.8636700000        7.3977500000        1.7436700000
 Ni        12.3295900000        7.3977500000        1.7436700000
 Ni         0.0000000000        9.8636700000        1.7436700000
 Ni         2.4659200000        9.8636700000        1.7436700000
 Ni         4.9318300000        9.8636700000        1.7436700000
 Ni         7.3977500000        9.8636700000        1.7436700000
 Ni         9.8636700000        9.8636700000        1.7436700000
 Ni        12.3295900000        9.8636700000        1.7436700000
 Ni         0.0000000000       12.3295900000        1.7436700000
 Ni         2.4659200000       12.3295900000        1.7436700000
 Ni         4.9318300000       12.3295900000        1.7436700000
 Ni         7.3977500000       12.3295900000        1.7436700000
 Ni         9.8636700000       12.3295900000        1.7436700000
 Ni        12.3295900000       12.3295900000        1.7436700000
 Ni         1.2329600000        1.2329600000        3.4873300000
 Ni         3.6988800000        1.2329600000        3.4873300000
 Ni         6.1647900000        1.2329600000        3.4873300000
 Ni         8.6307100000        1.2329600000        3.4873300000
 Ni        11.0966300000        1.2329600000        3.4873300000
 Ni        13.5625400000        1.2329600000        3.4873300000
 Ni         1.2329600000        3.6988800000        3.4873300000
 Ni         3.6988800000        3.6988800000        3.4873300000
 Ni         6.1647900000        3.6988800000        3.4873300000
 Ni         8.6307100000        3.6988800000        3.4873300000
 Ni        11.0966300000        3.6988800000        3.4873300000
 Ni        13.5625400000        3.6988800000        3.4873300000
 Ni         1.2329600000        6.1647900000        3.4873300000
 Ni         3.6988800000        6.1647900000        3.4873300000
 Ni         6.1647900000        6.1647900000        3.4873300000
 Ni         8.6307100000        6.1647900000        3.4873300000
 Ni        11.0966300000        6.1647900000        3.4873300000
 Ni        13.5625400000        6.1647900000        3.4873300000
 Ni         1.2329600000        8.6307100000        3.4873300000
 Ni         3.6988800000        8.6307100000        3.4873300000
 Ni         6.1647900000        8.6307100000        3.4873300000
 Ni         8.6307100000        8.6307100000        3.4873300000
 Ni        11.0966300000        8.6307100000        3.4873300000
 Ni        13.5625400000        8.6307100000        3.4873300000
 Ni         1.2329600000       11.0966300000        3.4873300000
 Ni         3.6988800000       11.0966300000        3.4873300000
 Ni         6.1647900000       11.0966300000        3.4873300000
 Ni         8.6307100000       11.0966300000        3.4873300000
 Ni        11.0966300000       11.0966300000        3.4873300000
 Ni        13.5625400000       11.0966300000        3.4873300000
 Ni         1.2329600000       13.5625400000        3.4873300000
 Ni         3.6988800000       13.5625400000        3.4873300000
 Ni         6.1647900000       13.5625400000        3.4873300000
 Ni         8.6307100000       13.5625400000        3.4873300000
 Ni        11.0966300000       13.5625400000        3.4873300000
 Ni        13.5625400000       13.5625400000        3.4873300000
 Ni        -0.0156742586        0.0166647001        5.2299565452
 Ni         2.4648003580        0.0133518802        5.2293991644
 Ni         4.9369891433        0.0103818058        5.2244720547
 Ni         7.4013152507        0.0151196797        5.2297490200
 Ni         9.8796880208        0.0179170299        5.2308551571
 Ni        12.3292969106        0.0205332308        5.2369180491
 Ni        -0.0206470145        2.4700031734        5.2364965718
 Ni         2.4653362328        2.4707377798        5.2328139907
 Ni         4.9456022554        2.4725840104        5.2307200220
 Ni         7.4045338194        2.4737139489        5.2353955473
 Ni         9.8824795104        2.4714251957        5.2383084096
 Ni        12.3287764897        2.4676291930        5.2436113244
 Ni        -0.0212847822        4.9435158064        5.2350291456
 Ni         2.4669431102        4.9511803678        5.2337729223
 Ni         4.9458504156        4.9570675323        5.2390329988
 Ni         7.4027524881        4.9512187606        5.2377380727
 Ni         9.8740460731        4.9362038077        5.2390992837
 Ni        12.3259640852        4.9186597470        5.2416270974
 Ni        -0.0221102340        7.3955330038        5.2377150959
 Ni         2.4682130689        7.3991107774        5.2393824834
 Ni         4.9453511381        7.4014145694        5.2416413000
 Ni         7.3998619213        7.3973283560        5.2426129138
 Ni         9.8803151744        7.3931922207        5.2390208963
 Ni        12.3269710045        7.3923261646        5.2415272321
 Ni        -0.0156829452        9.8474588569        5.2295297878
 Ni         2.4644077782        9.8478076690        5.2303508138
 Ni         4.9244342650        9.8444758639        5.2341316331
 Ni         7.3971245502        9.8472648818        5.2313000351
 Ni         9.8777345592        9.8458986170        5.2308436420
 Ni        12.3286964072        9.8429228925        5.2361049154
 Ni        -0.0132654624       12.3300608285        5.2286625348
 Ni         2.4633356783       12.3296930294        5.2304491002
 Ni         4.9236182452       12.3291789628        5.2282638672
 Ni         7.3975577796       12.3300209074        5.2312378133
 Ni         9.8745806537       12.3299327203        5.2290013097
 Ni        12.3292516358       12.3297478078        5.2331560393
 Ni         1.2280567525        1.2282479807        6.9637751212
 Ni         3.7066960402        1.2304149538        6.9634569377
 Ni         6.1643578186        1.2339258637        6.9590586423
 Ni         8.6410561428        1.2357419368        6.9673720437
 Ni        11.0909850213        1.2322025780        7.0125193551
 Ni        13.5661451026        1.2297336130        7.0085964451
 Ni         1.2250853302        3.7080964589        6.9617531161
 Ni         3.7051611224        3.7136583365        6.9562547521
 Ni         6.1710149965        3.7186400450        6.9663058428
 Ni         8.6395000627        3.7095443099        7.0002215652
 Ni        11.0891158121        3.7032597742        7.0157876201
 Ni        13.5656763373        3.7050003939        7.0112891223
 Ni         1.2171852778        6.1570945097        6.9628461071
 Ni         3.7134990036        6.2057862217        7.0140446190
 Ni         6.1535358146        6.2018541721        7.0215853451
 Ni         8.6416747869        6.1556901907        7.0014964637
 Ni        11.0882943207        6.1529915858        7.0162747333
 Ni        13.5339875108        6.1523768664        7.0115534384
 Ni         1.2233745389        8.6386101717        6.9618917922
 Ni         3.7122826039        8.6344768166        7.0172454755
 Ni         6.1507282748        8.6373073499        7.0187943868
 Ni         8.6401468463        8.6361573107        6.9685875962
 Ni        11.0925160362        8.6311237023        7.0088144109
 Ni        13.5587931682        8.6341689445        7.0033273365
 Ni         1.2256557808       11.0907539433        6.9536336311
 Ni         3.6981822310       11.0927805547        6.9522167760
 Ni         6.1580717082       11.0929890159        6.9551615492
 Ni         8.6351225643       11.0910735120        6.9540594459
 Ni        11.0896971018       11.0888763103        6.9636107167
 Ni        13.5684414020       11.0895927398        6.9635809154
 Ni         1.2275354647       13.5690223055        6.9540741711
 Ni         3.7056926390       13.5739024000        6.9578495290
 Ni         6.1590124404       13.5727548995        6.9599722090
 Ni         8.6348022451       13.5714413803        6.9558271860
 Ni        11.0899747586       13.5694900193        6.9637999123
 Ni        13.5683191874       13.5689359434        6.9639278264
 Ni         0.0223443851       -0.0214591099        8.6764815428
 Ni         2.4700594597       -0.0167736563        8.6687659721
 Ni         4.9504226267        0.0209467782        8.6748264340
 Ni         7.3982682564        0.0199056156        8.6689671032
 Ni         9.8424076011       -0.0220249556        8.6791978965
 Ni        12.3299224042       -0.0248920108        8.6802825286
 Ni         0.0251051608        2.4622954191        8.6807346215
 Ni         2.4712658210        2.4691738815        8.6629628183
 Ni         4.9503685997        2.4674809659        8.6665706888
 Ni         7.3959299856        2.4711755239        8.6706160727
 Ni         9.8422229447        2.4597141228        8.7244219469
 Ni        12.3300649365        2.4614853332        8.7244433097
 Ni         0.0244534196        4.9169879971        8.7186651393
 Ni         2.4665921898        4.9523782419        8.6729797352
 Ni         4.9125268332        4.8924074449        8.6706032714
 Ni         7.3884112975        4.9549874025        8.7233441333
 Ni         9.8398181510        4.9131877386        8.7312731918
 Ni        12.3284215279        4.9101380357        8.7311758519
 Ni        -0.0230521754        7.3967343853        8.6755900363
 Ni         2.3947301963        7.4034427227        8.6687507306
 Cu         4.9287855201        7.4230604777        8.9224933957
 Ni         7.4659042718        7.4078520648        8.6752245042
 Ni         9.8867167065        7.3993723395        8.7228150403
 Ni        12.3282308482        7.3984695707        8.7282321351
 Ni         0.0218479295        9.8826596584        8.6759377700
 Ni         2.4647676367        9.8850589468        8.6763992132
 Ni         4.9141147155        9.9535669846        8.6769288458
 Ni         7.3941873262        9.8867733471        8.6771394475
 Ni         9.8400230882        9.8845343563        8.6783764656
 Ni        12.3291303659        9.8878057231        8.6807579975
 Ni         0.0176466356       12.3292175367        8.6689903934
 Ni         2.4654846784       12.3292374596        8.6635239952
 Ni         4.9144013056       12.3469505558        8.6663491198
 Ni         7.3940436645       12.3332581552        8.6630432089
 Ni         9.8443360132       12.3294668759        8.6681444186
 Ni        12.3290371620       12.3288223432        8.6653968277
  N         5.0473872207        7.4167711992       10.9775739817
  C         3.7470035803        7.4272433352       11.6932873276
  H         5.6136404789        8.2304907427       11.2340819638
  H         3.8691342724        7.4229620594       12.7842733867
  H         3.1708448556        6.5467410131       11.3792888983
  H         3.1871746752        8.3197169199       11.3841086412
  H         5.5953660113        6.5879084437       11.2254481072
