# Supplementary material for: Single Atom Alloys Segregation in the Presence of Ligands
Source: J Phys Chem C Nanomater Interfaces. 2023 Nov 13;127(46):22790–8. doi: 10.1021/acs.jpcc.3c05827 (PMC10683009; doi:10.1021/acs.jpcc.3c05827)
Supplement: Supplementary file 2 — jp3c05827_si_002.zip [file jp3c05827_si_002.zip › xyz/RNH2/100/ni/ni100nh2.txt]

     223

 Ni         1.2329600000        1.2329600000        0.0000000000
 Ni         3.6988800000        1.2329600000        0.0000000000
 Ni         6.1647900000        1.2329600000        0.0000000000
 Ni         8.6307100000        1.2329600000        0.0000000000
 Ni        11.0966300000        1.2329600000        0.0000000000
 Ni        13.5625400000        1.2329600000        0.0000000000
 Ni         1.2329600000        3.6988800000        0.0000000000
 Ni         3.6988800000        3.6988800000        0.0000000000
 Ni         6.1647900000        3.6988800000        0.0000000000
 Ni         8.6307100000        3.6988800000        0.0000000000
 Ni        11.0966300000        3.6988800000        0.0000000000
 Ni        13.5625400000        3.6988800000        0.0000000000
 Ni         1.2329600000        6.1647900000        0.0000000000
 Ni         3.6988800000        6.1647900000        0.0000000000
 Ni         6.1647900000        6.1647900000        0.0000000000
 Ni         8.6307100000        6.1647900000        0.0000000000
 Ni        11.0966300000        6.1647900000        0.0000000000
 Ni        13.5625400000        6.1647900000        0.0000000000
 Ni         1.2329600000        8.6307100000        0.0000000000
 Ni         3.6988800000        8.6307100000        0.0000000000
 Ni         6.1647900000        8.6307100000        0.0000000000
 Ni         8.6307100000        8.6307100000        0.0000000000
 Ni        11.0966300000        8.6307100000        0.0000000000
 Ni        13.5625400000        8.6307100000        0.0000000000
 Ni         1.2329600000       11.0966300000        0.0000000000
 Ni         3.6988800000       11.0966300000        0.0000000000
 Ni         6.1647900000       11.0966300000        0.0000000000
 Ni         8.6307100000       11.0966300000        0.0000000000
 Ni        11.0966300000       11.0966300000        0.0000000000
 Ni        13.5625400000       11.0966300000        0.0000000000
 Ni         1.2329600000       13.5625400000        0.0000000000
 Ni         3.6988800000       13.5625400000        0.0000000000
 Ni         6.1647900000       13.5625400000        0.0000000000
 Ni         8.6307100000       13.5625400000        0.0000000000
 Ni        11.0966300000       13.5625400000        0.0000000000
 Ni        13.5625400000       13.5625400000        0.0000000000
 Ni         0.0000000000        0.0000000000        1.7436700000
 Ni         2.4659200000        0.0000000000        1.7436700000
 Ni         4.9318300000        0.0000000000        1.7436700000
 Ni         7.3977500000        0.0000000000        1.7436700000
 Ni         9.8636700000        0.0000000000        1.7436700000
 Ni        12.3295900000        0.0000000000        1.7436700000
 Ni         0.0000000000        2.4659200000        1.7436700000
 Ni         2.4659200000        2.4659200000        1.7436700000
 Ni         4.9318300000        2.4659200000        1.7436700000
 Ni         7.3977500000        2.4659200000        1.7436700000
 Ni         9.8636700000        2.4659200000        1.7436700000
 Ni        12.3295900000        2.4659200000        1.7436700000
 Ni         0.0000000000        4.9318300000        1.7436700000
 Ni         2.4659200000        4.9318300000        1.7436700000
 Ni         4.9318300000        4.9318300000        1.7436700000
 Ni         7.3977500000        4.9318300000        1.7436700000
 Ni         9.8636700000        4.9318300000        1.7436700000
 Ni        12.3295900000        4.9318300000        1.7436700000
 Ni         0.0000000000        7.3977500000        1.7436700000
 Ni         2.4659200000        7.3977500000        1.7436700000
 Ni         4.9318300000        7.3977500000        1.7436700000
 Ni         7.3977500000        7.3977500000        1.7436700000
 Ni         9.8636700000        7.3977500000        1.7436700000
 Ni        12.3295900000        7.3977500000        1.7436700000
 Ni         0.0000000000        9.8636700000        1.7436700000
 Ni         2.4659200000        9.8636700000        1.7436700000
 Ni         4.9318300000        9.8636700000        1.7436700000
 Ni         7.3977500000        9.8636700000        1.7436700000
 Ni         9.8636700000        9.8636700000        1.7436700000
 Ni        12.3295900000        9.8636700000        1.7436700000
 Ni         0.0000000000       12.3295900000        1.7436700000
 Ni         2.4659200000       12.3295900000        1.7436700000
 Ni         4.9318300000       12.3295900000        1.7436700000
 Ni         7.3977500000       12.3295900000        1.7436700000
 Ni         9.8636700000       12.3295900000        1.7436700000
 Ni        12.3295900000       12.3295900000        1.7436700000
 Ni         1.2329600000        1.2329600000        3.4873300000
 Ni         3.6988800000        1.2329600000        3.4873300000
 Ni         6.1647900000        1.2329600000        3.4873300000
 Ni         8.6307100000        1.2329600000        3.4873300000
 Ni        11.0966300000        1.2329600000        3.4873300000
 Ni        13.5625400000        1.2329600000        3.4873300000
 Ni         1.2329600000        3.6988800000        3.4873300000
 Ni         3.6988800000        3.6988800000        3.4873300000
 Ni         6.1647900000        3.6988800000        3.4873300000
 Ni         8.6307100000        3.6988800000        3.4873300000
 Ni        11.0966300000        3.6988800000        3.4873300000
 Ni        13.5625400000        3.6988800000        3.4873300000
 Ni         1.2329600000        6.1647900000        3.4873300000
 Ni         3.6988800000        6.1647900000        3.4873300000
 Ni         6.1647900000        6.1647900000        3.4873300000
 Ni         8.6307100000        6.1647900000        3.4873300000
 Ni        11.0966300000        6.1647900000        3.4873300000
 Ni        13.5625400000        6.1647900000        3.4873300000
 Ni         1.2329600000        8.6307100000        3.4873300000
 Ni         3.6988800000        8.6307100000        3.4873300000
 Ni         6.1647900000        8.6307100000        3.4873300000
 Ni         8.6307100000        8.6307100000        3.4873300000
 Ni        11.0966300000        8.6307100000        3.4873300000
 Ni        13.5625400000        8.6307100000        3.4873300000
 Ni         1.2329600000       11.0966300000        3.4873300000
 Ni         3.6988800000       11.0966300000        3.4873300000
 Ni         6.1647900000       11.0966300000        3.4873300000
 Ni         8.6307100000       11.0966300000        3.4873300000
 Ni        11.0966300000       11.0966300000        3.4873300000
 Ni        13.5625400000       11.0966300000        3.4873300000
 Ni         1.2329600000       13.5625400000        3.4873300000
 Ni         3.6988800000       13.5625400000        3.4873300000
 Ni         6.1647900000       13.5625400000        3.4873300000
 Ni         8.6307100000       13.5625400000        3.4873300000
 Ni        11.0966300000       13.5625400000        3.4873300000
 Ni        13.5625400000       13.5625400000        3.4873300000
 Ni        -0.0152410435        0.0165368638        5.2297396919
 Ni         2.4637546182        0.0118458054        5.2287774502
 Ni         4.9307083656        0.0051526560        5.2239776024
 Ni         7.3996865113        0.0100995295        5.2280939423
 Ni         9.8789485374        0.0153428699        5.2294199973
 Ni        12.3296139616        0.0205126103        5.2363685358
 Ni        -0.0203603501        2.4707627757        5.2361962549
 Ni         2.4619735557        2.4699688094        5.2330357456
 Ni         4.9209230479        2.4703605210        5.2291642208
 Ni         7.3993089786        2.4698638725        5.2319590997
 Ni         9.8840223346        2.4704682292        5.2357998678
 Ni        12.3297088148        2.4700618229        5.2429896099
 Ni        -0.0217370220        4.9456453891        5.2356045790
 Ni         2.4622360738        4.9503435677        5.2328947879
 Ni         4.9169074810        4.9564941737        5.2368536424
 Ni         7.3973537482        4.9483376444        5.2313270461
 Ni         9.8821287822        4.9432806627        5.2341225524
 Ni        12.3276535514        4.9344516710        5.2407976356
 Ni        -0.0221081631        7.3957170671        5.2382198901
 Ni         2.4684086863        7.3986186411        5.2399656507
 Ni         4.9435808444        7.3994346753        5.2400583654
 Ni         7.3962583718        7.3975438233        5.2408918839
 Ni         9.8815486986        7.3961148187        5.2376632406
 Ni        12.3271443387        7.3945005914        5.2414630174
 Ni        -0.0157847895        9.8468630874        5.2301754243
 Ni         2.4638793382        9.8483426004        5.2297943515
 Ni         4.9227429783        9.8419909253        5.2350493836
 Ni         7.3964165577        9.8481870541        5.2306495288
 Ni         9.8770523952        9.8472833819        5.2306562803
 Ni        12.3286220777        9.8436249393        5.2355779579
 Ni        -0.0112246827       12.3293793123        5.2284657787
 Ni         2.4636767143       12.3293336543        5.2312710537
 Ni         4.9226436790       12.3276965740        5.2290670446
 Ni         7.3967935513       12.3292104139        5.2321323272
 Ni         9.8706784424       12.3291076471        5.2287362226
 Ni        12.3289795231       12.3294517800        5.2328682906
 Ni         1.2271491733        1.2269005200        6.9635477411
 Ni         3.7053249111        1.2278908573        6.9647387822
 Ni         6.1598052644        1.2302765040        6.9555659086
 Ni         8.6392290589        1.2287164308        6.9593586993
 Ni        11.0934018448        1.2298315644        7.0078523866
 Ni        13.5668278737        1.2301515510        7.0080969090
 Ni         1.2225184078        3.7065275279        6.9593785686
 Ni         3.7011233728        3.7104463638        6.9575257807
 Ni         6.1582829125        3.7096628630        6.9550076064
 Ni         8.6400494144        3.7070109320        6.9581874396
 Ni        11.0933366779        3.7059545757        7.0105867078
 Ni        13.5653975508        3.7061795073        7.0106257971
 Ni         1.2172727007        6.1560434765        6.9667376743
 Ni         3.7085226696        6.2002112440        7.0134490554
 Ni         6.1496761028        6.1674758886        7.0128688116
 Ni         8.6356883712        6.1547979153        6.9702470027
 Ni        11.0870727076        6.1544892553        7.0162046270
 Ni        13.5329000261        6.1538097937        7.0125510824
 Ni         1.2223076116        8.6379843476        6.9629160291
 Ni         3.7081452205        8.6306992103        7.0127560840
 Ni         6.1493809302        8.6304531016        7.0130636425
 Ni         8.6333091525        8.6376517997        6.9649915940
 Ni        11.0903573859        8.6329187936        7.0085099747
 Ni        13.5568820595        8.6342075800        7.0035923589
 Ni         1.2256599886       11.0908551560        6.9529818456
 Ni         3.7000156310       11.0894390668        6.9551194163
 Ni         6.1562511189       11.0897589801        6.9577333813
 Ni         8.6346071283       11.0915294680        6.9537930929
 Ni        11.0900884957       11.0898397983        6.9628523807
 Ni        13.5683658014       11.0901612552        6.9630506387
 Ni         1.2272525568       13.5691874649        6.9540359852
 Ni         3.7058766298       13.5717740429        6.9592168906
 Ni         6.1577982905       13.5703689691        6.9608660034
 Ni         8.6342073421       13.5704253463        6.9560223689
 Ni        11.0897698075       13.5688631591        6.9626618208
 Ni        13.5687225227       13.5688655883        6.9630047513
 Ni         0.0222683112       -0.0215493728        8.6763692142
 Ni         2.4701245236       -0.0189029208        8.6688338424
 Ni         4.9500048210        0.0173812668        8.6757521986
 Ni         7.3974782639        0.0195375755        8.6682074447
 Ni         9.8419696052       -0.0220329226        8.6758253776
 Ni        12.3298932525       -0.0249873478        8.6784319638
 Ni         0.0253670995        2.4635273187        8.6803518209
 Ni         2.4705884832        2.4644576324        8.6644736995
 Ni         4.9507651360        2.4665605485        8.6664536442
 Ni         7.3971053570        2.4675988420        8.6641067764
 Ni         9.8392898766        2.4620354251        8.6804221891
 Ni        12.3297127526        2.4615875369        8.7220641847
 Ni         0.0230458276        4.9239790595        8.7187407626
 Ni         2.4639608810        4.9120744014        8.6731525579
 Ni         4.9108507763        4.9038487355        8.6704227285
 Ni         7.3938712167        4.9108662996        8.6762910302
 Ni         9.8360415483        4.9117773324        8.7228311857
 Ni        12.3275913894        4.9109235004        8.7302074223
 Ni        -0.0246893372        7.3978489876        8.6759955434
 Ni         2.4071005308        7.3993189837        8.6674681682
 Ni         4.9013018744        7.3987855298        8.8670594400
 Ni         7.4022455467        7.3982779808        8.6660237683
 Ni         9.8370290553        7.3979782866        8.6796786121
 Ni        12.3220410037        7.3988459358        8.7277656938
 Ni         0.0212886360        9.8831114417        8.6757973842
 Ni         2.4629209830        9.8866068390        8.6746113363
 Ni         4.9135264006        9.8953780085        8.6731912706
 Ni         7.3950373149        9.8860953793        8.6747561201
 Ni         9.8397437664        9.8851012694        8.6761582217
 Ni        12.3289227832        9.8876049284        8.6793455350
 Ni         0.0183344469       12.3291723536        8.6688966730
 Ni         2.4653378506       12.3286773734        8.6641812279
 Ni         4.9124094061       12.3343721292        8.6662353616
 Ni         7.3937778343       12.3327105455        8.6639963098
 Ni         9.8441155607       12.3292333362        8.6686958742
 Ni        12.3291257820       12.3290036348        8.6650689187
  N         5.0336985748        7.4061234190       10.8292253153
  C         3.7572958341        7.4228164033       11.5938080655
  H         5.6068847214        8.2226298875       11.0674128264
  H         3.9354970819        7.4238157578       12.6775099697
  H         3.1701232121        6.5398474249       11.3091351147
  H         3.1903155376        8.3171349777       11.3038790023
  H         5.5888110469        6.5788739887       11.0730030276
