# Supplementary material for: Single Atom Alloys Segregation in the Presence of Ligands
Source: J Phys Chem C Nanomater Interfaces. 2023 Nov 13;127(46):22790–8. doi: 10.1021/acs.jpcc.3c05827 (PMC10683009; doi:10.1021/acs.jpcc.3c05827)
Supplement: Supplementary file 2 — jp3c05827_si_002.zip [file jp3c05827_si_002.zip › xyz/RNH2/100/ni/ni100agnh2.txt]

     223

 Ni         1.2329600000        1.2329600000        0.0000000000
 Ni         3.6988800000        1.2329600000        0.0000000000
 Ni         6.1647900000        1.2329600000        0.0000000000
 Ni         8.6307100000        1.2329600000        0.0000000000
 Ni        11.0966300000        1.2329600000        0.0000000000
 Ni        13.5625400000        1.2329600000        0.0000000000
 Ni         1.2329600000        3.6988800000        0.0000000000
 Ni         3.6988800000        3.6988800000        0.0000000000
 Ni         6.1647900000        3.6988800000        0.0000000000
 Ni         8.6307100000        3.6988800000        0.0000000000
 Ni        11.0966300000        3.6988800000        0.0000000000
 Ni        13.5625400000        3.6988800000        0.0000000000
 Ni         1.2329600000        6.1647900000        0.0000000000
 Ni         3.6988800000        6.1647900000        0.0000000000
 Ni         6.1647900000        6.1647900000        0.0000000000
 Ni         8.6307100000        6.1647900000        0.0000000000
 Ni        11.0966300000        6.1647900000        0.0000000000
 Ni        13.5625400000        6.1647900000        0.0000000000
 Ni         1.2329600000        8.6307100000        0.0000000000
 Ni         3.6988800000        8.6307100000        0.0000000000
 Ni         6.1647900000        8.6307100000        0.0000000000
 Ni         8.6307100000        8.6307100000        0.0000000000
 Ni        11.0966300000        8.6307100000        0.0000000000
 Ni        13.5625400000        8.6307100000        0.0000000000
 Ni         1.2329600000       11.0966300000        0.0000000000
 Ni         3.6988800000       11.0966300000        0.0000000000
 Ni         6.1647900000       11.0966300000        0.0000000000
 Ni         8.6307100000       11.0966300000        0.0000000000
 Ni        11.0966300000       11.0966300000        0.0000000000
 Ni        13.5625400000       11.0966300000        0.0000000000
 Ni         1.2329600000       13.5625400000        0.0000000000
 Ni         3.6988800000       13.5625400000        0.0000000000
 Ni         6.1647900000       13.5625400000        0.0000000000
 Ni         8.6307100000       13.5625400000        0.0000000000
 Ni        11.0966300000       13.5625400000        0.0000000000
 Ni        13.5625400000       13.5625400000        0.0000000000
 Ni         0.0000000000        0.0000000000        1.7436700000
 Ni         2.4659200000        0.0000000000        1.7436700000
 Ni         4.9318300000        0.0000000000        1.7436700000
 Ni         7.3977500000        0.0000000000        1.7436700000
 Ni         9.8636700000        0.0000000000        1.7436700000
 Ni        12.3295900000        0.0000000000        1.7436700000
 Ni         0.0000000000        2.4659200000        1.7436700000
 Ni         2.4659200000        2.4659200000        1.7436700000
 Ni         4.9318300000        2.4659200000        1.7436700000
 Ni         7.3977500000        2.4659200000        1.7436700000
 Ni         9.8636700000        2.4659200000        1.7436700000
 Ni        12.3295900000        2.4659200000        1.7436700000
 Ni         0.0000000000        4.9318300000        1.7436700000
 Ni         2.4659200000        4.9318300000        1.7436700000
 Ni         4.9318300000        4.9318300000        1.7436700000
 Ni         7.3977500000        4.9318300000        1.7436700000
 Ni         9.8636700000        4.9318300000        1.7436700000
 Ni        12.3295900000        4.9318300000        1.7436700000
 Ni         0.0000000000        7.3977500000        1.7436700000
 Ni         2.4659200000        7.3977500000        1.7436700000
 Ni         4.9318300000        7.3977500000        1.7436700000
 Ni         7.3977500000        7.3977500000        1.7436700000
 Ni         9.8636700000        7.3977500000        1.7436700000
 Ni        12.3295900000        7.3977500000        1.7436700000
 Ni         0.0000000000        9.8636700000        1.7436700000
 Ni         2.4659200000        9.8636700000        1.7436700000
 Ni         4.9318300000        9.8636700000        1.7436700000
 Ni         7.3977500000        9.8636700000        1.7436700000
 Ni         9.8636700000        9.8636700000        1.7436700000
 Ni        12.3295900000        9.8636700000        1.7436700000
 Ni         0.0000000000       12.3295900000        1.7436700000
 Ni         2.4659200000       12.3295900000        1.7436700000
 Ni         4.9318300000       12.3295900000        1.7436700000
 Ni         7.3977500000       12.3295900000        1.7436700000
 Ni         9.8636700000       12.3295900000        1.7436700000
 Ni        12.3295900000       12.3295900000        1.7436700000
 Ni         1.2329600000        1.2329600000        3.4873300000
 Ni         3.6988800000        1.2329600000        3.4873300000
 Ni         6.1647900000        1.2329600000        3.4873300000
 Ni         8.6307100000        1.2329600000        3.4873300000
 Ni        11.0966300000        1.2329600000        3.4873300000
 Ni        13.5625400000        1.2329600000        3.4873300000
 Ni         1.2329600000        3.6988800000        3.4873300000
 Ni         3.6988800000        3.6988800000        3.4873300000
 Ni         6.1647900000        3.6988800000        3.4873300000
 Ni         8.6307100000        3.6988800000        3.4873300000
 Ni        11.0966300000        3.6988800000        3.4873300000
 Ni        13.5625400000        3.6988800000        3.4873300000
 Ni         1.2329600000        6.1647900000        3.4873300000
 Ni         3.6988800000        6.1647900000        3.4873300000
 Ni         6.1647900000        6.1647900000        3.4873300000
 Ni         8.6307100000        6.1647900000        3.4873300000
 Ni        11.0966300000        6.1647900000        3.4873300000
 Ni        13.5625400000        6.1647900000        3.4873300000
 Ni         1.2329600000        8.6307100000        3.4873300000
 Ni         3.6988800000        8.6307100000        3.4873300000
 Ni         6.1647900000        8.6307100000        3.4873300000
 Ni         8.6307100000        8.6307100000        3.4873300000
 Ni        11.0966300000        8.6307100000        3.4873300000
 Ni        13.5625400000        8.6307100000        3.4873300000
 Ni         1.2329600000       11.0966300000        3.4873300000
 Ni         3.6988800000       11.0966300000        3.4873300000
 Ni         6.1647900000       11.0966300000        3.4873300000
 Ni         8.6307100000       11.0966300000        3.4873300000
 Ni        11.0966300000       11.0966300000        3.4873300000
 Ni        13.5625400000       11.0966300000        3.4873300000
 Ni         1.2329600000       13.5625400000        3.4873300000
 Ni         3.6988800000       13.5625400000        3.4873300000
 Ni         6.1647900000       13.5625400000        3.4873300000
 Ni         8.6307100000       13.5625400000        3.4873300000
 Ni        11.0966300000       13.5625400000        3.4873300000
 Ni        13.5625400000       13.5625400000        3.4873300000
 Ni        -0.0158838278        0.0157489186        5.2304953475
 Ni         2.4628740675        0.0122681234        5.2294472738
 Ni         4.9298093614        0.0090488263        5.2237379175
 Ni         7.4000842846        0.0121663580        5.2287073700
 Ni         9.8790914722        0.0145355421        5.2300239220
 Ni        12.3296042117        0.0201474299        5.2369810292
 Ni        -0.0204022515        2.4656101390        5.2366857753
 Ni         2.4615384268        2.4701374152        5.2324485052
 Ni         4.9217966556        2.4715058602        5.2289772198
 Ni         7.3996658141        2.4709572859        5.2315133091
 Ni         9.8841833410        2.4660162275        5.2362275817
 Ni        12.3297502762        2.4655277993        5.2427460174
 Ni        -0.0143877337        4.9159322726        5.2290616090
 Ni         2.4654233449        4.9506468678        5.2327760137
 Ni         4.9195850261        4.9574654202        5.2386529345
 Ni         7.3947323655        4.9507913787        5.2326502720
 Ni         9.8774659290        4.9171422119        5.2289831132
 Ni        12.3294264510        4.9109679042        5.2359458181
 Ni        -0.0109087025        7.3962886905        5.2282796229
 Ni         2.4703183884        7.3997322160        5.2393279307
 Ni         4.9422493450        7.4029260969        5.2483076943
 Ni         7.3959644899        7.3997730163        5.2396835436
 Ni         9.8756142598        7.3979752418        5.2287822648
 Ni        12.3293653884        7.3970759199        5.2317384814
 Ni        -0.0009705032        9.8681201214        5.2247542281
 Ni         2.4671331929        9.8486687966        5.2311955943
 Ni         4.9207555513        9.8460027083        5.2362070025
 Ni         7.3890672954        9.8479226654        5.2304660774
 Ni         9.8484344313        9.8763392160        5.2278578226
 Ni        12.3270530875        9.8774306611        5.2302509616
 Ni        -0.0127390839       12.3321791109        5.2301689688
 Ni         2.4625232635       12.3283653061        5.2313432341
 Ni         4.9188538936       12.3281402716        5.2297828269
 Ni         7.3922981690       12.3291421154        5.2312405512
 Ni         9.8481174539       12.3325134628        5.2316856359
 Ni        12.3258868488       12.3345746255        5.2333034222
 Ni         1.2275083792        1.2276157556        6.9656343626
 Ni         3.7040175348        1.2286564102        6.9643932202
 Ni         6.1614934283        1.2320271857        6.9552055331
 Ni         8.6391887845        1.2302842134        6.9610117989
 Ni        11.0936112155        1.2297296346        7.0097253653
 Ni        13.5663981204        1.2295992190        7.0102272020
 Ni         1.2272634219        3.7061977590        6.9646155997
 Ni         3.6984125695        3.7114948795        6.9561925843
 Ni         6.1602835883        3.7148461186        6.9543856708
 Ni         8.6353137933        3.7076760423        6.9629934667
 Ni        11.0923315272        3.7026582882        7.0093761898
 Ni        13.5667934161        3.7022976559        7.0097071846
 Ni         1.2227636850        6.1575898462        6.9520698061
 Ni         3.7123620890        6.2064351596        7.0181322749
 Ni         6.1499626229        6.2039261858        7.0190519026
 Ni         8.6405220804        6.1580925636        6.9524159190
 Ni        11.0945746204        6.1570814918        6.9599415675
 Ni        13.5643001638        6.1560894309        6.9595294901
 Ni         1.2257695707        8.6398446397        6.9558967330
 Ni         3.7129023227        8.6383640327        7.0243807364
 Ni         6.1491381149        8.6407399875        7.0250928582
 Ni         8.6370686857        8.6421290914        6.9588792721
 Ni        11.0918235958        8.6435958316        6.9608988461
 Ni        13.5635897698        8.6408981671        6.9596229110
 Ni         1.2302039413       11.0860254497        6.9653009669
 Ni         3.6948242530       11.0893786504        6.9620698861
 Ni         6.1521676615       11.0896430282        6.9661516661
 Ni         8.5974266970       11.0886296201        6.9672867063
 Ni        11.0821697653       11.0939597386        6.9622664211
 Ni        13.5707478996       11.0910995488        6.9669538899
 Ni         1.2271928617       13.5666770257        6.9554674362
 Ni         3.7029717568       13.5748757726        6.9559903079
 Ni         6.1586970605       13.5738391776        6.9576479456
 Ni         8.6305829775       13.5699767656        6.9587056297
 Ni        11.0881772458       13.5690956748        6.9634083442
 Ni        13.5683750795       13.5686187114        6.9655673770
 Ni         0.0227038045       -0.0219213201        8.6780227374
 Ni         2.4697937918       -0.0196146023        8.6690226219
 Ni         4.9510276224        0.0262049250        8.6755705604
 Ni         7.3979300728        0.0203656857        8.6687361726
 Ni         9.8417094988       -0.0212281068        8.6773011028
 Ni        12.3297022821       -0.0243441259        8.6806744191
 Ni         0.0251858989        2.4656740482        8.6818647884
 Ni         2.4713988430        2.4685634760        8.6651050663
 Ni         4.9509915602        2.4599391222        8.6651162719
 Ni         7.3962207190        2.4728951902        8.6645701490
 Ni         9.8390533509        2.4662881654        8.6801399391
 Ni        12.3297391848        2.4666704003        8.7225516397
 Ni         0.0236931689        4.9542291451        8.6767377314
 Ni         2.4695547961        4.9565355185        8.6744498006
 Ni         4.9122524381        4.8357670747        8.6729529772
 Ni         7.3889595620        4.9564430881        8.6733076593
 Ni         9.8391093934        4.9551482016        8.6760838117
 Ni        12.3292517761        4.9564937166        8.6808698930
 Ni        -0.0350702000        7.3979519369        8.6665751576
 Ni         2.3376354688        7.3992821780        8.6744513235
 Ag         4.9376556007        7.4251586415        9.1766884205
 Ni         7.5264144417        7.3995443435        8.6734975524
 Ni         9.8985771172        7.4023133717        8.6659805602
 Ni        12.3294721013        7.4029069455        8.6676958500
 Ni         0.0194290610        9.8436371923        8.6740748087
 Ni         2.4674994217        9.8413825894        8.7195532586
 Ni         4.9102383824       10.0217190164        8.7247110109
 Ni         7.3880352286        9.8418779899        8.7224062211
 Ni         9.8400062085        9.8821490730        8.6710916702
 Ni        12.3282533803        9.8837573064        8.6694398128
 Ni         0.0176947590       12.3253873820        8.6700961439
 Ni         2.4656907279       12.3243650734        8.6658897977
 Ni         4.9107630038       12.3916759258        8.6685603607
 Ni         7.3900487734       12.3299566250        8.6676389367
 Ni         9.8411468625       12.3290233630        8.6678769907
 Ni        12.3279585839       12.3286360490        8.6653374259
  N         4.9700070505        7.4126739839       11.4950172192
  C         3.6282970386        7.4241874603       12.1231661659
  H         5.5175205688        8.2271018382       11.7795903016
  H         3.6698745036        7.4200844565       13.2207076959
  H         3.0695909065        6.5464201209       11.7752753957
  H         3.0876516085        8.3155231839       11.7812446673
  H         5.5007083398        6.5851256009       11.7734524939
