# Supplementary material for: Single Atom Alloys Segregation in the Presence of Ligands
Source: J Phys Chem C Nanomater Interfaces. 2023 Nov 13;127(46):22790–8. doi: 10.1021/acs.jpcc.3c05827 (PMC10683009; doi:10.1021/acs.jpcc.3c05827)
Supplement: Supplementary file 2 — jp3c05827_si_002.zip [file jp3c05827_si_002.zip › xyz/RNH2/100/ni/ni100ptnh2.txt]

     223

 Ni         1.2329600000        1.2329600000        0.0000000000
 Ni         3.6988800000        1.2329600000        0.0000000000
 Ni         6.1647900000        1.2329600000        0.0000000000
 Ni         8.6307100000        1.2329600000        0.0000000000
 Ni        11.0966300000        1.2329600000        0.0000000000
 Ni        13.5625400000        1.2329600000        0.0000000000
 Ni         1.2329600000        3.6988800000        0.0000000000
 Ni         3.6988800000        3.6988800000        0.0000000000
 Ni         6.1647900000        3.6988800000        0.0000000000
 Ni         8.6307100000        3.6988800000        0.0000000000
 Ni        11.0966300000        3.6988800000        0.0000000000
 Ni        13.5625400000        3.6988800000        0.0000000000
 Ni         1.2329600000        6.1647900000        0.0000000000
 Ni         3.6988800000        6.1647900000        0.0000000000
 Ni         6.1647900000        6.1647900000        0.0000000000
 Ni         8.6307100000        6.1647900000        0.0000000000
 Ni        11.0966300000        6.1647900000        0.0000000000
 Ni        13.5625400000        6.1647900000        0.0000000000
 Ni         1.2329600000        8.6307100000        0.0000000000
 Ni         3.6988800000        8.6307100000        0.0000000000
 Ni         6.1647900000        8.6307100000        0.0000000000
 Ni         8.6307100000        8.6307100000        0.0000000000
 Ni        11.0966300000        8.6307100000        0.0000000000
 Ni        13.5625400000        8.6307100000        0.0000000000
 Ni         1.2329600000       11.0966300000        0.0000000000
 Ni         3.6988800000       11.0966300000        0.0000000000
 Ni         6.1647900000       11.0966300000        0.0000000000
 Ni         8.6307100000       11.0966300000        0.0000000000
 Ni        11.0966300000       11.0966300000        0.0000000000
 Ni        13.5625400000       11.0966300000        0.0000000000
 Ni         1.2329600000       13.5625400000        0.0000000000
 Ni         3.6988800000       13.5625400000        0.0000000000
 Ni         6.1647900000       13.5625400000        0.0000000000
 Ni         8.6307100000       13.5625400000        0.0000000000
 Ni        11.0966300000       13.5625400000        0.0000000000
 Ni        13.5625400000       13.5625400000        0.0000000000
 Ni         0.0000000000        0.0000000000        1.7436700000
 Ni         2.4659200000        0.0000000000        1.7436700000
 Ni         4.9318300000        0.0000000000        1.7436700000
 Ni         7.3977500000        0.0000000000        1.7436700000
 Ni         9.8636700000        0.0000000000        1.7436700000
 Ni        12.3295900000        0.0000000000        1.7436700000
 Ni         0.0000000000        2.4659200000        1.7436700000
 Ni         2.4659200000        2.4659200000        1.7436700000
 Ni         4.9318300000        2.4659200000        1.7436700000
 Ni         7.3977500000        2.4659200000        1.7436700000
 Ni         9.8636700000        2.4659200000        1.7436700000
 Ni        12.3295900000        2.4659200000        1.7436700000
 Ni         0.0000000000        4.9318300000        1.7436700000
 Ni         2.4659200000        4.9318300000        1.7436700000
 Ni         4.9318300000        4.9318300000        1.7436700000
 Ni         7.3977500000        4.9318300000        1.7436700000
 Ni         9.8636700000        4.9318300000        1.7436700000
 Ni        12.3295900000        4.9318300000        1.7436700000
 Ni         0.0000000000        7.3977500000        1.7436700000
 Ni         2.4659200000        7.3977500000        1.7436700000
 Ni         4.9318300000        7.3977500000        1.7436700000
 Ni         7.3977500000        7.3977500000        1.7436700000
 Ni         9.8636700000        7.3977500000        1.7436700000
 Ni        12.3295900000        7.3977500000        1.7436700000
 Ni         0.0000000000        9.8636700000        1.7436700000
 Ni         2.4659200000        9.8636700000        1.7436700000
 Ni         4.9318300000        9.8636700000        1.7436700000
 Ni         7.3977500000        9.8636700000        1.7436700000
 Ni         9.8636700000        9.8636700000        1.7436700000
 Ni        12.3295900000        9.8636700000        1.7436700000
 Ni         0.0000000000       12.3295900000        1.7436700000
 Ni         2.4659200000       12.3295900000        1.7436700000
 Ni         4.9318300000       12.3295900000        1.7436700000
 Ni         7.3977500000       12.3295900000        1.7436700000
 Ni         9.8636700000       12.3295900000        1.7436700000
 Ni        12.3295900000       12.3295900000        1.7436700000
 Ni         1.2329600000        1.2329600000        3.4873300000
 Ni         3.6988800000        1.2329600000        3.4873300000
 Ni         6.1647900000        1.2329600000        3.4873300000
 Ni         8.6307100000        1.2329600000        3.4873300000
 Ni        11.0966300000        1.2329600000        3.4873300000
 Ni        13.5625400000        1.2329600000        3.4873300000
 Ni         1.2329600000        3.6988800000        3.4873300000
 Ni         3.6988800000        3.6988800000        3.4873300000
 Ni         6.1647900000        3.6988800000        3.4873300000
 Ni         8.6307100000        3.6988800000        3.4873300000
 Ni        11.0966300000        3.6988800000        3.4873300000
 Ni        13.5625400000        3.6988800000        3.4873300000
 Ni         1.2329600000        6.1647900000        3.4873300000
 Ni         3.6988800000        6.1647900000        3.4873300000
 Ni         6.1647900000        6.1647900000        3.4873300000
 Ni         8.6307100000        6.1647900000        3.4873300000
 Ni        11.0966300000        6.1647900000        3.4873300000
 Ni        13.5625400000        6.1647900000        3.4873300000
 Ni         1.2329600000        8.6307100000        3.4873300000
 Ni         3.6988800000        8.6307100000        3.4873300000
 Ni         6.1647900000        8.6307100000        3.4873300000
 Ni         8.6307100000        8.6307100000        3.4873300000
 Ni        11.0966300000        8.6307100000        3.4873300000
 Ni        13.5625400000        8.6307100000        3.4873300000
 Ni         1.2329600000       11.0966300000        3.4873300000
 Ni         3.6988800000       11.0966300000        3.4873300000
 Ni         6.1647900000       11.0966300000        3.4873300000
 Ni         8.6307100000       11.0966300000        3.4873300000
 Ni        11.0966300000       11.0966300000        3.4873300000
 Ni        13.5625400000       11.0966300000        3.4873300000
 Ni         1.2329600000       13.5625400000        3.4873300000
 Ni         3.6988800000       13.5625400000        3.4873300000
 Ni         6.1647900000       13.5625400000        3.4873300000
 Ni         8.6307100000       13.5625400000        3.4873300000
 Ni        11.0966300000       13.5625400000        3.4873300000
 Ni        13.5625400000       13.5625400000        3.4873300000
 Ni        -0.0150578183        0.0154740732        5.2300720144
 Ni         2.4631161764        0.0124134718        5.2285807642
 Ni         4.9301931656        0.0092615101        5.2235249434
 Ni         7.4001481302        0.0111314565        5.2278001123
 Ni         9.8785638441        0.0142379443        5.2296425610
 Ni        12.3295143627        0.0201655588        5.2367124775
 Ni        -0.0197109493        2.4665486741        5.2360367983
 Ni         2.4621876014        2.4707174797        5.2334362074
 Ni         4.9208078824        2.4714581158        5.2292424909
 Ni         7.3990775572        2.4704621141        5.2320055351
 Ni         9.8834067197        2.4665846739        5.2356019199
 Ni        12.3297308123        2.4659396453        5.2425899875
 Ni        -0.0101346518        4.9185856395        5.2304425745
 Ni         2.4656616346        4.9506175884        5.2336889693
 Ni         4.9174455705        4.9567663640        5.2374313170
 Ni         7.3950782342        4.9475594783        5.2313340986
 Ni         9.8766165327        4.9182045924        5.2300236405
 Ni        12.3301192903        4.9109820130        5.2353904355
 Ni         0.0125869440        7.3946885876        5.2297760189
 Ni         2.4748143669        7.3990872260        5.2403346170
 Ni         4.9456444777        7.4001139056        5.2407249083
 Ni         7.3950438094        7.3979687547        5.2408259289
 Ni         9.8747942946        7.3951842944        5.2290401117
 Ni        12.3326519413        7.3966675918        5.2316453943
 Ni         0.0096936161        9.8555475661        5.2263385264
 Ni         2.4690361675        9.8475632928        5.2317468735
 Ni         4.9257766436        9.8439354549        5.2359128427
 Ni         7.3924648488        9.8488231086        5.2318270094
 Ni         9.8547532827        9.8591047604        5.2259171663
 Ni        12.3296886835        9.8761981818        5.2290465002
 Ni        -0.0107315438       12.3301732739        5.2288709641
 Ni         2.4636085779       12.3283739969        5.2315571943
 Ni         4.9214391351       12.3285704134        5.2288988190
 Ni         7.3941180351       12.3285646797        5.2325106957
 Ni         9.8517638768       12.3304019606        5.2293111215
 Ni        12.3266852216       12.3338114531        5.2331215269
 Ni         1.2271877234        1.2263411931        6.9643213922
 Ni         3.7048484272        1.2298412613        6.9646223010
 Ni         6.1603134886        1.2324069277        6.9551745486
 Ni         8.6392447174        1.2283849894        6.9599803272
 Ni        11.0932057127        1.2293715543        7.0090233809
 Ni        13.5665391371        1.2294728463        7.0092507541
 Ni         1.2265235557        3.7046764896        6.9602484386
 Ni         3.7048589927        3.7125910824        6.9617470109
 Ni         6.1555487378        3.7113243645        6.9581252185
 Ni         8.6369733377        3.7053923248        6.9586441943
 Ni        11.0934509178        3.7021403321        7.0086562938
 Ni        13.5661066698        3.7024200466        7.0088517213
 Ni         1.2294942617        6.1594055867        6.9640607607
 Ni         3.7085383820        6.1981542931        7.0143927333
 Ni         6.1540704620        6.1632415333        7.0117339203
 Ni         8.6378041932        6.1568833478        6.9582890420
 Ni        11.0936815506        6.1569147439        6.9596730462
 Ni        13.5682891846        6.1569528018        6.9585630539
 Ni         1.2320303558        8.6340056156        6.9666367742
 Ni         3.7097966565        8.6395775647        7.0151665731
 Ni         6.1530329439        8.6391954965        7.0130125379
 Ni         8.6362692202        8.6364634610        6.9604115655
 Ni        11.0937863042        8.6400871802        6.9596842658
 Ni        13.5679667994        8.6392132849        6.9585991346
 Ni         1.2271613435       11.0888191712        6.9570128622
 Ni         3.7030543154       11.0927152233        6.9592827360
 Ni         6.1537552128       11.0936334711        6.9628111906
 Ni         8.6316742990       11.0898717044        6.9590850266
 Ni        11.0864207131       11.0907798319        6.9632553153
 Ni        13.5708355203       11.0899680946        6.9642522304
 Ni         1.2268298655       13.5683035768        6.9546122908
 Ni         3.7043453220       13.5748327417        6.9560440109
 Ni         6.1584760388       13.5738218572        6.9577814537
 Ni         8.6329556269       13.5703466464        6.9577486306
 Ni        11.0883266828       13.5678145949        6.9629792377
 Ni        13.5687858773       13.5682245505        6.9642773283
 Ni         0.0226273596       -0.0220087848        8.6771395018
 Ni         2.4709263930       -0.0190708677        8.6690255748
 Ni         4.9510103419        0.0258423380        8.6757631013
 Ni         7.3969399956        0.0197046512        8.6682864253
 Ni         9.8418534818       -0.0221182532        8.6767349156
 Ni        12.3297428335       -0.0247462919        8.6791180229
 Ni         0.0258180776        2.4662585593        8.6793419845
 Ni         2.4711220260        2.4641369330        8.6650364267
 Ni         4.9510756924        2.4659157681        8.6670337722
 Ni         7.3965360599        2.4674797186        8.6643446809
 Ni         9.8386091469        2.4664042895        8.6788859914
 Ni        12.3297820416        2.4664958161        8.7216542001
 Ni         0.0227254692        4.9534752889        8.6771110535
 Ni         2.4633457807        4.9104541165        8.6765407755
 Ni         4.9116271127        4.8875444589        8.7171537771
 Ni         7.3965650641        4.9089179814        8.6768520835
 Ni         9.8402673216        4.9532106994        8.6762073929
 Ni        12.3295192962        4.9579088835        8.6794665754
 Ni        -0.0286686791        7.3977409406        8.6677369049
 Ni         2.3946260006        7.3989543672        8.7083552018
 Pt         4.9328228753        7.4219797081        8.9675586341
 Ni         7.4667534298        7.3979126295        8.6727768622
 Ni         9.8915392246        7.3977600213        8.6660864457
 Ni        12.3298122745        7.4026051953        8.6673355191
 Ni         0.0182216381        9.8447283201        8.6729772494
 Ni         2.4610031855        9.8883015688        8.6815736108
 Ni         4.9125869679        9.9613395051        8.7228774020
 Ni         7.3974264153        9.8882159995        8.6784301927
 Ni         9.8436375240        9.8451784781        8.6719046685
 Ni        12.3294277856        9.8812893772        8.6697317199
 Ni         0.0187221205       12.3245550924        8.6687594206
 Ni         2.4660747095       12.3290267027        8.6639821384
 Ni         4.9125909334       12.3817619851        8.6676612975
 Ni         7.3926994060       12.3333140934        8.6646715279
 Ni         9.8433970295       12.3247008743        8.6687675321
 Ni        12.3288632347       12.3285059734        8.6649138846
  N         5.0277789326        7.4102875633       11.1104493679
  C         3.7255747454        7.4251853729       11.8286935618
  H         5.5933592970        8.2251150555       11.3643406568
  H         3.8721037953        7.4189878860       12.9171896837
  H         3.1487326239        6.5456451183       11.5175948156
  H         3.1724646084        8.3220191632       11.5242973461
  H         5.5708597192        6.5782160990       11.3576135293
