# Supplementary material for: Single Atom Alloys Segregation in the Presence of Ligands
Source: J Phys Chem C Nanomater Interfaces. 2023 Nov 13;127(46):22790–8. doi: 10.1021/acs.jpcc.3c05827 (PMC10683009; doi:10.1021/acs.jpcc.3c05827)
Supplement: Supplementary file 2 — jp3c05827_si_002.zip [file jp3c05827_si_002.zip › xyz/RNH2/100/ni/ni100pdnh2.txt]

     223

 Ni         1.2329600000        1.2329600000        0.0000000000
 Ni         3.6988800000        1.2329600000        0.0000000000
 Ni         6.1647900000        1.2329600000        0.0000000000
 Ni         8.6307100000        1.2329600000        0.0000000000
 Ni        11.0966300000        1.2329600000        0.0000000000
 Ni        13.5625400000        1.2329600000        0.0000000000
 Ni         1.2329600000        3.6988800000        0.0000000000
 Ni         3.6988800000        3.6988800000        0.0000000000
 Ni         6.1647900000        3.6988800000        0.0000000000
 Ni         8.6307100000        3.6988800000        0.0000000000
 Ni        11.0966300000        3.6988800000        0.0000000000
 Ni        13.5625400000        3.6988800000        0.0000000000
 Ni         1.2329600000        6.1647900000        0.0000000000
 Ni         3.6988800000        6.1647900000        0.0000000000
 Ni         6.1647900000        6.1647900000        0.0000000000
 Ni         8.6307100000        6.1647900000        0.0000000000
 Ni        11.0966300000        6.1647900000        0.0000000000
 Ni        13.5625400000        6.1647900000        0.0000000000
 Ni         1.2329600000        8.6307100000        0.0000000000
 Ni         3.6988800000        8.6307100000        0.0000000000
 Ni         6.1647900000        8.6307100000        0.0000000000
 Ni         8.6307100000        8.6307100000        0.0000000000
 Ni        11.0966300000        8.6307100000        0.0000000000
 Ni        13.5625400000        8.6307100000        0.0000000000
 Ni         1.2329600000       11.0966300000        0.0000000000
 Ni         3.6988800000       11.0966300000        0.0000000000
 Ni         6.1647900000       11.0966300000        0.0000000000
 Ni         8.6307100000       11.0966300000        0.0000000000
 Ni        11.0966300000       11.0966300000        0.0000000000
 Ni        13.5625400000       11.0966300000        0.0000000000
 Ni         1.2329600000       13.5625400000        0.0000000000
 Ni         3.6988800000       13.5625400000        0.0000000000
 Ni         6.1647900000       13.5625400000        0.0000000000
 Ni         8.6307100000       13.5625400000        0.0000000000
 Ni        11.0966300000       13.5625400000        0.0000000000
 Ni        13.5625400000       13.5625400000        0.0000000000
 Ni         0.0000000000        0.0000000000        1.7436700000
 Ni         2.4659200000        0.0000000000        1.7436700000
 Ni         4.9318300000        0.0000000000        1.7436700000
 Ni         7.3977500000        0.0000000000        1.7436700000
 Ni         9.8636700000        0.0000000000        1.7436700000
 Ni        12.3295900000        0.0000000000        1.7436700000
 Ni         0.0000000000        2.4659200000        1.7436700000
 Ni         2.4659200000        2.4659200000        1.7436700000
 Ni         4.9318300000        2.4659200000        1.7436700000
 Ni         7.3977500000        2.4659200000        1.7436700000
 Ni         9.8636700000        2.4659200000        1.7436700000
 Ni        12.3295900000        2.4659200000        1.7436700000
 Ni         0.0000000000        4.9318300000        1.7436700000
 Ni         2.4659200000        4.9318300000        1.7436700000
 Ni         4.9318300000        4.9318300000        1.7436700000
 Ni         7.3977500000        4.9318300000        1.7436700000
 Ni         9.8636700000        4.9318300000        1.7436700000
 Ni        12.3295900000        4.9318300000        1.7436700000
 Ni         0.0000000000        7.3977500000        1.7436700000
 Ni         2.4659200000        7.3977500000        1.7436700000
 Ni         4.9318300000        7.3977500000        1.7436700000
 Ni         7.3977500000        7.3977500000        1.7436700000
 Ni         9.8636700000        7.3977500000        1.7436700000
 Ni        12.3295900000        7.3977500000        1.7436700000
 Ni         0.0000000000        9.8636700000        1.7436700000
 Ni         2.4659200000        9.8636700000        1.7436700000
 Ni         4.9318300000        9.8636700000        1.7436700000
 Ni         7.3977500000        9.8636700000        1.7436700000
 Ni         9.8636700000        9.8636700000        1.7436700000
 Ni        12.3295900000        9.8636700000        1.7436700000
 Ni         0.0000000000       12.3295900000        1.7436700000
 Ni         2.4659200000       12.3295900000        1.7436700000
 Ni         4.9318300000       12.3295900000        1.7436700000
 Ni         7.3977500000       12.3295900000        1.7436700000
 Ni         9.8636700000       12.3295900000        1.7436700000
 Ni        12.3295900000       12.3295900000        1.7436700000
 Ni         1.2329600000        1.2329600000        3.4873300000
 Ni         3.6988800000        1.2329600000        3.4873300000
 Ni         6.1647900000        1.2329600000        3.4873300000
 Ni         8.6307100000        1.2329600000        3.4873300000
 Ni        11.0966300000        1.2329600000        3.4873300000
 Ni        13.5625400000        1.2329600000        3.4873300000
 Ni         1.2329600000        3.6988800000        3.4873300000
 Ni         3.6988800000        3.6988800000        3.4873300000
 Ni         6.1647900000        3.6988800000        3.4873300000
 Ni         8.6307100000        3.6988800000        3.4873300000
 Ni        11.0966300000        3.6988800000        3.4873300000
 Ni        13.5625400000        3.6988800000        3.4873300000
 Ni         1.2329600000        6.1647900000        3.4873300000
 Ni         3.6988800000        6.1647900000        3.4873300000
 Ni         6.1647900000        6.1647900000        3.4873300000
 Ni         8.6307100000        6.1647900000        3.4873300000
 Ni        11.0966300000        6.1647900000        3.4873300000
 Ni        13.5625400000        6.1647900000        3.4873300000
 Ni         1.2329600000        8.6307100000        3.4873300000
 Ni         3.6988800000        8.6307100000        3.4873300000
 Ni         6.1647900000        8.6307100000        3.4873300000
 Ni         8.6307100000        8.6307100000        3.4873300000
 Ni        11.0966300000        8.6307100000        3.4873300000
 Ni        13.5625400000        8.6307100000        3.4873300000
 Ni         1.2329600000       11.0966300000        3.4873300000
 Ni         3.6988800000       11.0966300000        3.4873300000
 Ni         6.1647900000       11.0966300000        3.4873300000
 Ni         8.6307100000       11.0966300000        3.4873300000
 Ni        11.0966300000       11.0966300000        3.4873300000
 Ni        13.5625400000       11.0966300000        3.4873300000
 Ni         1.2329600000       13.5625400000        3.4873300000
 Ni         3.6988800000       13.5625400000        3.4873300000
 Ni         6.1647900000       13.5625400000        3.4873300000
 Ni         8.6307100000       13.5625400000        3.4873300000
 Ni        11.0966300000       13.5625400000        3.4873300000
 Ni        13.5625400000       13.5625400000        3.4873300000
 Ni        -0.0150932647        0.0177885298        5.2309156172
 Ni         2.4628922396        0.0130422700        5.2294018167
 Ni         4.9298933184        0.0044356446        5.2233476485
 Ni         7.4000252244        0.0104511963        5.2279475163
 Ni         9.8791291860        0.0153237820        5.2296519386
 Ni        12.3299972577        0.0204930713        5.2370086183
 Ni        -0.0198645169        2.4702942189        5.2366275842
 Ni         2.4613697308        2.4699673766        5.2340416017
 Ni         4.9207471833        2.4697569715        5.2292034441
 Ni         7.3992027203        2.4702403332        5.2322784913
 Ni         9.8839838829        2.4702227973        5.2360788627
 Ni        12.3302265165        2.4677888346        5.2436330930
 Ni        -0.0201618319        4.9413717777        5.2360047874
 Ni         2.4621055164        4.9481488112        5.2326376905
 Ni         4.9197430186        4.9545447743        5.2361929285
 Ni         7.3975524688        4.9485206341        5.2317318469
 Ni         9.8819051529        4.9410515349        5.2340802087
 Ni        12.3287414939        4.9173304589        5.2409304277
 Ni        -0.0210425800        7.3950809662        5.2380345738
 Ni         2.4694755554        7.3971225583        5.2426207523
 Ni         4.9411685289        7.3978529155        5.2465804950
 Ni         7.3960680480        7.3975287351        5.2424366680
 Ni         9.8831787986        7.3958543320        5.2371296735
 Ni        12.3284552375        7.3921194872        5.2411440848
 Ni        -0.0142926086        9.8473371288        5.2301956496
 Ni         2.4645673534        9.8469554013        5.2308568878
 Ni         4.9227406771        9.8411076965        5.2360470300
 Ni         7.3960997086        9.8481703028        5.2310500586
 Ni         9.8763973907        9.8482313093        5.2302918677
 Ni        12.3292376699        9.8439441002        5.2351566286
 Ni        -0.0109673358       12.3296394985        5.2288227054
 Ni         2.4637836189       12.3288808627        5.2314602292
 Ni         4.9225942924       12.3274996321        5.2291906227
 Ni         7.3964690152       12.3288135240        5.2321990732
 Ni         9.8694986723       12.3292226366        5.2288965501
 Ni        12.3288837711       12.3296199854        5.2330440032
 Ni         1.2254539219        1.2298897087        6.9703333876
 Ni         3.7044278538        1.2268423639        6.9647932588
 Ni         6.1599899044        1.2292114798        6.9551967981
 Ni         8.6391925230        1.2290135541        6.9598572696
 Ni        11.0940705610        1.2298427091        7.0085441199
 Ni        13.5692736996        1.2325004287        7.0126122049
 Ni         1.2221619696        3.7041121828        6.9651795178
 Ni         3.7019252714        3.7070071653        6.9599490254
 Ni         6.1575102310        3.7099975098        6.9562970994
 Ni         8.6392353980        3.7074586268        6.9596846220
 Ni        11.0934844670        3.7045597563        7.0119034959
 Ni        13.5684439891        3.7027150214        7.0152283201
 Ni         1.2190093656        6.1544046747        6.9685521163
 Ni         3.7100785259        6.1648201062        7.0151810094
 Ni         6.1518512784        6.1611584789        7.0149840815
 Ni         8.6402883449        6.1545273754        6.9686148237
 Ni        11.0930412780        6.1519400371        7.0123231451
 Ni        13.5408043167        6.1519140171        7.0115448730
 Ni         1.2242484167        8.6374484769        6.9637523871
 Ni         3.7108589041        8.6307523948        7.0148791762
 Ni         6.1517795651        8.6351066431        7.0149525465
 Ni         8.6383691546        8.6382067165        6.9639368466
 Ni        11.0963934339        8.6346176888        7.0039546324
 Ni        13.5601194087        8.6345528197        7.0031956733
 Ni         1.2266429861       11.0901422180        6.9540502315
 Ni         3.7017733763       11.0880108280        6.9563137301
 Ni         6.1553119165       11.0891307158        6.9592087662
 Ni         8.6336155774       11.0910662166        6.9547736666
 Ni        11.0899181519       11.0900836836        6.9631413938
 Ni        13.5683626792       11.0901070081        6.9634902459
 Ni         1.2270359914       13.5696596781        6.9545096820
 Ni         3.7051974106       13.5722540779        6.9586443522
 Ni         6.1581820823       13.5711741538        6.9602066656
 Ni         8.6340301299       13.5703536217        6.9562075602
 Ni        11.0898370566       13.5688065261        6.9633149453
 Ni        13.5687592105       13.5694760840        6.9638991397
 Ni         0.0222482300       -0.0217937177        8.6788055233
 Ni         2.4705379949       -0.0195538077        8.6698055027
 Ni         4.9496234269        0.0167919232        8.6778036666
 Ni         7.3972816776        0.0196026497        8.6686372890
 Ni         9.8419633892       -0.0219127616        8.6760977200
 Ni        12.3297108489       -0.0249198547        8.6803814831
 Ni         0.0256423487        2.4628091320        8.7216444131
 Ni         2.4709940687        2.4642759552        8.6670080231
 Ni         4.9510935083        2.4578465172        8.6663338164
 Ni         7.3967941262        2.4680255561        8.6646607303
 Ni         9.8390678158        2.4621184017        8.6815673395
 Ni        12.3297426949        2.4616900961        8.7245447070
 Ni         0.0244959533        4.9164559188        8.7209378477
 Ni         2.4652257773        4.9138613402        8.6821068611
 Ni         4.9125755968        4.8423984682        8.7197503995
 Ni         7.3925336912        4.9141571208        8.6810755615
 Ni         9.8363194434        4.9131429534        8.7217816640
 Ni        12.3280821828        4.9114044583        8.7313897827
 Ni        -0.0234643538        7.3971890508        8.6746686420
 Ni         2.3939090911        7.3975173764        8.6727905043
 Pd         4.9344504201        7.3983687979        9.0288720081
 Ni         7.4678231261        7.3982599131        8.6719810317
 Ni         9.8834950236        7.3980154559        8.6774033873
 Ni        12.3282447611        7.3984940966        8.7282447472
 Ni         0.0220451536        9.8825809613        8.6762386693
 Ni         2.4649929157        9.8817885676        8.6782399603
 Ni         4.9129395628        9.9547455937        8.7193165379
 Ni         7.3935786454        9.8837437380        8.6779582017
 Ni         9.8400227965        9.8840755364        8.6753135738
 Ni        12.3292350304        9.8872979202        8.6809268566
 Ni         0.0185108349       12.3289359394        8.6691074877
 Ni         2.4655822172       12.3280403923        8.6634745126
 Ni         4.9133833594       12.3444226201        8.6659244952
 Ni         7.3935809618       12.3324421299        8.6635606439
 Ni         9.8437022034       12.3290387727        8.6691975122
 Ni        12.3291695744       12.3288188250        8.6653853749
  N         5.0098196888        7.4086390987       11.1962610688
  C         3.6994159780        7.4256994716       11.8932701754
  H         5.5702111670        8.2262121828       11.4471908411
  H         3.8159635807        7.4287374478       12.9853985576
  H         3.1259878788        6.5443691910       11.5819944931
  H         3.1454957344        8.3169062610       11.5749166741
  H         5.5527549742        6.5817448734       11.4549425310
