# Supplementary material for: Single Atom Alloys Segregation in the Presence of Ligands
Source: J Phys Chem C Nanomater Interfaces. 2023 Nov 13;127(46):22790–8. doi: 10.1021/acs.jpcc.3c05827 (PMC10683009; doi:10.1021/acs.jpcc.3c05827)
Supplement: Supplementary file 2 — jp3c05827_si_002.zip [file jp3c05827_si_002.zip › xyz/RNH2/100/ni/ni100aunh2.txt]

     223

 Ni         1.2329600000        1.2329600000        0.0000000000
 Ni         3.6988800000        1.2329600000        0.0000000000
 Ni         6.1647900000        1.2329600000        0.0000000000
 Ni         8.6307100000        1.2329600000        0.0000000000
 Ni        11.0966300000        1.2329600000        0.0000000000
 Ni        13.5625400000        1.2329600000        0.0000000000
 Ni         1.2329600000        3.6988800000        0.0000000000
 Ni         3.6988800000        3.6988800000        0.0000000000
 Ni         6.1647900000        3.6988800000        0.0000000000
 Ni         8.6307100000        3.6988800000        0.0000000000
 Ni        11.0966300000        3.6988800000        0.0000000000
 Ni        13.5625400000        3.6988800000        0.0000000000
 Ni         1.2329600000        6.1647900000        0.0000000000
 Ni         3.6988800000        6.1647900000        0.0000000000
 Ni         6.1647900000        6.1647900000        0.0000000000
 Ni         8.6307100000        6.1647900000        0.0000000000
 Ni        11.0966300000        6.1647900000        0.0000000000
 Ni        13.5625400000        6.1647900000        0.0000000000
 Ni         1.2329600000        8.6307100000        0.0000000000
 Ni         3.6988800000        8.6307100000        0.0000000000
 Ni         6.1647900000        8.6307100000        0.0000000000
 Ni         8.6307100000        8.6307100000        0.0000000000
 Ni        11.0966300000        8.6307100000        0.0000000000
 Ni        13.5625400000        8.6307100000        0.0000000000
 Ni         1.2329600000       11.0966300000        0.0000000000
 Ni         3.6988800000       11.0966300000        0.0000000000
 Ni         6.1647900000       11.0966300000        0.0000000000
 Ni         8.6307100000       11.0966300000        0.0000000000
 Ni        11.0966300000       11.0966300000        0.0000000000
 Ni        13.5625400000       11.0966300000        0.0000000000
 Ni         1.2329600000       13.5625400000        0.0000000000
 Ni         3.6988800000       13.5625400000        0.0000000000
 Ni         6.1647900000       13.5625400000        0.0000000000
 Ni         8.6307100000       13.5625400000        0.0000000000
 Ni        11.0966300000       13.5625400000        0.0000000000
 Ni        13.5625400000       13.5625400000        0.0000000000
 Ni         0.0000000000        0.0000000000        1.7436700000
 Ni         2.4659200000        0.0000000000        1.7436700000
 Ni         4.9318300000        0.0000000000        1.7436700000
 Ni         7.3977500000        0.0000000000        1.7436700000
 Ni         9.8636700000        0.0000000000        1.7436700000
 Ni        12.3295900000        0.0000000000        1.7436700000
 Ni         0.0000000000        2.4659200000        1.7436700000
 Ni         2.4659200000        2.4659200000        1.7436700000
 Ni         4.9318300000        2.4659200000        1.7436700000
 Ni         7.3977500000        2.4659200000        1.7436700000
 Ni         9.8636700000        2.4659200000        1.7436700000
 Ni        12.3295900000        2.4659200000        1.7436700000
 Ni         0.0000000000        4.9318300000        1.7436700000
 Ni         2.4659200000        4.9318300000        1.7436700000
 Ni         4.9318300000        4.9318300000        1.7436700000
 Ni         7.3977500000        4.9318300000        1.7436700000
 Ni         9.8636700000        4.9318300000        1.7436700000
 Ni        12.3295900000        4.9318300000        1.7436700000
 Ni         0.0000000000        7.3977500000        1.7436700000
 Ni         2.4659200000        7.3977500000        1.7436700000
 Ni         4.9318300000        7.3977500000        1.7436700000
 Ni         7.3977500000        7.3977500000        1.7436700000
 Ni         9.8636700000        7.3977500000        1.7436700000
 Ni        12.3295900000        7.3977500000        1.7436700000
 Ni         0.0000000000        9.8636700000        1.7436700000
 Ni         2.4659200000        9.8636700000        1.7436700000
 Ni         4.9318300000        9.8636700000        1.7436700000
 Ni         7.3977500000        9.8636700000        1.7436700000
 Ni         9.8636700000        9.8636700000        1.7436700000
 Ni        12.3295900000        9.8636700000        1.7436700000
 Ni         0.0000000000       12.3295900000        1.7436700000
 Ni         2.4659200000       12.3295900000        1.7436700000
 Ni         4.9318300000       12.3295900000        1.7436700000
 Ni         7.3977500000       12.3295900000        1.7436700000
 Ni         9.8636700000       12.3295900000        1.7436700000
 Ni        12.3295900000       12.3295900000        1.7436700000
 Ni         1.2329600000        1.2329600000        3.4873300000
 Ni         3.6988800000        1.2329600000        3.4873300000
 Ni         6.1647900000        1.2329600000        3.4873300000
 Ni         8.6307100000        1.2329600000        3.4873300000
 Ni        11.0966300000        1.2329600000        3.4873300000
 Ni        13.5625400000        1.2329600000        3.4873300000
 Ni         1.2329600000        3.6988800000        3.4873300000
 Ni         3.6988800000        3.6988800000        3.4873300000
 Ni         6.1647900000        3.6988800000        3.4873300000
 Ni         8.6307100000        3.6988800000        3.4873300000
 Ni        11.0966300000        3.6988800000        3.4873300000
 Ni        13.5625400000        3.6988800000        3.4873300000
 Ni         1.2329600000        6.1647900000        3.4873300000
 Ni         3.6988800000        6.1647900000        3.4873300000
 Ni         6.1647900000        6.1647900000        3.4873300000
 Ni         8.6307100000        6.1647900000        3.4873300000
 Ni        11.0966300000        6.1647900000        3.4873300000
 Ni        13.5625400000        6.1647900000        3.4873300000
 Ni         1.2329600000        8.6307100000        3.4873300000
 Ni         3.6988800000        8.6307100000        3.4873300000
 Ni         6.1647900000        8.6307100000        3.4873300000
 Ni         8.6307100000        8.6307100000        3.4873300000
 Ni        11.0966300000        8.6307100000        3.4873300000
 Ni        13.5625400000        8.6307100000        3.4873300000
 Ni         1.2329600000       11.0966300000        3.4873300000
 Ni         3.6988800000       11.0966300000        3.4873300000
 Ni         6.1647900000       11.0966300000        3.4873300000
 Ni         8.6307100000       11.0966300000        3.4873300000
 Ni        11.0966300000       11.0966300000        3.4873300000
 Ni        13.5625400000       11.0966300000        3.4873300000
 Ni         1.2329600000       13.5625400000        3.4873300000
 Ni         3.6988800000       13.5625400000        3.4873300000
 Ni         6.1647900000       13.5625400000        3.4873300000
 Ni         8.6307100000       13.5625400000        3.4873300000
 Ni        11.0966300000       13.5625400000        3.4873300000
 Ni        13.5625400000       13.5625400000        3.4873300000
 Ni        -0.0149492491        0.0191710569        5.2322139022
 Ni         2.4621509263        0.0169258661        5.2309838012
 Ni         4.9290843454        0.0114869881        5.2241540421
 Ni         7.4004417436        0.0142337656        5.2291636776
 Ni         9.8797540382        0.0165137714        5.2306927041
 Ni        12.3299610372        0.0210617526        5.2375799189
 Ni        -0.0175887884        2.4683068613        5.2400229172
 Ni         2.4590267404        2.4723843967        5.2366511127
 Ni         4.9195013862        2.4725894063        5.2302159545
 Ni         7.3998909704        2.4720625554        5.2326521506
 Ni         9.8842993849        2.4673496423        5.2368869247
 Ni        12.3303805448        2.4671244017        5.2445938486
 Ni        -0.0188481736        4.9166845848        5.2370763567
 Ni         2.4624690107        4.9482026541        5.2371885296
 Ni         4.9183140247        4.9572342931        5.2389762851
 Ni         7.3953471576        4.9513128209        5.2351453256
 Ni         9.8814642681        4.9193650055        5.2335775702
 Ni        12.3285552695        4.9148710193        5.2414363730
 Ni        -0.0223711282        7.3921544017        5.2371243632
 Ni         2.4660127717        7.3984402685        5.2404630515
 Ni         4.9279254495        7.4020137595        5.2450857665
 Ni         7.3958584617        7.3991144193        5.2402907996
 Ni         9.8833468434        7.3932423326        5.2359995519
 Ni        12.3279334511        7.3918255421        5.2403389346
 Ni        -0.0147659863        9.8485125575        5.2287062414
 Ni         2.4659913221        9.8471467076        5.2319328573
 Ni         4.9266243065        9.8457795933        5.2349177949
 Ni         7.3953848455        9.8474238461        5.2326375046
 Ni         9.8762454551        9.8496272255        5.2289434069
 Ni        12.3289460908        9.8446502598        5.2350944868
 Ni        -0.0124921312       12.3305788443        5.2292385118
 Ni         2.4631102620       12.3296173938        5.2303664319
 Ni         4.9240232642       12.3293099827        5.2283208454
 Ni         7.3977752278       12.3292449239        5.2310904606
 Ni         9.8740246279       12.3300399022        5.2294238631
 Ni        12.3292602191       12.3302188813        5.2332206358
 Ni         1.2259724602        1.2332518147        6.9817799244
 Ni         3.7034092994        1.2301897385        6.9662234248
 Ni         6.1619052460        1.2338518150        6.9553456571
 Ni         8.6407307946        1.2336889219        6.9651504221
 Ni        11.0916138288        1.2315725600        7.0130433216
 Ni        13.5689276511        1.2331981926        7.0141744720
 Ni         1.2228442972        3.7074860198        7.0029414195
 Ni         3.7006834543        3.7137512187        6.9631763485
 Ni         6.1581232204        3.7168497681        6.9583664475
 Ni         8.6386440446        3.7061607635        6.9699329679
 Ni        11.0910860016        3.7007768641        7.0160129382
 Ni        13.5693499138        3.7035682052        7.0190296831
 Ni         1.2155149272        6.1558843312        6.9592517027
 Ni         3.7093962882        6.2006617395        7.0167243103
 Ni         6.1503527417        6.1996779895        7.0164535722
 Ni         8.6437039134        6.1544839280        6.9604745866
 Ni        11.0926040223        6.1498500041        7.0099365782
 Ni        13.5322516026        6.1519672465        7.0078108228
 Ni         1.2215264003        8.6398890153        6.9593617562
 Ni         3.7103692228        8.6410115583        7.0180586432
 Ni         6.1506134359        8.6418991348        7.0185249135
 Ni         8.6407427936        8.6395589537        6.9597405261
 Ni        11.0980934506        8.6344126150        7.0013082532
 Ni        13.5558216339        8.6349880915        6.9998654786
 Ni         1.2268938868       11.0905724298        6.9544495606
 Ni         3.7021428793       11.0944433089        6.9556612299
 Ni         6.1553269942       11.0950989462        6.9594709448
 Ni         8.6334743979       11.0915701628        6.9552616657
 Ni        11.0898626697       11.0896778602        6.9633333329
 Ni        13.5687233064       11.0898999423        6.9634244364
 Ni         1.2268534993       13.5702458238        6.9545858477
 Ni         3.7037869592       13.5762381754        6.9551819829
 Ni         6.1596200082       13.5753954483        6.9565866836
 Ni         8.6346897956       13.5711942167        6.9559574085
 Ni        11.0900865268       13.5695132510        6.9642045641
 Ni        13.5686245290       13.5698601775        6.9645191056
 Ni         0.0213901089       -0.0216948739        8.6814508369
 Ni         2.4706074526       -0.0194496981        8.6711784074
 Ni         4.9516454389        0.0268097253        8.6752691189
 Ni         7.3980689803        0.0208059594        8.6690827821
 Ni         9.8418227546       -0.0218204353        8.6783860007
 Ni        12.3297263779       -0.0250506351        8.6818230534
 Ni         0.0230346733        2.4653785583        8.7261735832
 Ni         2.4743071492        2.4681195677        8.6713415963
 Ni         4.9518144961        2.4605597643        8.6661040869
 Ni         7.3961590875        2.4731403476        8.6660564822
 Ni         9.8389357324        2.4619152886        8.7206558829
 Ni        12.3293759136        2.4615828407        8.7265212827
 Ni         0.0228341584        4.9564741749        8.7238656985
 Ni         2.4678499440        4.9558875614        8.6826507663
 Ni         4.9123355975        4.8335535425        8.7174205556
 Ni         7.3916197967        4.9536703162        8.6762588122
 Ni         9.8360177949        4.9144718219        8.7225272595
 Ni        12.3275064498        4.9104626017        8.7325562778
 Ni        -0.0315078270        7.4011818497        8.6732269126
 Ni         2.3392945507        7.4039549303        8.6786758335
 Au         4.9428091161        7.4283888754        9.1385865825
 Ni         7.5248295270        7.4043420698        8.6802891867
 Ni         9.8927210924        7.3977203287        8.6757305141
 Ni        12.3279817357        7.3983988042        8.7274665260
 Ni         0.0218338445        9.8824501836        8.6755064766
 Ni         2.4641804362        9.8843440801        8.6787964158
 Ni         4.9114853513       10.0217345209        8.7266503605
 Ni         7.3942744575        9.8862725931        8.6777762632
 Ni         9.8401579390        9.8831072871        8.6751247051
 Ni        12.3291184341        9.8878936700        8.6812590214
 Ni         0.0183739296       12.3292536103        8.6690486546
 Ni         2.4659123960       12.3286913857        8.6632625079
 Ni         4.9123631649       12.3911370586        8.6672002842
 Ni         7.3931372822       12.3335960580        8.6631944917
 Ni         9.8438119562       12.3290764553        8.6687633285
 Ni        12.3292062314       12.3287633183        8.6657318900
  N         4.8437777633        7.4177846539       11.5009956576
  C         3.4658950651        7.4270461417       12.0399638407
  H         5.3739575828        8.2350619443       11.8079885263
  H         3.4401529447        7.4164201774       13.1378160668
  H         2.9313123504        6.5514868991       11.6501151600
  H         2.9499129530        8.3210122830       11.6677370149
  H         5.3585973663        6.5868285446       11.7973091882
