# Supplementary material for: Single Atom Alloys Segregation in the Presence of Ligands
Source: J Phys Chem C Nanomater Interfaces. 2023 Nov 13;127(46):22790–8. doi: 10.1021/acs.jpcc.3c05827 (PMC10683009; doi:10.1021/acs.jpcc.3c05827)
Supplement: Supplementary file 2 — jp3c05827_si_002.zip [file jp3c05827_si_002.zip › xyz/RNH2/100/cu/cu100ptnh2.txt]

     223

 Cu         1.2812800000        1.2812800000        0.0000000000
 Cu         3.8438300000        1.2812800000        0.0000000000
 Cu         6.4063900000        1.2812800000        0.0000000000
 Cu         8.9689400000        1.2812800000        0.0000000000
 Cu        11.5315000000        1.2812800000        0.0000000000
 Cu        14.0940500000        1.2812800000        0.0000000000
 Cu         1.2812800000        3.8438300000        0.0000000000
 Cu         3.8438300000        3.8438300000        0.0000000000
 Cu         6.4063900000        3.8438300000        0.0000000000
 Cu         8.9689400000        3.8438300000        0.0000000000
 Cu        11.5315000000        3.8438300000        0.0000000000
 Cu        14.0940500000        3.8438300000        0.0000000000
 Cu         1.2812800000        6.4063900000        0.0000000000
 Cu         3.8438300000        6.4063900000        0.0000000000
 Cu         6.4063900000        6.4063900000        0.0000000000
 Cu         8.9689400000        6.4063900000        0.0000000000
 Cu        11.5315000000        6.4063900000        0.0000000000
 Cu        14.0940500000        6.4063900000        0.0000000000
 Cu         1.2812800000        8.9689400000        0.0000000000
 Cu         3.8438300000        8.9689400000        0.0000000000
 Cu         6.4063900000        8.9689400000        0.0000000000
 Cu         8.9689400000        8.9689400000        0.0000000000
 Cu        11.5315000000        8.9689400000        0.0000000000
 Cu        14.0940500000        8.9689400000        0.0000000000
 Cu         1.2812800000       11.5315000000        0.0000000000
 Cu         3.8438300000       11.5315000000        0.0000000000
 Cu         6.4063900000       11.5315000000        0.0000000000
 Cu         8.9689400000       11.5315000000        0.0000000000
 Cu        11.5315000000       11.5315000000        0.0000000000
 Cu        14.0940500000       11.5315000000        0.0000000000
 Cu         1.2812800000       14.0940500000        0.0000000000
 Cu         3.8438300000       14.0940500000        0.0000000000
 Cu         6.4063900000       14.0940500000        0.0000000000
 Cu         8.9689400000       14.0940500000        0.0000000000
 Cu        11.5315000000       14.0940500000        0.0000000000
 Cu        14.0940500000       14.0940500000        0.0000000000
 Cu         0.0000000000        0.0000000000        1.8120000000
 Cu         2.5625500000        0.0000000000        1.8120000000
 Cu         5.1251100000        0.0000000000        1.8120000000
 Cu         7.6876600000        0.0000000000        1.8120000000
 Cu        10.2502200000        0.0000000000        1.8120000000
 Cu        12.8127700000        0.0000000000        1.8120000000
 Cu         0.0000000000        2.5625500000        1.8120000000
 Cu         2.5625500000        2.5625500000        1.8120000000
 Cu         5.1251100000        2.5625500000        1.8120000000
 Cu         7.6876600000        2.5625500000        1.8120000000
 Cu        10.2502200000        2.5625500000        1.8120000000
 Cu        12.8127700000        2.5625500000        1.8120000000
 Cu         0.0000000000        5.1251100000        1.8120000000
 Cu         2.5625500000        5.1251100000        1.8120000000
 Cu         5.1251100000        5.1251100000        1.8120000000
 Cu         7.6876600000        5.1251100000        1.8120000000
 Cu        10.2502200000        5.1251100000        1.8120000000
 Cu        12.8127700000        5.1251100000        1.8120000000
 Cu         0.0000000000        7.6876600000        1.8120000000
 Cu         2.5625500000        7.6876600000        1.8120000000
 Cu         5.1251100000        7.6876600000        1.8120000000
 Cu         7.6876600000        7.6876600000        1.8120000000
 Cu        10.2502200000        7.6876600000        1.8120000000
 Cu        12.8127700000        7.6876600000        1.8120000000
 Cu         0.0000000000       10.2502200000        1.8120000000
 Cu         2.5625500000       10.2502200000        1.8120000000
 Cu         5.1251100000       10.2502200000        1.8120000000
 Cu         7.6876600000       10.2502200000        1.8120000000
 Cu        10.2502200000       10.2502200000        1.8120000000
 Cu        12.8127700000       10.2502200000        1.8120000000
 Cu         0.0000000000       12.8127700000        1.8120000000
 Cu         2.5625500000       12.8127700000        1.8120000000
 Cu         5.1251100000       12.8127700000        1.8120000000
 Cu         7.6876600000       12.8127700000        1.8120000000
 Cu        10.2502200000       12.8127700000        1.8120000000
 Cu        12.8127700000       12.8127700000        1.8120000000
 Cu         1.2812800000        1.2812800000        3.6240000000
 Cu         3.8438300000        1.2812800000        3.6240000000
 Cu         6.4063900000        1.2812800000        3.6240000000
 Cu         8.9689400000        1.2812800000        3.6240000000
 Cu        11.5315000000        1.2812800000        3.6240000000
 Cu        14.0940500000        1.2812800000        3.6240000000
 Cu         1.2812800000        3.8438300000        3.6240000000
 Cu         3.8438300000        3.8438300000        3.6240000000
 Cu         6.4063900000        3.8438300000        3.6240000000
 Cu         8.9689400000        3.8438300000        3.6240000000
 Cu        11.5315000000        3.8438300000        3.6240000000
 Cu        14.0940500000        3.8438300000        3.6240000000
 Cu         1.2812800000        6.4063900000        3.6240000000
 Cu         3.8438300000        6.4063900000        3.6240000000
 Cu         6.4063900000        6.4063900000        3.6240000000
 Cu         8.9689400000        6.4063900000        3.6240000000
 Cu        11.5315000000        6.4063900000        3.6240000000
 Cu        14.0940500000        6.4063900000        3.6240000000
 Cu         1.2812800000        8.9689400000        3.6240000000
 Cu         3.8438300000        8.9689400000        3.6240000000
 Cu         6.4063900000        8.9689400000        3.6240000000
 Cu         8.9689400000        8.9689400000        3.6240000000
 Cu        11.5315000000        8.9689400000        3.6240000000
 Cu        14.0940500000        8.9689400000        3.6240000000
 Cu         1.2812800000       11.5315000000        3.6240000000
 Cu         3.8438300000       11.5315000000        3.6240000000
 Cu         6.4063900000       11.5315000000        3.6240000000
 Cu         8.9689400000       11.5315000000        3.6240000000
 Cu        11.5315000000       11.5315000000        3.6240000000
 Cu        14.0940500000       11.5315000000        3.6240000000
 Cu         1.2812800000       14.0940500000        3.6240000000
 Cu         3.8438300000       14.0940500000        3.6240000000
 Cu         6.4063900000       14.0940500000        3.6240000000
 Cu         8.9689400000       14.0940500000        3.6240000000
 Cu        11.5315000000       14.0940500000        3.6240000000
 Cu        14.0940500000       14.0940500000        3.6240000000
 Cu        -0.0007452055        0.0000129441        5.3822653392
 Cu         2.5607157906        0.0000279937        5.3831451967
 Cu         5.1251343882        0.0000015789        5.3829945760
 Cu         7.6894254350        0.0000181240        5.3832649759
 Cu        10.2506605240        0.0000486381        5.3824545774
 Cu        12.8126315307       -0.0000842222        5.3842459967
 Cu         0.0000874580        2.5626234261        5.3820785042
 Cu         2.5618542665        2.5627066219        5.3844838918
 Cu         5.1251467882        2.5619605614        5.3822253552
 Cu         7.6882401665        2.5626357197        5.3846139649
 Cu        10.2501582221        2.5625363518        5.3820861680
 Cu        12.8128698229        2.5620123389        5.3823121408
 Cu         0.0000613969        5.1243146463        5.3844156072
 Cu         2.5646648333        5.1271241848        5.3849012164
 Cu         5.1247601403        5.1218781488        5.3822900880
 Cu         7.6859583841        5.1266144892        5.3843075761
 Cu        10.2502309715        5.1243179838        5.3842808575
 Cu        12.8128162903        5.1233439250        5.3831929185
 Cu        -0.0007462485        7.6877148857        5.3822121983
 Cu         2.5593241442        7.6876884660        5.3818792859
 Cu         5.1249550935        7.6877599657        5.3827952449
 Cu         7.6908981231        7.6877003673        5.3821621609
 Cu        10.2509838060        7.6876604383        5.3819539439
 Cu        12.8127416436        7.6876604102        5.3830736794
 Cu         0.0000406684       10.2509588476        5.3844440806
 Cu         2.5645617781       10.2482919962        5.3846980037
 Cu         5.1247905062       10.2533796715        5.3822854152
 Cu         7.6859978057       10.2487114399        5.3842950678
 Cu        10.2502174426       10.2509303931        5.3843599869
 Cu        12.8128345030       10.2519453232        5.3832276367
 Cu        -0.0000405344       12.8128055405        5.3820048028
 Cu         2.5618620490       12.8126956449        5.3845120153
 Cu         5.1251201965       12.8134979493        5.3821617423
 Cu         7.6882932018       12.8128471139        5.3844830681
 Cu        10.2502342968       12.8129379018        5.3819870661
 Cu        12.8128328582       12.8133400751        5.3822882834
 Cu         1.2806714552        1.2814348755        7.1554528334
 Cu         3.8430688897        1.2816647906        7.1553143191
 Cu         6.4069489679        1.2816396105        7.1553914675
 Cu         8.9694795052        1.2815010899        7.1557621981
 Cu        11.5318515072        1.2809752982        7.1550231575
 Cu        14.0937211937        1.2809516315        7.1549822819
 Cu         1.2807258269        3.8431409147        7.1584774648
 Cu         3.8438343543        3.8446053680        7.1557784782
 Cu         6.4059289274        3.8444467803        7.1557131856
 Cu         8.9696327697        3.8430922818        7.1583020611
 Cu        11.5312948913        3.8432014651        7.1555738932
 Cu        14.0942750050        3.8433167293        7.1558527249
 Cu         1.2815250284        6.4059910164        7.1546133062
 Cu         3.8461197833        6.4085688837        7.1502848354
 Cu         6.4055864362        6.4069347584        7.1470158737
 Cu         8.9687875353        6.4060636753        7.1545979629
 Cu        11.5313077977        6.4056603967        7.1550918732
 Cu        14.0943698279        6.4056815308        7.1554650425
 Cu         1.2815970175        8.9690939639        7.1550760132
 Cu         3.8454119286        8.9672281502        7.1503259434
 Cu         6.4060049366        8.9688068257        7.1470604473
 Cu         8.9688672387        8.9690135097        7.1547485214
 Cu        11.5313294777        8.9696547311        7.1551636211
 Cu        14.0943885682        8.9696692324        7.1556387315
 Cu         1.2803840944       11.5325590111        7.1577948593
 Cu         3.8439639048       11.5311039035        7.1552980585
 Cu         6.4061817051       11.5313047951        7.1552453725
 Cu         8.9698150563       11.5324606915        7.1579073956
 Cu        11.5312921743       11.5320913317        7.1555823436
 Cu        14.0941615515       11.5320485843        7.1557632407
 Cu         1.2806718458       14.0938738216        7.1557202121
 Cu         3.8430591596       14.0937624263        7.1554724262
 Cu         6.4069249782       14.0937863140        7.1554471557
 Cu         8.9695423486       14.0939132286        7.1558180687
 Cu        11.5318520796       14.0943884871        7.1550885427
 Cu        14.0937224094       14.0943466669        7.1550418687
 Cu        -0.0003278159        0.0000042690        8.9012138033
 Cu         2.5623123601       -0.0000092102        8.9013843853
 Cu         5.1251969557        0.0000450788        8.8999756062
 Cu         7.6880875132        0.0000703373        8.9015376316
 Cu        10.2506392771        0.0000142621        8.9013746724
 Cu        12.8126348958        0.0000250361        8.8978999960
 Cu         0.0001591311        2.5628421478        8.9030686978
 Cu         2.5611992831        2.5647363937        8.9027574824
 Cu         5.1252999505        2.5566727617        8.9041114042
 Cu         7.6888761914        2.5646308951        8.9030795586
 Cu        10.2500193629        2.5626285831        8.9031562580
 Cu        12.8127254079        2.5621266794        8.9013445496
 Cu         0.0022720782        5.1240694791        8.9030262522
 Cu         2.5680782102        5.1315091553        8.9023922425
 Cu         5.1245629570        5.0744309445        8.9215093126
 Cu         7.6816915386        5.1306252517        8.9014961046
 Cu        10.2480083484        5.1238468028        8.9025976461
 Cu        12.8127534424        5.1248474105        8.9014378359
 Cu        -0.0060654856        7.6876857569        8.9041153669
 Cu         2.5094559137        7.6866216687        8.9162069055
 Pt         5.1294219962        7.6877337748        9.0475822568
 Cu         7.7407199041        7.6875618429        8.9178087368
 Cu        10.2565004803        7.6877094434        8.9035944202
 Cu        12.8127904169        7.6876848177        8.9000237839
 Cu         0.0025643459       10.2514024570        8.9030659310
 Cu         2.5678012329       10.2450917172        8.9005493333
 Cu         5.1245749912       10.3019232435        8.9203944098
 Cu         7.6822567524       10.2449140447        8.9008835165
 Cu        10.2479921448       10.2515561540        8.9028379084
 Cu        12.8128306326       10.2505452505        8.9014800297
 Cu         0.0001801576       12.8123957696        8.9031718087
 Cu         2.5612415612       12.8103835636        8.9031932202
 Cu         5.1252252286       12.8187324188        8.9042332208
 Cu         7.6889295733       12.8105950259        8.9030478114
 Cu        10.2500859201       12.8126678398        8.9031459224
 Cu        12.8127463601       12.8130544339        8.9013458184
  N         5.1940885985        7.7175349180       11.2872512496
  C         3.9362451647        8.0550301842       11.9959840207
  H         5.5287198476        6.7913550823       11.5612917952
  H         3.1688927046        7.3239296237       11.7109797557
  H         3.6004424979        9.0428759864       11.6568798262
  H         4.0625568368        8.0560191276       13.0872381957
  H         5.9327530710        8.3834718102       11.5234021740
