# Supplementary material for: Single Atom Alloys Segregation in the Presence of Ligands
Source: J Phys Chem C Nanomater Interfaces. 2023 Nov 13;127(46):22790–8. doi: 10.1021/acs.jpcc.3c05827 (PMC10683009; doi:10.1021/acs.jpcc.3c05827)
Supplement: Supplementary file 2 — jp3c05827_si_002.zip [file jp3c05827_si_002.zip › xyz/RNH2/100/cu/cu100agnh2.txt]

     223

 Cu         1.2812800000        1.2812800000        0.0000000000
 Cu         3.8438300000        1.2812800000        0.0000000000
 Cu         6.4063900000        1.2812800000        0.0000000000
 Cu         8.9689400000        1.2812800000        0.0000000000
 Cu        11.5315000000        1.2812800000        0.0000000000
 Cu        14.0940500000        1.2812800000        0.0000000000
 Cu         1.2812800000        3.8438300000        0.0000000000
 Cu         3.8438300000        3.8438300000        0.0000000000
 Cu         6.4063900000        3.8438300000        0.0000000000
 Cu         8.9689400000        3.8438300000        0.0000000000
 Cu        11.5315000000        3.8438300000        0.0000000000
 Cu        14.0940500000        3.8438300000        0.0000000000
 Cu         1.2812800000        6.4063900000        0.0000000000
 Cu         3.8438300000        6.4063900000        0.0000000000
 Cu         6.4063900000        6.4063900000        0.0000000000
 Cu         8.9689400000        6.4063900000        0.0000000000
 Cu        11.5315000000        6.4063900000        0.0000000000
 Cu        14.0940500000        6.4063900000        0.0000000000
 Cu         1.2812800000        8.9689400000        0.0000000000
 Cu         3.8438300000        8.9689400000        0.0000000000
 Cu         6.4063900000        8.9689400000        0.0000000000
 Cu         8.9689400000        8.9689400000        0.0000000000
 Cu        11.5315000000        8.9689400000        0.0000000000
 Cu        14.0940500000        8.9689400000        0.0000000000
 Cu         1.2812800000       11.5315000000        0.0000000000
 Cu         3.8438300000       11.5315000000        0.0000000000
 Cu         6.4063900000       11.5315000000        0.0000000000
 Cu         8.9689400000       11.5315000000        0.0000000000
 Cu        11.5315000000       11.5315000000        0.0000000000
 Cu        14.0940500000       11.5315000000        0.0000000000
 Cu         1.2812800000       14.0940500000        0.0000000000
 Cu         3.8438300000       14.0940500000        0.0000000000
 Cu         6.4063900000       14.0940500000        0.0000000000
 Cu         8.9689400000       14.0940500000        0.0000000000
 Cu        11.5315000000       14.0940500000        0.0000000000
 Cu        14.0940500000       14.0940500000        0.0000000000
 Cu         0.0000000000        0.0000000000        1.8120000000
 Cu         2.5625500000        0.0000000000        1.8120000000
 Cu         5.1251100000        0.0000000000        1.8120000000
 Cu         7.6876600000        0.0000000000        1.8120000000
 Cu        10.2502200000        0.0000000000        1.8120000000
 Cu        12.8127700000        0.0000000000        1.8120000000
 Cu         0.0000000000        2.5625500000        1.8120000000
 Cu         2.5625500000        2.5625500000        1.8120000000
 Cu         5.1251100000        2.5625500000        1.8120000000
 Cu         7.6876600000        2.5625500000        1.8120000000
 Cu        10.2502200000        2.5625500000        1.8120000000
 Cu        12.8127700000        2.5625500000        1.8120000000
 Cu         0.0000000000        5.1251100000        1.8120000000
 Cu         2.5625500000        5.1251100000        1.8120000000
 Cu         5.1251100000        5.1251100000        1.8120000000
 Cu         7.6876600000        5.1251100000        1.8120000000
 Cu        10.2502200000        5.1251100000        1.8120000000
 Cu        12.8127700000        5.1251100000        1.8120000000
 Cu         0.0000000000        7.6876600000        1.8120000000
 Cu         2.5625500000        7.6876600000        1.8120000000
 Cu         5.1251100000        7.6876600000        1.8120000000
 Cu         7.6876600000        7.6876600000        1.8120000000
 Cu        10.2502200000        7.6876600000        1.8120000000
 Cu        12.8127700000        7.6876600000        1.8120000000
 Cu         0.0000000000       10.2502200000        1.8120000000
 Cu         2.5625500000       10.2502200000        1.8120000000
 Cu         5.1251100000       10.2502200000        1.8120000000
 Cu         7.6876600000       10.2502200000        1.8120000000
 Cu        10.2502200000       10.2502200000        1.8120000000
 Cu        12.8127700000       10.2502200000        1.8120000000
 Cu         0.0000000000       12.8127700000        1.8120000000
 Cu         2.5625500000       12.8127700000        1.8120000000
 Cu         5.1251100000       12.8127700000        1.8120000000
 Cu         7.6876600000       12.8127700000        1.8120000000
 Cu        10.2502200000       12.8127700000        1.8120000000
 Cu        12.8127700000       12.8127700000        1.8120000000
 Cu         1.2812800000        1.2812800000        3.6240000000
 Cu         3.8438300000        1.2812800000        3.6240000000
 Cu         6.4063900000        1.2812800000        3.6240000000
 Cu         8.9689400000        1.2812800000        3.6240000000
 Cu        11.5315000000        1.2812800000        3.6240000000
 Cu        14.0940500000        1.2812800000        3.6240000000
 Cu         1.2812800000        3.8438300000        3.6240000000
 Cu         3.8438300000        3.8438300000        3.6240000000
 Cu         6.4063900000        3.8438300000        3.6240000000
 Cu         8.9689400000        3.8438300000        3.6240000000
 Cu        11.5315000000        3.8438300000        3.6240000000
 Cu        14.0940500000        3.8438300000        3.6240000000
 Cu         1.2812800000        6.4063900000        3.6240000000
 Cu         3.8438300000        6.4063900000        3.6240000000
 Cu         6.4063900000        6.4063900000        3.6240000000
 Cu         8.9689400000        6.4063900000        3.6240000000
 Cu        11.5315000000        6.4063900000        3.6240000000
 Cu        14.0940500000        6.4063900000        3.6240000000
 Cu         1.2812800000        8.9689400000        3.6240000000
 Cu         3.8438300000        8.9689400000        3.6240000000
 Cu         6.4063900000        8.9689400000        3.6240000000
 Cu         8.9689400000        8.9689400000        3.6240000000
 Cu        11.5315000000        8.9689400000        3.6240000000
 Cu        14.0940500000        8.9689400000        3.6240000000
 Cu         1.2812800000       11.5315000000        3.6240000000
 Cu         3.8438300000       11.5315000000        3.6240000000
 Cu         6.4063900000       11.5315000000        3.6240000000
 Cu         8.9689400000       11.5315000000        3.6240000000
 Cu        11.5315000000       11.5315000000        3.6240000000
 Cu        14.0940500000       11.5315000000        3.6240000000
 Cu         1.2812800000       14.0940500000        3.6240000000
 Cu         3.8438300000       14.0940500000        3.6240000000
 Cu         6.4063900000       14.0940500000        3.6240000000
 Cu         8.9689400000       14.0940500000        3.6240000000
 Cu        11.5315000000       14.0940500000        3.6240000000
 Cu        14.0940500000       14.0940500000        3.6240000000
 Cu         0.0001765071       -0.0000015060        5.3819238364
 Cu         2.5608454055        0.0001381096        5.3814695650
 Cu         5.1251248232        0.0002436934        5.3798740074
 Cu         7.6895057733        0.0001387500        5.3814071143
 Cu        10.2499370008        0.0000262854        5.3820368665
 Cu        12.8129169879       -0.0000564121        5.3817758469
 Cu        -0.0004919119        2.5619873099        5.3816650062
 Cu         2.5614432960        2.5628282319        5.3816615266
 Cu         5.1251687483        2.5640980153        5.3814844364
 Cu         7.6889494144        2.5628355809        5.3816267047
 Cu        10.2506132408        2.5621742013        5.3818828421
 Cu        12.8128280428        2.5628149813        5.3819438757
 Cu         0.0002574982        5.1237547379        5.3815613922
 Cu         2.5662723983        5.1284277960        5.3852127200
 Cu         5.1255144147        5.1310863104        5.3882824216
 Cu         7.6842189739        5.1289204160        5.3858368520
 Cu        10.2502655780        5.1236604404        5.3812707808
 Cu        12.8131537412        5.1232814901        5.3813146928
 Cu         0.0015122177        7.6877610973        5.3812817008
 Cu         2.5688183571        7.6878330674        5.3878909137
 Cu         5.1257196745        7.6880793125        5.4008891909
 Cu         7.6825498238        7.6878221456        5.3881403540
 Cu        10.2494217244        7.6877189079        5.3811433481
 Cu        12.8134055757        7.6877308986        5.3798831555
 Cu         0.0002967979       10.2514845832        5.3816295462
 Cu         2.5661977751       10.2471221352        5.3850772329
 Cu         5.1254945088       10.2446327444        5.3883259990
 Cu         7.6843216523       10.2466213899        5.3857563117
 Cu        10.2502280762       10.2515740579        5.3814008668
 Cu        12.8131860065       10.2520057767        5.3814022495
 Cu        -0.0006559141       12.8134448729        5.3815615312
 Cu         2.5613580204       12.8127255777        5.3815751611
 Cu         5.1251572818       12.8117508599        5.3813495892
 Cu         7.6890963042       12.8127880934        5.3814320440
 Cu        10.2507478668       12.8133031392        5.3817200616
 Cu        12.8127962845       12.8126418666        5.3819031304
 Cu         1.2807983108        1.2814253239        7.1540668228
 Cu         3.8420133275        1.2802433628        7.1500934777
 Cu         6.4081855514        1.2803534973        7.1499960062
 Cu         8.9695381899        1.2815629880        7.1542566385
 Cu        11.5315905728        1.2812374092        7.1535492305
 Cu        14.0939873134        1.2812322163        7.1536976737
 Cu         1.2809688374        3.8433231049        7.1548584885
 Cu         3.8407889333        3.8410680449        7.1495811434
 Cu         6.4096842499        3.8415068088        7.1493048919
 Cu         8.9692004361        3.8437802233        7.1554511313
 Cu        11.5314997418        3.8431830738        7.1541765560
 Cu        14.0944908690        3.8433221293        7.1544877653
 Cu         1.2786158274        6.4023427390        7.1478830847
 Cu         3.8521299887        6.4132411516        7.1830803822
 Cu         6.4016496669        6.4149426747        7.1853557650
 Cu         8.9744079010        6.4031586544        7.1488662998
 Cu        11.5347798004        6.4040175779        7.1487857402
 Cu        14.0937712118        6.4047121855        7.1504345693
 Cu         1.2788914836        8.9728806947        7.1484966714
 Cu         3.8521116700        8.9638586080        7.1840681403
 Cu         6.4016982288        8.9624760957        7.1854399833
 Cu         8.9744022703        8.9722051658        7.1491288363
 Cu        11.5348094031        8.9713234064        7.1489438337
 Cu        14.0938598292        8.9706497170        7.1507488891
 Cu         1.2805737237       11.5325071712        7.1541609552
 Cu         3.8407889585       11.5359675275        7.1488956928
 Cu         6.4100868521       11.5355768444        7.1486342955
 Cu         8.9693944611       11.5318475481        7.1550918405
 Cu        11.5315012193       11.5321023824        7.1541189275
 Cu        14.0943847914       11.5320709503        7.1543583927
 Cu         1.2807239727       14.0938809493        7.1543497627
 Cu         3.8417477144       14.0962533251        7.1499114757
 Cu         6.4084358442       14.0961665610        7.1496663947
 Cu         8.9696331881       14.0938330530        7.1543198291
 Cu        11.5315817917       14.0941611395        7.1536454304
 Cu        14.0940050422       14.0940725900        7.1538155845
 Cu         0.0000844562       -0.0000037459        8.9002724070
 Cu         2.5631935140        0.0001109595        8.8994769933
 Cu         5.1250991419        0.0021246504        8.8977390950
 Cu         7.6867340661        0.0002105462        8.8994677837
 Cu        10.2501501906       -0.0000128913        8.9003151248
 Cu        12.8126917620        0.0000125277        8.8988458032
 Cu         0.0004194599        2.5628073525        8.8999301299
 Cu         2.5623602105        2.5638759705        8.9011289607
 Cu         5.1250377209        2.5364624570        8.8999581569
 Cu         7.6876323890        2.5635485076        8.9009405369
 Cu        10.2499799582        2.5628257545        8.9000451003
 Cu        12.8126517916        2.5625105992        8.9003909243
 Cu         0.0017358315        5.1253053699        8.9015024684
 Cu         2.5700987310        5.1331926938        8.9024258503
 Cu         5.1246314331        5.0346807181        8.9030392102
 Cu         7.6804056900        5.1331590437        8.9026804954
 Cu        10.2499169215        5.1251779605        8.9007831904
 Cu        12.8131549130        5.1258853996        8.8994891326
 Cu        -0.0211729089        7.6876681454        8.9006337105
 Cu         2.4746661969        7.6869074856        8.8936939952
 Ag         5.1485441567        7.6882066200        9.2708024233
 Cu         7.7998699675        7.6880982904        8.9056772931
 Cu        10.2943583295        7.6876628461        8.9001075994
 Cu        12.8183831254        7.6876628171        8.8977272216
 Cu         0.0020953207       10.2500828285        8.9016286978
 Cu         2.5698091626       10.2441306014        8.9006194668
 Cu         5.1247247610       10.3519305108        8.9022302942
 Cu         7.6805056308       10.2428572911        8.9024837545
 Cu        10.2498264928       10.2501381824        8.9010453043
 Cu        12.8132528252       10.2494681771        8.8995661295
 Cu         0.0004596840       12.8122468341        8.9000237188
 Cu         2.5625261776       12.8114417437        8.9017361851
 Cu         5.1249743348       12.8481654827        8.9006765476
 Cu         7.6875321099       12.8118558203        8.9010150987
 Cu        10.2500354751       12.8123168242        8.8999622082
 Cu        12.8126436855       12.8125881366        8.9003658291
  N         4.9641022509        7.7855773031       11.6262536010
  C         3.6061788282        8.1165521804       12.1142669600
  H         5.2706010022        6.8804704466       11.9882632041
  H         2.9013699462        7.3629842011       11.7357690071
  H         3.3054645087        9.0843655072       11.6906646797
  H         3.5356687076        8.1600149759       13.2098424190
  H         5.6442878129        8.4782270504       11.9453479288
