# Supplementary material for: Single Atom Alloys Segregation in the Presence of Ligands
Source: J Phys Chem C Nanomater Interfaces. 2023 Nov 13;127(46):22790–8. doi: 10.1021/acs.jpcc.3c05827 (PMC10683009; doi:10.1021/acs.jpcc.3c05827)
Supplement: Supplementary file 2 — jp3c05827_si_002.zip [file jp3c05827_si_002.zip › xyz/RNH2/100/cu/cu100pdnh2.txt]

     223

 Cu         1.2812800000        1.2812800000        0.0000000000
 Cu         3.8438300000        1.2812800000        0.0000000000
 Cu         6.4063900000        1.2812800000        0.0000000000
 Cu         8.9689400000        1.2812800000        0.0000000000
 Cu        11.5315000000        1.2812800000        0.0000000000
 Cu        14.0940500000        1.2812800000        0.0000000000
 Cu         1.2812800000        3.8438300000        0.0000000000
 Cu         3.8438300000        3.8438300000        0.0000000000
 Cu         6.4063900000        3.8438300000        0.0000000000
 Cu         8.9689400000        3.8438300000        0.0000000000
 Cu        11.5315000000        3.8438300000        0.0000000000
 Cu        14.0940500000        3.8438300000        0.0000000000
 Cu         1.2812800000        6.4063900000        0.0000000000
 Cu         3.8438300000        6.4063900000        0.0000000000
 Cu         6.4063900000        6.4063900000        0.0000000000
 Cu         8.9689400000        6.4063900000        0.0000000000
 Cu        11.5315000000        6.4063900000        0.0000000000
 Cu        14.0940500000        6.4063900000        0.0000000000
 Cu         1.2812800000        8.9689400000        0.0000000000
 Cu         3.8438300000        8.9689400000        0.0000000000
 Cu         6.4063900000        8.9689400000        0.0000000000
 Cu         8.9689400000        8.9689400000        0.0000000000
 Cu        11.5315000000        8.9689400000        0.0000000000
 Cu        14.0940500000        8.9689400000        0.0000000000
 Cu         1.2812800000       11.5315000000        0.0000000000
 Cu         3.8438300000       11.5315000000        0.0000000000
 Cu         6.4063900000       11.5315000000        0.0000000000
 Cu         8.9689400000       11.5315000000        0.0000000000
 Cu        11.5315000000       11.5315000000        0.0000000000
 Cu        14.0940500000       11.5315000000        0.0000000000
 Cu         1.2812800000       14.0940500000        0.0000000000
 Cu         3.8438300000       14.0940500000        0.0000000000
 Cu         6.4063900000       14.0940500000        0.0000000000
 Cu         8.9689400000       14.0940500000        0.0000000000
 Cu        11.5315000000       14.0940500000        0.0000000000
 Cu        14.0940500000       14.0940500000        0.0000000000
 Cu         0.0000000000        0.0000000000        1.8120000000
 Cu         2.5625500000        0.0000000000        1.8120000000
 Cu         5.1251100000        0.0000000000        1.8120000000
 Cu         7.6876600000        0.0000000000        1.8120000000
 Cu        10.2502200000        0.0000000000        1.8120000000
 Cu        12.8127700000        0.0000000000        1.8120000000
 Cu         0.0000000000        2.5625500000        1.8120000000
 Cu         2.5625500000        2.5625500000        1.8120000000
 Cu         5.1251100000        2.5625500000        1.8120000000
 Cu         7.6876600000        2.5625500000        1.8120000000
 Cu        10.2502200000        2.5625500000        1.8120000000
 Cu        12.8127700000        2.5625500000        1.8120000000
 Cu         0.0000000000        5.1251100000        1.8120000000
 Cu         2.5625500000        5.1251100000        1.8120000000
 Cu         5.1251100000        5.1251100000        1.8120000000
 Cu         7.6876600000        5.1251100000        1.8120000000
 Cu        10.2502200000        5.1251100000        1.8120000000
 Cu        12.8127700000        5.1251100000        1.8120000000
 Cu         0.0000000000        7.6876600000        1.8120000000
 Cu         2.5625500000        7.6876600000        1.8120000000
 Cu         5.1251100000        7.6876600000        1.8120000000
 Cu         7.6876600000        7.6876600000        1.8120000000
 Cu        10.2502200000        7.6876600000        1.8120000000
 Cu        12.8127700000        7.6876600000        1.8120000000
 Cu         0.0000000000       10.2502200000        1.8120000000
 Cu         2.5625500000       10.2502200000        1.8120000000
 Cu         5.1251100000       10.2502200000        1.8120000000
 Cu         7.6876600000       10.2502200000        1.8120000000
 Cu        10.2502200000       10.2502200000        1.8120000000
 Cu        12.8127700000       10.2502200000        1.8120000000
 Cu         0.0000000000       12.8127700000        1.8120000000
 Cu         2.5625500000       12.8127700000        1.8120000000
 Cu         5.1251100000       12.8127700000        1.8120000000
 Cu         7.6876600000       12.8127700000        1.8120000000
 Cu        10.2502200000       12.8127700000        1.8120000000
 Cu        12.8127700000       12.8127700000        1.8120000000
 Cu         1.2812800000        1.2812800000        3.6240000000
 Cu         3.8438300000        1.2812800000        3.6240000000
 Cu         6.4063900000        1.2812800000        3.6240000000
 Cu         8.9689400000        1.2812800000        3.6240000000
 Cu        11.5315000000        1.2812800000        3.6240000000
 Cu        14.0940500000        1.2812800000        3.6240000000
 Cu         1.2812800000        3.8438300000        3.6240000000
 Cu         3.8438300000        3.8438300000        3.6240000000
 Cu         6.4063900000        3.8438300000        3.6240000000
 Cu         8.9689400000        3.8438300000        3.6240000000
 Cu        11.5315000000        3.8438300000        3.6240000000
 Cu        14.0940500000        3.8438300000        3.6240000000
 Cu         1.2812800000        6.4063900000        3.6240000000
 Cu         3.8438300000        6.4063900000        3.6240000000
 Cu         6.4063900000        6.4063900000        3.6240000000
 Cu         8.9689400000        6.4063900000        3.6240000000
 Cu        11.5315000000        6.4063900000        3.6240000000
 Cu        14.0940500000        6.4063900000        3.6240000000
 Cu         1.2812800000        8.9689400000        3.6240000000
 Cu         3.8438300000        8.9689400000        3.6240000000
 Cu         6.4063900000        8.9689400000        3.6240000000
 Cu         8.9689400000        8.9689400000        3.6240000000
 Cu        11.5315000000        8.9689400000        3.6240000000
 Cu        14.0940500000        8.9689400000        3.6240000000
 Cu         1.2812800000       11.5315000000        3.6240000000
 Cu         3.8438300000       11.5315000000        3.6240000000
 Cu         6.4063900000       11.5315000000        3.6240000000
 Cu         8.9689400000       11.5315000000        3.6240000000
 Cu        11.5315000000       11.5315000000        3.6240000000
 Cu        14.0940500000       11.5315000000        3.6240000000
 Cu         1.2812800000       14.0940500000        3.6240000000
 Cu         3.8438300000       14.0940500000        3.6240000000
 Cu         6.4063900000       14.0940500000        3.6240000000
 Cu         8.9689400000       14.0940500000        3.6240000000
 Cu        11.5315000000       14.0940500000        3.6240000000
 Cu        14.0940500000       14.0940500000        3.6240000000
 Cu         0.0003316980       -0.0000061207        5.3818807599
 Cu         2.5607397635        0.0000480395        5.3833068775
 Cu         5.1251582529        0.0000225063        5.3827779115
 Cu         7.6894187761        0.0000295430        5.3834182239
 Cu        10.2495881060        0.0000600733        5.3820085088
 Cu        12.8126786938       -0.0000639205        5.3824004872
 Cu        -0.0001734880        2.5624141967        5.3818371556
 Cu         2.5618826093        2.5628264541        5.3840625721
 Cu         5.1251342853        2.5630935680        5.3826629379
 Cu         7.6882222897        2.5626806332        5.3841787261
 Cu        10.2503947913        2.5623238665        5.3818551222
 Cu        12.8128387335        2.5630884484        5.3819079360
 Cu         0.0002232157        5.1244486786        5.3841256596
 Cu         2.5644035306        5.1270371939        5.3840917169
 Cu         5.1246865193        5.1244726762        5.3830551425
 Cu         7.6861365297        5.1264585442        5.3834432030
 Cu        10.2501394583        5.1243796497        5.3839076826
 Cu        12.8128465632        5.1234117798        5.3833513424
 Cu         0.0004960852        7.6877431911        5.3828159987
 Cu         2.5618810548        7.6877416953        5.3828924864
 Cu         5.1247779227        7.6878092194        5.3908782813
 Cu         7.6884593058        7.6877326405        5.3827895888
 Cu        10.2498711641        7.6876764618        5.3824075985
 Cu        12.8128118101        7.6876827037        5.3828961402
 Cu         0.0002276875       10.2508612689        5.3841723253
 Cu         2.5643504723       10.2484387543        5.3839783607
 Cu         5.1246909755       10.2509099373        5.3831001488
 Cu         7.6861519004       10.2489515280        5.3834774630
 Cu        10.2501248400       10.2508988545        5.3839620762
 Cu        12.8128586553       10.2518900624        5.3833965853
 Cu        -0.0002570740       12.8130069107        5.3818001025
 Cu         2.5619127497       12.8125821172        5.3841445238
 Cu         5.1250894224       12.8123807776        5.3826575394
 Cu         7.6882349818       12.8128149691        5.3840778286
 Cu        10.2504503040       12.8131510786        5.3817618236
 Cu        12.8128263523       12.8122728328        5.3818969776
 Cu         1.2801840267        1.2816312821        7.1552758797
 Cu         3.8427338349        1.2816337297        7.1550325505
 Cu         6.4073190760        1.2816062078        7.1551239394
 Cu         8.9699885511        1.2817022467        7.1555731185
 Cu        11.5318624109        1.2809726610        7.1541136517
 Cu        14.0937099214        1.2809541076        7.1540704379
 Cu         1.2802883623        3.8427998914        7.1575734016
 Cu         3.8424419861        3.8446200238        7.1545236408
 Cu         6.4073434052        3.8444396320        7.1543568837
 Cu         8.9700114138        3.8427393159        7.1573990507
 Cu        11.5311186593        3.8427560412        7.1553774248
 Cu        14.0944364671        3.8428552900        7.1556479365
 Cu         1.2816791321        6.4049411875        7.1540919419
 Cu         3.8486053665        6.4112613433        7.1573130381
 Cu         6.4029536921        6.4098683631        7.1533119506
 Cu         8.9687613248        6.4049197422        7.1535827097
 Cu        11.5313603514        6.4053246838        7.1548162458
 Cu        14.0943720736        6.4054010606        7.1552501895
 Cu         1.2818015731        8.9703220639        7.1545749071
 Cu         3.8481410288        8.9645149605        7.1575389702
 Cu         6.4032376092        8.9659584298        7.1532484859
 Cu         8.9688158221        8.9703136627        7.1536920165
 Cu        11.5313826976        8.9700064582        7.1548900696
 Cu        14.0944109735        8.9699816760        7.1554335188
 Cu         1.2800007794       11.5329196840        7.1571010676
 Cu         3.8426441885       11.5311146782        7.1544136711
 Cu         6.4074819241       11.5313572985        7.1541583214
 Cu         8.9701404355       11.5328484316        7.1570613292
 Cu        11.5311069320       11.5325587585        7.1553701245
 Cu        14.0943386486       11.5325161083        7.1555936630
 Cu         1.2802077293       14.0937458591        7.1555420145
 Cu         3.8427082283       14.0938688557        7.1551895343
 Cu         6.4072989533       14.0939088806        7.1551753520
 Cu         8.9700304521       14.0937788229        7.1556157231
 Cu        11.5318458897       14.0944011837        7.1541765432
 Cu        14.0937109521       14.0943535373        7.1541426999
 Cu        -0.0001448600        0.0000357320        8.9008568031
 Cu         2.5628469535        0.0000805891        8.9008825307
 Cu         5.1251743248        0.0001314920        8.9002436917
 Cu         7.6875319741        0.0001360172        8.9010652300
 Cu        10.2504761032        0.0000412954        8.9010088440
 Cu        12.8126682570        0.0000069108        8.8973716398
 Cu         0.0001007781        2.5627705469        8.9015784940
 Cu         2.5612725153        2.5643172749        8.9026729962
 Cu         5.1252929233        2.5524848201        8.9036303067
 Cu         7.6887886183        2.5642679192        8.9028717524
 Cu        10.2500518791        2.5626219592        8.9016316582
 Cu        12.8127457088        2.5623271415        8.9009568925
 Cu         0.0017893851        5.1240963868        8.9030579483
 Cu         2.5711768795        5.1346445328        8.9017684649
 Cu         5.1247136266        5.0656212335        8.9111673124
 Cu         7.6784802593        5.1340050907        8.9006202160
 Cu        10.2484495862        5.1239421164        8.9024838383
 Cu        12.8127149192        5.1253885723        8.9009230264
 Cu        -0.0102634107        7.6877021118        8.9040987283
 Cu         2.5019083783        7.6868881987        8.9085286114
 Pd         5.1321189732        7.6874364184        9.0960581422
 Cu         7.7490128261        7.6876911354        8.9090746161
 Cu        10.2607916089        7.6877367368        8.9032679614
 Cu        12.8127910187        7.6876827417        8.9002863454
 Cu         0.0020100965       10.2513908638        8.9031352314
 Cu         2.5708859602       10.2421739544        8.9003884011
 Cu         5.1247094794       10.3101105550        8.9106747042
 Cu         7.6790116517       10.2417600243        8.9001085240
 Cu        10.2484432073       10.2514721809        8.9027020206
 Cu        12.8127508459       10.2500030216        8.9009729458
 Cu         0.0000993674       12.8125149997        8.9017258149
 Cu         2.5612960566       12.8110222856        8.9031765345
 Cu         5.1252392847       12.8232789430        8.9038864686
 Cu         7.6888390343       12.8111318482        8.9028823188
 Cu        10.2501193351       12.8127075642        8.9016341807
 Cu        12.8127526191       12.8128688529        8.9009600135
  N         5.1897686785        7.7221553898       11.3645411756
  C         3.9249498626        8.0598228999       12.0571379636
  H         5.5235096628        6.7984622510       11.6457830206
  H         3.1578780255        7.3321137656       11.7618695490
  H         3.5909662496        9.0478394337       11.7161943247
  H         4.0251098245        8.0619498810       13.1513523495
  H         5.9250080447        8.3885843200       11.6074350120
