# Supplementary material for: Single Atom Alloys Segregation in the Presence of Ligands
Source: J Phys Chem C Nanomater Interfaces. 2023 Nov 13;127(46):22790–8. doi: 10.1021/acs.jpcc.3c05827 (PMC10683009; doi:10.1021/acs.jpcc.3c05827)
Supplement: Supplementary file 2 — jp3c05827_si_002.zip [file jp3c05827_si_002.zip › xyz/RNH2/100/cu/cu100aunh2.txt]

     223

 Cu         1.2812800000        1.2812800000        0.0000000000
 Cu         3.8438300000        1.2812800000        0.0000000000
 Cu         6.4063900000        1.2812800000        0.0000000000
 Cu         8.9689400000        1.2812800000        0.0000000000
 Cu        11.5315000000        1.2812800000        0.0000000000
 Cu        14.0940500000        1.2812800000        0.0000000000
 Cu         1.2812800000        3.8438300000        0.0000000000
 Cu         3.8438300000        3.8438300000        0.0000000000
 Cu         6.4063900000        3.8438300000        0.0000000000
 Cu         8.9689400000        3.8438300000        0.0000000000
 Cu        11.5315000000        3.8438300000        0.0000000000
 Cu        14.0940500000        3.8438300000        0.0000000000
 Cu         1.2812800000        6.4063900000        0.0000000000
 Cu         3.8438300000        6.4063900000        0.0000000000
 Cu         6.4063900000        6.4063900000        0.0000000000
 Cu         8.9689400000        6.4063900000        0.0000000000
 Cu        11.5315000000        6.4063900000        0.0000000000
 Cu        14.0940500000        6.4063900000        0.0000000000
 Cu         1.2812800000        8.9689400000        0.0000000000
 Cu         3.8438300000        8.9689400000        0.0000000000
 Cu         6.4063900000        8.9689400000        0.0000000000
 Cu         8.9689400000        8.9689400000        0.0000000000
 Cu        11.5315000000        8.9689400000        0.0000000000
 Cu        14.0940500000        8.9689400000        0.0000000000
 Cu         1.2812800000       11.5315000000        0.0000000000
 Cu         3.8438300000       11.5315000000        0.0000000000
 Cu         6.4063900000       11.5315000000        0.0000000000
 Cu         8.9689400000       11.5315000000        0.0000000000
 Cu        11.5315000000       11.5315000000        0.0000000000
 Cu        14.0940500000       11.5315000000        0.0000000000
 Cu         1.2812800000       14.0940500000        0.0000000000
 Cu         3.8438300000       14.0940500000        0.0000000000
 Cu         6.4063900000       14.0940500000        0.0000000000
 Cu         8.9689400000       14.0940500000        0.0000000000
 Cu        11.5315000000       14.0940500000        0.0000000000
 Cu        14.0940500000       14.0940500000        0.0000000000
 Cu         0.0000000000        0.0000000000        1.8120000000
 Cu         2.5625500000        0.0000000000        1.8120000000
 Cu         5.1251100000        0.0000000000        1.8120000000
 Cu         7.6876600000        0.0000000000        1.8120000000
 Cu        10.2502200000        0.0000000000        1.8120000000
 Cu        12.8127700000        0.0000000000        1.8120000000
 Cu         0.0000000000        2.5625500000        1.8120000000
 Cu         2.5625500000        2.5625500000        1.8120000000
 Cu         5.1251100000        2.5625500000        1.8120000000
 Cu         7.6876600000        2.5625500000        1.8120000000
 Cu        10.2502200000        2.5625500000        1.8120000000
 Cu        12.8127700000        2.5625500000        1.8120000000
 Cu         0.0000000000        5.1251100000        1.8120000000
 Cu         2.5625500000        5.1251100000        1.8120000000
 Cu         5.1251100000        5.1251100000        1.8120000000
 Cu         7.6876600000        5.1251100000        1.8120000000
 Cu        10.2502200000        5.1251100000        1.8120000000
 Cu        12.8127700000        5.1251100000        1.8120000000
 Cu         0.0000000000        7.6876600000        1.8120000000
 Cu         2.5625500000        7.6876600000        1.8120000000
 Cu         5.1251100000        7.6876600000        1.8120000000
 Cu         7.6876600000        7.6876600000        1.8120000000
 Cu        10.2502200000        7.6876600000        1.8120000000
 Cu        12.8127700000        7.6876600000        1.8120000000
 Cu         0.0000000000       10.2502200000        1.8120000000
 Cu         2.5625500000       10.2502200000        1.8120000000
 Cu         5.1251100000       10.2502200000        1.8120000000
 Cu         7.6876600000       10.2502200000        1.8120000000
 Cu        10.2502200000       10.2502200000        1.8120000000
 Cu        12.8127700000       10.2502200000        1.8120000000
 Cu         0.0000000000       12.8127700000        1.8120000000
 Cu         2.5625500000       12.8127700000        1.8120000000
 Cu         5.1251100000       12.8127700000        1.8120000000
 Cu         7.6876600000       12.8127700000        1.8120000000
 Cu        10.2502200000       12.8127700000        1.8120000000
 Cu        12.8127700000       12.8127700000        1.8120000000
 Cu         1.2812800000        1.2812800000        3.6240000000
 Cu         3.8438300000        1.2812800000        3.6240000000
 Cu         6.4063900000        1.2812800000        3.6240000000
 Cu         8.9689400000        1.2812800000        3.6240000000
 Cu        11.5315000000        1.2812800000        3.6240000000
 Cu        14.0940500000        1.2812800000        3.6240000000
 Cu         1.2812800000        3.8438300000        3.6240000000
 Cu         3.8438300000        3.8438300000        3.6240000000
 Cu         6.4063900000        3.8438300000        3.6240000000
 Cu         8.9689400000        3.8438300000        3.6240000000
 Cu        11.5315000000        3.8438300000        3.6240000000
 Cu        14.0940500000        3.8438300000        3.6240000000
 Cu         1.2812800000        6.4063900000        3.6240000000
 Cu         3.8438300000        6.4063900000        3.6240000000
 Cu         6.4063900000        6.4063900000        3.6240000000
 Cu         8.9689400000        6.4063900000        3.6240000000
 Cu        11.5315000000        6.4063900000        3.6240000000
 Cu        14.0940500000        6.4063900000        3.6240000000
 Cu         1.2812800000        8.9689400000        3.6240000000
 Cu         3.8438300000        8.9689400000        3.6240000000
 Cu         6.4063900000        8.9689400000        3.6240000000
 Cu         8.9689400000        8.9689400000        3.6240000000
 Cu        11.5315000000        8.9689400000        3.6240000000
 Cu        14.0940500000        8.9689400000        3.6240000000
 Cu         1.2812800000       11.5315000000        3.6240000000
 Cu         3.8438300000       11.5315000000        3.6240000000
 Cu         6.4063900000       11.5315000000        3.6240000000
 Cu         8.9689400000       11.5315000000        3.6240000000
 Cu        11.5315000000       11.5315000000        3.6240000000
 Cu        14.0940500000       11.5315000000        3.6240000000
 Cu         1.2812800000       14.0940500000        3.6240000000
 Cu         3.8438300000       14.0940500000        3.6240000000
 Cu         6.4063900000       14.0940500000        3.6240000000
 Cu         8.9689400000       14.0940500000        3.6240000000
 Cu        11.5315000000       14.0940500000        3.6240000000
 Cu        14.0940500000       14.0940500000        3.6240000000
 Cu        -0.0007224412       -0.0000031037        5.3818674660
 Cu         2.5609219914       -0.0000257235        5.3815580333
 Cu         5.1251501868       -0.0000367566        5.3800396203
 Cu         7.6894477451       -0.0000133489        5.3815090686
 Cu        10.2508534313        0.0000163159        5.3818943604
 Cu        12.8129867512       -0.0001280965        5.3835397810
 Cu        -0.0000749975        2.5623509972        5.3820851125
 Cu         2.5613914615        2.5624116485        5.3821235092
 Cu         5.1251479430        2.5622022249        5.3813211607
 Cu         7.6889192689        2.5623651383        5.3820289760
 Cu        10.2501422460        2.5626335077        5.3823122451
 Cu        12.8128032011        2.5618648373        5.3818364488
 Cu        -0.0001815039        5.1236634470        5.3819610169
 Cu         2.5648298249        5.1270747486        5.3835314940
 Cu         5.1252611454        5.1268576142        5.3841289180
 Cu         7.6854365021        5.1274572979        5.3840769950
 Cu        10.2505291466        5.1237124080        5.3817177638
 Cu        12.8130454696        5.1232238066        5.3813084551
 Cu        -0.0003376169        7.6877122821        5.3810760652
 Cu         2.5645985965        7.6876060446        5.3838789390
 Cu         5.1252161522        7.6877402406        5.3870714483
 Cu         7.6865405049        7.6876017492        5.3836918974
 Cu        10.2509669896        7.6876759431        5.3810179227
 Cu        12.8132254986        7.6877073165        5.3798778924
 Cu        -0.0001883370       10.2515581097        5.3820134576
 Cu         2.5645650220       10.2484339933        5.3831123075
 Cu         5.1252500971       10.2484289617        5.3840910705
 Cu         7.6857031816       10.2480308017        5.3837513010
 Cu        10.2505237570       10.2515153486        5.3818392517
 Cu        12.8130842976       10.2520070497        5.3814257716
 Cu        -0.0002621073       12.8130756484        5.3819704755
 Cu         2.5613730439       12.8130014272        5.3821476692
 Cu         5.1251434298       12.8132556713        5.3812711156
 Cu         7.6890043704       12.8131098993        5.3819603457
 Cu        10.2503014285       12.8128482167        5.3821683073
 Cu        12.8127709741       12.8135313682        5.3818218944
 Cu         1.2810572237        1.2811917486        7.1542223968
 Cu         3.8424725845        1.2800378865        7.1510169664
 Cu         6.4077394685        1.2801561492        7.1508984951
 Cu         8.9693395644        1.2813485570        7.1543855375
 Cu        11.5317053893        1.2811209751        7.1539256115
 Cu        14.0938664772        1.2811088619        7.1540844571
 Cu         1.2808455795        3.8432960453        7.1556280998
 Cu         3.8419942373        3.8407181793        7.1500611477
 Cu         6.4083103598        3.8411972631        7.1496498176
 Cu         8.9690593046        3.8437949543        7.1561857757
 Cu        11.5316333821        3.8434376219        7.1542857390
 Cu        14.0942562634        3.8434777442        7.1546002733
 Cu         1.2781991486        6.4035752672        7.1483596077
 Cu         3.8446827612        6.4061121452        7.1596826181
 Cu         6.4072655373        6.4075711965        7.1603900126
 Cu         8.9733803138        6.4044725204        7.1493954939
 Cu        11.5338626406        6.4045685121        7.1498140966
 Cu        14.0935885379        6.4050344494        7.1511766942
 Cu         1.2782654231        8.9714717652        7.1488907975
 Cu         3.8438821376        8.9696531308        7.1590726318
 Cu         6.4080128226        8.9683459687        7.1592229780
 Cu         8.9735517325        8.9707098642        7.1495926730
 Cu        11.5339177170        8.9707332989        7.1499853821
 Cu        14.0936528781        8.9702696093        7.1515033743
 Cu         1.2804404166       11.5324668042        7.1548478879
 Cu         3.8420028293       11.5348204756        7.1494316106
 Cu         6.4086837300       11.5343722874        7.1490787733
 Cu         8.9693008942       11.5317932381        7.1557527104
 Cu        11.5316535163       11.5318034935        7.1542581694
 Cu        14.0941554810       11.5318628345        7.1544953740
 Cu         1.2810129424       14.0940240144        7.1545145712
 Cu         3.8425108739       14.0951227994        7.1514365141
 Cu         6.4076912257       14.0950377386        7.1511724818
 Cu         8.9694038601       14.0939826233        7.1544700538
 Cu        11.5316977994       14.0942534252        7.1540313793
 Cu        14.0938843600       14.0941854629        7.1542179341
 Cu        -0.0000045436        0.0000364674        8.9008268934
 Cu         2.5630193611       -0.0000510050        8.8998264478
 Cu         5.1251032436       -0.0002721031        8.8980941852
 Cu         7.6868862577        0.0000620815        8.8997757957
 Cu        10.2503813885        0.0000271228        8.9007950236
 Cu        12.8127423786        0.0000172619        8.8985238132
 Cu         0.0003283943        2.5626621130        8.9010207429
 Cu         2.5620265133        2.5640463038        8.9011463660
 Cu         5.1250481554        2.5435734211        8.9003577121
 Cu         7.6879468198        2.5637401130        8.9007800119
 Cu        10.2501456165        2.5627387162        8.9011247636
 Cu        12.8126692480        2.5624075575        8.9008858035
 Cu         0.0019631242        5.1249631580        8.9014485051
 Cu         2.5684831618        5.1316366537        8.9004574518
 Cu         5.1243719465        5.0422206158        8.9085544011
 Cu         7.6815427858        5.1315174039        8.9004135896
 Cu        10.2494295768        5.1248455063        8.9006009043
 Cu        12.8129623904        5.1258286529        8.8997659578
 Cu        -0.0153616152        7.6877191869        8.9010009834
 Cu         2.4829441877        7.6867941107        8.8986111743
 Au         5.1446811619        7.6834389118        9.1947489995
 Cu         7.7852266888        7.6880200494        8.9114608332
 Cu        10.2801072953        7.6877168983        8.8999715121
 Cu        12.8163227335        7.6876875120        8.8979917479
 Cu         0.0023511340       10.2504949725        8.9016363581
 Cu         2.5682417335       10.2450160250        8.8984143514
 Cu         5.1244610616       10.3316167333        8.9055195089
 Cu         7.6817311505       10.2439869381        8.8999900634
 Cu        10.2493462703       10.2505506435        8.9009180842
 Cu        12.8130794430       10.2496375245        8.8998742139
 Cu         0.0003217029       12.8124188545        8.9011144146
 Cu         2.5620459691       12.8108386062        8.9017225112
 Cu         5.1249682759       12.8306206735        8.9008179002
 Cu         7.6879944345       12.8112650850        8.9008436108
 Cu        10.2502414435       12.8124291466        8.9010586676
 Cu        12.8126662524       12.8127252291        8.9008734662
  N         4.9640375150        7.7836279514       11.6110034947
  C         3.6113040559        8.1165847504       12.1023972814
  H         5.2735464470        6.8725209988       11.9533590368
  H         2.9041516313        7.3652570663       11.7238614709
  H         3.3130757199        9.0864549671       11.6817504776
  H         3.5457713998        8.1570607671       13.1984669189
  H         5.6525722978        8.4754539979       11.9116968845
