# Supplementary material for: Single Atom Alloys Segregation in the Presence of Ligands
Source: J Phys Chem C Nanomater Interfaces. 2023 Nov 13;127(46):22790–8. doi: 10.1021/acs.jpcc.3c05827 (PMC10683009; doi:10.1021/acs.jpcc.3c05827)
Supplement: Supplementary file 2 — jp3c05827_si_002.zip [file jp3c05827_si_002.zip › xyz/RNH2/100/cu/cu100nh2.txt]

     223

 Cu         1.2812800000        1.2812800000        0.0000000000
 Cu         3.8438300000        1.2812800000        0.0000000000
 Cu         6.4063900000        1.2812800000        0.0000000000
 Cu         8.9689400000        1.2812800000        0.0000000000
 Cu        11.5315000000        1.2812800000        0.0000000000
 Cu        14.0940500000        1.2812800000        0.0000000000
 Cu         1.2812800000        3.8438300000        0.0000000000
 Cu         3.8438300000        3.8438300000        0.0000000000
 Cu         6.4063900000        3.8438300000        0.0000000000
 Cu         8.9689400000        3.8438300000        0.0000000000
 Cu        11.5315000000        3.8438300000        0.0000000000
 Cu        14.0940500000        3.8438300000        0.0000000000
 Cu         1.2812800000        6.4063900000        0.0000000000
 Cu         3.8438300000        6.4063900000        0.0000000000
 Cu         6.4063900000        6.4063900000        0.0000000000
 Cu         8.9689400000        6.4063900000        0.0000000000
 Cu        11.5315000000        6.4063900000        0.0000000000
 Cu        14.0940500000        6.4063900000        0.0000000000
 Cu         1.2812800000        8.9689400000        0.0000000000
 Cu         3.8438300000        8.9689400000        0.0000000000
 Cu         6.4063900000        8.9689400000        0.0000000000
 Cu         8.9689400000        8.9689400000        0.0000000000
 Cu        11.5315000000        8.9689400000        0.0000000000
 Cu        14.0940500000        8.9689400000        0.0000000000
 Cu         1.2812800000       11.5315000000        0.0000000000
 Cu         3.8438300000       11.5315000000        0.0000000000
 Cu         6.4063900000       11.5315000000        0.0000000000
 Cu         8.9689400000       11.5315000000        0.0000000000
 Cu        11.5315000000       11.5315000000        0.0000000000
 Cu        14.0940500000       11.5315000000        0.0000000000
 Cu         1.2812800000       14.0940500000        0.0000000000
 Cu         3.8438300000       14.0940500000        0.0000000000
 Cu         6.4063900000       14.0940500000        0.0000000000
 Cu         8.9689400000       14.0940500000        0.0000000000
 Cu        11.5315000000       14.0940500000        0.0000000000
 Cu        14.0940500000       14.0940500000        0.0000000000
 Cu         0.0000000000        0.0000000000        1.8120000000
 Cu         2.5625500000        0.0000000000        1.8120000000
 Cu         5.1251100000        0.0000000000        1.8120000000
 Cu         7.6876600000        0.0000000000        1.8120000000
 Cu        10.2502200000        0.0000000000        1.8120000000
 Cu        12.8127700000        0.0000000000        1.8120000000
 Cu         0.0000000000        2.5625500000        1.8120000000
 Cu         2.5625500000        2.5625500000        1.8120000000
 Cu         5.1251100000        2.5625500000        1.8120000000
 Cu         7.6876600000        2.5625500000        1.8120000000
 Cu        10.2502200000        2.5625500000        1.8120000000
 Cu        12.8127700000        2.5625500000        1.8120000000
 Cu         0.0000000000        5.1251100000        1.8120000000
 Cu         2.5625500000        5.1251100000        1.8120000000
 Cu         5.1251100000        5.1251100000        1.8120000000
 Cu         7.6876600000        5.1251100000        1.8120000000
 Cu        10.2502200000        5.1251100000        1.8120000000
 Cu        12.8127700000        5.1251100000        1.8120000000
 Cu         0.0000000000        7.6876600000        1.8120000000
 Cu         2.5625500000        7.6876600000        1.8120000000
 Cu         5.1251100000        7.6876600000        1.8120000000
 Cu         7.6876600000        7.6876600000        1.8120000000
 Cu        10.2502200000        7.6876600000        1.8120000000
 Cu        12.8127700000        7.6876600000        1.8120000000
 Cu         0.0000000000       10.2502200000        1.8120000000
 Cu         2.5625500000       10.2502200000        1.8120000000
 Cu         5.1251100000       10.2502200000        1.8120000000
 Cu         7.6876600000       10.2502200000        1.8120000000
 Cu        10.2502200000       10.2502200000        1.8120000000
 Cu        12.8127700000       10.2502200000        1.8120000000
 Cu         0.0000000000       12.8127700000        1.8120000000
 Cu         2.5625500000       12.8127700000        1.8120000000
 Cu         5.1251100000       12.8127700000        1.8120000000
 Cu         7.6876600000       12.8127700000        1.8120000000
 Cu        10.2502200000       12.8127700000        1.8120000000
 Cu        12.8127700000       12.8127700000        1.8120000000
 Cu         1.2812800000        1.2812800000        3.6240000000
 Cu         3.8438300000        1.2812800000        3.6240000000
 Cu         6.4063900000        1.2812800000        3.6240000000
 Cu         8.9689400000        1.2812800000        3.6240000000
 Cu        11.5315000000        1.2812800000        3.6240000000
 Cu        14.0940500000        1.2812800000        3.6240000000
 Cu         1.2812800000        3.8438300000        3.6240000000
 Cu         3.8438300000        3.8438300000        3.6240000000
 Cu         6.4063900000        3.8438300000        3.6240000000
 Cu         8.9689400000        3.8438300000        3.6240000000
 Cu        11.5315000000        3.8438300000        3.6240000000
 Cu        14.0940500000        3.8438300000        3.6240000000
 Cu         1.2812800000        6.4063900000        3.6240000000
 Cu         3.8438300000        6.4063900000        3.6240000000
 Cu         6.4063900000        6.4063900000        3.6240000000
 Cu         8.9689400000        6.4063900000        3.6240000000
 Cu        11.5315000000        6.4063900000        3.6240000000
 Cu        14.0940500000        6.4063900000        3.6240000000
 Cu         1.2812800000        8.9689400000        3.6240000000
 Cu         3.8438300000        8.9689400000        3.6240000000
 Cu         6.4063900000        8.9689400000        3.6240000000
 Cu         8.9689400000        8.9689400000        3.6240000000
 Cu        11.5315000000        8.9689400000        3.6240000000
 Cu        14.0940500000        8.9689400000        3.6240000000
 Cu         1.2812800000       11.5315000000        3.6240000000
 Cu         3.8438300000       11.5315000000        3.6240000000
 Cu         6.4063900000       11.5315000000        3.6240000000
 Cu         8.9689400000       11.5315000000        3.6240000000
 Cu        11.5315000000       11.5315000000        3.6240000000
 Cu        14.0940500000       11.5315000000        3.6240000000
 Cu         1.2812800000       14.0940500000        3.6240000000
 Cu         3.8438300000       14.0940500000        3.6240000000
 Cu         6.4063900000       14.0940500000        3.6240000000
 Cu         8.9689400000       14.0940500000        3.6240000000
 Cu        11.5315000000       14.0940500000        3.6240000000
 Cu        14.0940500000       14.0940500000        3.6240000000
 Cu        -0.0000766471        0.0000033946        5.3822514955
 Cu         2.5618585839        0.0001357814        5.3819282782
 Cu         5.1251410989        0.0002100015        5.3813847049
 Cu         7.6883670350        0.0001212673        5.3821399515
 Cu        10.2500808751        0.0000611986        5.3825720429
 Cu        12.8126178542        0.0000005041        5.3830888174
 Cu        -0.0006791178        2.5619083279        5.3812033454
 Cu         2.5622889808        2.5634463920        5.3824110213
 Cu         5.1250846833        2.5638706146        5.3823882604
 Cu         7.6878242771        2.5633123373        5.3825726527
 Cu        10.2508959667        2.5617384449        5.3812245787
 Cu        12.8127505097        2.5626243834        5.3824120019
 Cu         0.0006621243        5.1245618402        5.3820990422
 Cu         2.5668005941        5.1292940554        5.3864226157
 Cu         5.1247104548        5.1287277362        5.3860649552
 Cu         7.6837926845        5.1287962908        5.3859000973
 Cu        10.2497389137        5.1245185370        5.3821063583
 Cu        12.8127705412        5.1243509277        5.3819290434
 Cu         0.0009008978        7.6877439142        5.3817221590
 Cu         2.5659631794        7.6878948778        5.3854903430
 Cu         5.1248319605        7.6881005252        5.3878575261
 Cu         7.6845749989        7.6879127814        5.3855497269
 Cu        10.2495134617        7.6877062802        5.3819073273
 Cu        12.8128057228        7.6876931176        5.3812898052
 Cu         0.0006956329       10.2507073942        5.3820563945
 Cu         2.5667190086       10.2461561119        5.3862163002
 Cu         5.1247613738       10.2470071224        5.3858261210
 Cu         7.6838495700       10.2466160627        5.3859537171
 Cu        10.2496972120       10.2506824032        5.3821754312
 Cu        12.8128310070       10.2509359356        5.3818971379
 Cu        -0.0007710174       12.8134567430        5.3812388314
 Cu         2.5621002057       12.8122036103        5.3821594330
 Cu         5.1251129999       12.8121504999        5.3820219919
 Cu         7.6880367020       12.8124055617        5.3822448047
 Cu        10.2510110006       12.8137243014        5.3810414804
 Cu        12.8127395142       12.8128082257        5.3822421529
 Cu         1.2811679295        1.2814664959        7.1536770901
 Cu         3.8436031356        1.2817627035        7.1525286763
 Cu         6.4063592960        1.2817270338        7.1526409637
 Cu         8.9688308162        1.2815101789        7.1541248554
 Cu        11.5314623104        1.2814026793        7.1537410889
 Cu        14.0940666684        1.2813683750        7.1536194905
 Cu         1.2806168381        3.8429038781        7.1528074288
 Cu         3.8422732131        3.8446580462        7.1520092346
 Cu         6.4073160206        3.8445636926        7.1520151348
 Cu         8.9698958464        3.8428186563        7.1526568540
 Cu        11.5312487940        3.8437091260        7.1539382339
 Cu        14.0943147016        3.8438525856        7.1539572352
 Cu         1.2801288986        6.4039976332        7.1499390018
 Cu         3.8560910262        6.4210077925        7.1845115649
 Cu         6.3947237995        6.4199442191        7.1808366034
 Cu         8.9699457390        6.4041968555        7.1500240377
 Cu        11.5315053353        6.4061177632        7.1521735468
 Cu        14.0937653275        6.4061004349        7.1519785398
 Cu         1.2805284311        8.9712309650        7.1507513341
 Cu         3.8567811956        8.9570345169        7.1858546296
 Cu         6.3943560064        8.9581120869        7.1814021895
 Cu         8.9699030205        8.9710761202        7.1503344419
 Cu        11.5316051800        8.9692954423        7.1521461648
 Cu        14.0938112921        8.9692535856        7.1520311013
 Cu         1.2802350626       11.5327679949        7.1521923496
 Cu         3.8419831578       11.5323596801        7.1507420015
 Cu         6.4082323512       11.5325399471        7.1507116803
 Cu         8.9701782041       11.5328281797        7.1521705572
 Cu        11.5312349843       11.5316081582        7.1537534950
 Cu        14.0942180163       11.5315712539        7.1537628393
 Cu         1.2810991571       14.0938426414        7.1539544652
 Cu         3.8434782680       14.0944575809        7.1524660523
 Cu         6.4065036055       14.0944704088        7.1524797906
 Cu         8.9689198936       14.0938273683        7.1540670479
 Cu        11.5314390005       14.0940369526        7.1536545708
 Cu        14.0940732495       14.0939558814        7.1536642179
 Cu        -0.0000941003        0.0000092456        8.8991599581
 Cu         2.5626245842        0.0000076508        8.8983363537
 Cu         5.1250803987        0.0010781146        8.8980293385
 Cu         7.6874985462        0.0001538234        8.8987367522
 Cu        10.2500951954       -0.0000626929        8.8995067663
 Cu        12.8125061792        0.0000708255        8.8985423593
 Cu         0.0001031091        2.5626576593        8.8993512063
 Cu         2.5624388775        2.5635399942        8.8999105005
 Cu         5.1251681090        2.5590189290        8.9000066699
 Cu         7.6875797683        2.5634742763        8.9000887459
 Cu        10.2498921910        2.5625051304        8.8995150499
 Cu        12.8127165741        2.5627348796        8.8994248541
 Cu         0.0008593374        5.1254140021        8.9000554307
 Cu         2.5630158705        5.1266130519        8.8995911154
 Cu         5.1247471611        5.0971132826        8.8947675715
 Cu         7.6867213662        5.1260423991        8.8982058398
 Cu        10.2496291868        5.1249779025        8.8997545218
 Cu        12.8130017146        5.1254491566        8.8983469374
 Cu        -0.0073322936        7.6876643608        8.9001562485
 Cu         2.5197131507        7.6864409457        8.8897001282
 Cu         5.1247236579        7.6893689449        9.0347166794
 Cu         7.7281974905        7.6879906710        8.8902571695
 Cu        10.2568404927        7.6877389954        8.8996357140
 Cu        12.8128532251        7.6877816609        8.8977727240
 Cu         0.0011434646       10.2497628409        8.9000529151
 Cu         2.5627234838       10.2506394331        8.8976468557
 Cu         5.1250071398       10.2915629181        8.8943930793
 Cu         7.6873925637       10.2500084061        8.8978653747
 Cu        10.2496683164       10.2502596627        8.9000727448
 Cu        12.8131145081       10.2500416006        8.8984001484
 Cu         0.0001296356       12.8124086639        8.8994903606
 Cu         2.5626090250       12.8118245614        8.9001155322
 Cu         5.1251853319       12.8201451542        8.9000731352
 Cu         7.6875489206       12.8120599946        8.9001187024
 Cu        10.2499627338       12.8126425743        8.8994653419
 Cu        12.8126889485       12.8125733639        8.8994149259
  N         5.2330904773        7.7080164168       11.1362243932
  C         3.9830067699        8.0466326362       11.8584919407
  H         5.5716587740        6.7831179611       11.4141082097
  H         3.2097770007        7.3184116232       11.5782294986
  H         3.6436921762        9.0350496065       11.5228363391
  H         4.1070658324        8.0476855246       12.9491882567
  H         5.9762760938        8.3704214356       11.3732193014
