# Supplementary material for: Single Atom Alloys Segregation in the Presence of Ligands
Source: J Phys Chem C Nanomater Interfaces. 2023 Nov 13;127(46):22790–8. doi: 10.1021/acs.jpcc.3c05827 (PMC10683009; doi:10.1021/acs.jpcc.3c05827)
Supplement: Supplementary file 2 — jp3c05827_si_002.zip [file jp3c05827_si_002.zip › xyz/RNH2/100/cu/cu100ninh2.txt]

     223

 Cu         1.2812800000        1.2812800000        0.0000000000
 Cu         3.8438300000        1.2812800000        0.0000000000
 Cu         6.4063900000        1.2812800000        0.0000000000
 Cu         8.9689400000        1.2812800000        0.0000000000
 Cu        11.5315000000        1.2812800000        0.0000000000
 Cu        14.0940500000        1.2812800000        0.0000000000
 Cu         1.2812800000        3.8438300000        0.0000000000
 Cu         3.8438300000        3.8438300000        0.0000000000
 Cu         6.4063900000        3.8438300000        0.0000000000
 Cu         8.9689400000        3.8438300000        0.0000000000
 Cu        11.5315000000        3.8438300000        0.0000000000
 Cu        14.0940500000        3.8438300000        0.0000000000
 Cu         1.2812800000        6.4063900000        0.0000000000
 Cu         3.8438300000        6.4063900000        0.0000000000
 Cu         6.4063900000        6.4063900000        0.0000000000
 Cu         8.9689400000        6.4063900000        0.0000000000
 Cu        11.5315000000        6.4063900000        0.0000000000
 Cu        14.0940500000        6.4063900000        0.0000000000
 Cu         1.2812800000        8.9689400000        0.0000000000
 Cu         3.8438300000        8.9689400000        0.0000000000
 Cu         6.4063900000        8.9689400000        0.0000000000
 Cu         8.9689400000        8.9689400000        0.0000000000
 Cu        11.5315000000        8.9689400000        0.0000000000
 Cu        14.0940500000        8.9689400000        0.0000000000
 Cu         1.2812800000       11.5315000000        0.0000000000
 Cu         3.8438300000       11.5315000000        0.0000000000
 Cu         6.4063900000       11.5315000000        0.0000000000
 Cu         8.9689400000       11.5315000000        0.0000000000
 Cu        11.5315000000       11.5315000000        0.0000000000
 Cu        14.0940500000       11.5315000000        0.0000000000
 Cu         1.2812800000       14.0940500000        0.0000000000
 Cu         3.8438300000       14.0940500000        0.0000000000
 Cu         6.4063900000       14.0940500000        0.0000000000
 Cu         8.9689400000       14.0940500000        0.0000000000
 Cu        11.5315000000       14.0940500000        0.0000000000
 Cu        14.0940500000       14.0940500000        0.0000000000
 Cu         0.0000000000        0.0000000000        1.8120000000
 Cu         2.5625500000        0.0000000000        1.8120000000
 Cu         5.1251100000        0.0000000000        1.8120000000
 Cu         7.6876600000        0.0000000000        1.8120000000
 Cu        10.2502200000        0.0000000000        1.8120000000
 Cu        12.8127700000        0.0000000000        1.8120000000
 Cu         0.0000000000        2.5625500000        1.8120000000
 Cu         2.5625500000        2.5625500000        1.8120000000
 Cu         5.1251100000        2.5625500000        1.8120000000
 Cu         7.6876600000        2.5625500000        1.8120000000
 Cu        10.2502200000        2.5625500000        1.8120000000
 Cu        12.8127700000        2.5625500000        1.8120000000
 Cu         0.0000000000        5.1251100000        1.8120000000
 Cu         2.5625500000        5.1251100000        1.8120000000
 Cu         5.1251100000        5.1251100000        1.8120000000
 Cu         7.6876600000        5.1251100000        1.8120000000
 Cu        10.2502200000        5.1251100000        1.8120000000
 Cu        12.8127700000        5.1251100000        1.8120000000
 Cu         0.0000000000        7.6876600000        1.8120000000
 Cu         2.5625500000        7.6876600000        1.8120000000
 Cu         5.1251100000        7.6876600000        1.8120000000
 Cu         7.6876600000        7.6876600000        1.8120000000
 Cu        10.2502200000        7.6876600000        1.8120000000
 Cu        12.8127700000        7.6876600000        1.8120000000
 Cu         0.0000000000       10.2502200000        1.8120000000
 Cu         2.5625500000       10.2502200000        1.8120000000
 Cu         5.1251100000       10.2502200000        1.8120000000
 Cu         7.6876600000       10.2502200000        1.8120000000
 Cu        10.2502200000       10.2502200000        1.8120000000
 Cu        12.8127700000       10.2502200000        1.8120000000
 Cu         0.0000000000       12.8127700000        1.8120000000
 Cu         2.5625500000       12.8127700000        1.8120000000
 Cu         5.1251100000       12.8127700000        1.8120000000
 Cu         7.6876600000       12.8127700000        1.8120000000
 Cu        10.2502200000       12.8127700000        1.8120000000
 Cu        12.8127700000       12.8127700000        1.8120000000
 Cu         1.2812800000        1.2812800000        3.6240000000
 Cu         3.8438300000        1.2812800000        3.6240000000
 Cu         6.4063900000        1.2812800000        3.6240000000
 Cu         8.9689400000        1.2812800000        3.6240000000
 Cu        11.5315000000        1.2812800000        3.6240000000
 Cu        14.0940500000        1.2812800000        3.6240000000
 Cu         1.2812800000        3.8438300000        3.6240000000
 Cu         3.8438300000        3.8438300000        3.6240000000
 Cu         6.4063900000        3.8438300000        3.6240000000
 Cu         8.9689400000        3.8438300000        3.6240000000
 Cu        11.5315000000        3.8438300000        3.6240000000
 Cu        14.0940500000        3.8438300000        3.6240000000
 Cu         1.2812800000        6.4063900000        3.6240000000
 Cu         3.8438300000        6.4063900000        3.6240000000
 Cu         6.4063900000        6.4063900000        3.6240000000
 Cu         8.9689400000        6.4063900000        3.6240000000
 Cu        11.5315000000        6.4063900000        3.6240000000
 Cu        14.0940500000        6.4063900000        3.6240000000
 Cu         1.2812800000        8.9689400000        3.6240000000
 Cu         3.8438300000        8.9689400000        3.6240000000
 Cu         6.4063900000        8.9689400000        3.6240000000
 Cu         8.9689400000        8.9689400000        3.6240000000
 Cu        11.5315000000        8.9689400000        3.6240000000
 Cu        14.0940500000        8.9689400000        3.6240000000
 Cu         1.2812800000       11.5315000000        3.6240000000
 Cu         3.8438300000       11.5315000000        3.6240000000
 Cu         6.4063900000       11.5315000000        3.6240000000
 Cu         8.9689400000       11.5315000000        3.6240000000
 Cu        11.5315000000       11.5315000000        3.6240000000
 Cu        14.0940500000       11.5315000000        3.6240000000
 Cu         1.2812800000       14.0940500000        3.6240000000
 Cu         3.8438300000       14.0940500000        3.6240000000
 Cu         6.4063900000       14.0940500000        3.6240000000
 Cu         8.9689400000       14.0940500000        3.6240000000
 Cu        11.5315000000       14.0940500000        3.6240000000
 Cu        14.0940500000       14.0940500000        3.6240000000
 Cu        -0.0002851697       -0.0000016613        5.3826568798
 Cu         2.5616177546        0.0001121522        5.3835215097
 Cu         5.1252216701        0.0001499196        5.3836176643
 Cu         7.6886149903        0.0000697768        5.3837009107
 Cu        10.2501470419        0.0000439822        5.3828858732
 Cu        12.8126591926        0.0000039996        5.3834991437
 Cu        -0.0004354992        2.5620855747        5.3813598424
 Cu         2.5625996786        2.5635891496        5.3847184021
 Cu         5.1251454128        2.5633819774        5.3830978194
 Cu         7.6874758677        2.5632947728        5.3848395267
 Cu        10.2506709214        2.5619198698        5.3813966276
 Cu        12.8128399278        2.5624907725        5.3827268999
 Cu         0.0010339473        5.1251409514        5.3846933536
 Cu         2.5658742042        5.1283119840        5.3861714313
 Cu         5.1245997787        5.1246808372        5.3850061793
 Cu         7.6852769131        5.1270527329        5.3849044116
 Cu        10.2496543835        5.1248756633        5.3842048036
 Cu        12.8129115358        5.1242267733        5.3835276123
 Cu         0.0006887124        7.6877170588        5.3830737500
 Cu         2.5620154832        7.6876411908        5.3841346563
 Cu         5.1250487234        7.6878890868        5.3830329824
 Cu         7.6894516334        7.6876916104        5.3833859924
 Cu        10.2502417496        7.6876816839        5.3824422944
 Cu        12.8129629905        7.6877134940        5.3837233383
 Cu         0.0007982748       10.2501259952        5.3847038386
 Cu         2.5650114336       10.2476843938        5.3850619489
 Cu         5.1247189454       10.2518623492        5.3834298032
 Cu         7.6861046952       10.2488347861        5.3840966771
 Cu        10.2498364034       10.2503495940        5.3843350476
 Cu        12.8129159172       10.2510780032        5.3836546115
 Cu        -0.0006296706       12.8133049138        5.3813257561
 Cu         2.5625382002       12.8120337977        5.3845139340
 Cu         5.1251492895       12.8126380077        5.3826999709
 Cu         7.6876313345       12.8124206837        5.3844763074
 Cu        10.2507762737       12.8135033886        5.3813246247
 Cu        12.8127811193       12.8128891893        5.3825761862
 Cu         1.2809006134        1.2814729155        7.1550617441
 Cu         3.8439601531        1.2828180160        7.1562956539
 Cu         6.4060583108        1.2827886493        7.1564493319
 Cu         8.9692727701        1.2815663740        7.1554628744
 Cu        11.5317314628        1.2811244302        7.1546669647
 Cu        14.0938200236        1.2810638419        7.1545963365
 Cu         1.2802602776        3.8426444957        7.1555538371
 Cu         3.8441867895        3.8473629302        7.1567017371
 Cu         6.4057015537        3.8470977063        7.1567102030
 Cu         8.9700890950        3.8425672846        7.1553985096
 Cu        11.5312320560        3.8434013717        7.1552452211
 Cu        14.0942698624        3.8435485283        7.1554662122
 Cu         1.2841611575        6.4063181340        7.1556943352
 Cu         3.8602687933        6.4232750836        7.1708196172
 Cu         6.3954664647        6.4203284535        7.1627200728
 Cu         8.9678342116        6.4058938320        7.1544288441
 Cu        11.5307353128        6.4063663043        7.1558980101
 Cu        14.0954684007        6.4064967861        7.1563620460
 Cu         1.2842824429        8.9688054388        7.1560640046
 Cu         3.8587347257        8.9572785685        7.1665349709
 Cu         6.3969383781        8.9600555212        7.1588949106
 Cu         8.9679539809        8.9692995619        7.1546062786
 Cu        11.5307492305        8.9688837377        7.1560237386
 Cu        14.0954950538        8.9687939508        7.1565886043
 Cu         1.2797993789       11.5331218949        7.1547399886
 Cu         3.8441835834       11.5298648579        7.1553820868
 Cu         6.4063920241       11.5301987003        7.1554482066
 Cu         8.9703237652       11.5329837379        7.1551394434
 Cu        11.5312015885       11.5319620896        7.1552850399
 Cu        14.0941124809       11.5319101243        7.1553391277
 Cu         1.2808810615       14.0938934975        7.1553194863
 Cu         3.8438189493       14.0931228219        7.1562783485
 Cu         6.4061673489       14.0931242399        7.1563368575
 Cu         8.9693834355       14.0938790854        7.1554977181
 Cu        11.5317295109       14.0943186797        7.1547402828
 Cu        14.0938171194       14.0942595465        7.1546386933
 Cu        -0.0001666534       -0.0000319664        8.9000135950
 Cu         2.5620900110       -0.0000008229        8.9002409420
 Cu         5.1250945662        0.0007990622        8.8999091546
 Cu         7.6883169531        0.0001201309        8.9005710263
 Cu        10.2504480488        0.0000068940        8.9002304610
 Cu        12.8125561364       -0.0000397725        8.8983968817
 Cu         0.0000009782        2.5627381913        8.9013768945
 Cu         2.5613586633        2.5644298393        8.9017837141
 Cu         5.1253401862        2.5667354257        8.9029263947
 Cu         7.6885094145        2.5645807862        8.9021774055
 Cu        10.2499461524        2.5625046671        8.9015137929
 Cu        12.8126960117        2.5623160819        8.9002442300
 Cu         0.0019622128        5.1242277945        8.9019950613
 Cu         2.5655761073        5.1285411627        8.8993474609
 Cu         5.1249991299        5.1277538137        8.9002008541
 Cu         7.6844443528        5.1286844892        8.8988605512
 Cu        10.2485111552        5.1240350616        8.9016366368
 Cu        12.8127610937        5.1246253794        8.9003199216
 Cu         0.0035346967        7.6877309966        8.9027260438
 Cu         2.5612362152        7.6866575659        8.8943495519
 Ni         5.1492967972        7.7117915527        8.9716852619
 Cu         7.6965901807        7.6878849896        8.8954390873
 Cu        10.2489452239        7.6877236044        8.9023265189
 Cu        12.8134770212        7.6875942561        8.8999487270
 Cu         0.0023516474       10.2510270787        8.9018160051
 Cu         2.5653315586       10.2488852297        8.8964570815
 Cu         5.1252682174       10.2570377189        8.8997285616
 Cu         7.6850352070       10.2473555657        8.8981192002
 Cu        10.2485056619       10.2511281975        8.9018916921
 Cu        12.8128662612       10.2507273990        8.9004507735
 Cu         0.0000443290       12.8123345032        8.9015002907
 Cu         2.5614168958       12.8110817066        8.9021099904
 Cu         5.1252838880       12.8110733995        8.9029684071
 Cu         7.6885564395       12.8110851900        8.9020849279
 Cu        10.2500404203       12.8126743549        8.9015606749
 Cu        12.8127424896       12.8128535983        8.9001918500
  N         5.2245041953        7.7119549249       11.0114248128
  C         3.9935251359        8.0367607927       11.7753131983
  H         5.5698460237        6.7849827795       11.2750027284
  H         3.2152856969        7.3076704024       11.5125410772
  H         3.6425125556        9.0288916100       11.4648423023
  H         4.1592714117        8.0217711996       12.8607587256
  H         5.9698048041        8.3721763170       11.2486618256
