# Supplementary material for: Single Atom Alloys Segregation in the Presence of Ligands
Source: J Phys Chem C Nanomater Interfaces. 2023 Nov 13;127(46):22790–8. doi: 10.1021/acs.jpcc.3c05827 (PMC10683009; doi:10.1021/acs.jpcc.3c05827)
Supplement: Supplementary file 2 — jp3c05827_si_002.zip [file jp3c05827_si_002.zip › xyz/RNH2/100/pt/pt100ninh2.txt]

     223

 Pt         1.3878100000        1.3878100000        0.0000000000
 Pt         4.1634400000        1.3878100000        0.0000000000
 Pt         6.9390700000        1.3878100000        0.0000000000
 Pt         9.7147000000        1.3878100000        0.0000000000
 Pt        12.4903300000        1.3878100000        0.0000000000
 Pt        15.2659600000        1.3878100000        0.0000000000
 Pt         1.3878100000        4.1634400000        0.0000000000
 Pt         4.1634400000        4.1634400000        0.0000000000
 Pt         6.9390700000        4.1634400000        0.0000000000
 Pt         9.7147000000        4.1634400000        0.0000000000
 Pt        12.4903300000        4.1634400000        0.0000000000
 Pt        15.2659600000        4.1634400000        0.0000000000
 Pt         1.3878100000        6.9390700000        0.0000000000
 Pt         4.1634400000        6.9390700000        0.0000000000
 Pt         6.9390700000        6.9390700000        0.0000000000
 Pt         9.7147000000        6.9390700000        0.0000000000
 Pt        12.4903300000        6.9390700000        0.0000000000
 Pt        15.2659600000        6.9390700000        0.0000000000
 Pt         1.3878100000        9.7147000000        0.0000000000
 Pt         4.1634400000        9.7147000000        0.0000000000
 Pt         6.9390700000        9.7147000000        0.0000000000
 Pt         9.7147000000        9.7147000000        0.0000000000
 Pt        12.4903300000        9.7147000000        0.0000000000
 Pt        15.2659600000        9.7147000000        0.0000000000
 Pt         1.3878100000       12.4903300000        0.0000000000
 Pt         4.1634400000       12.4903300000        0.0000000000
 Pt         6.9390700000       12.4903300000        0.0000000000
 Pt         9.7147000000       12.4903300000        0.0000000000
 Pt        12.4903300000       12.4903300000        0.0000000000
 Pt        15.2659600000       12.4903300000        0.0000000000
 Pt         1.3878100000       15.2659600000        0.0000000000
 Pt         4.1634400000       15.2659600000        0.0000000000
 Pt         6.9390700000       15.2659600000        0.0000000000
 Pt         9.7147000000       15.2659600000        0.0000000000
 Pt        12.4903300000       15.2659600000        0.0000000000
 Pt        15.2659600000       15.2659600000        0.0000000000
 Pt         0.0000000000        0.0000000000        1.9626700000
 Pt         2.7756300000        0.0000000000        1.9626700000
 Pt         5.5512600000        0.0000000000        1.9626700000
 Pt         8.3268900000        0.0000000000        1.9626700000
 Pt        11.1025200000        0.0000000000        1.9626700000
 Pt        13.8781500000        0.0000000000        1.9626700000
 Pt         0.0000000000        2.7756300000        1.9626700000
 Pt         2.7756300000        2.7756300000        1.9626700000
 Pt         5.5512600000        2.7756300000        1.9626700000
 Pt         8.3268900000        2.7756300000        1.9626700000
 Pt        11.1025200000        2.7756300000        1.9626700000
 Pt        13.8781500000        2.7756300000        1.9626700000
 Pt         0.0000000000        5.5512600000        1.9626700000
 Pt         2.7756300000        5.5512600000        1.9626700000
 Pt         5.5512600000        5.5512600000        1.9626700000
 Pt         8.3268900000        5.5512600000        1.9626700000
 Pt        11.1025200000        5.5512600000        1.9626700000
 Pt        13.8781500000        5.5512600000        1.9626700000
 Pt         0.0000000000        8.3268900000        1.9626700000
 Pt         2.7756300000        8.3268900000        1.9626700000
 Pt         5.5512600000        8.3268900000        1.9626700000
 Pt         8.3268900000        8.3268900000        1.9626700000
 Pt        11.1025200000        8.3268900000        1.9626700000
 Pt        13.8781500000        8.3268900000        1.9626700000
 Pt         0.0000000000       11.1025200000        1.9626700000
 Pt         2.7756300000       11.1025200000        1.9626700000
 Pt         5.5512600000       11.1025200000        1.9626700000
 Pt         8.3268900000       11.1025200000        1.9626700000
 Pt        11.1025200000       11.1025200000        1.9626700000
 Pt        13.8781500000       11.1025200000        1.9626700000
 Pt         0.0000000000       13.8781500000        1.9626700000
 Pt         2.7756300000       13.8781500000        1.9626700000
 Pt         5.5512600000       13.8781500000        1.9626700000
 Pt         8.3268900000       13.8781500000        1.9626700000
 Pt        11.1025200000       13.8781500000        1.9626700000
 Pt        13.8781500000       13.8781500000        1.9626700000
 Pt         1.3878100000        1.3878100000        3.9253300000
 Pt         4.1634400000        1.3878100000        3.9253300000
 Pt         6.9390700000        1.3878100000        3.9253300000
 Pt         9.7147000000        1.3878100000        3.9253300000
 Pt        12.4903300000        1.3878100000        3.9253300000
 Pt        15.2659600000        1.3878100000        3.9253300000
 Pt         1.3878100000        4.1634400000        3.9253300000
 Pt         4.1634400000        4.1634400000        3.9253300000
 Pt         6.9390700000        4.1634400000        3.9253300000
 Pt         9.7147000000        4.1634400000        3.9253300000
 Pt        12.4903300000        4.1634400000        3.9253300000
 Pt        15.2659600000        4.1634400000        3.9253300000
 Pt         1.3878100000        6.9390700000        3.9253300000
 Pt         4.1634400000        6.9390700000        3.9253300000
 Pt         6.9390700000        6.9390700000        3.9253300000
 Pt         9.7147000000        6.9390700000        3.9253300000
 Pt        12.4903300000        6.9390700000        3.9253300000
 Pt        15.2659600000        6.9390700000        3.9253300000
 Pt         1.3878100000        9.7147000000        3.9253300000
 Pt         4.1634400000        9.7147000000        3.9253300000
 Pt         6.9390700000        9.7147000000        3.9253300000
 Pt         9.7147000000        9.7147000000        3.9253300000
 Pt        12.4903300000        9.7147000000        3.9253300000
 Pt        15.2659600000        9.7147000000        3.9253300000
 Pt         1.3878100000       12.4903300000        3.9253300000
 Pt         4.1634400000       12.4903300000        3.9253300000
 Pt         6.9390700000       12.4903300000        3.9253300000
 Pt         9.7147000000       12.4903300000        3.9253300000
 Pt        12.4903300000       12.4903300000        3.9253300000
 Pt        15.2659600000       12.4903300000        3.9253300000
 Pt         1.3878100000       15.2659600000        3.9253300000
 Pt         4.1634400000       15.2659600000        3.9253300000
 Pt         6.9390700000       15.2659600000        3.9253300000
 Pt         9.7147000000       15.2659600000        3.9253300000
 Pt        12.4903300000       15.2659600000        3.9253300000
 Pt        15.2659600000       15.2659600000        3.9253300000
 Pt        -0.0002162513        0.0000997733        5.9004689060
 Pt         2.7776047912        0.0001892473        5.9004619755
 Pt         5.5510799689        0.0001444186        5.9013443273
 Pt         8.3240039018        0.0000329251        5.9018778268
 Pt        11.1015272050       -0.0000956459        5.9004746293
 Pt        13.8771151990       -0.0001603039        5.9023001126
 Pt        -0.0007907224        2.7752198285        5.8993695276
 Pt         2.7751545374        2.7779592552        5.9000117868
 Pt         5.5514721000        2.7811154701        5.8995768948
 Pt         8.3258494150        2.7782647579        5.9019634493
 Pt        11.1022838796        2.7740576552        5.8995071298
 Pt        13.8779836969        2.7756290113        5.9006149650
 Pt         0.0030079898        5.5502471224        5.9006354846
 Pt         2.7796338852        5.5548654229        5.8966140410
 Pt         5.5517226677        5.5696892261        5.9158795957
 Pt         8.3212268979        5.5542894374        5.8981626046
 Pt        11.0994009290        5.5488917911        5.8991533294
 Pt        13.8787247996        5.5525144672        5.9002517232
 Pt         0.0041972068        8.3269002690        5.8974505126
 Pt         2.7944916276        8.3270107295        5.9158907601
 Pt         5.5548239250        8.3274859159        5.9301769534
 Pt         8.3097455704        8.3271143005        5.9166786242
 Pt        11.0994416822        8.3270038451        5.8954847925
 Pt        13.8786084610        8.3268293624        5.8996839808
 Pt         0.0028324460       11.1032167634        5.9008464905
 Pt         2.7795177496       11.0987020596        5.8966361422
 Pt         5.5518045789       11.0841393527        5.9162361445
 Pt         8.3210321890       11.0988922065        5.8990597964
 Pt        11.0991671828       11.1046235658        5.8994793985
 Pt        13.8786356841       11.1010340596        5.9006080046
 Pt        -0.0010310236       13.8785352184        5.8993925502
 Pt         2.7749008142       13.8759386113        5.8996420639
 Pt         5.5515989915       13.8728719553        5.8989615949
 Pt         8.3260663237       13.8750646514        5.9018373998
 Pt        11.1023270034       13.8794581551        5.8995345370
 Pt        13.8778333086       13.8779313860        5.9004587512
 Pt         1.3864847069        1.3888421144        7.8607781524
 Pt         4.1614049240        1.3912673569        7.8578312909
 Pt         6.9384871685        1.3910083716        7.8599042568
 Pt         9.7143634226        1.3894464881        7.8619141159
 Pt        12.4889098459        1.3880713076        7.8629570496
 Pt        15.2658900361        1.3876813772        7.8632305541
 Pt         1.3898809864        4.1648617054        7.8615373349
 Pt         4.1575848882        4.1740991526        7.8546668643
 Pt         6.9407255858        4.1760188731        7.8585633145
 Pt         9.7101678663        4.1660123892        7.8632158423
 Pt        12.4882972787        4.1614946758        7.8599353462
 Pt        15.2671715279        4.1619550228        7.8610889001
 Pt         1.3953279183        6.9336507888        7.8526036840
 Pt         4.1821060409        6.9577511846        7.9172830300
 Pt         6.9218863850        6.9608494421        7.9281860357
 Pt         9.7101159391        6.9322134342        7.8488051466
 Pt        12.4888889626        6.9368046986        7.8549862601
 Pt        15.2680625274        6.9377740814        7.8577868154
 Pt         1.3953849765        9.7192787487        7.8529053591
 Pt         4.1820318574        9.6964354267        7.9195979830
 Pt         6.9195176830        9.6909176474        7.9316817394
 Pt         9.7095664742        9.7203057543        7.8493576424
 Pt        12.4889836401        9.7163629452        7.8553004543
 Pt        15.2679744424        9.7154167601        7.8581781780
 Pt         1.3899492374       12.4886721044        7.8616419091
 Pt         4.1571711866       12.4806769583        7.8533881024
 Pt         6.9406180575       12.4780647774        7.8577452480
 Pt         9.7098972592       12.4872354262        7.8635817493
 Pt        12.4880830965       12.4920109140        7.8601340752
 Pt        15.2671950738       12.4916439945        7.8612096291
 Pt         1.3863872840       15.2649838458        7.8605260107
 Pt         4.1612841221       15.2627059848        7.8572111050
 Pt         6.9386706507       15.2628656311        7.8592347904
 Pt         9.7144152055       15.2640561974        7.8617704499
 Pt        12.4887610853       15.2652600481        7.8629169337
 Pt        15.2659343812       15.2658523715        7.8630675583
 Pt         0.0002145810        0.0000665345        9.8006376860
 Pt         2.7753751536       -0.0003859047        9.7974940524
 Pt         5.5477624676       -0.0009573375        9.8060776451
 Pt         8.3279028790       -0.0004737281        9.7955936006
 Pt        11.1028951619       -0.0000835003        9.8020623775
 Pt        13.8761480392       -0.0005261662        9.8075724161
 Pt         0.0004906542        2.7767117664        9.8069964130
 Pt         2.7745785313        2.7799206199        9.7998352151
 Pt         5.5500612315        2.7749864114        9.7922258203
 Pt         8.3239456842        2.7824149949        9.8012345810
 Pt        11.1001256762        2.7769526778        9.8060760485
 Pt        13.8777260891        2.7754381498        9.8008128419
 Pt         0.0035001315        5.5504642239        9.8000399084
 Pt         2.7760903123        5.5534054802        9.8218165053
 Pt         5.5441958536        5.5372037339        9.8011987821
 Pt         8.3217740844        5.5609275225        9.8254460089
 Pt        11.0987553000        5.5501160129        9.7980349060
 Pt        13.8760726797        5.5497876263        9.7964252229
 Pt        -0.0079975591        8.3269093015        9.7911331030
 Pt         2.7441463737        8.3255789249        9.7943298837
 Ni         5.4328877179        8.2953684401        9.8756033395
 Pt         8.3814441588        8.3252803582        9.7889689225
 Pt        11.1144169748        8.3267381219        9.7927103113
 Pt        13.8744871684        8.3259688003        9.8064797976
 Pt         0.0040144882       11.1025399161        9.8002248999
 Pt         2.7775471878       11.0994742999        9.8217671970
 Pt         5.5439385872       11.1217147460        9.7984160686
 Pt         8.3202940449       11.0916688135        9.8252283797
 Pt        11.0981285871       11.1026336054        9.7980722803
 Pt        13.8760419009       11.1040185638        9.7958600971
 Pt         0.0004653346       13.8768020717        9.8065288169
 Pt         2.7744830806       13.8737621616        9.7992995244
 Pt         5.5498816335       13.8794510777        9.7928400740
 Pt         8.3239285047       13.8709945080        9.8006207820
 Pt        11.0999220663       13.8762168728        9.8060331921
 Pt        13.8776330630       13.8784385247        9.8011302541
  N         5.7661574665        8.3402354185       11.7964136424
  C         4.5741229320        8.3208227205       12.6877710812
  H         6.3756164778        7.5374691079       11.9918609498
  H         3.9486869921        9.1913054087       12.4571434535
  H         4.8760618740        8.3460372004       13.7435088087
  H         3.9980670149        7.4107143694       12.4845813652
  H         6.3296737403        9.1819787152       11.9650668899
