# Supplementary material for: Single Atom Alloys Segregation in the Presence of Ligands
Source: J Phys Chem C Nanomater Interfaces. 2023 Nov 13;127(46):22790–8. doi: 10.1021/acs.jpcc.3c05827 (PMC10683009; doi:10.1021/acs.jpcc.3c05827)
Supplement: Supplementary file 2 — jp3c05827_si_002.zip [file jp3c05827_si_002.zip › xyz/RNH2/100/pt/pt100aunh2.txt]

     223

 Pt         1.3878100000        1.3878100000        0.0000000000
 Pt         4.1634400000        1.3878100000        0.0000000000
 Pt         6.9390700000        1.3878100000        0.0000000000
 Pt         9.7147000000        1.3878100000        0.0000000000
 Pt        12.4903300000        1.3878100000        0.0000000000
 Pt        15.2659600000        1.3878100000        0.0000000000
 Pt         1.3878100000        4.1634400000        0.0000000000
 Pt         4.1634400000        4.1634400000        0.0000000000
 Pt         6.9390700000        4.1634400000        0.0000000000
 Pt         9.7147000000        4.1634400000        0.0000000000
 Pt        12.4903300000        4.1634400000        0.0000000000
 Pt        15.2659600000        4.1634400000        0.0000000000
 Pt         1.3878100000        6.9390700000        0.0000000000
 Pt         4.1634400000        6.9390700000        0.0000000000
 Pt         6.9390700000        6.9390700000        0.0000000000
 Pt         9.7147000000        6.9390700000        0.0000000000
 Pt        12.4903300000        6.9390700000        0.0000000000
 Pt        15.2659600000        6.9390700000        0.0000000000
 Pt         1.3878100000        9.7147000000        0.0000000000
 Pt         4.1634400000        9.7147000000        0.0000000000
 Pt         6.9390700000        9.7147000000        0.0000000000
 Pt         9.7147000000        9.7147000000        0.0000000000
 Pt        12.4903300000        9.7147000000        0.0000000000
 Pt        15.2659600000        9.7147000000        0.0000000000
 Pt         1.3878100000       12.4903300000        0.0000000000
 Pt         4.1634400000       12.4903300000        0.0000000000
 Pt         6.9390700000       12.4903300000        0.0000000000
 Pt         9.7147000000       12.4903300000        0.0000000000
 Pt        12.4903300000       12.4903300000        0.0000000000
 Pt        15.2659600000       12.4903300000        0.0000000000
 Pt         1.3878100000       15.2659600000        0.0000000000
 Pt         4.1634400000       15.2659600000        0.0000000000
 Pt         6.9390700000       15.2659600000        0.0000000000
 Pt         9.7147000000       15.2659600000        0.0000000000
 Pt        12.4903300000       15.2659600000        0.0000000000
 Pt        15.2659600000       15.2659600000        0.0000000000
 Pt         0.0000000000        0.0000000000        1.9626700000
 Pt         2.7756300000        0.0000000000        1.9626700000
 Pt         5.5512600000        0.0000000000        1.9626700000
 Pt         8.3268900000        0.0000000000        1.9626700000
 Pt        11.1025200000        0.0000000000        1.9626700000
 Pt        13.8781500000        0.0000000000        1.9626700000
 Pt         0.0000000000        2.7756300000        1.9626700000
 Pt         2.7756300000        2.7756300000        1.9626700000
 Pt         5.5512600000        2.7756300000        1.9626700000
 Pt         8.3268900000        2.7756300000        1.9626700000
 Pt        11.1025200000        2.7756300000        1.9626700000
 Pt        13.8781500000        2.7756300000        1.9626700000
 Pt         0.0000000000        5.5512600000        1.9626700000
 Pt         2.7756300000        5.5512600000        1.9626700000
 Pt         5.5512600000        5.5512600000        1.9626700000
 Pt         8.3268900000        5.5512600000        1.9626700000
 Pt        11.1025200000        5.5512600000        1.9626700000
 Pt        13.8781500000        5.5512600000        1.9626700000
 Pt         0.0000000000        8.3268900000        1.9626700000
 Pt         2.7756300000        8.3268900000        1.9626700000
 Pt         5.5512600000        8.3268900000        1.9626700000
 Pt         8.3268900000        8.3268900000        1.9626700000
 Pt        11.1025200000        8.3268900000        1.9626700000
 Pt        13.8781500000        8.3268900000        1.9626700000
 Pt         0.0000000000       11.1025200000        1.9626700000
 Pt         2.7756300000       11.1025200000        1.9626700000
 Pt         5.5512600000       11.1025200000        1.9626700000
 Pt         8.3268900000       11.1025200000        1.9626700000
 Pt        11.1025200000       11.1025200000        1.9626700000
 Pt        13.8781500000       11.1025200000        1.9626700000
 Pt         0.0000000000       13.8781500000        1.9626700000
 Pt         2.7756300000       13.8781500000        1.9626700000
 Pt         5.5512600000       13.8781500000        1.9626700000
 Pt         8.3268900000       13.8781500000        1.9626700000
 Pt        11.1025200000       13.8781500000        1.9626700000
 Pt        13.8781500000       13.8781500000        1.9626700000
 Pt         1.3878100000        1.3878100000        3.9253300000
 Pt         4.1634400000        1.3878100000        3.9253300000
 Pt         6.9390700000        1.3878100000        3.9253300000
 Pt         9.7147000000        1.3878100000        3.9253300000
 Pt        12.4903300000        1.3878100000        3.9253300000
 Pt        15.2659600000        1.3878100000        3.9253300000
 Pt         1.3878100000        4.1634400000        3.9253300000
 Pt         4.1634400000        4.1634400000        3.9253300000
 Pt         6.9390700000        4.1634400000        3.9253300000
 Pt         9.7147000000        4.1634400000        3.9253300000
 Pt        12.4903300000        4.1634400000        3.9253300000
 Pt        15.2659600000        4.1634400000        3.9253300000
 Pt         1.3878100000        6.9390700000        3.9253300000
 Pt         4.1634400000        6.9390700000        3.9253300000
 Pt         6.9390700000        6.9390700000        3.9253300000
 Pt         9.7147000000        6.9390700000        3.9253300000
 Pt        12.4903300000        6.9390700000        3.9253300000
 Pt        15.2659600000        6.9390700000        3.9253300000
 Pt         1.3878100000        9.7147000000        3.9253300000
 Pt         4.1634400000        9.7147000000        3.9253300000
 Pt         6.9390700000        9.7147000000        3.9253300000
 Pt         9.7147000000        9.7147000000        3.9253300000
 Pt        12.4903300000        9.7147000000        3.9253300000
 Pt        15.2659600000        9.7147000000        3.9253300000
 Pt         1.3878100000       12.4903300000        3.9253300000
 Pt         4.1634400000       12.4903300000        3.9253300000
 Pt         6.9390700000       12.4903300000        3.9253300000
 Pt         9.7147000000       12.4903300000        3.9253300000
 Pt        12.4903300000       12.4903300000        3.9253300000
 Pt        15.2659600000       12.4903300000        3.9253300000
 Pt         1.3878100000       15.2659600000        3.9253300000
 Pt         4.1634400000       15.2659600000        3.9253300000
 Pt         6.9390700000       15.2659600000        3.9253300000
 Pt         9.7147000000       15.2659600000        3.9253300000
 Pt        12.4903300000       15.2659600000        3.9253300000
 Pt        15.2659600000       15.2659600000        3.9253300000
 Pt        -0.0008323302       -0.0000124384        5.9004946586
 Pt         2.7775798802       -0.0000640432        5.9016195288
 Pt         5.5511127141       -0.0000829656        5.9004995590
 Pt         8.3249095954       -0.0000527437        5.9015548990
 Pt        11.1029875398       -0.0000030854        5.9008184438
 Pt        13.8777716267        0.0000254717        5.9032126799
 Pt        -0.0008547182        2.7749489288        5.9000429661
 Pt         2.7743871587        2.7789504132        5.8990388405
 Pt         5.5512804786        2.7770763526        5.8981561006
 Pt         8.3279658719        2.7789361929        5.8993261038
 Pt        11.1029061716        2.7748087144        5.8999935166
 Pt        13.8779257010        2.7750894499        5.9007193724
 Pt         0.0030774068        5.5495470885        5.8989880733
 Pt         2.7805833153        5.5559977943        5.8989064417
 Pt         5.5508611920        5.5627536676        5.9136463137
 Pt         8.3214796847        5.5558689173        5.8990576076
 Pt        11.0988008249        5.5497390836        5.8990722597
 Pt        13.8778865099        5.5530112622        5.9014158337
 Pt         0.0004179864        8.3268864950        5.8972608921
 Pt         2.7870683099        8.3268410918        5.9134161011
 Pt         5.5513449525        8.3268388182        5.9302386708
 Pt         8.3154164839        8.3268405922        5.9136418960
 Pt        11.1010029744        8.3268943240        5.8978444692
 Pt        13.8774084111        8.3269193547        5.9002674479
 Pt         0.0030878459       11.1042184866        5.8989969414
 Pt         2.7806100253       11.0976730191        5.8989337044
 Pt         5.5508686728       11.0908981041        5.9136730294
 Pt         8.3214612517       11.0977978539        5.8990952473
 Pt        11.0987943030       11.1040465234        5.8990693648
 Pt        13.8778867166       11.1008181556        5.9014184918
 Pt        -0.0008348695       13.8788057758        5.9000530486
 Pt         2.7744030692       13.8747041777        5.8990559175
 Pt         5.5512874092       13.8765392106        5.8981777790
 Pt         8.3279614590       13.8747334736        5.8993420393
 Pt        11.1029091396       13.8789647110        5.9000003422
 Pt        13.8779386479       13.8787361897        5.9007199172
 Pt         1.3853481317        1.3887927039        7.8601556921
 Pt         4.1616279323        1.3873397742        7.8574653781
 Pt         6.9405315392        1.3872967187        7.8578507407
 Pt         9.7163585841        1.3886959031        7.8605161721
 Pt        12.4901889384        1.3875402988        7.8644174168
 Pt        15.2656843188        1.3876066756        7.8643894934
 Pt         1.3909136188        4.1665702759        7.8622393751
 Pt         4.1601809610        4.1692829361        7.8535393463
 Pt         6.9416136814        4.1693058551        7.8538470823
 Pt         9.7107201429        4.1665747617        7.8623731788
 Pt        12.4889254051        4.1610548071        7.8600476851
 Pt        15.2668637074        4.1613057460        7.8602957002
 Pt         1.3917957644        6.9357038228        7.8515659822
 Pt         4.1804334317        6.9564776161        7.9183508217
 Pt         6.9219614223        6.9561437601        7.9177149921
 Pt         9.7086726754        6.9359023616        7.8532063608
 Pt        12.4902841137        6.9372826084        7.8571958143
 Pt        15.2648922586        6.9376159216        7.8574677357
 Pt         1.3917796913        9.7179940164        7.8515666429
 Pt         4.1804457437        9.6971234932        7.9184064367
 Pt         6.9219631272        9.6974351443        7.9177837924
 Pt         9.7086846909        9.7177919074        7.8532141138
 Pt        12.4902852186        9.7165814319        7.8572006660
 Pt        15.2648792735        9.7162356461        7.8574789939
 Pt         1.3909146524       12.4871037922        7.8622684493
 Pt         4.1601945975       12.4842493115        7.8536120177
 Pt         6.9416185351       12.4842449642        7.8539125250
 Pt         9.7107432652       12.4871300247        7.8623797561
 Pt        12.4889477165       12.4928026364        7.8600532760
 Pt        15.2668668707       12.4925343976        7.8603080095
 Pt         1.3853517537       15.2648811999        7.8601625205
 Pt         4.1616332460       15.2661836608        7.8574735497
 Pt         6.9405432051       15.2662785438        7.8578524680
 Pt         9.7163756257       15.2650152440        7.8605147856
 Pt        12.4902071260       15.2663192496        7.8644206411
 Pt        15.2656915046       15.2662294966        7.8643916695
 Pt        -0.0011666177        0.0000004927        9.8034258691
 Pt         2.7714774167       -0.0001014372        9.7976457022
 Pt         5.5506731434       -0.0001186998        9.8091550800
 Pt         8.3303790953       -0.0000857311        9.7984557601
 Pt        11.1032441810        0.0000142164        9.8037741467
 Pt        13.8776821465        0.0000780273        9.8125460500
 Pt         0.0009330468        2.7771491516        9.8050631909
 Pt         2.7746211347        2.7780671764        9.7967832147
 Pt         5.5506526851        2.7558641286        9.7920940080
 Pt         8.3274775335        2.7779090634        9.7969998699
 Pt        11.1011770525        2.7767558297        9.8052270789
 Pt        13.8777062043        2.7750939238        9.8035649361
 Pt         0.0015524669        5.5502826378        9.7968368907
 Pt         2.7759887040        5.5537614659        9.8171229104
 Pt         5.5500146320        5.4712033409        9.8202293255
 Pt         8.3246965393        5.5526858903        9.8173846531
 Pt        11.1006242013        5.5497696661        9.7964915123
 Pt        13.8773498549        5.5474093466        9.7981396902
 Pt        -0.0215037333        8.3268853951        9.7927666991
 Pt         2.6901716665        8.3268478632        9.8132233514
 Au         5.5580278689        8.3271783508       10.1352401773
 Pt         8.4106904057        8.3267707914        9.8209368654
 Pt        11.1226465011        8.3268978712        9.7915833835
 Pt        13.8768110245        8.3269596838        9.8093251528
 Pt         0.0014969955       11.1034989435        9.7968615443
 Pt         2.7758870345       11.0998427961        9.8171879512
 Pt         5.5500346484       11.1824338482        9.8204331645
 Pt         8.3247936689       11.1009319434        9.8173917349
 Pt        11.1006559414       11.1040305635        9.7965061564
 Pt        13.8773360099       11.1065033766        9.7981831901
 Pt         0.0009292684       13.8766358892        9.8050867214
 Pt         2.7746188979       13.8755307686        9.7967994809
 Pt         5.5506847109       13.8976966885        9.7920953699
 Pt         8.3275226288       13.8757168014        9.7970011704
 Pt        11.1012142585       13.8770501966        9.8052285585
 Pt        13.8777302963       13.8788281238        9.8035858882
  N         5.5911087705        8.3231056517       12.4329978540
  C         4.2491065142        8.3107938005       13.0600151436
  H         6.1392962250        7.5012742569       12.6957991439
  H         3.6943431689        9.1930007325       12.7190683286
  H         4.3070703245        8.3107538679       14.1563355956
  H         3.7104354123        7.4190877478       12.7181155426
  H         6.1266958156        9.1517061260       12.7003785966
