# Supplementary material for: Single Atom Alloys Segregation in the Presence of Ligands
Source: J Phys Chem C Nanomater Interfaces. 2023 Nov 13;127(46):22790–8. doi: 10.1021/acs.jpcc.3c05827 (PMC10683009; doi:10.1021/acs.jpcc.3c05827)
Supplement: Supplementary file 2 — jp3c05827_si_002.zip [file jp3c05827_si_002.zip › xyz/RNH2/100/pt/pt100pdnh2.txt]

     223

 Pt         1.3878100000        1.3878100000        0.0000000000
 Pt         4.1634400000        1.3878100000        0.0000000000
 Pt         6.9390700000        1.3878100000        0.0000000000
 Pt         9.7147000000        1.3878100000        0.0000000000
 Pt        12.4903300000        1.3878100000        0.0000000000
 Pt        15.2659600000        1.3878100000        0.0000000000
 Pt         1.3878100000        4.1634400000        0.0000000000
 Pt         4.1634400000        4.1634400000        0.0000000000
 Pt         6.9390700000        4.1634400000        0.0000000000
 Pt         9.7147000000        4.1634400000        0.0000000000
 Pt        12.4903300000        4.1634400000        0.0000000000
 Pt        15.2659600000        4.1634400000        0.0000000000
 Pt         1.3878100000        6.9390700000        0.0000000000
 Pt         4.1634400000        6.9390700000        0.0000000000
 Pt         6.9390700000        6.9390700000        0.0000000000
 Pt         9.7147000000        6.9390700000        0.0000000000
 Pt        12.4903300000        6.9390700000        0.0000000000
 Pt        15.2659600000        6.9390700000        0.0000000000
 Pt         1.3878100000        9.7147000000        0.0000000000
 Pt         4.1634400000        9.7147000000        0.0000000000
 Pt         6.9390700000        9.7147000000        0.0000000000
 Pt         9.7147000000        9.7147000000        0.0000000000
 Pt        12.4903300000        9.7147000000        0.0000000000
 Pt        15.2659600000        9.7147000000        0.0000000000
 Pt         1.3878100000       12.4903300000        0.0000000000
 Pt         4.1634400000       12.4903300000        0.0000000000
 Pt         6.9390700000       12.4903300000        0.0000000000
 Pt         9.7147000000       12.4903300000        0.0000000000
 Pt        12.4903300000       12.4903300000        0.0000000000
 Pt        15.2659600000       12.4903300000        0.0000000000
 Pt         1.3878100000       15.2659600000        0.0000000000
 Pt         4.1634400000       15.2659600000        0.0000000000
 Pt         6.9390700000       15.2659600000        0.0000000000
 Pt         9.7147000000       15.2659600000        0.0000000000
 Pt        12.4903300000       15.2659600000        0.0000000000
 Pt        15.2659600000       15.2659600000        0.0000000000
 Pt         0.0000000000        0.0000000000        1.9626700000
 Pt         2.7756300000        0.0000000000        1.9626700000
 Pt         5.5512600000        0.0000000000        1.9626700000
 Pt         8.3268900000        0.0000000000        1.9626700000
 Pt        11.1025200000        0.0000000000        1.9626700000
 Pt        13.8781500000        0.0000000000        1.9626700000
 Pt         0.0000000000        2.7756300000        1.9626700000
 Pt         2.7756300000        2.7756300000        1.9626700000
 Pt         5.5512600000        2.7756300000        1.9626700000
 Pt         8.3268900000        2.7756300000        1.9626700000
 Pt        11.1025200000        2.7756300000        1.9626700000
 Pt        13.8781500000        2.7756300000        1.9626700000
 Pt         0.0000000000        5.5512600000        1.9626700000
 Pt         2.7756300000        5.5512600000        1.9626700000
 Pt         5.5512600000        5.5512600000        1.9626700000
 Pt         8.3268900000        5.5512600000        1.9626700000
 Pt        11.1025200000        5.5512600000        1.9626700000
 Pt        13.8781500000        5.5512600000        1.9626700000
 Pt         0.0000000000        8.3268900000        1.9626700000
 Pt         2.7756300000        8.3268900000        1.9626700000
 Pt         5.5512600000        8.3268900000        1.9626700000
 Pt         8.3268900000        8.3268900000        1.9626700000
 Pt        11.1025200000        8.3268900000        1.9626700000
 Pt        13.8781500000        8.3268900000        1.9626700000
 Pt         0.0000000000       11.1025200000        1.9626700000
 Pt         2.7756300000       11.1025200000        1.9626700000
 Pt         5.5512600000       11.1025200000        1.9626700000
 Pt         8.3268900000       11.1025200000        1.9626700000
 Pt        11.1025200000       11.1025200000        1.9626700000
 Pt        13.8781500000       11.1025200000        1.9626700000
 Pt         0.0000000000       13.8781500000        1.9626700000
 Pt         2.7756300000       13.8781500000        1.9626700000
 Pt         5.5512600000       13.8781500000        1.9626700000
 Pt         8.3268900000       13.8781500000        1.9626700000
 Pt        11.1025200000       13.8781500000        1.9626700000
 Pt        13.8781500000       13.8781500000        1.9626700000
 Pt         1.3878100000        1.3878100000        3.9253300000
 Pt         4.1634400000        1.3878100000        3.9253300000
 Pt         6.9390700000        1.3878100000        3.9253300000
 Pt         9.7147000000        1.3878100000        3.9253300000
 Pt        12.4903300000        1.3878100000        3.9253300000
 Pt        15.2659600000        1.3878100000        3.9253300000
 Pt         1.3878100000        4.1634400000        3.9253300000
 Pt         4.1634400000        4.1634400000        3.9253300000
 Pt         6.9390700000        4.1634400000        3.9253300000
 Pt         9.7147000000        4.1634400000        3.9253300000
 Pt        12.4903300000        4.1634400000        3.9253300000
 Pt        15.2659600000        4.1634400000        3.9253300000
 Pt         1.3878100000        6.9390700000        3.9253300000
 Pt         4.1634400000        6.9390700000        3.9253300000
 Pt         6.9390700000        6.9390700000        3.9253300000
 Pt         9.7147000000        6.9390700000        3.9253300000
 Pt        12.4903300000        6.9390700000        3.9253300000
 Pt        15.2659600000        6.9390700000        3.9253300000
 Pt         1.3878100000        9.7147000000        3.9253300000
 Pt         4.1634400000        9.7147000000        3.9253300000
 Pt         6.9390700000        9.7147000000        3.9253300000
 Pt         9.7147000000        9.7147000000        3.9253300000
 Pt        12.4903300000        9.7147000000        3.9253300000
 Pt        15.2659600000        9.7147000000        3.9253300000
 Pt         1.3878100000       12.4903300000        3.9253300000
 Pt         4.1634400000       12.4903300000        3.9253300000
 Pt         6.9390700000       12.4903300000        3.9253300000
 Pt         9.7147000000       12.4903300000        3.9253300000
 Pt        12.4903300000       12.4903300000        3.9253300000
 Pt        15.2659600000       12.4903300000        3.9253300000
 Pt         1.3878100000       15.2659600000        3.9253300000
 Pt         4.1634400000       15.2659600000        3.9253300000
 Pt         6.9390700000       15.2659600000        3.9253300000
 Pt         9.7147000000       15.2659600000        3.9253300000
 Pt        12.4903300000       15.2659600000        3.9253300000
 Pt        15.2659600000       15.2659600000        3.9253300000
 Pt         0.0003909982        0.0000321471        5.9001538668
 Pt         2.7783315072        0.0001389965        5.9016141012
 Pt         5.5508038734        0.0001110838        5.9011999538
 Pt         8.3235956603        0.0000387280        5.9017748020
 Pt        11.1014748642       -0.0000347844        5.9005910203
 Pt        13.8775141975       -0.0000598727        5.9020713567
 Pt        -0.0000143352        2.7758950949        5.8995316652
 Pt         2.7753645051        2.7785096243        5.9010334733
 Pt         5.5508719018        2.7793725419        5.8993016562
 Pt         8.3265930576        2.7768914375        5.9014615469
 Pt        11.1023633503        2.7748806841        5.8993852507
 Pt        13.8781543059        2.7761265815        5.9005336658
 Pt         0.0030835166        5.5509474323        5.9014543967
 Pt         2.7779874332        5.5541478550        5.8977247250
 Pt         5.5504866371        5.5664705320        5.9142535892
 Pt         8.3249650837        5.5509180149        5.8952894943
 Pt        11.1012144188        5.5498264481        5.9003126486
 Pt        13.8788485339        5.5537164049        5.9013695923
 Pt         0.0038668323        8.3268189028        5.8985119077
 Pt         2.7919120184        8.3267856438        5.9157441249
 Pt         5.5519865711        8.3269161361        5.9255566797
 Pt         8.3128960590        8.3268013975        5.9120257222
 Pt        11.1006036724        8.3268552867        5.8973868431
 Pt        13.8786440759        8.3268320011        5.9006126229
 Pt         0.0027614092       11.1027299199        5.9014413710
 Pt         2.7774868690       11.0997302516        5.8972918108
 Pt         5.5504670107       11.0874914812        5.9137961525
 Pt         8.3251699824       11.1027343675        5.8952268712
 Pt        11.1012777578       11.1038653202        5.9003660957
 Pt        13.8787606853       11.0999675061        5.9014225740
 Pt        -0.0002060024       13.8779065498        5.8994904267
 Pt         2.7751249899       13.8755808317        5.9007896245
 Pt         5.5508921868       13.8746659806        5.8990425307
 Pt         8.3267215252       13.8769195959        5.9013816450
 Pt        11.1024234820       13.8788357756        5.8993712129
 Pt        13.8780797158       13.8775729980        5.9005406589
 Pt         1.3859176094        1.3884592607        7.8612300139
 Pt         4.1614511211        1.3899657376        7.8582113521
 Pt         6.9395712525        1.3893803416        7.8593084753
 Pt         9.7155097950        1.3884127460        7.8619099521
 Pt        12.4896990058        1.3878644595        7.8629721616
 Pt        15.2660358645        1.3877619563        7.8628304947
 Pt         1.3896926785        4.1651212326        7.8627595150
 Pt         4.1591137008        4.1734175449        7.8559209247
 Pt         6.9426243552        4.1720612923        7.8561742568
 Pt         9.7122763323        4.1646762786        7.8623042733
 Pt        12.4894121163        4.1614132836        7.8609906226
 Pt        15.2668771833        4.1617608250        7.8614579370
 Pt         1.3961511550        6.9349942052        7.8555492374
 Pt         4.1810948414        6.9555912544        7.9139732016
 Pt         6.9271130593        6.9525180969        7.9072039331
 Pt         9.7076192625        6.9335025289        7.8509963646
 Pt        12.4888774140        6.9374469324        7.8575660685
 Pt        15.2673698786        6.9377625800        7.8583777971
 Pt         1.3958168812        9.7186907432        7.8554399896
 Pt         4.1803952037        9.6989137004        7.9127810796
 Pt         6.9270165135        9.7011955263        7.9068355769
 Pt         9.7076097628        9.7199581880        7.8510811799
 Pt        12.4888430266        9.7161080706        7.8576647353
 Pt        15.2672545353        9.7157989449        7.8584886361
 Pt         1.3894391700       12.4886680234        7.8626090466
 Pt         4.1586633268       12.4808049345        7.8549435848
 Pt         6.9426125854       12.4817717417        7.8555742968
 Pt         9.7122134197       12.4889288445        7.8623070120
 Pt        12.4893064267       12.4922171886        7.8610867682
 Pt        15.2667579722       12.4919126499        7.8615211120
 Pt         1.3858494710       15.2653545508        7.8611508374
 Pt         4.1614259091       15.2638945534        7.8580633077
 Pt         6.9395568656       15.2643449302        7.8591843310
 Pt         9.7154992942       15.2652406735        7.8618987858
 Pt        12.4896506793       15.2657673609        7.8630110112
 Pt        15.2660045139       15.2659348840        7.8628377630
 Pt        -0.0009224541       -0.0000214770        9.8013715705
 Pt         2.7759452371       -0.0001263309        9.7977317897
 Pt         5.5499047576       -0.0003380800        9.8120874863
 Pt         8.3264971776       -0.0002033262        9.7975723032
 Pt        11.1033651402       -0.0000734118        9.8018505954
 Pt        13.8774935575       -0.0000754633        9.8104539019
 Pt         0.0007793753        2.7766284830        9.8071105424
 Pt         2.7744719867        2.7795778479        9.7997048326
 Pt         5.5502909643        2.7693760086        9.7876369044
 Pt         8.3271712029        2.7799892180        9.8004868880
 Pt        11.1010764642        2.7767682424        9.8070765549
 Pt        13.8778074507        2.7749340934        9.8014210899
 Pt         0.0031919996        5.5497489971        9.7998711569
 Pt         2.7760914798        5.5523123543        9.8211196704
 Pt         5.5519660951        5.5178654109        9.8082340477
 Pt         8.3255937810        5.5542775474        9.8204432032
 Pt        11.0986579374        5.5499688465        9.7987289384
 Pt        13.8769567140        5.5510799244        9.7976059021
 Pt        -0.0100412998        8.3268173505        9.7880063974
 Pt         2.7335484077        8.3271066284        9.8059776415
 Pd         5.5324058033        8.3236461966       10.0152724876
 Pt         8.3652075341        8.3266626923        9.7982908890
 Pt        11.1083400749        8.3267803639        9.7858246694
 Pt        13.8751016904        8.3267286628        9.8121831198
 Pt         0.0031490430       11.1038714459        9.7999891430
 Pt         2.7762679598       11.1014275023        9.8207701677
 Pt         5.5514275427       11.1355288356        9.8061490026
 Pt         8.3248919882       11.0990684541        9.8202474824
 Pt        11.0983503582       11.1035404911        9.7988107244
 Pt        13.8768329571       11.1026143879        9.7975349683
 Pt         0.0007417587       13.8770536994        9.8070426667
 Pt         2.7744329053       13.8740919162        9.7994758093
 Pt         5.5501553198       13.8838014359        9.7873766462
 Pt         8.3270154317       13.8734530169        9.8003186543
 Pt        11.1009364774       13.8767857953        9.8070791875
 Pt        13.8777266215       13.8787864303        9.8014787954
  N         5.7911328499        8.3510810646       12.1259809791
  C         4.5428631271        8.3256568512       12.9287913676
  H         6.3868316742        7.5451515044       12.3353366702
  H         3.9314556428        9.1934153520       12.6559036605
  H         4.7634684628        8.3479020774       14.0049970244
  H         3.9837491783        7.4162531816       12.6813686313
  H         6.3410227503        9.1934963673       12.3168330059
