# Supplementary material for: Single Atom Alloys Segregation in the Presence of Ligands
Source: J Phys Chem C Nanomater Interfaces. 2023 Nov 13;127(46):22790–8. doi: 10.1021/acs.jpcc.3c05827 (PMC10683009; doi:10.1021/acs.jpcc.3c05827)
Supplement: Supplementary file 2 — jp3c05827_si_002.zip [file jp3c05827_si_002.zip › xyz/RNH2/100/pt/pt100agnh2.txt]

     223

 Pt         1.3878100000        1.3878100000        0.0000000000
 Pt         4.1634400000        1.3878100000        0.0000000000
 Pt         6.9390700000        1.3878100000        0.0000000000
 Pt         9.7147000000        1.3878100000        0.0000000000
 Pt        12.4903300000        1.3878100000        0.0000000000
 Pt        15.2659600000        1.3878100000        0.0000000000
 Pt         1.3878100000        4.1634400000        0.0000000000
 Pt         4.1634400000        4.1634400000        0.0000000000
 Pt         6.9390700000        4.1634400000        0.0000000000
 Pt         9.7147000000        4.1634400000        0.0000000000
 Pt        12.4903300000        4.1634400000        0.0000000000
 Pt        15.2659600000        4.1634400000        0.0000000000
 Pt         1.3878100000        6.9390700000        0.0000000000
 Pt         4.1634400000        6.9390700000        0.0000000000
 Pt         6.9390700000        6.9390700000        0.0000000000
 Pt         9.7147000000        6.9390700000        0.0000000000
 Pt        12.4903300000        6.9390700000        0.0000000000
 Pt        15.2659600000        6.9390700000        0.0000000000
 Pt         1.3878100000        9.7147000000        0.0000000000
 Pt         4.1634400000        9.7147000000        0.0000000000
 Pt         6.9390700000        9.7147000000        0.0000000000
 Pt         9.7147000000        9.7147000000        0.0000000000
 Pt        12.4903300000        9.7147000000        0.0000000000
 Pt        15.2659600000        9.7147000000        0.0000000000
 Pt         1.3878100000       12.4903300000        0.0000000000
 Pt         4.1634400000       12.4903300000        0.0000000000
 Pt         6.9390700000       12.4903300000        0.0000000000
 Pt         9.7147000000       12.4903300000        0.0000000000
 Pt        12.4903300000       12.4903300000        0.0000000000
 Pt        15.2659600000       12.4903300000        0.0000000000
 Pt         1.3878100000       15.2659600000        0.0000000000
 Pt         4.1634400000       15.2659600000        0.0000000000
 Pt         6.9390700000       15.2659600000        0.0000000000
 Pt         9.7147000000       15.2659600000        0.0000000000
 Pt        12.4903300000       15.2659600000        0.0000000000
 Pt        15.2659600000       15.2659600000        0.0000000000
 Pt         0.0000000000        0.0000000000        1.9626700000
 Pt         2.7756300000        0.0000000000        1.9626700000
 Pt         5.5512600000        0.0000000000        1.9626700000
 Pt         8.3268900000        0.0000000000        1.9626700000
 Pt        11.1025200000        0.0000000000        1.9626700000
 Pt        13.8781500000        0.0000000000        1.9626700000
 Pt         0.0000000000        2.7756300000        1.9626700000
 Pt         2.7756300000        2.7756300000        1.9626700000
 Pt         5.5512600000        2.7756300000        1.9626700000
 Pt         8.3268900000        2.7756300000        1.9626700000
 Pt        11.1025200000        2.7756300000        1.9626700000
 Pt        13.8781500000        2.7756300000        1.9626700000
 Pt         0.0000000000        5.5512600000        1.9626700000
 Pt         2.7756300000        5.5512600000        1.9626700000
 Pt         5.5512600000        5.5512600000        1.9626700000
 Pt         8.3268900000        5.5512600000        1.9626700000
 Pt        11.1025200000        5.5512600000        1.9626700000
 Pt        13.8781500000        5.5512600000        1.9626700000
 Pt         0.0000000000        8.3268900000        1.9626700000
 Pt         2.7756300000        8.3268900000        1.9626700000
 Pt         5.5512600000        8.3268900000        1.9626700000
 Pt         8.3268900000        8.3268900000        1.9626700000
 Pt        11.1025200000        8.3268900000        1.9626700000
 Pt        13.8781500000        8.3268900000        1.9626700000
 Pt         0.0000000000       11.1025200000        1.9626700000
 Pt         2.7756300000       11.1025200000        1.9626700000
 Pt         5.5512600000       11.1025200000        1.9626700000
 Pt         8.3268900000       11.1025200000        1.9626700000
 Pt        11.1025200000       11.1025200000        1.9626700000
 Pt        13.8781500000       11.1025200000        1.9626700000
 Pt         0.0000000000       13.8781500000        1.9626700000
 Pt         2.7756300000       13.8781500000        1.9626700000
 Pt         5.5512600000       13.8781500000        1.9626700000
 Pt         8.3268900000       13.8781500000        1.9626700000
 Pt        11.1025200000       13.8781500000        1.9626700000
 Pt        13.8781500000       13.8781500000        1.9626700000
 Pt         1.3878100000        1.3878100000        3.9253300000
 Pt         4.1634400000        1.3878100000        3.9253300000
 Pt         6.9390700000        1.3878100000        3.9253300000
 Pt         9.7147000000        1.3878100000        3.9253300000
 Pt        12.4903300000        1.3878100000        3.9253300000
 Pt        15.2659600000        1.3878100000        3.9253300000
 Pt         1.3878100000        4.1634400000        3.9253300000
 Pt         4.1634400000        4.1634400000        3.9253300000
 Pt         6.9390700000        4.1634400000        3.9253300000
 Pt         9.7147000000        4.1634400000        3.9253300000
 Pt        12.4903300000        4.1634400000        3.9253300000
 Pt        15.2659600000        4.1634400000        3.9253300000
 Pt         1.3878100000        6.9390700000        3.9253300000
 Pt         4.1634400000        6.9390700000        3.9253300000
 Pt         6.9390700000        6.9390700000        3.9253300000
 Pt         9.7147000000        6.9390700000        3.9253300000
 Pt        12.4903300000        6.9390700000        3.9253300000
 Pt        15.2659600000        6.9390700000        3.9253300000
 Pt         1.3878100000        9.7147000000        3.9253300000
 Pt         4.1634400000        9.7147000000        3.9253300000
 Pt         6.9390700000        9.7147000000        3.9253300000
 Pt         9.7147000000        9.7147000000        3.9253300000
 Pt        12.4903300000        9.7147000000        3.9253300000
 Pt        15.2659600000        9.7147000000        3.9253300000
 Pt         1.3878100000       12.4903300000        3.9253300000
 Pt         4.1634400000       12.4903300000        3.9253300000
 Pt         6.9390700000       12.4903300000        3.9253300000
 Pt         9.7147000000       12.4903300000        3.9253300000
 Pt        12.4903300000       12.4903300000        3.9253300000
 Pt        15.2659600000       12.4903300000        3.9253300000
 Pt         1.3878100000       15.2659600000        3.9253300000
 Pt         4.1634400000       15.2659600000        3.9253300000
 Pt         6.9390700000       15.2659600000        3.9253300000
 Pt         9.7147000000       15.2659600000        3.9253300000
 Pt        12.4903300000       15.2659600000        3.9253300000
 Pt        15.2659600000       15.2659600000        3.9253300000
 Pt        -0.0007794162        0.0000088775        5.8994396652
 Pt         2.7778659983       -0.0000032482        5.9006208067
 Pt         5.5513327051       -0.0000137484        5.8992447689
 Pt         8.3250670194       -0.0000091151        5.9004310503
 Pt        11.1036107865       -0.0000002562        5.8996449453
 Pt        13.8781603501        0.0000096553        5.9027007991
 Pt        -0.0001819069        2.7751903569        5.8990470748
 Pt         2.7748892587        2.7810873061        5.8980691672
 Pt         5.5514372854        2.7786804358        5.8971385425
 Pt         8.3278408276        2.7812345333        5.8980131282
 Pt        11.1027638053        2.7751970271        5.8989703631
 Pt        13.8782570643        2.7747499521        5.8995610567
 Pt         0.0055849302        5.5497141327        5.8978452715
 Pt         2.7838546499        5.5588791375        5.8988375938
 Pt         5.5509869202        5.5685736326        5.9186535099
 Pt         8.3183698420        5.5592244722        5.8991900416
 Pt        11.0966714952        5.5500815295        5.8978087268
 Pt        13.8781279551        5.5530216199        5.9002988259
 Pt         0.0019899680        8.3268701367        5.8960245925
 Pt         2.7927666805        8.3268489464        5.9183023404
 Pt         5.5514317943        8.3268414211        5.9438236397
 Pt         8.3100123877        8.3268606079        5.9186723477
 Pt        11.0995985946        8.3268785973        5.8966921654
 Pt        13.8775649650        8.3268864015        5.8988440697
 Pt         0.0055665203       11.1040309804        5.8978433096
 Pt         2.7838216231       11.0948551840        5.8987886356
 Pt         5.5509976184       11.0851375248        5.9186284078
 Pt         8.3184145887       11.0945190491        5.8991544156
 Pt        11.0966922811       11.1036797154        5.8978101249
 Pt        13.8781257008       11.1007631219        5.9002965437
 Pt        -0.0002016179       13.8785866872        5.8990300085
 Pt         2.7748564335       13.8726694363        5.8980298343
 Pt         5.5514364175       13.8750668597        5.8971013103
 Pt         8.3278620385       13.8725137920        5.8979960603
 Pt        11.1027807121       13.8785747319        5.8989612037
 Pt        13.8782549566       13.8790432552        5.8995529057
 Pt         1.3853880780        1.3894905152        7.8580570299
 Pt         4.1614829218        1.3874045405        7.8548384083
 Pt         6.9415017855        1.3872934170        7.8550726754
 Pt         9.7173477685        1.3893930034        7.8579951165
 Pt        12.4907893397        1.3876266415        7.8629474998
 Pt        15.2663323303        1.3876393880        7.8631676624
 Pt         1.3925099197        4.1676491446        7.8616146035
 Pt         4.1599726746        4.1702166374        7.8517745789
 Pt         6.9423983915        4.1701231144        7.8518844873
 Pt         9.7099116662        4.1677459811        7.8613974863
 Pt        12.4887130831        4.1606683458        7.8574463932
 Pt        15.2680801638        4.1608329410        7.8579459873
 Pt         1.3926934962        6.9350045656        7.8493574581
 Pt         4.1865755358        6.9622811573        7.9432361602
 Pt         6.9159758595        6.9622445428        7.9434315616
 Pt         9.7080643626        6.9354188530        7.8513029508
 Pt        12.4906432136        6.9367341602        7.8542588596
 Pt        15.2651304610        6.9369832687        7.8545090174
 Pt         1.3926839833        9.7187164840        7.8493332585
 Pt         4.1865491285        9.6914123090        7.9431132368
 Pt         6.9160243310        9.6914309077        7.9433276562
 Pt         9.7080747722        9.7183104795        7.8513023600
 Pt        12.4906464661        9.7170484638        7.8542642148
 Pt        15.2651296577        9.7167996616        7.8545074320
 Pt         1.3924922639       12.4860786172        7.8615711235
 Pt         4.1599417926       12.4835098741        7.8516641036
 Pt         6.9424233291       12.4836008683        7.8518059299
 Pt         9.7099254512       12.4859810419        7.8613807673
 Pt        12.4887208990       12.4931150187        7.8574474847
 Pt        15.2680805216       12.4929553794        7.8579341357
 Pt         1.3853765782       15.2642564102        7.8580276660
 Pt         4.1614705963       15.2662889368        7.8547925337
 Pt         6.9415060987       15.2664118115        7.8550374739
 Pt         9.7173541402       15.2643398030        7.8579844335
 Pt        12.4907906939       15.2661597841        7.8629423932
 Pt        15.2663298555       15.2661598534        7.8631539358
 Pt        -0.0011161966       -0.0000071456        9.8028222029
 Pt         2.7702848758       -0.0000582856        9.7933357785
 Pt         5.5513209133       -0.0001042945        9.8081395475
 Pt         8.3330396680       -0.0000569081        9.7939587087
 Pt        11.1047538335       -0.0000158775        9.8025853257
 Pt        13.8784431998        0.0000026945        9.8105597958
 Pt         0.0017378740        2.7774874451        9.8033949842
 Pt         2.7755164172        2.7776944252        9.7954065174
 Pt         5.5510082007        2.7480773151        9.7913498769
 Pt         8.3277161130        2.7772602173        9.7951613370
 Pt        11.1016625543        2.7771141673        9.8030123061
 Pt        13.8783293001        2.7745748625        9.8025765318
 Pt         0.0015591981        5.5508177678        9.7951253104
 Pt         2.7757728094        5.5531614233        9.8203232748
 Pt         5.5503207938        5.4575719607        9.8170861947
 Pt         8.3259663223        5.5516847765        9.8199821521
 Pt        11.1016212560        5.5501514728        9.7945479030
 Pt        13.8777426397        5.5455346058        9.7935509459
 Pt        -0.0297657663        8.3268934404        9.7920319497
 Pt         2.6763162814        8.3269178519        9.8086246287
 Ag         5.5600832999        8.3265076234       10.1785037838
 Pt         8.4242533848        8.3268384723        9.8173504497
 Pt        11.1311008426        8.3268886534        9.7906687365
 Pt        13.8772831304        8.3268997699        9.8081121925
 Pt         0.0015704795       11.1029503456        9.7951289990
 Pt         2.7758117744       11.1005458015        9.8202551246
 Pt         5.5503471627       11.1960300329        9.8168474767
 Pt         8.3259022680       11.1019863926        9.8199561313
 Pt        11.1016079317       11.1036080367        9.7945532858
 Pt        13.8777540148       11.1082776803        9.7935391822
 Pt         0.0017447347       13.8762804434        9.8033607515
 Pt         2.7755131814       13.8759946085        9.7953450858
 Pt         5.5509946672       13.9055303769        9.7912947638
 Pt         8.3277079874       13.8764138233        9.7951275986
 Pt        11.1016611985       13.8766353022        9.8029970005
 Pt        13.8783392134       13.8792284441        9.8025707847
  N         5.5370543618        8.3345828259       12.4702367859
  C         4.1807889822        8.3158140602       13.0693145161
  H         6.0822272423        7.5230609110       12.7700843838
  H         3.6248395383        9.1923006228       12.7123845598
  H         4.2047479183        8.3214758646       14.1677819663
  H         3.6526687271        7.4192310486       12.7204778951
  H         6.0556477015        9.1663358036       12.7618132919
