# Supplementary material for: Single Atom Alloys Segregation in the Presence of Ligands
Source: J Phys Chem C Nanomater Interfaces. 2023 Nov 13;127(46):22790–8. doi: 10.1021/acs.jpcc.3c05827 (PMC10683009; doi:10.1021/acs.jpcc.3c05827)
Supplement: Supplementary file 2 — jp3c05827_si_002.zip [file jp3c05827_si_002.zip › xyz/RNH2/100/pt/pt100nh2.txt]

     223
 
 Pt         1.3878100000        1.3878100000        0.0000000000
 Pt         4.1634400000        1.3878100000        0.0000000000
 Pt         6.9390700000        1.3878100000        0.0000000000
 Pt         9.7147000000        1.3878100000        0.0000000000
 Pt        12.4903300000        1.3878100000        0.0000000000
 Pt        15.2659600000        1.3878100000        0.0000000000
 Pt         1.3878100000        4.1634400000        0.0000000000
 Pt         4.1634400000        4.1634400000        0.0000000000
 Pt         6.9390700000        4.1634400000        0.0000000000
 Pt         9.7147000000        4.1634400000        0.0000000000
 Pt        12.4903300000        4.1634400000        0.0000000000
 Pt        15.2659600000        4.1634400000        0.0000000000
 Pt         1.3878100000        6.9390700000        0.0000000000
 Pt         4.1634400000        6.9390700000        0.0000000000
 Pt         6.9390700000        6.9390700000        0.0000000000
 Pt         9.7147000000        6.9390700000        0.0000000000
 Pt        12.4903300000        6.9390700000        0.0000000000
 Pt        15.2659600000        6.9390700000        0.0000000000
 Pt         1.3878100000        9.7147000000        0.0000000000
 Pt         4.1634400000        9.7147000000        0.0000000000
 Pt         6.9390700000        9.7147000000        0.0000000000
 Pt         9.7147000000        9.7147000000        0.0000000000
 Pt        12.4903300000        9.7147000000        0.0000000000
 Pt        15.2659600000        9.7147000000        0.0000000000
 Pt         1.3878100000       12.4903300000        0.0000000000
 Pt         4.1634400000       12.4903300000        0.0000000000
 Pt         6.9390700000       12.4903300000        0.0000000000
 Pt         9.7147000000       12.4903300000        0.0000000000
 Pt        12.4903300000       12.4903300000        0.0000000000
 Pt        15.2659600000       12.4903300000        0.0000000000
 Pt         1.3878100000       15.2659600000        0.0000000000
 Pt         4.1634400000       15.2659600000        0.0000000000
 Pt         6.9390700000       15.2659600000        0.0000000000
 Pt         9.7147000000       15.2659600000        0.0000000000
 Pt        12.4903300000       15.2659600000        0.0000000000
 Pt        15.2659600000       15.2659600000        0.0000000000
 Pt         0.0000000000        0.0000000000        1.9626700000
 Pt         2.7756300000        0.0000000000        1.9626700000
 Pt         5.5512600000        0.0000000000        1.9626700000
 Pt         8.3268900000        0.0000000000        1.9626700000
 Pt        11.1025200000        0.0000000000        1.9626700000
 Pt        13.8781500000        0.0000000000        1.9626700000
 Pt         0.0000000000        2.7756300000        1.9626700000
 Pt         2.7756300000        2.7756300000        1.9626700000
 Pt         5.5512600000        2.7756300000        1.9626700000
 Pt         8.3268900000        2.7756300000        1.9626700000
 Pt        11.1025200000        2.7756300000        1.9626700000
 Pt        13.8781500000        2.7756300000        1.9626700000
 Pt         0.0000000000        5.5512600000        1.9626700000
 Pt         2.7756300000        5.5512600000        1.9626700000
 Pt         5.5512600000        5.5512600000        1.9626700000
 Pt         8.3268900000        5.5512600000        1.9626700000
 Pt        11.1025200000        5.5512600000        1.9626700000
 Pt        13.8781500000        5.5512600000        1.9626700000
 Pt         0.0000000000        8.3268900000        1.9626700000
 Pt         2.7756300000        8.3268900000        1.9626700000
 Pt         5.5512600000        8.3268900000        1.9626700000
 Pt         8.3268900000        8.3268900000        1.9626700000
 Pt        11.1025200000        8.3268900000        1.9626700000
 Pt        13.8781500000        8.3268900000        1.9626700000
 Pt         0.0000000000       11.1025200000        1.9626700000
 Pt         2.7756300000       11.1025200000        1.9626700000
 Pt         5.5512600000       11.1025200000        1.9626700000
 Pt         8.3268900000       11.1025200000        1.9626700000
 Pt        11.1025200000       11.1025200000        1.9626700000
 Pt        13.8781500000       11.1025200000        1.9626700000
 Pt         0.0000000000       13.8781500000        1.9626700000
 Pt         2.7756300000       13.8781500000        1.9626700000
 Pt         5.5512600000       13.8781500000        1.9626700000
 Pt         8.3268900000       13.8781500000        1.9626700000
 Pt        11.1025200000       13.8781500000        1.9626700000
 Pt        13.8781500000       13.8781500000        1.9626700000
 Pt         1.3878100000        1.3878100000        3.9253300000
 Pt         4.1634400000        1.3878100000        3.9253300000
 Pt         6.9390700000        1.3878100000        3.9253300000
 Pt         9.7147000000        1.3878100000        3.9253300000
 Pt        12.4903300000        1.3878100000        3.9253300000
 Pt        15.2659600000        1.3878100000        3.9253300000
 Pt         1.3878100000        4.1634400000        3.9253300000
 Pt         4.1634400000        4.1634400000        3.9253300000
 Pt         6.9390700000        4.1634400000        3.9253300000
 Pt         9.7147000000        4.1634400000        3.9253300000
 Pt        12.4903300000        4.1634400000        3.9253300000
 Pt        15.2659600000        4.1634400000        3.9253300000
 Pt         1.3878100000        6.9390700000        3.9253300000
 Pt         4.1634400000        6.9390700000        3.9253300000
 Pt         6.9390700000        6.9390700000        3.9253300000
 Pt         9.7147000000        6.9390700000        3.9253300000
 Pt        12.4903300000        6.9390700000        3.9253300000
 Pt        15.2659600000        6.9390700000        3.9253300000
 Pt         1.3878100000        9.7147000000        3.9253300000
 Pt         4.1634400000        9.7147000000        3.9253300000
 Pt         6.9390700000        9.7147000000        3.9253300000
 Pt         9.7147000000        9.7147000000        3.9253300000
 Pt        12.4903300000        9.7147000000        3.9253300000
 Pt        15.2659600000        9.7147000000        3.9253300000
 Pt         1.3878100000       12.4903300000        3.9253300000
 Pt         4.1634400000       12.4903300000        3.9253300000
 Pt         6.9390700000       12.4903300000        3.9253300000
 Pt         9.7147000000       12.4903300000        3.9253300000
 Pt        12.4903300000       12.4903300000        3.9253300000
 Pt        15.2659600000       12.4903300000        3.9253300000
 Pt         1.3878100000       15.2659600000        3.9253300000
 Pt         4.1634400000       15.2659600000        3.9253300000
 Pt         6.9390700000       15.2659600000        3.9253300000
 Pt         9.7147000000       15.2659600000        3.9253300000
 Pt        12.4903300000       15.2659600000        3.9253300000
 Pt        15.2659600000       15.2659600000        3.9253300000
 Pt        -0.0017032934       -0.0002417493        5.9006213189
 Pt         2.7760660384        0.0000765427        5.9017057115
 Pt         5.5481496876        0.0001138544        5.9023726598
 Pt         8.3205444603       -0.0000954274        5.9024665481
 Pt        11.0985156235       -0.0003442464        5.9008084743
 Pt        13.8750249842       -0.0004637046        5.9015627411
 Pt        -0.0020147815        2.7763741856        5.9002501790
 Pt         2.7731472391        2.7780429270        5.9014306368
 Pt         5.5481612597        2.7786645254        5.9006875589
 Pt         8.3234813571        2.7752330602        5.9022187240
 Pt        11.0996460393        2.7748336890        5.8999411519
 Pt        13.8757984536        2.7763530265        5.9009794409
 Pt        -0.0003128431        5.5512015549        5.9020295150
 Pt         2.7752006918        5.5541576921        5.8994867049
 Pt         5.5485348950        5.5625733677        5.9111438821
 Pt         8.3240650061        5.5487942020        5.8961199264
 Pt        11.1002621212        5.5496498862        5.9007301559
 Pt        13.8764282771        5.5536674629        5.9018765370
 Pt         0.0008161622        8.3265756735        5.8999611642
 Pt         2.7870542474        8.3266419326        5.9134078593
 Pt         5.5516613611        8.3269718957        5.9144233737
 Pt         8.3155501171        8.3267058308        5.9079376568
 Pt        11.0995926827        8.3265115611        5.8981076766
 Pt        13.8763971931        8.3264312066        5.9018150258
 Pt        -0.0007884142       11.1020215253        5.9020320511
 Pt         2.7744232775       11.0997047704        5.8987361989
 Pt         5.5486015873       11.0914607816        5.9103923572
 Pt         8.3243350452       11.1045860080        5.8960705058
 Pt        11.1002763064       11.1034161941        5.9007559577
 Pt        13.8762879896       11.0993110580        5.9019502079
 Pt        -0.0022787319       13.8769732396        5.9002596700
 Pt         2.7728646718       13.8760435377        5.9011576700
 Pt         5.5481232457       13.8754207373        5.9003200343
 Pt         8.3234853610       13.8783307170        5.9021358483
 Pt        11.0996277176       13.8783191585        5.8998964162
 Pt        13.8756630849       13.8766537131        5.9010066507
 Pt         1.3820054696        1.3880338295        7.8617317565
 Pt         4.1569433828        1.3905271214        7.8603380983
 Pt         6.9337074998        1.3894942102        7.8619387279
 Pt         9.7100298828        1.3877090467        7.8626632722
 Pt        12.4850672817        1.3873106390        7.8624141631
 Pt        15.2613908103        1.3873721545        7.8623716949
 Pt         1.3838619258        4.1642069476        7.8630284446
 Pt         4.1542733916        4.1727604489        7.8594065095
 Pt         6.9366435700        4.1703471831        7.8599742655
 Pt         9.7083285359        4.1633402266        7.8626902632
 Pt        12.4850008517        4.1617286319        7.8620403451
 Pt        15.2616872542        4.1622121256        7.8625070408
 Pt         1.3905784778        6.9350034138        7.8586217498
 Pt         4.1761033727        6.9527757773        7.8996087723
 Pt         6.9289064876        6.9472631582        7.8909673131
 Pt         9.7051903230        6.9330033912        7.8531375097
 Pt        12.4839106584        6.9375500977        7.8602692823
 Pt        15.2626853107        6.9377235026        7.8609562966
 Pt         1.3901434628        9.7178102536        7.8584368606
 Pt         4.1746790502        9.7019813207        7.8975835351
 Pt         6.9285680229        9.7057076689        7.8907024448
 Pt         9.7050393219        9.7193430474        7.8532293686
 Pt        12.4837720718        9.7145627917        7.8602477432
 Pt        15.2625241802        9.7147124820        7.8610078461
 Pt         1.3837235021       12.4889216794        7.8628655191
 Pt         4.1537853195       12.4812887917        7.8580815071
 Pt         6.9364598481       12.4830031570        7.8592192153
 Pt         9.7078912880       12.4893446854        7.8626509952
 Pt        12.4846216950       12.4906356449        7.8620180780
 Pt        15.2615280635       12.4904138547        7.8625960528
 Pt         1.3819644128       15.2650988544        7.8617397922
 Pt         4.1569290227       15.2630022022        7.8602763736
 Pt         6.9335255262       15.2637561712        7.8618542197
 Pt         9.7098111046       15.2650135884        7.8626456835
 Pt        12.4848856899       15.2649475363        7.8624785223
 Pt        15.2613283376       15.2651585205        7.8624903740
 Pt        -0.0063572064       -0.0006040753        9.8006338509
 Pt         2.7709715763       -0.0004618293        9.7997953368
 Pt         5.5430948349       -0.0008178376        9.8112508308
 Pt         8.3193327071       -0.0007131510        9.7995798099
 Pt        11.0971116233       -0.0008383168        9.8009921770
 Pt        13.8714513088       -0.0008360374        9.8095843131
 Pt        -0.0057531178        2.7757301283        9.8075451299
 Pt         2.7678542119        2.7785394883        9.8021309226
 Pt         5.5444756103        2.7748264552        9.7921391664
 Pt         8.3209762492        2.7791160451        9.8030390984
 Pt        11.0953344483        2.7755054189        9.8071805565
 Pt        13.8720560137        2.7746191620        9.8010379423
 Pt        -0.0037231027        5.5495342538        9.8025384887
 Pt         2.7660591855        5.5482028117        9.8198192980
 Pt         5.5454872219        5.5356096040        9.8087356152
 Pt         8.3217734641        5.5523653350        9.8198765379
 Pt        11.0924894877        5.5490295170        9.8011069915
 Pt        13.8705385280        5.5514873310        9.8007660943
 Pt        -0.0114733237        8.3264163700        9.7919017160
 Pt         2.7426952465        8.3265333341        9.8057423339
 Pt         5.5035584903        8.3193879943        9.9662162948
 Pt         8.3409834070        8.3258878449        9.7932440160
 Pt        11.0956140031        8.3261908422        9.7901824255
 Pt        13.8678259475        8.3259972077        9.8121911965
 Pt        -0.0035592932       11.1029737514        9.8025590288
 Pt         2.7669164472       11.1043239160        9.8192555868
 Pt         5.5448715088       11.1159114684        9.8050921305
 Pt         8.3203026577       11.0995533555        9.8197252567
 Pt        11.0916899499       11.1030020880        9.8009992706
 Pt        13.8701975945       11.1008375051        9.8002569357
 Pt        -0.0057796810       13.8767059685        9.8074340100
 Pt         2.7678856033       13.8742549286        9.8018900363
 Pt         5.5441310749       13.8772540953        9.7920552123
 Pt         8.3204212839       13.8732511848        9.8028437142
 Pt        11.0947611363       13.8763953759        9.8070328509
 Pt        13.8716822872       13.8776687755        9.8010664728
  N         5.7889002994        8.3524987352       12.0444542715
  C         4.5548883415        8.3271765157       12.8768658440
  H         6.3894507294        7.5478050889       12.2533782544
  H         3.9336244187        9.1887759268       12.6068871915
  H         4.8149080289        8.3651848157       13.9437138004
  H         4.0013508044        7.4084893480       12.6529025900
  H         6.3401834004        9.1973639916       12.2301430735
