# Supplementary material for: Single Atom Alloys Segregation in the Presence of Ligands
Source: J Phys Chem C Nanomater Interfaces. 2023 Nov 13;127(46):22790–8. doi: 10.1021/acs.jpcc.3c05827 (PMC10683009; doi:10.1021/acs.jpcc.3c05827)
Supplement: Supplementary file 2 — jp3c05827_si_002.zip [file jp3c05827_si_002.zip › xyz/RNH2/100/pt/pt100cunh2.txt]

     223

 Pt         1.3878100000        1.3878100000        0.0000000000
 Pt         4.1634400000        1.3878100000        0.0000000000
 Pt         6.9390700000        1.3878100000        0.0000000000
 Pt         9.7147000000        1.3878100000        0.0000000000
 Pt        12.4903300000        1.3878100000        0.0000000000
 Pt        15.2659600000        1.3878100000        0.0000000000
 Pt         1.3878100000        4.1634400000        0.0000000000
 Pt         4.1634400000        4.1634400000        0.0000000000
 Pt         6.9390700000        4.1634400000        0.0000000000
 Pt         9.7147000000        4.1634400000        0.0000000000
 Pt        12.4903300000        4.1634400000        0.0000000000
 Pt        15.2659600000        4.1634400000        0.0000000000
 Pt         1.3878100000        6.9390700000        0.0000000000
 Pt         4.1634400000        6.9390700000        0.0000000000
 Pt         6.9390700000        6.9390700000        0.0000000000
 Pt         9.7147000000        6.9390700000        0.0000000000
 Pt        12.4903300000        6.9390700000        0.0000000000
 Pt        15.2659600000        6.9390700000        0.0000000000
 Pt         1.3878100000        9.7147000000        0.0000000000
 Pt         4.1634400000        9.7147000000        0.0000000000
 Pt         6.9390700000        9.7147000000        0.0000000000
 Pt         9.7147000000        9.7147000000        0.0000000000
 Pt        12.4903300000        9.7147000000        0.0000000000
 Pt        15.2659600000        9.7147000000        0.0000000000
 Pt         1.3878100000       12.4903300000        0.0000000000
 Pt         4.1634400000       12.4903300000        0.0000000000
 Pt         6.9390700000       12.4903300000        0.0000000000
 Pt         9.7147000000       12.4903300000        0.0000000000
 Pt        12.4903300000       12.4903300000        0.0000000000
 Pt        15.2659600000       12.4903300000        0.0000000000
 Pt         1.3878100000       15.2659600000        0.0000000000
 Pt         4.1634400000       15.2659600000        0.0000000000
 Pt         6.9390700000       15.2659600000        0.0000000000
 Pt         9.7147000000       15.2659600000        0.0000000000
 Pt        12.4903300000       15.2659600000        0.0000000000
 Pt        15.2659600000       15.2659600000        0.0000000000
 Pt         0.0000000000        0.0000000000        1.9626700000
 Pt         2.7756300000        0.0000000000        1.9626700000
 Pt         5.5512600000        0.0000000000        1.9626700000
 Pt         8.3268900000        0.0000000000        1.9626700000
 Pt        11.1025200000        0.0000000000        1.9626700000
 Pt        13.8781500000        0.0000000000        1.9626700000
 Pt         0.0000000000        2.7756300000        1.9626700000
 Pt         2.7756300000        2.7756300000        1.9626700000
 Pt         5.5512600000        2.7756300000        1.9626700000
 Pt         8.3268900000        2.7756300000        1.9626700000
 Pt        11.1025200000        2.7756300000        1.9626700000
 Pt        13.8781500000        2.7756300000        1.9626700000
 Pt         0.0000000000        5.5512600000        1.9626700000
 Pt         2.7756300000        5.5512600000        1.9626700000
 Pt         5.5512600000        5.5512600000        1.9626700000
 Pt         8.3268900000        5.5512600000        1.9626700000
 Pt        11.1025200000        5.5512600000        1.9626700000
 Pt        13.8781500000        5.5512600000        1.9626700000
 Pt         0.0000000000        8.3268900000        1.9626700000
 Pt         2.7756300000        8.3268900000        1.9626700000
 Pt         5.5512600000        8.3268900000        1.9626700000
 Pt         8.3268900000        8.3268900000        1.9626700000
 Pt        11.1025200000        8.3268900000        1.9626700000
 Pt        13.8781500000        8.3268900000        1.9626700000
 Pt         0.0000000000       11.1025200000        1.9626700000
 Pt         2.7756300000       11.1025200000        1.9626700000
 Pt         5.5512600000       11.1025200000        1.9626700000
 Pt         8.3268900000       11.1025200000        1.9626700000
 Pt        11.1025200000       11.1025200000        1.9626700000
 Pt        13.8781500000       11.1025200000        1.9626700000
 Pt         0.0000000000       13.8781500000        1.9626700000
 Pt         2.7756300000       13.8781500000        1.9626700000
 Pt         5.5512600000       13.8781500000        1.9626700000
 Pt         8.3268900000       13.8781500000        1.9626700000
 Pt        11.1025200000       13.8781500000        1.9626700000
 Pt        13.8781500000       13.8781500000        1.9626700000
 Pt         1.3878100000        1.3878100000        3.9253300000
 Pt         4.1634400000        1.3878100000        3.9253300000
 Pt         6.9390700000        1.3878100000        3.9253300000
 Pt         9.7147000000        1.3878100000        3.9253300000
 Pt        12.4903300000        1.3878100000        3.9253300000
 Pt        15.2659600000        1.3878100000        3.9253300000
 Pt         1.3878100000        4.1634400000        3.9253300000
 Pt         4.1634400000        4.1634400000        3.9253300000
 Pt         6.9390700000        4.1634400000        3.9253300000
 Pt         9.7147000000        4.1634400000        3.9253300000
 Pt        12.4903300000        4.1634400000        3.9253300000
 Pt        15.2659600000        4.1634400000        3.9253300000
 Pt         1.3878100000        6.9390700000        3.9253300000
 Pt         4.1634400000        6.9390700000        3.9253300000
 Pt         6.9390700000        6.9390700000        3.9253300000
 Pt         9.7147000000        6.9390700000        3.9253300000
 Pt        12.4903300000        6.9390700000        3.9253300000
 Pt        15.2659600000        6.9390700000        3.9253300000
 Pt         1.3878100000        9.7147000000        3.9253300000
 Pt         4.1634400000        9.7147000000        3.9253300000
 Pt         6.9390700000        9.7147000000        3.9253300000
 Pt         9.7147000000        9.7147000000        3.9253300000
 Pt        12.4903300000        9.7147000000        3.9253300000
 Pt        15.2659600000        9.7147000000        3.9253300000
 Pt         1.3878100000       12.4903300000        3.9253300000
 Pt         4.1634400000       12.4903300000        3.9253300000
 Pt         6.9390700000       12.4903300000        3.9253300000
 Pt         9.7147000000       12.4903300000        3.9253300000
 Pt        12.4903300000       12.4903300000        3.9253300000
 Pt        15.2659600000       12.4903300000        3.9253300000
 Pt         1.3878100000       15.2659600000        3.9253300000
 Pt         4.1634400000       15.2659600000        3.9253300000
 Pt         6.9390700000       15.2659600000        3.9253300000
 Pt         9.7147000000       15.2659600000        3.9253300000
 Pt        12.4903300000       15.2659600000        3.9253300000
 Pt        15.2659600000       15.2659600000        3.9253300000
 Pt        -0.0017522103        0.0000254989        5.8997631133
 Pt         2.7768003115        0.0000884218        5.9009981857
 Pt         5.5506979807        0.0001018732        5.8998275179
 Pt         8.3248466972        0.0000560167        5.9011814518
 Pt        11.1028961769        0.0000171795        5.9000748755
 Pt        13.8771862843        0.0000046312        5.9032652005
 Pt        -0.0014936379        2.7747378246        5.8992244717
 Pt         2.7740072979        2.7801349651        5.8987573017
 Pt         5.5510373359        2.7778243392        5.8971130379
 Pt         8.3273749221        2.7801395282        5.8995003352
 Pt        11.1027301283        2.7740360187        5.8990467146
 Pt        13.8775666729        2.7745844258        5.8999168569
 Pt         0.0044487242        5.5496167527        5.8990171417
 Pt         2.7821504533        5.5575938160        5.8981656135
 Pt         5.5508734892        5.5679540597        5.9174528664
 Pt         8.3194743966        5.5567525516        5.8975274202
 Pt        11.0973811341        5.5488341889        5.8983450097
 Pt        13.8779367487        5.5523705859        5.9006503505
 Pt         0.0006824166        8.3268825469        5.8958835046
 Pt         2.7914386192        8.3269014118        5.9171469811
 Pt         5.5511246282        8.3269094961        5.9395363204
 Pt         8.3103331966        8.3268966573        5.9174010973
 Pt        11.1012413031        8.3268932335        5.8953492153
 Pt        13.8776506314        8.3268823676        5.8990076789
 Pt         0.0043865565       11.1041496982        5.8990210535
 Pt         2.7820478463       11.0962529609        5.8980559393
 Pt         5.5508590381       11.0858860758        5.9173953072
 Pt         8.3195137644       11.0970515089        5.8974680732
 Pt        11.0973937387       11.1049568947        5.8983329550
 Pt        13.8779142716       11.1014068905        5.9006557163
 Pt        -0.0015612255       13.8790717685        5.8992134432
 Pt         2.7738954678       13.8737981606        5.8986578293
 Pt         5.5510255682       13.8761402755        5.8970075053
 Pt         8.3274206626       13.8737144631        5.8994403140
 Pt        11.1027630613       13.8797680580        5.8990329177
 Pt        13.8775509861       13.8792042375        5.8999160648
 Pt         1.3846590954        1.3897462355        7.8588344834
 Pt         4.1606074470        1.3885887991        7.8562563594
 Pt         6.9398710782        1.3887444162        7.8569469497
 Pt         9.7152637950        1.3898729742        7.8596542219
 Pt        12.4888144136        1.3879329141        7.8639063962
 Pt        15.2651388038        1.3879420372        7.8638042198
 Pt         1.3915433453        4.1676668805        7.8625321959
 Pt         4.1590892809        4.1708594055        7.8512328295
 Pt         6.9414740262        4.1718824095        7.8526720922
 Pt         9.7082841053        4.1678221630        7.8629506987
 Pt        12.4870098581        4.1609196609        7.8585346922
 Pt        15.2669878273        4.1613425919        7.8589791840
 Pt         1.3925679731        6.9352214133        7.8496762417
 Pt         4.1844668186        6.9616870134        7.9370290680
 Pt         6.9160862907        6.9617930445        7.9377397900
 Pt         9.7086047329        6.9339632337        7.8480455862
 Pt        12.4893596162        6.9366471965        7.8549272470
 Pt        15.2651438930        6.9372767070        7.8560774638
 Pt         1.3925238225        9.7186430469        7.8496445414
 Pt         4.1844018607        9.6923165837        7.9368697386
 Pt         6.9160592052        9.6920550142        7.9377048079
 Pt         9.7085817972        9.7198695698        7.8480249960
 Pt        12.4893383006        9.7171407031        7.8549342125
 Pt        15.2651155557        9.7165092029        7.8560921958
 Pt         1.3914390797       12.4861979708        7.8624716404
 Pt         4.1588889970       12.4832971903        7.8508431801
 Pt         6.9415091478       12.4821701326        7.8523944911
 Pt         9.7082942990       12.4860189104        7.8628956459
 Pt        12.4869845151       12.4928792829        7.8585592186
 Pt        15.2669361166       12.4924523154        7.8590039695
 Pt         1.3846094038       15.2641517884        7.8587982763
 Pt         4.1605630724       15.2654812232        7.8561479668
 Pt         6.9398874239       15.2652501420        7.8568480117
 Pt         9.7152747132       15.2639663685        7.8596291937
 Pt        12.4888066789       15.2658659548        7.8639170778
 Pt        15.2651162111       15.2658606356        7.8638144325
 Pt        -0.0021805559        0.0000331497        9.8030073256
 Pt         2.7689857605        0.0000745663        9.7935936135
 Pt         5.5492780417        0.0000764354        9.8076663562
 Pt         8.3310940551        0.0000363678        9.7936357385
 Pt        11.1022313248        0.0000188289        9.8037747979
 Pt        13.8763670778        0.0000071836        9.8093888252
 Pt         0.0003788382        2.7776663009        9.8040050147
 Pt         2.7752114905        2.7796999738        9.7964532304
 Pt         5.5498853733        2.7557077306        9.7942440800
 Pt         8.3244977568        2.7809094016        9.7975268715
 Pt        11.0994326772        2.7775377146        9.8042646656
 Pt        13.8766101477        2.7752627853        9.8030469792
 Pt         0.0023862439        5.5518037742        9.7964309738
 Pt         2.7796865975        5.5570987401        9.8217075022
 Pt         5.5481579734        5.4797179786        9.8085389715
 Pt         8.3186241163        5.5604036544        9.8235495084
 Pt        11.0975978684        5.5514674774        9.7957114171
 Pt        13.8761376427        5.5456256163        9.7935736237
 Pt        -0.0257199513        8.3269226165        9.7943839616
 Pt         2.6932016319        8.3270936288        9.8017843912
 Cu         5.5253620142        8.3258898950        9.9190236436
 Pt         8.4104642814        8.3269028662        9.7995775112
 Pt        11.1250506424        8.3269315847        9.7931830774
 Pt        13.8748870062        8.3268725065        9.8078017723
 Pt         0.0023638261       11.1020163388        9.7964575121
 Pt         2.7797388487       11.0969531755        9.8216008297
 Pt         5.5480309280       11.1748068488        9.8077190388
 Pt         8.3184468437       11.0935339565        9.8233908356
 Pt        11.0974958873       11.1023342815        9.7957292176
 Pt        13.8760836332       11.1081796718        9.7935533958
 Pt         0.0003469747       13.8761634743        9.8039983236
 Pt         2.7751619960       13.8742728871        9.7963164271
 Pt         5.5498180887       13.8983857854        9.7940912858
 Pt         8.3244558987       13.8729784784        9.7974446552
 Pt        11.0993905712       13.8762680144        9.8042617502
 Pt        13.8765813314       13.8785525503        9.8030906531
  N         5.7701469020        8.3348384779       11.9367151559
  C         4.5285785215        8.3153325005       12.7530368224
  H         6.3604655590        7.5252640258       12.1537380123
  H         3.9235322804        9.1922189426       12.4909410731
  H         4.7467156710        8.3242754995       13.8293396827
  H         3.9564618949        7.4146131983       12.4985924280
  H         6.3309429858        9.1665818106       12.1484233831
