# Supplementary material for: Single Atom Alloys Segregation in the Presence of Ligands
Source: J Phys Chem C Nanomater Interfaces. 2023 Nov 13;127(46):22790–8. doi: 10.1021/acs.jpcc.3c05827 (PMC10683009; doi:10.1021/acs.jpcc.3c05827)
Supplement: Supplementary file 2 — jp3c05827_si_002.zip [file jp3c05827_si_002.zip › xyz/RNH2/100/ag/ag100aunh2.txt]

     223

 Ag         1.4620600000        1.4620600000        0.0000000000
 Ag         4.3861800000        1.4620600000        0.0000000000
 Ag         7.3103100000        1.4620600000        0.0000000000
 Ag        10.2344300000        1.4620600000        0.0000000000
 Ag        13.1585500000        1.4620600000        0.0000000000
 Ag        16.0826700000        1.4620600000        0.0000000000
 Ag         1.4620600000        4.3861800000        0.0000000000
 Ag         4.3861800000        4.3861800000        0.0000000000
 Ag         7.3103100000        4.3861800000        0.0000000000
 Ag        10.2344300000        4.3861800000        0.0000000000
 Ag        13.1585500000        4.3861800000        0.0000000000
 Ag        16.0826700000        4.3861800000        0.0000000000
 Ag         1.4620600000        7.3103100000        0.0000000000
 Ag         4.3861800000        7.3103100000        0.0000000000
 Ag         7.3103100000        7.3103100000        0.0000000000
 Ag        10.2344300000        7.3103100000        0.0000000000
 Ag        13.1585500000        7.3103100000        0.0000000000
 Ag        16.0826700000        7.3103100000        0.0000000000
 Ag         1.4620600000       10.2344300000        0.0000000000
 Ag         4.3861800000       10.2344300000        0.0000000000
 Ag         7.3103100000       10.2344300000        0.0000000000
 Ag        10.2344300000       10.2344300000        0.0000000000
 Ag        13.1585500000       10.2344300000        0.0000000000
 Ag        16.0826700000       10.2344300000        0.0000000000
 Ag         1.4620600000       13.1585500000        0.0000000000
 Ag         4.3861800000       13.1585500000        0.0000000000
 Ag         7.3103100000       13.1585500000        0.0000000000
 Ag        10.2344300000       13.1585500000        0.0000000000
 Ag        13.1585500000       13.1585500000        0.0000000000
 Ag        16.0826700000       13.1585500000        0.0000000000
 Ag         1.4620600000       16.0826700000        0.0000000000
 Ag         4.3861800000       16.0826700000        0.0000000000
 Ag         7.3103100000       16.0826700000        0.0000000000
 Ag        10.2344300000       16.0826700000        0.0000000000
 Ag        13.1585500000       16.0826700000        0.0000000000
 Ag        16.0826700000       16.0826700000        0.0000000000
 Ag         0.0000000000        0.0000000000        2.0676700000
 Ag         2.9241200000        0.0000000000        2.0676700000
 Ag         5.8482400000        0.0000000000        2.0676700000
 Ag         8.7723700000        0.0000000000        2.0676700000
 Ag        11.6964900000        0.0000000000        2.0676700000
 Ag        14.6206100000        0.0000000000        2.0676700000
 Ag         0.0000000000        2.9241200000        2.0676700000
 Ag         2.9241200000        2.9241200000        2.0676700000
 Ag         5.8482400000        2.9241200000        2.0676700000
 Ag         8.7723700000        2.9241200000        2.0676700000
 Ag        11.6964900000        2.9241200000        2.0676700000
 Ag        14.6206100000        2.9241200000        2.0676700000
 Ag         0.0000000000        5.8482400000        2.0676700000
 Ag         2.9241200000        5.8482400000        2.0676700000
 Ag         5.8482400000        5.8482400000        2.0676700000
 Ag         8.7723700000        5.8482400000        2.0676700000
 Ag        11.6964900000        5.8482400000        2.0676700000
 Ag        14.6206100000        5.8482400000        2.0676700000
 Ag         0.0000000000        8.7723700000        2.0676700000
 Ag         2.9241200000        8.7723700000        2.0676700000
 Ag         5.8482400000        8.7723700000        2.0676700000
 Ag         8.7723700000        8.7723700000        2.0676700000
 Ag        11.6964900000        8.7723700000        2.0676700000
 Ag        14.6206100000        8.7723700000        2.0676700000
 Ag         0.0000000000       11.6964900000        2.0676700000
 Ag         2.9241200000       11.6964900000        2.0676700000
 Ag         5.8482400000       11.6964900000        2.0676700000
 Ag         8.7723700000       11.6964900000        2.0676700000
 Ag        11.6964900000       11.6964900000        2.0676700000
 Ag        14.6206100000       11.6964900000        2.0676700000
 Ag         0.0000000000       14.6206100000        2.0676700000
 Ag         2.9241200000       14.6206100000        2.0676700000
 Ag         5.8482400000       14.6206100000        2.0676700000
 Ag         8.7723700000       14.6206100000        2.0676700000
 Ag        11.6964900000       14.6206100000        2.0676700000
 Ag        14.6206100000       14.6206100000        2.0676700000
 Ag         1.4620600000        1.4620600000        4.1353300000
 Ag         4.3861800000        1.4620600000        4.1353300000
 Ag         7.3103100000        1.4620600000        4.1353300000
 Ag        10.2344300000        1.4620600000        4.1353300000
 Ag        13.1585500000        1.4620600000        4.1353300000
 Ag        16.0826700000        1.4620600000        4.1353300000
 Ag         1.4620600000        4.3861800000        4.1353300000
 Ag         4.3861800000        4.3861800000        4.1353300000
 Ag         7.3103100000        4.3861800000        4.1353300000
 Ag        10.2344300000        4.3861800000        4.1353300000
 Ag        13.1585500000        4.3861800000        4.1353300000
 Ag        16.0826700000        4.3861800000        4.1353300000
 Ag         1.4620600000        7.3103100000        4.1353300000
 Ag         4.3861800000        7.3103100000        4.1353300000
 Ag         7.3103100000        7.3103100000        4.1353300000
 Ag        10.2344300000        7.3103100000        4.1353300000
 Ag        13.1585500000        7.3103100000        4.1353300000
 Ag        16.0826700000        7.3103100000        4.1353300000
 Ag         1.4620600000       10.2344300000        4.1353300000
 Ag         4.3861800000       10.2344300000        4.1353300000
 Ag         7.3103100000       10.2344300000        4.1353300000
 Ag        10.2344300000       10.2344300000        4.1353300000
 Ag        13.1585500000       10.2344300000        4.1353300000
 Ag        16.0826700000       10.2344300000        4.1353300000
 Ag         1.4620600000       13.1585500000        4.1353300000
 Ag         4.3861800000       13.1585500000        4.1353300000
 Ag         7.3103100000       13.1585500000        4.1353300000
 Ag        10.2344300000       13.1585500000        4.1353300000
 Ag        13.1585500000       13.1585500000        4.1353300000
 Ag        16.0826700000       13.1585500000        4.1353300000
 Ag         1.4620600000       16.0826700000        4.1353300000
 Ag         4.3861800000       16.0826700000        4.1353300000
 Ag         7.3103100000       16.0826700000        4.1353300000
 Ag        10.2344300000       16.0826700000        4.1353300000
 Ag        13.1585500000       16.0826700000        4.1353300000
 Ag        16.0826700000       16.0826700000        4.1353300000
 Ag        -0.0017209711       -0.0000746158        6.1359373084
 Ag         2.9239973161        0.0001361396        6.1364384512
 Ag         5.8481969698        0.0002303251        6.1373721093
 Ag         8.7727371737        0.0000605375        6.1362417222
 Ag        11.6985732448       -0.0000230759        6.1367998742
 Ag        14.6202584832       -0.0001280885        6.1448337997
 Ag        -0.0007531677        2.9234711895        6.1370282781
 Ag         2.9234825619        2.9256519844        6.1374859438
 Ag         5.8485397713        2.9227517110        6.1372677823
 Ag         8.7734290640        2.9252373816        6.1376101838
 Ag        11.6971294103        2.9231175171        6.1371933828
 Ag        14.6205996380        2.9220461507        6.1362209497
 Ag         0.0010406882        5.8471533291        6.1370856464
 Ag         2.9285508660        5.8527030235        6.1418278852
 Ag         5.8480835957        5.8476301496        6.1357836923
 Ag         8.7686201718        5.8517173365        6.1411934148
 Ag        11.6950577803        5.8471154525        6.1375492910
 Ag        14.6201976017        5.8476727522        6.1361402498
 Ag        -0.0022230384        8.7723743867        6.1366216926
 Ag         2.9232629302        8.7724364646        6.1356113233
 Ag         5.8477143892        8.7721847860        6.1279536052
 Ag         8.7733877621        8.7722479112        6.1354760804
 Ag        11.6978313838        8.7722977245        6.1373211898
 Ag        14.6199414866        8.7722319316        6.1371692469
 Ag         0.0007450768       11.6978645391        6.1371101913
 Ag         2.9281230595       11.6926454899        6.1414787308
 Ag         5.8479060454       11.6978924485        6.1354645143
 Ag         8.7688557949       11.6934838304        6.1407792402
 Ag        11.6953324925       11.6975961246        6.1373592061
 Ag        14.6202530091       11.6968415355        6.1361279886
 Ag        -0.0006034289       14.6211899387        6.1371240376
 Ag         2.9232882138       14.6194751221        6.1374621526
 Ag         5.8482651063       14.6223986643        6.1373155787
 Ag         8.7732832404       14.6196601598        6.1376112408
 Ag        11.6970627844       14.6213323564        6.1372528770
 Ag        14.6208266854       14.6224812024        6.1364247632
 Ag         1.4625611353        1.4620455653        8.1426875659
 Ag         4.3866728398        1.4632333406        8.1423735044
 Ag         7.3100928700        1.4628896400        8.1423166501
 Ag        10.2337144627        1.4616557635        8.1432805826
 Ag        13.1570538915        1.4633055089        8.1438295336
 Ag        16.0845912706        1.4636361860        8.1437674692
 Ag         1.4605337913        4.3846812086        8.1418071826
 Ag         4.3866622262        4.3857177638        8.1403627660
 Ag         7.3109482382        4.3854366160        8.1407132222
 Ag        10.2361782350        4.3843017527        8.1427223063
 Ag        13.1584980581        4.3864972857        8.1427489869
 Ag        16.0821358429        4.3864421109        8.1427100666
 Ag         1.4598210766        7.3101366549        8.1393364871
 Ag         4.3893141278        7.3137843024        8.1489764924
 Ag         7.3081435125        7.3124496471        8.1460148247
 Ag        10.2347585584        7.3099318706        8.1404539132
 Ag        13.1572530317        7.3102710669        8.1421518750
 Ag        16.0824394882        7.3103536730        8.1416440355
 Ag         1.4593065576       10.2358346290        8.1386774704
 Ag         4.3889126801       10.2323469347        8.1464443067
 Ag         7.3086335197       10.2333956133        8.1444625353
 Ag        10.2347285619       10.2350529407        8.1401081149
 Ag        13.1572819526       10.2339884835        8.1422529962
 Ag        16.0822361248       10.2341146846        8.1415879336
 Ag         1.4607120799       13.1601790967        8.1425410991
 Ag         4.3859857079       13.1595929872        8.1406624316
 Ag         7.3099826319       13.1594463999        8.1407618973
 Ag        10.2360691814       13.1604784295        8.1428106888
 Ag        13.1588867460       13.1578901694        8.1427353655
 Ag        16.0823692126       13.1577712881        8.1430237642
 Ag         1.4625273159       16.0829936702        8.1426238606
 Ag         4.3865712095       16.0822750998        8.1422662662
 Ag         7.3099140444       16.0824319674        8.1423046282
 Ag        10.2336089425       16.0830488175        8.1431019725
 Ag        13.1573345182       16.0808624113        8.1439990543
 Ag        16.0844650937       16.0808850845        8.1437271819
 Ag         0.0005821494       -0.0003071905       10.1687097202
 Ag         2.9257600148        0.0006954815       10.1688491853
 Ag         5.8482696261        0.0002152337       10.1695955012
 Ag         8.7714403509        0.0003384954       10.1694946093
 Ag        11.6963666300       -0.0000315367       10.1701085602
 Ag        14.6194707576       -0.0004601404       10.1625450067
 Ag         0.0002824962        2.9247898664       10.1717163004
 Ag         2.9238665529        2.9263072968       10.1696555484
 Ag         5.8487349747        2.9260583868       10.1725264354
 Ag         8.7730933037        2.9257797639       10.1703059891
 Ag        11.6964027133        2.9236759008       10.1721785579
 Ag        14.6203276024        2.9243516308       10.1691763936
 Ag         0.0015065555        5.8480957126       10.1693505045
 Ag         2.9221631939        5.8472500598       10.1668104428
 Ag         5.8488281480        5.8297166344       10.1678525190
 Ag         8.7735234783        5.8477778101       10.1705831597
 Ag        11.6952663732        5.8470242919       10.1699388635
 Ag        14.6210474501        5.8491998243       10.1688284562
 Ag        -0.0006309226        8.7723589541       10.1713686641
 Ag         2.9002406961        8.7763914614       10.1620864111
 Au         5.8430535531        8.7750756799       10.1898595360
 Ag         8.7905881925        8.7724563991       10.1662506287
 Ag        11.6946139572        8.7720414478       10.1718945189
 Ag        14.6194505442        8.7719032928       10.1692480577
 Ag         0.0010711359       11.6965413880       10.1697709578
 Ag         2.9229766051       11.6975799731       10.1698674007
 Ag         5.8478374215       11.7145826095       10.1690887163
 Ag         8.7720701344       11.6977214192       10.1699036278
 Ag        11.6949843790       11.6970714955       10.1692621884
 Ag        14.6209780412       11.6949890718       10.1691200822
 Ag         0.0002556348       14.6197495855       10.1717905569
 Ag         2.9236369495       14.6195355102       10.1693654864
 Ag         5.8484901300       14.6191625499       10.1722091506
 Ag         8.7730131896       14.6198057018       10.1698714451
 Ag        11.6962614043       14.6205398243       10.1719660972
 Ag        14.6203284647       14.6200438408       10.1697188760
  N         5.9272252721        8.7670835003       12.6472974913
  C         4.8179211835        8.0765049412       13.3331031939
  H         5.9783786497        9.7514664175       12.9161705721
  H         4.7793450818        7.0355567147       12.9854355859
  H         3.8712547231        8.5531981430       13.0447003713
  H         4.9078834435        8.0896399734       14.4281103878
  H         6.8285051717        8.3428849667       12.8745847188
