# Supplementary material for: Single Atom Alloys Segregation in the Presence of Ligands
Source: J Phys Chem C Nanomater Interfaces. 2023 Nov 13;127(46):22790–8. doi: 10.1021/acs.jpcc.3c05827 (PMC10683009; doi:10.1021/acs.jpcc.3c05827)
Supplement: Supplementary file 2 — jp3c05827_si_002.zip [file jp3c05827_si_002.zip › xyz/RNH2/100/ag/ag100pdnh2.txt]

     223

 Ag         1.4620600000        1.4620600000        0.0000000000
 Ag         4.3861800000        1.4620600000        0.0000000000
 Ag         7.3103100000        1.4620600000        0.0000000000
 Ag        10.2344300000        1.4620600000        0.0000000000
 Ag        13.1585500000        1.4620600000        0.0000000000
 Ag        16.0826700000        1.4620600000        0.0000000000
 Ag         1.4620600000        4.3861800000        0.0000000000
 Ag         4.3861800000        4.3861800000        0.0000000000
 Ag         7.3103100000        4.3861800000        0.0000000000
 Ag        10.2344300000        4.3861800000        0.0000000000
 Ag        13.1585500000        4.3861800000        0.0000000000
 Ag        16.0826700000        4.3861800000        0.0000000000
 Ag         1.4620600000        7.3103100000        0.0000000000
 Ag         4.3861800000        7.3103100000        0.0000000000
 Ag         7.3103100000        7.3103100000        0.0000000000
 Ag        10.2344300000        7.3103100000        0.0000000000
 Ag        13.1585500000        7.3103100000        0.0000000000
 Ag        16.0826700000        7.3103100000        0.0000000000
 Ag         1.4620600000       10.2344300000        0.0000000000
 Ag         4.3861800000       10.2344300000        0.0000000000
 Ag         7.3103100000       10.2344300000        0.0000000000
 Ag        10.2344300000       10.2344300000        0.0000000000
 Ag        13.1585500000       10.2344300000        0.0000000000
 Ag        16.0826700000       10.2344300000        0.0000000000
 Ag         1.4620600000       13.1585500000        0.0000000000
 Ag         4.3861800000       13.1585500000        0.0000000000
 Ag         7.3103100000       13.1585500000        0.0000000000
 Ag        10.2344300000       13.1585500000        0.0000000000
 Ag        13.1585500000       13.1585500000        0.0000000000
 Ag        16.0826700000       13.1585500000        0.0000000000
 Ag         1.4620600000       16.0826700000        0.0000000000
 Ag         4.3861800000       16.0826700000        0.0000000000
 Ag         7.3103100000       16.0826700000        0.0000000000
 Ag        10.2344300000       16.0826700000        0.0000000000
 Ag        13.1585500000       16.0826700000        0.0000000000
 Ag        16.0826700000       16.0826700000        0.0000000000
 Ag         0.0000000000        0.0000000000        2.0676700000
 Ag         2.9241200000        0.0000000000        2.0676700000
 Ag         5.8482400000        0.0000000000        2.0676700000
 Ag         8.7723700000        0.0000000000        2.0676700000
 Ag        11.6964900000        0.0000000000        2.0676700000
 Ag        14.6206100000        0.0000000000        2.0676700000
 Ag         0.0000000000        2.9241200000        2.0676700000
 Ag         2.9241200000        2.9241200000        2.0676700000
 Ag         5.8482400000        2.9241200000        2.0676700000
 Ag         8.7723700000        2.9241200000        2.0676700000
 Ag        11.6964900000        2.9241200000        2.0676700000
 Ag        14.6206100000        2.9241200000        2.0676700000
 Ag         0.0000000000        5.8482400000        2.0676700000
 Ag         2.9241200000        5.8482400000        2.0676700000
 Ag         5.8482400000        5.8482400000        2.0676700000
 Ag         8.7723700000        5.8482400000        2.0676700000
 Ag        11.6964900000        5.8482400000        2.0676700000
 Ag        14.6206100000        5.8482400000        2.0676700000
 Ag         0.0000000000        8.7723700000        2.0676700000
 Ag         2.9241200000        8.7723700000        2.0676700000
 Ag         5.8482400000        8.7723700000        2.0676700000
 Ag         8.7723700000        8.7723700000        2.0676700000
 Ag        11.6964900000        8.7723700000        2.0676700000
 Ag        14.6206100000        8.7723700000        2.0676700000
 Ag         0.0000000000       11.6964900000        2.0676700000
 Ag         2.9241200000       11.6964900000        2.0676700000
 Ag         5.8482400000       11.6964900000        2.0676700000
 Ag         8.7723700000       11.6964900000        2.0676700000
 Ag        11.6964900000       11.6964900000        2.0676700000
 Ag        14.6206100000       11.6964900000        2.0676700000
 Ag         0.0000000000       14.6206100000        2.0676700000
 Ag         2.9241200000       14.6206100000        2.0676700000
 Ag         5.8482400000       14.6206100000        2.0676700000
 Ag         8.7723700000       14.6206100000        2.0676700000
 Ag        11.6964900000       14.6206100000        2.0676700000
 Ag        14.6206100000       14.6206100000        2.0676700000
 Ag         1.4620600000        1.4620600000        4.1353300000
 Ag         4.3861800000        1.4620600000        4.1353300000
 Ag         7.3103100000        1.4620600000        4.1353300000
 Ag        10.2344300000        1.4620600000        4.1353300000
 Ag        13.1585500000        1.4620600000        4.1353300000
 Ag        16.0826700000        1.4620600000        4.1353300000
 Ag         1.4620600000        4.3861800000        4.1353300000
 Ag         4.3861800000        4.3861800000        4.1353300000
 Ag         7.3103100000        4.3861800000        4.1353300000
 Ag        10.2344300000        4.3861800000        4.1353300000
 Ag        13.1585500000        4.3861800000        4.1353300000
 Ag        16.0826700000        4.3861800000        4.1353300000
 Ag         1.4620600000        7.3103100000        4.1353300000
 Ag         4.3861800000        7.3103100000        4.1353300000
 Ag         7.3103100000        7.3103100000        4.1353300000
 Ag        10.2344300000        7.3103100000        4.1353300000
 Ag        13.1585500000        7.3103100000        4.1353300000
 Ag        16.0826700000        7.3103100000        4.1353300000
 Ag         1.4620600000       10.2344300000        4.1353300000
 Ag         4.3861800000       10.2344300000        4.1353300000
 Ag         7.3103100000       10.2344300000        4.1353300000
 Ag        10.2344300000       10.2344300000        4.1353300000
 Ag        13.1585500000       10.2344300000        4.1353300000
 Ag        16.0826700000       10.2344300000        4.1353300000
 Ag         1.4620600000       13.1585500000        4.1353300000
 Ag         4.3861800000       13.1585500000        4.1353300000
 Ag         7.3103100000       13.1585500000        4.1353300000
 Ag        10.2344300000       13.1585500000        4.1353300000
 Ag        13.1585500000       13.1585500000        4.1353300000
 Ag        16.0826700000       13.1585500000        4.1353300000
 Ag         1.4620600000       16.0826700000        4.1353300000
 Ag         4.3861800000       16.0826700000        4.1353300000
 Ag         7.3103100000       16.0826700000        4.1353300000
 Ag        10.2344300000       16.0826700000        4.1353300000
 Ag        13.1585500000       16.0826700000        4.1353300000
 Ag        16.0826700000       16.0826700000        4.1353300000
 Ag         0.0037657846        0.0003400993        6.1323642728
 Ag         2.9277379972        0.0014653137        6.1398788626
 Ag         5.8483386992        0.0021627832        6.1402937137
 Ag         8.7687785419        0.0012858707        6.1398479377
 Ag        11.6921772757        0.0001771506        6.1328775096
 Ag        14.6204056421        0.0001486367        6.1348121384
 Ag         0.0021972343        2.9263780099        6.1333798487
 Ag         2.9281297506        2.9281181851        6.1403494442
 Ag         5.8485564122        2.9251649346        6.1407191598
 Ag         8.7691631804        2.9273778212        6.1401437947
 Ag        11.6946564272        2.9258989022        6.1336663854
 Ag        14.6206131294        2.9281064517        6.1323898572
 Ag         0.0038729924        5.8518144301        6.1397221637
 Ag         2.9293786260        5.8529178466        6.1410940114
 Ag         5.8488053392        5.8444849427        6.1314618217
 Ag         8.7699050174        5.8516490899        6.1400288168
 Ag        11.6957358522        5.8511612462        6.1394758516
 Ag        14.6218454803        5.8518654079        6.1395645619
 Ag         0.0008564958        8.7727335144        6.1400492274
 Ag         2.9206667623        8.7727551885        6.1311508302
 Ag         5.8495013350        8.7730498764        6.1259896520
 Ag         8.7795184319        8.7726603797        6.1315477207
 Ag        11.6995886672        8.7727959492        6.1394257040
 Ag        14.6227659209        8.7726374133        6.1400680286
 Ag         0.0031112052       11.6940212422        6.1395526092
 Ag         2.9279389292       11.6940838989        6.1398268861
 Ag         5.8485848611       11.7035447000        6.1312105783
 Ag         8.7708111709       11.6951532179        6.1388679667
 Ag        11.6959580633       11.6943361309        6.1394472423
 Ag        14.6217230602       11.6932999894        6.1395911958
 Ag         0.0017569744       14.6192050621        6.1335468411
 Ag         2.9270341619       14.6199412217        6.1394647919
 Ag         5.8484203332       14.6234778924        6.1396631779
 Ag         8.7696356486       14.6199935446        6.1397273617
 Ag        11.6949248427       14.6194158017        6.1339077572
 Ag        14.6206010658       14.6167395069        6.1326790829
 Ag         1.4648555380        1.4650493650        8.1399434533
 Ag         4.3896267485        1.4693668701        8.1495901914
 Ag         7.3071608190        1.4690444427        8.1497859820
 Ag        10.2314208453        1.4644996474        8.1409144354
 Ag        13.1542525447        1.4661127517        8.1338908741
 Ag        16.0866415510        1.4666168291        8.1336331787
 Ag         1.4623124323        4.3863267405        8.1402952857
 Ag         4.3913258743        4.3979185366        8.1474220399
 Ag         7.3087261694        4.3965109733        8.1473081866
 Ag        10.2361661641        4.3859536202        8.1408519258
 Ag        13.1576439802        4.3892558493        8.1401515140
 Ag        16.0852286143        4.3892230419        8.1396488742
 Ag         1.4727665488        7.3142005654        8.1456056415
 Ag         4.4063609246        7.3295364497        8.1439625921
 Ag         7.2984639999        7.3263045048        8.1382945953
 Ag        10.2312229636        7.3124593230        8.1434124932
 Ag        13.1583532684        7.3141018662        8.1481324696
 Ag        16.0898181317        7.3137752982        8.1487975909
 Ag         1.4712343313       10.2340991564        8.1447970608
 Ag         4.4041059730       10.2217316877        8.1381025155
 Ag         7.2999840116       10.2241123971        8.1345617236
 Ag        10.2314583518       10.2345307310        8.1432569038
 Ag        13.1581323601       10.2315736527        8.1486185186
 Ag        16.0893190073       10.2319566726        8.1489382953
 Ag         1.4618395549       13.1607719694        8.1406258302
 Ag         4.3881787237       13.1544997039        8.1437994684
 Ag         7.3090617690       13.1547769629        8.1441843008
 Ag        10.2361822772       13.1608882112        8.1408647804
 Ag        13.1576867572       13.1560272388        8.1406509620
 Ag        16.0849657698       13.1560529662        8.1404536832
 Ag         1.4646670812       16.0823009898        8.1399284675
 Ag         4.3896146659       16.0821225639        8.1485412354
 Ag         7.3069173250       16.0819629631        8.1489741079
 Ag        10.2311728908       16.0820716866        8.1408452885
 Ag        13.1544905603       16.0790481161        8.1342212791
 Ag        16.0863744885       16.0789455340        8.1338135241
 Ag         0.0053322616        0.0008157195       10.1587650168
 Ag         2.9280040946        0.0025747831       10.1709497417
 Ag         5.8481820071        0.0038455084       10.1780793571
 Ag         8.7689074575        0.0019777032       10.1722982497
 Ag        11.6914498461        0.0007929048       10.1602152185
 Ag        14.6202473673        0.0003858473       10.1398708817
 Ag         0.0023542040        2.9274140036       10.1676467260
 Ag         2.9241901116        2.9286162609       10.1732235676
 Ag         5.8480671699        2.9472336358       10.1816667156
 Ag         8.7720727650        2.9284123710       10.1737192393
 Ag        11.6945248935        2.9270446239       10.1681066453
 Ag        14.6208568874        2.9300889044       10.1590003727
 Ag         0.0047170983        5.8492246668       10.1725680683
 Ag         2.9281650148        5.8521291469       10.1650958624
 Ag         5.8523908638        5.8771726551       10.1747888155
 Ag         8.7744295564        5.8540531806       10.1676413300
 Ag        11.6982135762        5.8491492822       10.1730666275
 Ag        14.6234102093        5.8524605532       10.1708211161
 Ag         0.0216710029        8.7728891310       10.1802430455
 Ag         2.9484005416        8.7794455459       10.1646328886
 Pd         5.8585035177        8.7818029539       10.1485758674
 Ag         8.7617435754        8.7749304474       10.1620134474
 Ag        11.6834098876        8.7723940559       10.1789686483
 Ag        14.6249379283        8.7725322060       10.1776298043
 Ag         0.0043194956       11.6964738224       10.1731438115
 Ag         2.9293234609       11.6976288124       10.1671717847
 Ag         5.8493560678       11.6827778115       10.1649989968
 Ag         8.7707662949       11.6959408833       10.1665804351
 Ag        11.6964963378       11.6959758989       10.1728677857
 Ag        14.6227929581       11.6933623978       10.1717181053
 Ag         0.0023995695       14.6188708193       10.1675225231
 Ag         2.9244312884       14.6216868331       10.1727217749
 Ag         5.8475507863       14.6063511429       10.1794409400
 Ag         8.7710530382       14.6208043123       10.1733204095
 Ag        11.6937911336       14.6187574714       10.1680416385
 Ag        14.6204334435       14.6160315020       10.1598607693
  N         5.9689730316        8.8320849875       12.4293927115
  C         4.9053858290        8.1588380236       13.2098921300
  H         6.0156859032        9.8241842618       12.6725283657
  H         4.8600664439        7.1036386597       12.9119097149
  H         3.9386486949        8.6145088751       12.9584355742
  H         5.0652329907        8.2255275110       14.2948136197
  H         6.8833401025        8.4361837735       12.6587539338
