# Supplementary material for: Single Atom Alloys Segregation in the Presence of Ligands
Source: J Phys Chem C Nanomater Interfaces. 2023 Nov 13;127(46):22790–8. doi: 10.1021/acs.jpcc.3c05827 (PMC10683009; doi:10.1021/acs.jpcc.3c05827)
Supplement: Supplementary file 2 — jp3c05827_si_002.zip [file jp3c05827_si_002.zip › xyz/RNH2/100/ag/ag100ptnh2.txt]

     223

 Ag         1.4620600000        1.4620600000        0.0000000000
 Ag         4.3861800000        1.4620600000        0.0000000000
 Ag         7.3103100000        1.4620600000        0.0000000000
 Ag        10.2344300000        1.4620600000        0.0000000000
 Ag        13.1585500000        1.4620600000        0.0000000000
 Ag        16.0826700000        1.4620600000        0.0000000000
 Ag         1.4620600000        4.3861800000        0.0000000000
 Ag         4.3861800000        4.3861800000        0.0000000000
 Ag         7.3103100000        4.3861800000        0.0000000000
 Ag        10.2344300000        4.3861800000        0.0000000000
 Ag        13.1585500000        4.3861800000        0.0000000000
 Ag        16.0826700000        4.3861800000        0.0000000000
 Ag         1.4620600000        7.3103100000        0.0000000000
 Ag         4.3861800000        7.3103100000        0.0000000000
 Ag         7.3103100000        7.3103100000        0.0000000000
 Ag        10.2344300000        7.3103100000        0.0000000000
 Ag        13.1585500000        7.3103100000        0.0000000000
 Ag        16.0826700000        7.3103100000        0.0000000000
 Ag         1.4620600000       10.2344300000        0.0000000000
 Ag         4.3861800000       10.2344300000        0.0000000000
 Ag         7.3103100000       10.2344300000        0.0000000000
 Ag        10.2344300000       10.2344300000        0.0000000000
 Ag        13.1585500000       10.2344300000        0.0000000000
 Ag        16.0826700000       10.2344300000        0.0000000000
 Ag         1.4620600000       13.1585500000        0.0000000000
 Ag         4.3861800000       13.1585500000        0.0000000000
 Ag         7.3103100000       13.1585500000        0.0000000000
 Ag        10.2344300000       13.1585500000        0.0000000000
 Ag        13.1585500000       13.1585500000        0.0000000000
 Ag        16.0826700000       13.1585500000        0.0000000000
 Ag         1.4620600000       16.0826700000        0.0000000000
 Ag         4.3861800000       16.0826700000        0.0000000000
 Ag         7.3103100000       16.0826700000        0.0000000000
 Ag        10.2344300000       16.0826700000        0.0000000000
 Ag        13.1585500000       16.0826700000        0.0000000000
 Ag        16.0826700000       16.0826700000        0.0000000000
 Ag         0.0000000000        0.0000000000        2.0676700000
 Ag         2.9241200000        0.0000000000        2.0676700000
 Ag         5.8482400000        0.0000000000        2.0676700000
 Ag         8.7723700000        0.0000000000        2.0676700000
 Ag        11.6964900000        0.0000000000        2.0676700000
 Ag        14.6206100000        0.0000000000        2.0676700000
 Ag         0.0000000000        2.9241200000        2.0676700000
 Ag         2.9241200000        2.9241200000        2.0676700000
 Ag         5.8482400000        2.9241200000        2.0676700000
 Ag         8.7723700000        2.9241200000        2.0676700000
 Ag        11.6964900000        2.9241200000        2.0676700000
 Ag        14.6206100000        2.9241200000        2.0676700000
 Ag         0.0000000000        5.8482400000        2.0676700000
 Ag         2.9241200000        5.8482400000        2.0676700000
 Ag         5.8482400000        5.8482400000        2.0676700000
 Ag         8.7723700000        5.8482400000        2.0676700000
 Ag        11.6964900000        5.8482400000        2.0676700000
 Ag        14.6206100000        5.8482400000        2.0676700000
 Ag         0.0000000000        8.7723700000        2.0676700000
 Ag         2.9241200000        8.7723700000        2.0676700000
 Ag         5.8482400000        8.7723700000        2.0676700000
 Ag         8.7723700000        8.7723700000        2.0676700000
 Ag        11.6964900000        8.7723700000        2.0676700000
 Ag        14.6206100000        8.7723700000        2.0676700000
 Ag         0.0000000000       11.6964900000        2.0676700000
 Ag         2.9241200000       11.6964900000        2.0676700000
 Ag         5.8482400000       11.6964900000        2.0676700000
 Ag         8.7723700000       11.6964900000        2.0676700000
 Ag        11.6964900000       11.6964900000        2.0676700000
 Ag        14.6206100000       11.6964900000        2.0676700000
 Ag         0.0000000000       14.6206100000        2.0676700000
 Ag         2.9241200000       14.6206100000        2.0676700000
 Ag         5.8482400000       14.6206100000        2.0676700000
 Ag         8.7723700000       14.6206100000        2.0676700000
 Ag        11.6964900000       14.6206100000        2.0676700000
 Ag        14.6206100000       14.6206100000        2.0676700000
 Ag         1.4620600000        1.4620600000        4.1353300000
 Ag         4.3861800000        1.4620600000        4.1353300000
 Ag         7.3103100000        1.4620600000        4.1353300000
 Ag        10.2344300000        1.4620600000        4.1353300000
 Ag        13.1585500000        1.4620600000        4.1353300000
 Ag        16.0826700000        1.4620600000        4.1353300000
 Ag         1.4620600000        4.3861800000        4.1353300000
 Ag         4.3861800000        4.3861800000        4.1353300000
 Ag         7.3103100000        4.3861800000        4.1353300000
 Ag        10.2344300000        4.3861800000        4.1353300000
 Ag        13.1585500000        4.3861800000        4.1353300000
 Ag        16.0826700000        4.3861800000        4.1353300000
 Ag         1.4620600000        7.3103100000        4.1353300000
 Ag         4.3861800000        7.3103100000        4.1353300000
 Ag         7.3103100000        7.3103100000        4.1353300000
 Ag        10.2344300000        7.3103100000        4.1353300000
 Ag        13.1585500000        7.3103100000        4.1353300000
 Ag        16.0826700000        7.3103100000        4.1353300000
 Ag         1.4620600000       10.2344300000        4.1353300000
 Ag         4.3861800000       10.2344300000        4.1353300000
 Ag         7.3103100000       10.2344300000        4.1353300000
 Ag        10.2344300000       10.2344300000        4.1353300000
 Ag        13.1585500000       10.2344300000        4.1353300000
 Ag        16.0826700000       10.2344300000        4.1353300000
 Ag         1.4620600000       13.1585500000        4.1353300000
 Ag         4.3861800000       13.1585500000        4.1353300000
 Ag         7.3103100000       13.1585500000        4.1353300000
 Ag        10.2344300000       13.1585500000        4.1353300000
 Ag        13.1585500000       13.1585500000        4.1353300000
 Ag        16.0826700000       13.1585500000        4.1353300000
 Ag         1.4620600000       16.0826700000        4.1353300000
 Ag         4.3861800000       16.0826700000        4.1353300000
 Ag         7.3103100000       16.0826700000        4.1353300000
 Ag        10.2344300000       16.0826700000        4.1353300000
 Ag        13.1585500000       16.0826700000        4.1353300000
 Ag        16.0826700000       16.0826700000        4.1353300000
 Ag         0.0008439293        0.0004100825        6.1330523777
 Ag         2.9278433624        0.0009448158        6.1388508932
 Ag         5.8482288941        0.0010211651        6.1428948616
 Ag         8.7687642640        0.0007956043        6.1387645963
 Ag        11.6954297424        0.0004603247        6.1336933415
 Ag        14.6203238244        0.0002411507        6.1418455540
 Ag         0.0022571429        2.9264193902        6.1346071808
 Ag         2.9280471702        2.9269919677        6.1410980469
 Ag         5.8490707573        2.9218314065        6.1391554887
 Ag         8.7699761456        2.9265545289        6.1408896473
 Ag        11.6950368883        2.9261059176        6.1347102206
 Ag        14.6210273374        2.9251709971        6.1331708981
 Ag         0.0032093422        5.8517437306        6.1405201513
 Ag         2.9305083661        5.8536271632        6.1416219138
 Ag         5.8495041327        5.8397056682        6.1283958218
 Ag         8.7697630637        5.8529832629        6.1410183585
 Ag        11.6962638749        5.8513019483        6.1405107051
 Ag        14.6218594746        5.8518578803        6.1384678089
 Ag        -0.0018467982        8.7729892863        6.1387062095
 Ag         2.9163652055        8.7732002454        6.1278258311
 Ag         5.8496314778        8.7726037530        6.1135094517
 Ag         8.7835402222        8.7730462440        6.1288981215
 Ag        11.7018837369        8.7729757638        6.1386077193
 Ag        14.6221585199        8.7726116622        6.1425807122
 Ag         0.0029512951       11.6944779288        6.1404803954
 Ag         2.9301510423       11.6930647745        6.1416343664
 Ag         5.8490044821       11.7071677995        6.1283609928
 Ag         8.7695532219       11.6938161999        6.1408784032
 Ag        11.6961714168       11.6945661730        6.1403827805
 Ag        14.6217500907       11.6934004427        6.1385425993
 Ag         0.0023566465       14.6192431969        6.1346871061
 Ag         2.9275835521       14.6196802484        6.1408060275
 Ag         5.8486981002       14.6249911257        6.1392280033
 Ag         8.7695714761       14.6197159416        6.1409408654
 Ag        11.6948030027       14.6193406694        6.1346783491
 Ag        14.6211781077       14.6199885248        6.1333996455
 Ag         1.4657821569        1.4643062923        8.1407011840
 Ag         4.3902941274        1.4690982393        8.1512568775
 Ag         7.3067915748        1.4688735635        8.1511413405
 Ag        10.2310204340        1.4641698492        8.1414257011
 Ag        13.1556068504        1.4654891359        8.1372572285
 Ag        16.0859332241        1.4658479310        8.1372224968
 Ag         1.4633408411        4.3868825518        8.1406807807
 Ag         4.3945321031        4.3973321624        8.1458013917
 Ag         7.3084592549        4.3966002194        8.1461113005
 Ag        10.2368073728        4.3869321917        8.1420474941
 Ag        13.1591031414        4.3900831608        8.1409127114
 Ag        16.0848441504        4.3900020158        8.1405847677
 Ag         1.4735045517        7.3170062638        8.1446962358
 Ag         4.4051676104        7.3278601854        8.1318172776
 Ag         7.2988359465        7.3253587071        8.1277534455
 Ag        10.2293308988        7.3160934030        8.1442687776
 Ag        13.1566593140        7.3143260566        8.1503441579
 Ag        16.0904267825        7.3142940518        8.1504230923
 Ag         1.4728302505       10.2326225764        8.1440970393
 Ag         4.4056748403       10.2196104429        8.1291418091
 Ag         7.2979380278       10.2222356090        8.1266788068
 Ag        10.2287867465       10.2323360631        8.1437877664
 Ag        13.1563353613       10.2314577674        8.1506561671
 Ag        16.0900421588       10.2316588078        8.1502781243
 Ag         1.4636415614       13.1604587830        8.1420711106
 Ag         4.3929089317       13.1507083759        8.1458490933
 Ag         7.3063805984       13.1507106148        8.1460885652
 Ag        10.2359806140       13.1605317016        8.1425577516
 Ag        13.1587647229       13.1557283989        8.1407551372
 Ag        16.0850260619       13.1557038999        8.1409754820
 Ag         1.4655499078       16.0832600318        8.1406634825
 Ag         4.3898954457       16.0792692120        8.1510056339
 Ag         7.3066529015       16.0792696896        8.1512666718
 Ag        10.2307776576       16.0828595377        8.1411303508
 Ag        13.1554772547       16.0800141691        8.1373281010
 Ag        16.0859035305       16.0801887535        8.1371722079
 Ag         0.0011502913        0.0012396212       10.1601903373
 Ag         2.9236818615        0.0027817533       10.1713853929
 Ag         5.8475004000        0.0013799760       10.1745681352
 Ag         8.7723027518        0.0023380407       10.1713797539
 Ag        11.6950503989        0.0014030804       10.1609137428
 Ag        14.6198269695        0.0003403835       10.1499628947
 Ag         0.0024229815        2.9267775558       10.1679602176
 Ag         2.9242710307        2.9322696364       10.1722637821
 Ag         5.8496594068        2.9587743846       10.1814051846
 Ag         8.7746653250        2.9322041053       10.1729288012
 Ag        11.6968249038        2.9260869476       10.1689521946
 Ag        14.6215529029        2.9261026004       10.1606444352
 Ag         0.0092967915        5.8486082084       10.1714142114
 Ag         2.9302524698        5.8526932815       10.1583912006
 Ag         5.8545636409        5.8920690749       10.1769902203
 Ag         8.7746330717        5.8552342170       10.1648058663
 Ag        11.6951527711        5.8482655437       10.1724757964
 Ag        14.6245111452        5.8483940108       10.1711269078
 Ag         0.0342208348        8.7739463814       10.1796241574
 Ag         2.9664422956        8.7811234809       10.1689555096
 Pt         5.8502827199        8.7732739786       10.1219836137
 Ag         8.7377923675        8.7761430472       10.1688507105
 Ag        11.6678335535        8.7733866918       10.1799812025
 Ag        14.6235101808        8.7723269526       10.1739598851
 Ag         0.0084892205       11.6985987427       10.1720310434
 Ag         2.9310571524       11.6965311524       10.1641884375
 Ag         5.8504350596       11.6539119027       10.1775755534
 Ag         8.7707208438       11.6953270730       10.1646963404
 Ag        11.6933958101       11.6981805392       10.1719861627
 Ag        14.6236783851       11.6970749664       10.1708962003
 Ag         0.0018982612       14.6206423172       10.1682343377
 Ag         2.9239499979       14.6177332485       10.1720319752
 Ag         5.8488818875       14.5891162281       10.1811195394
 Ag         8.7737214124       14.6172648441       10.1725848330
 Ag        11.6962388407       14.6206910034       10.1689606491
 Ag        14.6210797339       14.6198847783       10.1604638604
  N         5.9566203054        8.7671025160       12.3559258671
  C         4.8718782223        8.1204032878       13.1337794902
  H         6.0449287706        9.7514930972       12.6196177408
  H         4.7825474383        7.0750373307       12.8130847367
  H         3.9240964904        8.6238873977       12.9045302062
  H         5.0586678044        8.1624336250       14.2153114591
  H         6.8549796005        8.3264247414       12.5681985404
