# Supplementary material for: Single Atom Alloys Segregation in the Presence of Ligands
Source: J Phys Chem C Nanomater Interfaces. 2023 Nov 13;127(46):22790–8. doi: 10.1021/acs.jpcc.3c05827 (PMC10683009; doi:10.1021/acs.jpcc.3c05827)
Supplement: Supplementary file 2 — jp3c05827_si_002.zip [file jp3c05827_si_002.zip › xyz/RNH2/100/ag/ag100cunh2.txt]

     223

 Ag         1.4620600000        1.4620600000        0.0000000000
 Ag         4.3861800000        1.4620600000        0.0000000000
 Ag         7.3103100000        1.4620600000        0.0000000000
 Ag        10.2344300000        1.4620600000        0.0000000000
 Ag        13.1585500000        1.4620600000        0.0000000000
 Ag        16.0826700000        1.4620600000        0.0000000000
 Ag         1.4620600000        4.3861800000        0.0000000000
 Ag         4.3861800000        4.3861800000        0.0000000000
 Ag         7.3103100000        4.3861800000        0.0000000000
 Ag        10.2344300000        4.3861800000        0.0000000000
 Ag        13.1585500000        4.3861800000        0.0000000000
 Ag        16.0826700000        4.3861800000        0.0000000000
 Ag         1.4620600000        7.3103100000        0.0000000000
 Ag         4.3861800000        7.3103100000        0.0000000000
 Ag         7.3103100000        7.3103100000        0.0000000000
 Ag        10.2344300000        7.3103100000        0.0000000000
 Ag        13.1585500000        7.3103100000        0.0000000000
 Ag        16.0826700000        7.3103100000        0.0000000000
 Ag         1.4620600000       10.2344300000        0.0000000000
 Ag         4.3861800000       10.2344300000        0.0000000000
 Ag         7.3103100000       10.2344300000        0.0000000000
 Ag        10.2344300000       10.2344300000        0.0000000000
 Ag        13.1585500000       10.2344300000        0.0000000000
 Ag        16.0826700000       10.2344300000        0.0000000000
 Ag         1.4620600000       13.1585500000        0.0000000000
 Ag         4.3861800000       13.1585500000        0.0000000000
 Ag         7.3103100000       13.1585500000        0.0000000000
 Ag        10.2344300000       13.1585500000        0.0000000000
 Ag        13.1585500000       13.1585500000        0.0000000000
 Ag        16.0826700000       13.1585500000        0.0000000000
 Ag         1.4620600000       16.0826700000        0.0000000000
 Ag         4.3861800000       16.0826700000        0.0000000000
 Ag         7.3103100000       16.0826700000        0.0000000000
 Ag        10.2344300000       16.0826700000        0.0000000000
 Ag        13.1585500000       16.0826700000        0.0000000000
 Ag        16.0826700000       16.0826700000        0.0000000000
 Ag         0.0000000000        0.0000000000        2.0676700000
 Ag         2.9241200000        0.0000000000        2.0676700000
 Ag         5.8482400000        0.0000000000        2.0676700000
 Ag         8.7723700000        0.0000000000        2.0676700000
 Ag        11.6964900000        0.0000000000        2.0676700000
 Ag        14.6206100000        0.0000000000        2.0676700000
 Ag         0.0000000000        2.9241200000        2.0676700000
 Ag         2.9241200000        2.9241200000        2.0676700000
 Ag         5.8482400000        2.9241200000        2.0676700000
 Ag         8.7723700000        2.9241200000        2.0676700000
 Ag        11.6964900000        2.9241200000        2.0676700000
 Ag        14.6206100000        2.9241200000        2.0676700000
 Ag         0.0000000000        5.8482400000        2.0676700000
 Ag         2.9241200000        5.8482400000        2.0676700000
 Ag         5.8482400000        5.8482400000        2.0676700000
 Ag         8.7723700000        5.8482400000        2.0676700000
 Ag        11.6964900000        5.8482400000        2.0676700000
 Ag        14.6206100000        5.8482400000        2.0676700000
 Ag         0.0000000000        8.7723700000        2.0676700000
 Ag         2.9241200000        8.7723700000        2.0676700000
 Ag         5.8482400000        8.7723700000        2.0676700000
 Ag         8.7723700000        8.7723700000        2.0676700000
 Ag        11.6964900000        8.7723700000        2.0676700000
 Ag        14.6206100000        8.7723700000        2.0676700000
 Ag         0.0000000000       11.6964900000        2.0676700000
 Ag         2.9241200000       11.6964900000        2.0676700000
 Ag         5.8482400000       11.6964900000        2.0676700000
 Ag         8.7723700000       11.6964900000        2.0676700000
 Ag        11.6964900000       11.6964900000        2.0676700000
 Ag        14.6206100000       11.6964900000        2.0676700000
 Ag         0.0000000000       14.6206100000        2.0676700000
 Ag         2.9241200000       14.6206100000        2.0676700000
 Ag         5.8482400000       14.6206100000        2.0676700000
 Ag         8.7723700000       14.6206100000        2.0676700000
 Ag        11.6964900000       14.6206100000        2.0676700000
 Ag        14.6206100000       14.6206100000        2.0676700000
 Ag         1.4620600000        1.4620600000        4.1353300000
 Ag         4.3861800000        1.4620600000        4.1353300000
 Ag         7.3103100000        1.4620600000        4.1353300000
 Ag        10.2344300000        1.4620600000        4.1353300000
 Ag        13.1585500000        1.4620600000        4.1353300000
 Ag        16.0826700000        1.4620600000        4.1353300000
 Ag         1.4620600000        4.3861800000        4.1353300000
 Ag         4.3861800000        4.3861800000        4.1353300000
 Ag         7.3103100000        4.3861800000        4.1353300000
 Ag        10.2344300000        4.3861800000        4.1353300000
 Ag        13.1585500000        4.3861800000        4.1353300000
 Ag        16.0826700000        4.3861800000        4.1353300000
 Ag         1.4620600000        7.3103100000        4.1353300000
 Ag         4.3861800000        7.3103100000        4.1353300000
 Ag         7.3103100000        7.3103100000        4.1353300000
 Ag        10.2344300000        7.3103100000        4.1353300000
 Ag        13.1585500000        7.3103100000        4.1353300000
 Ag        16.0826700000        7.3103100000        4.1353300000
 Ag         1.4620600000       10.2344300000        4.1353300000
 Ag         4.3861800000       10.2344300000        4.1353300000
 Ag         7.3103100000       10.2344300000        4.1353300000
 Ag        10.2344300000       10.2344300000        4.1353300000
 Ag        13.1585500000       10.2344300000        4.1353300000
 Ag        16.0826700000       10.2344300000        4.1353300000
 Ag         1.4620600000       13.1585500000        4.1353300000
 Ag         4.3861800000       13.1585500000        4.1353300000
 Ag         7.3103100000       13.1585500000        4.1353300000
 Ag        10.2344300000       13.1585500000        4.1353300000
 Ag        13.1585500000       13.1585500000        4.1353300000
 Ag        16.0826700000       13.1585500000        4.1353300000
 Ag         1.4620600000       16.0826700000        4.1353300000
 Ag         4.3861800000       16.0826700000        4.1353300000
 Ag         7.3103100000       16.0826700000        4.1353300000
 Ag        10.2344300000       16.0826700000        4.1353300000
 Ag        13.1585500000       16.0826700000        4.1353300000
 Ag        16.0826700000       16.0826700000        4.1353300000
 Ag         0.0015131044        0.0005761143        6.1362656853
 Ag         2.9241799086        0.0005363684        6.1373860909
 Ag         5.8478181345        0.0007649956        6.1364743039
 Ag         8.7728932742        0.0004599810        6.1364493793
 Ag        11.6952661515        0.0001492855        6.1378630463
 Ag        14.6195477194       -0.0006278506        6.1410963995
 Ag        -0.0015285127        2.9228344550        6.1351406751
 Ag         2.9229274733        2.9248487228        6.1348070083
 Ag         5.8488250576        2.9255903560        6.1368067757
 Ag         8.7729761191        2.9252829984        6.1354745990
 Ag        11.6970909615        2.9214438352        6.1346243788
 Ag        14.6206329963        2.9256159010        6.1363757127
 Ag        -0.0004098085        5.8465649873        6.1340621389
 Ag         2.9301006788        5.8543660024        6.1415974678
 Ag         5.8481482734        5.8505166913        6.1389154349
 Ag         8.7653353329        5.8540419884        6.1419701193
 Ag        11.6960695435        5.8460265851        6.1339667700
 Ag        14.6199285060        5.8480022953        6.1368523129
 Ag        -0.0003940482        8.7729721409        6.1357279257
 Ag         2.9254366576        8.7725474393        6.1384617465
 Ag         5.8481900895        8.7725837284        6.1432416028
 Ag         8.7681229926        8.7727049118        6.1413259070
 Ag        11.6953182981        8.7727765532        6.1362726887
 Ag        14.6197432531        8.7722205935        6.1360202600
 Ag        -0.0003482329       11.6982717144        6.1346227788
 Ag         2.9295047543       11.6902883922        6.1414583335
 Ag         5.8480496840       11.6929204586        6.1413775709
 Ag         8.7649563933       11.6901416331        6.1427872090
 Ag        11.6952682163       11.6986247775        6.1340070921
 Ag        14.6199230523       11.6975915922        6.1361430662
 Ag        -0.0029465882       14.6220463812        6.1344160747
 Ag         2.9217386022       14.6213121806        6.1339247092
 Ag         5.8482367394       14.6203760929        6.1363689558
 Ag         8.7736883115       14.6200870309        6.1344462082
 Ag        11.6983804049       14.6231526547        6.1347440618
 Ag        14.6204110587       14.6198655137        6.1375173020
 Ag         1.4631052222        1.4645463693        8.1423973715
 Ag         4.3870507131        1.4638033996        8.1402885886
 Ag         7.3098590127        1.4629530286        8.1397136953
 Ag        10.2328098636        1.4638982694        8.1437450332
 Ag        13.1557122608        1.4650122485        8.1419508257
 Ag        16.0849317657        1.4647083368        8.1421604027
 Ag         1.4605099650        4.3852307943        8.1385663775
 Ag         4.3820810725        4.3858907052        8.1352678814
 Ag         7.3143796339        4.3870124814        8.1377408459
 Ag        10.2353672824        4.3842358326        8.1392051821
 Ag        13.1545283546        4.3868588921        8.1423428215
 Ag        16.0838162843        4.3873904572        8.1420942956
 Ag         1.4581874071        7.3053345865        8.1327874951
 Ag         4.4012343353        7.3259492032        8.1652406037
 Ag         7.2916701569        7.3283041567        8.1702406837
 Ag        10.2362239963        7.3024022385        8.1315514933
 Ag        13.1580270917        7.3106358912        8.1389914421
 Ag        16.0816936208        7.3111868628        8.1390246565
 Ag         1.4584576858       10.2407982665        8.1337713266
 Ag         4.4032410497       10.2165104506        8.1687681765
 Ag         7.2883840776       10.2132253416        8.1767208615
 Ag        10.2353777849       10.2422422103        8.1322260611
 Ag        13.1581650966       10.2353696420        8.1391025722
 Ag        16.0806446617       10.2347175724        8.1385581725
 Ag         1.4588719068       13.1610898202        8.1383563421
 Ag         4.3773247307       13.1614489303        8.1314441979
 Ag         7.3157119351       13.1602754059        8.1332556805
 Ag        10.2362233181       13.1616239044        8.1394213220
 Ag        13.1550592396       13.1577359376        8.1426331620
 Ag        16.0832739136       13.1577993796        8.1433979451
 Ag         1.4622827951       16.0802878131        8.1422625785
 Ag         4.3863524287       16.0839578439        8.1395364413
 Ag         7.3103265620       16.0841806407        8.1393965159
 Ag        10.2325665664       16.0801443409        8.1428088459
 Ag        13.1556456278       16.0800434400        8.1429903998
 Ag        16.0853554289       16.0806800307        8.1419238717
 Ag         0.0057607711        0.0006403485       10.1647017145
 Ag         2.9262672466        0.0016093995       10.1668872014
 Ag         5.8478962333        0.0011134385       10.1661778359
 Ag         8.7711021496        0.0010180370       10.1671248687
 Ag        11.6914668034       -0.0003205129       10.1675398837
 Ag        14.6188429686       -0.0005600857       10.1565098019
 Ag         0.0014102304        2.9269405895       10.1700826917
 Ag         2.9267099647        2.9275500554       10.1677583625
 Ag         5.8485895470        2.9190849834       10.1690386338
 Ag         8.7686529674        2.9266665057       10.1694633926
 Ag        11.6939422627        2.9249196943       10.1705073809
 Ag        14.6204098360        2.9307296309       10.1647493472
 Ag         0.0015439536        5.8521257563       10.1669142182
 Ag         2.9294601636        5.8561685272       10.1612538440
 Ag         5.8470709522        5.8158405014       10.1509099276
 Ag         8.7643361966        5.8547011268       10.1683218085
 Ag        11.6932353854        5.8522661688       10.1681046398
 Ag        14.6204304056        5.8507940447       10.1665421957
 Ag        -0.0093410680        8.7732667208       10.1670237428
 Ag         2.8833679658        8.7764234235       10.1389119839
 Cu         5.7887157572        8.7196831353       10.0670625352
 Ag         8.8273530656        8.7719291140       10.1357242414
 Ag        11.7094910773        8.7726177707       10.1672853214
 Ag        14.6197006918        8.7723240491       10.1655682817
 Ag         0.0002556505       11.6930734124       10.1684458073
 Ag         2.9274512718       11.6894042973       10.1657000857
 Ag         5.8441933076       11.7479854132       10.1374126504
 Ag         8.7624828271       11.6904547512       10.1682373946
 Ag        11.6911150896       11.6929092532       10.1683390937
 Ag        14.6200048800       11.6956254992       10.1668365354
 Ag         0.0003003782       14.6183142020       10.1700239054
 Ag         2.9275700208       14.6183724152       10.1671447250
 Ag         5.8478206050       14.6333150790       10.1673891360
 Ag         8.7679839516       14.6176074528       10.1688190143
 Ag        11.6947852805       14.6202081896       10.1712435552
 Ag        14.6190113540       14.6162766496       10.1673658472
  N         6.0057470260        8.8808435446       12.1455178946
  C         4.9938679406        8.2328831021       13.0162056897
  H         6.0513730837        9.8858526107       12.3458310341
  H         4.9592837079        7.1611566452       12.7812770904
  H         4.0064690953        8.6554115483       12.7847450171
  H         5.2069681712        8.3696435965       14.0843304212
  H         6.9392485272        8.5130043823       12.3576634390
