# Supplementary material for: Single Atom Alloys Segregation in the Presence of Ligands
Source: J Phys Chem C Nanomater Interfaces. 2023 Nov 13;127(46):22790–8. doi: 10.1021/acs.jpcc.3c05827 (PMC10683009; doi:10.1021/acs.jpcc.3c05827)
Supplement: Supplementary file 2 — jp3c05827_si_002.zip [file jp3c05827_si_002.zip › xyz/RNH2/100/ag/ag100nh2.txt]

     223

 Ag         1.4620600000        1.4620600000        0.0000000000
 Ag         4.3861800000        1.4620600000        0.0000000000
 Ag         7.3103100000        1.4620600000        0.0000000000
 Ag        10.2344300000        1.4620600000        0.0000000000
 Ag        13.1585500000        1.4620600000        0.0000000000
 Ag        16.0826700000        1.4620600000        0.0000000000
 Ag         1.4620600000        4.3861800000        0.0000000000
 Ag         4.3861800000        4.3861800000        0.0000000000
 Ag         7.3103100000        4.3861800000        0.0000000000
 Ag        10.2344300000        4.3861800000        0.0000000000
 Ag        13.1585500000        4.3861800000        0.0000000000
 Ag        16.0826700000        4.3861800000        0.0000000000
 Ag         1.4620600000        7.3103100000        0.0000000000
 Ag         4.3861800000        7.3103100000        0.0000000000
 Ag         7.3103100000        7.3103100000        0.0000000000
 Ag        10.2344300000        7.3103100000        0.0000000000
 Ag        13.1585500000        7.3103100000        0.0000000000
 Ag        16.0826700000        7.3103100000        0.0000000000
 Ag         1.4620600000       10.2344300000        0.0000000000
 Ag         4.3861800000       10.2344300000        0.0000000000
 Ag         7.3103100000       10.2344300000        0.0000000000
 Ag        10.2344300000       10.2344300000        0.0000000000
 Ag        13.1585500000       10.2344300000        0.0000000000
 Ag        16.0826700000       10.2344300000        0.0000000000
 Ag         1.4620600000       13.1585500000        0.0000000000
 Ag         4.3861800000       13.1585500000        0.0000000000
 Ag         7.3103100000       13.1585500000        0.0000000000
 Ag        10.2344300000       13.1585500000        0.0000000000
 Ag        13.1585500000       13.1585500000        0.0000000000
 Ag        16.0826700000       13.1585500000        0.0000000000
 Ag         1.4620600000       16.0826700000        0.0000000000
 Ag         4.3861800000       16.0826700000        0.0000000000
 Ag         7.3103100000       16.0826700000        0.0000000000
 Ag        10.2344300000       16.0826700000        0.0000000000
 Ag        13.1585500000       16.0826700000        0.0000000000
 Ag        16.0826700000       16.0826700000        0.0000000000
 Ag         0.0000000000        0.0000000000        2.0676700000
 Ag         2.9241200000        0.0000000000        2.0676700000
 Ag         5.8482400000        0.0000000000        2.0676700000
 Ag         8.7723700000        0.0000000000        2.0676700000
 Ag        11.6964900000        0.0000000000        2.0676700000
 Ag        14.6206100000        0.0000000000        2.0676700000
 Ag         0.0000000000        2.9241200000        2.0676700000
 Ag         2.9241200000        2.9241200000        2.0676700000
 Ag         5.8482400000        2.9241200000        2.0676700000
 Ag         8.7723700000        2.9241200000        2.0676700000
 Ag        11.6964900000        2.9241200000        2.0676700000
 Ag        14.6206100000        2.9241200000        2.0676700000
 Ag         0.0000000000        5.8482400000        2.0676700000
 Ag         2.9241200000        5.8482400000        2.0676700000
 Ag         5.8482400000        5.8482400000        2.0676700000
 Ag         8.7723700000        5.8482400000        2.0676700000
 Ag        11.6964900000        5.8482400000        2.0676700000
 Ag        14.6206100000        5.8482400000        2.0676700000
 Ag         0.0000000000        8.7723700000        2.0676700000
 Ag         2.9241200000        8.7723700000        2.0676700000
 Ag         5.8482400000        8.7723700000        2.0676700000
 Ag         8.7723700000        8.7723700000        2.0676700000
 Ag        11.6964900000        8.7723700000        2.0676700000
 Ag        14.6206100000        8.7723700000        2.0676700000
 Ag         0.0000000000       11.6964900000        2.0676700000
 Ag         2.9241200000       11.6964900000        2.0676700000
 Ag         5.8482400000       11.6964900000        2.0676700000
 Ag         8.7723700000       11.6964900000        2.0676700000
 Ag        11.6964900000       11.6964900000        2.0676700000
 Ag        14.6206100000       11.6964900000        2.0676700000
 Ag         0.0000000000       14.6206100000        2.0676700000
 Ag         2.9241200000       14.6206100000        2.0676700000
 Ag         5.8482400000       14.6206100000        2.0676700000
 Ag         8.7723700000       14.6206100000        2.0676700000
 Ag        11.6964900000       14.6206100000        2.0676700000
 Ag        14.6206100000       14.6206100000        2.0676700000
 Ag         1.4620600000        1.4620600000        4.1353300000
 Ag         4.3861800000        1.4620600000        4.1353300000
 Ag         7.3103100000        1.4620600000        4.1353300000
 Ag        10.2344300000        1.4620600000        4.1353300000
 Ag        13.1585500000        1.4620600000        4.1353300000
 Ag        16.0826700000        1.4620600000        4.1353300000
 Ag         1.4620600000        4.3861800000        4.1353300000
 Ag         4.3861800000        4.3861800000        4.1353300000
 Ag         7.3103100000        4.3861800000        4.1353300000
 Ag        10.2344300000        4.3861800000        4.1353300000
 Ag        13.1585500000        4.3861800000        4.1353300000
 Ag        16.0826700000        4.3861800000        4.1353300000
 Ag         1.4620600000        7.3103100000        4.1353300000
 Ag         4.3861800000        7.3103100000        4.1353300000
 Ag         7.3103100000        7.3103100000        4.1353300000
 Ag        10.2344300000        7.3103100000        4.1353300000
 Ag        13.1585500000        7.3103100000        4.1353300000
 Ag        16.0826700000        7.3103100000        4.1353300000
 Ag         1.4620600000       10.2344300000        4.1353300000
 Ag         4.3861800000       10.2344300000        4.1353300000
 Ag         7.3103100000       10.2344300000        4.1353300000
 Ag        10.2344300000       10.2344300000        4.1353300000
 Ag        13.1585500000       10.2344300000        4.1353300000
 Ag        16.0826700000       10.2344300000        4.1353300000
 Ag         1.4620600000       13.1585500000        4.1353300000
 Ag         4.3861800000       13.1585500000        4.1353300000
 Ag         7.3103100000       13.1585500000        4.1353300000
 Ag        10.2344300000       13.1585500000        4.1353300000
 Ag        13.1585500000       13.1585500000        4.1353300000
 Ag        16.0826700000       13.1585500000        4.1353300000
 Ag         1.4620600000       16.0826700000        4.1353300000
 Ag         4.3861800000       16.0826700000        4.1353300000
 Ag         7.3103100000       16.0826700000        4.1353300000
 Ag        10.2344300000       16.0826700000        4.1353300000
 Ag        13.1585500000       16.0826700000        4.1353300000
 Ag        16.0826700000       16.0826700000        4.1353300000
 Ag         0.0009681321        0.0025558062        6.1367611465
 Ag         2.9240660527        0.0015379684        6.1377986481
 Ag         5.8480496604        0.0011745703        6.1361147102
 Ag         8.7732087109        0.0016597914        6.1364918859
 Ag        11.6980446359        0.0021685459        6.1362768913
 Ag        14.6216589781        0.0020353184        6.1403011111
 Ag         0.0018665455        2.9254975147        6.1366780431
 Ag         2.9254015542        2.9273421848        6.1365490764
 Ag         5.8500104142        2.9270522600        6.1386645721
 Ag         8.7744861852        2.9278406254        6.1362333459
 Ag        11.6986653183        2.9254157365        6.1358030671
 Ag        14.6228586866        2.9265348213        6.1358213808
 Ag         0.0052206188        5.8490343847        6.1356496337
 Ag         2.9336163910        5.8546870997        6.1434891054
 Ag         5.8511466689        5.8525337787        6.1399178436
 Ag         8.7705676710        5.8537741051        6.1425749786
 Ag        11.6971069490        5.8494050897        6.1359567631
 Ag        14.6227144398        5.8506919421        6.1369625727
 Ag         0.0038628568        8.7743392474        6.1367235236
 Ag         2.9313155825        8.7727085890        6.1387865322
 Ag         5.8515328884        8.7723096788        6.1404304022
 Ag         8.7728187774        8.7729617473        6.1392449588
 Ag        11.6979393165        8.7743999365        6.1380224989
 Ag        14.6220659688        8.7751049425        6.1359238759
 Ag         0.0038241952       11.6996938698        6.1353293323
 Ag         2.9321582816       11.6922304585        6.1412634420
 Ag         5.8513232707       11.6938418222        6.1384354714
 Ag         8.7715841567       11.6931011979        6.1412301535
 Ag        11.6979412688       11.6992091675        6.1357213000
 Ag        14.6226638832       11.7000623818        6.1368182505
 Ag         0.0006556995       14.6238753730        6.1363541096
 Ag         2.9248622143       14.6207065419        6.1357084950
 Ag         5.8499841497       14.6205108984        6.1373732498
 Ag         8.7750302367       14.6199339163        6.1357028582
 Ag        11.6997861846       14.6235416099        6.1359242240
 Ag        14.6226446825       14.6238580094        6.1367805133
 Ag         1.4643210761        1.4663016320        8.1435624872
 Ag         4.3874316194        1.4647399097        8.1409326085
 Ag         7.3122121955        1.4642510411        8.1399117750
 Ag        10.2355950322        1.4662859749        8.1410265866
 Ag        13.1584808383        1.4696087803        8.1414751570
 Ag        16.0876507819        1.4696447258        8.1431039795
 Ag         1.4671432612        4.3887728685        8.1427437281
 Ag         4.3891258998        4.3891802109        8.1412213395
 Ag         7.3184626456        4.3889412977        8.1412385627
 Ag        10.2405426320        4.3879365338        8.1433891675
 Ag        13.1613148008        4.3915479451        8.1411223567
 Ag        16.0887993268        4.3913728973        8.1409087543
 Ag         1.4676560538        7.3106777981        8.1378158410
 Ag         4.4050927948        7.3247815511        8.1676861360
 Ag         7.3052756143        7.3226729823        8.1636471449
 Ag        10.2399917648        7.3093310887        8.1391819667
 Ag        13.1622130144        7.3147957310        8.1411240785
 Ag        16.0876920041        7.3151643737        8.1384379890
 Ag         1.4672406284       10.2402129958        8.1368228097
 Ag         4.4034093655       10.2244316976        8.1627244861
 Ag         7.3061323099       10.2256723601        8.1605807301
 Ag        10.2397853093       10.2409108851        8.1390563889
 Ag        13.1623096631       10.2397083920        8.1409589366
 Ag        16.0871046455       10.2395283712        8.1384214842
 Ag         1.4662125787       13.1619795060        8.1404460622
 Ag         4.3876140249       13.1595202127        8.1369487566
 Ag         7.3185588797       13.1597778284        8.1373685353
 Ag        10.2410912027       13.1624654867        8.1416142529
 Ag        13.1619314380       13.1624292363        8.1424179156
 Ag        16.0883035684       13.1629959190        8.1421091701
 Ag         1.4644320279       16.0840829668        8.1427132667
 Ag         4.3876812097       16.0836373611        8.1407698394
 Ag         7.3118280817       16.0842457797        8.1395682184
 Ag        10.2350839104       16.0837676356        8.1402054825
 Ag        13.1586207794       16.0846719021        8.1426001662
 Ag        16.0877244195       16.0852388796        8.1435952232
 Ag         0.0035276297        0.0053815926       10.1685567341
 Ag         2.9274477400        0.0019332521       10.1681681220
 Ag         5.8482876918        0.0028053821       10.1685955667
 Ag         8.7710184131        0.0012833194       10.1656426603
 Ag        11.6942247815        0.0052900869       10.1649804677
 Ag        14.6197532736        0.0063706815       10.1595807796
 Ag         0.0050321939        2.9322810650       10.1718476245
 Ag         2.9299007240        2.9284629264       10.1711844251
 Ag         5.8542893533        2.9177327706       10.1697266644
 Ag         8.7769715693        2.9270274186       10.1705021123
 Ag        11.7009117933        2.9299429327       10.1714012264
 Ag        14.6249330079        2.9345055443       10.1661367647
 Ag         0.0098392309        5.8572718692       10.1680995529
 Ag         2.9358753579        5.8555345989       10.1725334301
 Ag         5.8562821390        5.8160098749       10.1701210438
 Ag         8.7767546359        5.8547273825       10.1743337173
 Ag        11.7033753049        5.8551050106       10.1715143709
 Ag        14.6297211740        5.8569096187       10.1661402670
 Ag        -0.0049390045        8.7794016161       10.1676310082
 Ag         2.8911670814        8.7764633266       10.1625823762
 Ag         5.8485288398        8.7683150670       10.2430809260
 Ag         8.8186628307        8.7741777233       10.1606578850
 Ag        11.7122423827        8.7788896923       10.1720088375
 Ag        14.6255768640        8.7781945572       10.1675698440
 Ag         0.0107579772       11.6997528416       10.1682749341
 Ag         2.9360512764       11.6933978885       10.1719481074
 Ag         5.8557912979       11.7391268610       10.1587970325
 Ag         8.7745671510       11.6939131811       10.1736686171
 Ag        11.7008549321       11.7011973036       10.1712489585
 Ag        14.6293948524       11.7009925405       10.1662049628
 Ag         0.0063747427       14.6233746061       10.1708758753
 Ag         2.9312975507       14.6189422928       10.1690864440
 Ag         5.8539473639       14.6329695816       10.1697940426
 Ag         8.7753414071       14.6195141810       10.1687266657
 Ag        11.6993416773       14.6254541257       10.1706729117
 Ag        14.6246985959       14.6251513082       10.1685888036
  N         6.0138539068        8.9387450597       12.6198032525
  C         4.9638030483        8.2569904003       13.4077583691
  H         6.0240134215        9.9420719838       12.8182261928
  H         4.9895942390        7.1837628022       13.1794764061
  H         3.9818233866        8.6360351454       13.0932891339
  H         5.0731013576        8.3989784432       14.4917695219
  H         6.9411272949        8.5848777610       12.8659283112
