# Supplementary material for: Single Atom Alloys Segregation in the Presence of Ligands
Source: J Phys Chem C Nanomater Interfaces. 2023 Nov 13;127(46):22790–8. doi: 10.1021/acs.jpcc.3c05827 (PMC10683009; doi:10.1021/acs.jpcc.3c05827)
Supplement: Supplementary file 2 — jp3c05827_si_002.zip [file jp3c05827_si_002.zip › xyz/RNH2/100/ag/ag100ninh2.txt]

     223

 Ag         1.4620600000        1.4620600000        0.0000000000
 Ag         4.3861800000        1.4620600000        0.0000000000
 Ag         7.3103100000        1.4620600000        0.0000000000
 Ag        10.2344300000        1.4620600000        0.0000000000
 Ag        13.1585500000        1.4620600000        0.0000000000
 Ag        16.0826700000        1.4620600000        0.0000000000
 Ag         1.4620600000        4.3861800000        0.0000000000
 Ag         4.3861800000        4.3861800000        0.0000000000
 Ag         7.3103100000        4.3861800000        0.0000000000
 Ag        10.2344300000        4.3861800000        0.0000000000
 Ag        13.1585500000        4.3861800000        0.0000000000
 Ag        16.0826700000        4.3861800000        0.0000000000
 Ag         1.4620600000        7.3103100000        0.0000000000
 Ag         4.3861800000        7.3103100000        0.0000000000
 Ag         7.3103100000        7.3103100000        0.0000000000
 Ag        10.2344300000        7.3103100000        0.0000000000
 Ag        13.1585500000        7.3103100000        0.0000000000
 Ag        16.0826700000        7.3103100000        0.0000000000
 Ag         1.4620600000       10.2344300000        0.0000000000
 Ag         4.3861800000       10.2344300000        0.0000000000
 Ag         7.3103100000       10.2344300000        0.0000000000
 Ag        10.2344300000       10.2344300000        0.0000000000
 Ag        13.1585500000       10.2344300000        0.0000000000
 Ag        16.0826700000       10.2344300000        0.0000000000
 Ag         1.4620600000       13.1585500000        0.0000000000
 Ag         4.3861800000       13.1585500000        0.0000000000
 Ag         7.3103100000       13.1585500000        0.0000000000
 Ag        10.2344300000       13.1585500000        0.0000000000
 Ag        13.1585500000       13.1585500000        0.0000000000
 Ag        16.0826700000       13.1585500000        0.0000000000
 Ag         1.4620600000       16.0826700000        0.0000000000
 Ag         4.3861800000       16.0826700000        0.0000000000
 Ag         7.3103100000       16.0826700000        0.0000000000
 Ag        10.2344300000       16.0826700000        0.0000000000
 Ag        13.1585500000       16.0826700000        0.0000000000
 Ag        16.0826700000       16.0826700000        0.0000000000
 Ag         0.0000000000        0.0000000000        2.0676700000
 Ag         2.9241200000        0.0000000000        2.0676700000
 Ag         5.8482400000        0.0000000000        2.0676700000
 Ag         8.7723700000        0.0000000000        2.0676700000
 Ag        11.6964900000        0.0000000000        2.0676700000
 Ag        14.6206100000        0.0000000000        2.0676700000
 Ag         0.0000000000        2.9241200000        2.0676700000
 Ag         2.9241200000        2.9241200000        2.0676700000
 Ag         5.8482400000        2.9241200000        2.0676700000
 Ag         8.7723700000        2.9241200000        2.0676700000
 Ag        11.6964900000        2.9241200000        2.0676700000
 Ag        14.6206100000        2.9241200000        2.0676700000
 Ag         0.0000000000        5.8482400000        2.0676700000
 Ag         2.9241200000        5.8482400000        2.0676700000
 Ag         5.8482400000        5.8482400000        2.0676700000
 Ag         8.7723700000        5.8482400000        2.0676700000
 Ag        11.6964900000        5.8482400000        2.0676700000
 Ag        14.6206100000        5.8482400000        2.0676700000
 Ag         0.0000000000        8.7723700000        2.0676700000
 Ag         2.9241200000        8.7723700000        2.0676700000
 Ag         5.8482400000        8.7723700000        2.0676700000
 Ag         8.7723700000        8.7723700000        2.0676700000
 Ag        11.6964900000        8.7723700000        2.0676700000
 Ag        14.6206100000        8.7723700000        2.0676700000
 Ag         0.0000000000       11.6964900000        2.0676700000
 Ag         2.9241200000       11.6964900000        2.0676700000
 Ag         5.8482400000       11.6964900000        2.0676700000
 Ag         8.7723700000       11.6964900000        2.0676700000
 Ag        11.6964900000       11.6964900000        2.0676700000
 Ag        14.6206100000       11.6964900000        2.0676700000
 Ag         0.0000000000       14.6206100000        2.0676700000
 Ag         2.9241200000       14.6206100000        2.0676700000
 Ag         5.8482400000       14.6206100000        2.0676700000
 Ag         8.7723700000       14.6206100000        2.0676700000
 Ag        11.6964900000       14.6206100000        2.0676700000
 Ag        14.6206100000       14.6206100000        2.0676700000
 Ag         1.4620600000        1.4620600000        4.1353300000
 Ag         4.3861800000        1.4620600000        4.1353300000
 Ag         7.3103100000        1.4620600000        4.1353300000
 Ag        10.2344300000        1.4620600000        4.1353300000
 Ag        13.1585500000        1.4620600000        4.1353300000
 Ag        16.0826700000        1.4620600000        4.1353300000
 Ag         1.4620600000        4.3861800000        4.1353300000
 Ag         4.3861800000        4.3861800000        4.1353300000
 Ag         7.3103100000        4.3861800000        4.1353300000
 Ag        10.2344300000        4.3861800000        4.1353300000
 Ag        13.1585500000        4.3861800000        4.1353300000
 Ag        16.0826700000        4.3861800000        4.1353300000
 Ag         1.4620600000        7.3103100000        4.1353300000
 Ag         4.3861800000        7.3103100000        4.1353300000
 Ag         7.3103100000        7.3103100000        4.1353300000
 Ag        10.2344300000        7.3103100000        4.1353300000
 Ag        13.1585500000        7.3103100000        4.1353300000
 Ag        16.0826700000        7.3103100000        4.1353300000
 Ag         1.4620600000       10.2344300000        4.1353300000
 Ag         4.3861800000       10.2344300000        4.1353300000
 Ag         7.3103100000       10.2344300000        4.1353300000
 Ag        10.2344300000       10.2344300000        4.1353300000
 Ag        13.1585500000       10.2344300000        4.1353300000
 Ag        16.0826700000       10.2344300000        4.1353300000
 Ag         1.4620600000       13.1585500000        4.1353300000
 Ag         4.3861800000       13.1585500000        4.1353300000
 Ag         7.3103100000       13.1585500000        4.1353300000
 Ag        10.2344300000       13.1585500000        4.1353300000
 Ag        13.1585500000       13.1585500000        4.1353300000
 Ag        16.0826700000       13.1585500000        4.1353300000
 Ag         1.4620600000       16.0826700000        4.1353300000
 Ag         4.3861800000       16.0826700000        4.1353300000
 Ag         7.3103100000       16.0826700000        4.1353300000
 Ag        10.2344300000       16.0826700000        4.1353300000
 Ag        13.1585500000       16.0826700000        4.1353300000
 Ag        16.0826700000       16.0826700000        4.1353300000
 Ag         0.0030720929        0.0007113481        6.1336589421
 Ag         2.9274713800        0.0014117238        6.1388298807
 Ag         5.8483084315        0.0016088331        6.1397078365
 Ag         8.7699842656        0.0012628863        6.1382254740
 Ag        11.6936283730        0.0007437943        6.1347126656
 Ag        14.6200943228        0.0011383819        6.1370097340
 Ag         0.0003002924        2.9252618823        6.1326367879
 Ag         2.9269116851        2.9263006162        6.1383929564
 Ag         5.8490611772        2.9252536144        6.1378679178
 Ag         8.7705484655        2.9266778311        6.1383860638
 Ag        11.6961823219        2.9247837768        6.1329255687
 Ag        14.6207151269        2.9278375436        6.1338824501
 Ag         0.0015159602        5.8513306692        6.1375332780
 Ag         2.9300393246        5.8539617808        6.1398336918
 Ag         5.8490871841        5.8481974401        6.1368718305
 Ag         8.7665179746        5.8551242918        6.1413404868
 Ag        11.6957482508        5.8502323168        6.1373325267
 Ag        14.6208964604        5.8517909445        6.1378141888
 Ag        -0.0012410628        8.7736066746        6.1366435880
 Ag         2.9204205856        8.7733065389        6.1337232860
 Ag         5.8486903878        8.7733806993        6.1336222947
 Ag         8.7741870369        8.7732335296        6.1374759976
 Ag        11.6980121528        8.7735430885        6.1365839271
 Ag        14.6210071517        8.7738040285        6.1391832215
 Ag         0.0001723872       11.6965324865        6.1374574510
 Ag         2.9277945135       11.6943006211        6.1381704946
 Ag         5.8483070438       11.7014068633        6.1352327721
 Ag         8.7672678279       11.6929173711        6.1399472920
 Ag        11.6961536240       11.6972276687        6.1370622275
 Ag        14.6205952623       11.6954131821        6.1381856039
 Ag         0.0001964584       14.6214044876        6.1330601939
 Ag         2.9255938422       14.6216329214        6.1376260198
 Ag         5.8484021747       14.6230929569        6.1371505337
 Ag         8.7704865746       14.6206432665        6.1380113882
 Ag        11.6959833686       14.6217639787        6.1333922574
 Ag        14.6207814841       14.6188833554        6.1343282198
 Ag         1.4656309242        1.4656130815        8.1400355594
 Ag         4.3908218739        1.4679630319        8.1474864464
 Ag         7.3075842723        1.4676071197        8.1470723750
 Ag        10.2314388556        1.4655476049        8.1414523280
 Ag        13.1559814380        1.4665262978        8.1360548517
 Ag        16.0856885851        1.4667664229        8.1357310724
 Ag         1.4607262258        4.3862618547        8.1368600639
 Ag         4.3881570274        4.3946019372        8.1401636794
 Ag         7.3117749336        4.3946129452        8.1417666929
 Ag        10.2358030367        4.3867704275        8.1389041486
 Ag        13.1565944156        4.3913395141        8.1404566718
 Ag        16.0842637200        4.3911699023        8.1397707552
 Ag         1.4663273130        7.3130421163        8.1388069516
 Ag         4.4083768795        7.3379502846        8.1539268203
 Ag         7.2860721892        7.3384207560        8.1582759319
 Ag        10.2318452622        7.3107407930        8.1372804629
 Ag        13.1570511230        7.3156217159        8.1451502584
 Ag        16.0861462964        7.3157819345        8.1458930502
 Ag         1.4641853231       10.2392057389        8.1377019459
 Ag         4.4054012818       10.2177759164        8.1445737366
 Ag         7.2861784058       10.2160626134        8.1527989618
 Ag        10.2319023814       10.2396837911        8.1357247421
 Ag        13.1564617045       10.2337129807        8.1462461168
 Ag        16.0853909577       10.2336118225        8.1461839637
 Ag         1.4611436071       13.1616779807        8.1390715538
 Ag         4.3846344780       13.1570807337        8.1387969832
 Ag         7.3093732047       13.1559553571        8.1399896231
 Ag        10.2343233917       13.1616027521        8.1398695204
 Ag        13.1559457894       13.1575611366        8.1408573867
 Ag        16.0842144463       13.1576875456        8.1412265657
 Ag         1.4653784376       16.0827869760        8.1404565396
 Ag         4.3903142284       16.0820335459        8.1467482094
 Ag         7.3072558649       16.0820574977        8.1469922401
 Ag        10.2308076133       16.0823335572        8.1411612529
 Ag        13.1559679764       16.0819026186        8.1367288513
 Ag        16.0855405139       16.0822158096        8.1360369092
 Ag         0.0049837207        0.0030721701       10.1590459404
 Ag         2.9259855158        0.0024615203       10.1690495844
 Ag         5.8484530733        0.0029369085       10.1731648850
 Ag         8.7719075110        0.0019355960       10.1694761620
 Ag        11.6932020108        0.0029828693       10.1606317895
 Ag        14.6210375550        0.0030018186       10.1478539963
 Ag         0.0026003811        2.9293264558       10.1655069278
 Ag         2.9257280349        2.9307443345       10.1699989994
 Ag         5.8489046967        2.9467358195       10.1763436105
 Ag         8.7720132108        2.9311903038       10.1714211975
 Ag        11.6952915092        2.9289271596       10.1661674337
 Ag        14.6212943334        2.9316246340       10.1596038630
 Ag         0.0040324368        5.8517684658       10.1693953791
 Ag         2.9284265802        5.8566279120       10.1545892866
 Ag         5.8501721512        5.8736344379       10.1486211916
 Ag         8.7682874575        5.8602686022       10.1652785459
 Ag        11.6937993327        5.8523467868       10.1706472920
 Ag        14.6216218748        5.8523349327       10.1684202385
 Ag         0.0167945038        8.7753183665       10.1749518028
 Ag         2.9406417492        8.7845280807       10.1393664275
 Ni         5.8160373611        8.8006106827       10.0389887379
 Ag         8.7705853416        8.7787767358       10.1377151652
 Ag        11.6831757040        8.7746145374       10.1740860973
 Ag        14.6210211436        8.7744453968       10.1724189925
 Ag         0.0037089671       11.6978026122       10.1709459791
 Ag         2.9318077183       11.6925427319       10.1638737127
 Ag         5.8437227920       11.6821117334       10.1480874282
 Ag         8.7604233446       11.6915620112       10.1649697635
 Ag        11.6898626592       11.6964731829       10.1704659785
 Ag        14.6203059556       11.6982722008       10.1691741049
 Ag         0.0025253292       14.6209613703       10.1659276293
 Ag         2.9256861964       14.6191614622       10.1706092504
 Ag         5.8475749304       14.6053611227       10.1760053736
 Ag         8.7702142565       14.6180769036       10.1715821338
 Ag        11.6935852097       14.6207364624       10.1663554324
 Ag        14.6201801808       14.6195206278       10.1599108838
  N         5.9741317322        8.7887183786       12.0591668057
  C         4.9258215307        8.1735980543       12.9160166604
  H         6.1033778551        9.7701498063       12.3276955071
  H         4.7963262681        7.1242651056       12.6204423006
  H         3.9731876595        8.6911006315       12.7396505750
  H         5.1811478840        8.2288119736       13.9827054616
  H         6.8740728574        8.3313941450       12.2427098573
