# Supplementary material for: Single Atom Alloys Segregation in the Presence of Ligands
Source: J Phys Chem C Nanomater Interfaces. 2023 Nov 13;127(46):22790–8. doi: 10.1021/acs.jpcc.3c05827 (PMC10683009; doi:10.1021/acs.jpcc.3c05827)
Supplement: Supplementary file 2 — jp3c05827_si_002.zip [file jp3c05827_si_002.zip › xyz/RNH2/100/au/au100ninh2.txt]

     223

 Au         1.4831600000        1.4831600000        0.0000000000
 Au         4.4494700000        1.4831600000        0.0000000000
 Au         7.4157800000        1.4831600000        0.0000000000
 Au        10.3821000000        1.4831600000        0.0000000000
 Au        13.3484100000        1.4831600000        0.0000000000
 Au        16.3147200000        1.4831600000        0.0000000000
 Au         1.4831600000        4.4494700000        0.0000000000
 Au         4.4494700000        4.4494700000        0.0000000000
 Au         7.4157800000        4.4494700000        0.0000000000
 Au        10.3821000000        4.4494700000        0.0000000000
 Au        13.3484100000        4.4494700000        0.0000000000
 Au        16.3147200000        4.4494700000        0.0000000000
 Au         1.4831600000        7.4157800000        0.0000000000
 Au         4.4494700000        7.4157800000        0.0000000000
 Au         7.4157800000        7.4157800000        0.0000000000
 Au        10.3821000000        7.4157800000        0.0000000000
 Au        13.3484100000        7.4157800000        0.0000000000
 Au        16.3147200000        7.4157800000        0.0000000000
 Au         1.4831600000       10.3821000000        0.0000000000
 Au         4.4494700000       10.3821000000        0.0000000000
 Au         7.4157800000       10.3821000000        0.0000000000
 Au        10.3821000000       10.3821000000        0.0000000000
 Au        13.3484100000       10.3821000000        0.0000000000
 Au        16.3147200000       10.3821000000        0.0000000000
 Au         1.4831600000       13.3484100000        0.0000000000
 Au         4.4494700000       13.3484100000        0.0000000000
 Au         7.4157800000       13.3484100000        0.0000000000
 Au        10.3821000000       13.3484100000        0.0000000000
 Au        13.3484100000       13.3484100000        0.0000000000
 Au        16.3147200000       13.3484100000        0.0000000000
 Au         1.4831600000       16.3147200000        0.0000000000
 Au         4.4494700000       16.3147200000        0.0000000000
 Au         7.4157800000       16.3147200000        0.0000000000
 Au        10.3821000000       16.3147200000        0.0000000000
 Au        13.3484100000       16.3147200000        0.0000000000
 Au        16.3147200000       16.3147200000        0.0000000000
 Au         0.0000000000        0.0000000000        2.0975000000
 Au         2.9663100000        0.0000000000        2.0975000000
 Au         5.9326300000        0.0000000000        2.0975000000
 Au         8.8989400000        0.0000000000        2.0975000000
 Au        11.8652500000        0.0000000000        2.0975000000
 Au        14.8315600000        0.0000000000        2.0975000000
 Au         0.0000000000        2.9663100000        2.0975000000
 Au         2.9663100000        2.9663100000        2.0975000000
 Au         5.9326300000        2.9663100000        2.0975000000
 Au         8.8989400000        2.9663100000        2.0975000000
 Au        11.8652500000        2.9663100000        2.0975000000
 Au        14.8315600000        2.9663100000        2.0975000000
 Au         0.0000000000        5.9326300000        2.0975000000
 Au         2.9663100000        5.9326300000        2.0975000000
 Au         5.9326300000        5.9326300000        2.0975000000
 Au         8.8989400000        5.9326300000        2.0975000000
 Au        11.8652500000        5.9326300000        2.0975000000
 Au        14.8315600000        5.9326300000        2.0975000000
 Au         0.0000000000        8.8989400000        2.0975000000
 Au         2.9663100000        8.8989400000        2.0975000000
 Au         5.9326300000        8.8989400000        2.0975000000
 Au         8.8989400000        8.8989400000        2.0975000000
 Au        11.8652500000        8.8989400000        2.0975000000
 Au        14.8315600000        8.8989400000        2.0975000000
 Au         0.0000000000       11.8652500000        2.0975000000
 Au         2.9663100000       11.8652500000        2.0975000000
 Au         5.9326300000       11.8652500000        2.0975000000
 Au         8.8989400000       11.8652500000        2.0975000000
 Au        11.8652500000       11.8652500000        2.0975000000
 Au        14.8315600000       11.8652500000        2.0975000000
 Au         0.0000000000       14.8315600000        2.0975000000
 Au         2.9663100000       14.8315600000        2.0975000000
 Au         5.9326300000       14.8315600000        2.0975000000
 Au         8.8989400000       14.8315600000        2.0975000000
 Au        11.8652500000       14.8315600000        2.0975000000
 Au        14.8315600000       14.8315600000        2.0975000000
 Au         1.4831600000        1.4831600000        4.1950000000
 Au         4.4494700000        1.4831600000        4.1950000000
 Au         7.4157800000        1.4831600000        4.1950000000
 Au        10.3821000000        1.4831600000        4.1950000000
 Au        13.3484100000        1.4831600000        4.1950000000
 Au        16.3147200000        1.4831600000        4.1950000000
 Au         1.4831600000        4.4494700000        4.1950000000
 Au         4.4494700000        4.4494700000        4.1950000000
 Au         7.4157800000        4.4494700000        4.1950000000
 Au        10.3821000000        4.4494700000        4.1950000000
 Au        13.3484100000        4.4494700000        4.1950000000
 Au        16.3147200000        4.4494700000        4.1950000000
 Au         1.4831600000        7.4157800000        4.1950000000
 Au         4.4494700000        7.4157800000        4.1950000000
 Au         7.4157800000        7.4157800000        4.1950000000
 Au        10.3821000000        7.4157800000        4.1950000000
 Au        13.3484100000        7.4157800000        4.1950000000
 Au        16.3147200000        7.4157800000        4.1950000000
 Au         1.4831600000       10.3821000000        4.1950000000
 Au         4.4494700000       10.3821000000        4.1950000000
 Au         7.4157800000       10.3821000000        4.1950000000
 Au        10.3821000000       10.3821000000        4.1950000000
 Au        13.3484100000       10.3821000000        4.1950000000
 Au        16.3147200000       10.3821000000        4.1950000000
 Au         1.4831600000       13.3484100000        4.1950000000
 Au         4.4494700000       13.3484100000        4.1950000000
 Au         7.4157800000       13.3484100000        4.1950000000
 Au        10.3821000000       13.3484100000        4.1950000000
 Au        13.3484100000       13.3484100000        4.1950000000
 Au        16.3147200000       13.3484100000        4.1950000000
 Au         1.4831600000       16.3147200000        4.1950000000
 Au         4.4494700000       16.3147200000        4.1950000000
 Au         7.4157800000       16.3147200000        4.1950000000
 Au        10.3821000000       16.3147200000        4.1950000000
 Au        13.3484100000       16.3147200000        4.1950000000
 Au        16.3147200000       16.3147200000        4.1950000000
 Au         0.0037984002        0.0004421047        6.2270279019
 Au         2.9670530576        0.0012332829        6.2326333833
 Au         5.9302391678        0.0022863857        6.2280990337
 Au         8.8977834751        0.0008242773        6.2289714734
 Au        11.8621786255        0.0001818981        6.2280353493
 Au        14.8307195257       -0.0004496118        6.2312283897
 Au         0.0013875493        2.9680100552        6.2277316762
 Au         2.9668301638        2.9718113991        6.2270413150
 Au         5.9331774944        2.9724332380        6.2295687370
 Au         8.8982489927        2.9741595840        6.2254551931
 Au        11.8654971365        2.9654415815        6.2270320750
 Au        14.8329116540        2.9698642940        6.2271572655
 Au         0.0083521064        5.9343913139        6.2276171348
 Au         2.9831447744        5.9468833504        6.2376998133
 Au         5.9381714153        5.9432640888        6.2422362122
 Au         8.8858511235        5.9513952203        6.2403516163
 Au        11.8647006977        5.9301056814        6.2231322389
 Au        14.8348984822        5.9336316304        6.2314579691
 Au         0.0079219046        8.8991665703        6.2296313757
 Au         2.9760616637        8.9006410700        6.2386918214
 Au         5.9402021907        8.9011075082        6.2369034606
 Au         8.8891482403        8.9011678210        6.2488659217
 Au        11.8660976332        8.8996097353        6.2282139903
 Au        14.8374275047        8.8982099321        6.2281651817
 Au         0.0080966111       11.8640494953        6.2266582099
 Au         2.9834085115       11.8534334134        6.2375053126
 Au         5.9380925585       11.8552475393        6.2455887127
 Au         8.8834639425       11.8477285139        6.2421585853
 Au        11.8623878497       11.8675277197        6.2232298950
 Au        14.8341139828       11.8644091941        6.2300340385
 Au         0.0001375500       14.8304393864        6.2275772140
 Au         2.9645542419       14.8297763905        6.2247764555
 Au         5.9332671880       14.8291567662        6.2291490281
 Au         8.8989278680       14.8256608636        6.2244034330
 Au        11.8659755854       14.8327279833        6.2268594653
 Au        14.8323518632       14.8281977782        6.2278729475
 Au         1.4912552302        1.4902826108        8.2552651878
 Au         4.4532215220        1.4885317250        8.2564609148
 Au         7.4119133652        1.4879040262        8.2539187750
 Au        10.3717694532        1.4892724066        8.2539906675
 Au        13.3408810192        1.4916200585        8.2530902636
 Au        16.3231293514        1.4913843987        8.2522542711
 Au         1.4892599981        4.4559955258        8.2556976251
 Au         4.4494207824        4.4560790375        8.2521924468
 Au         7.4246224554        4.4577964607        8.2536975207
 Au        10.3804840971        4.4525557933        8.2544895771
 Au        13.3448928954        4.4584282463        8.2538788160
 Au        16.3229415038        4.4587634576        8.2551121283
 Au         1.4963621227        7.4170893647        8.2563279398
 Au         4.4837595763        7.4482884340        8.3061237091
 Au         7.3908209399        7.4535951863        8.3329896703
 Au        10.3939362955        7.4076022209        8.2427693566
 Au        13.3576298361        7.4197827906        8.2550301247
 Au        16.3258214568        7.4201885583        8.2564433363
 Au         1.4951162074       10.3869923501        8.2558068811
 Au         4.4829881622       10.3564369267        8.3104590303
 Au         7.3850494647       10.3469482365        8.3458976192
 Au        10.3910006673       10.3921972276        8.2444761918
 Au        13.3564837775       10.3786696706        8.2547203723
 Au        16.3247647816       10.3782421179        8.2555400402
 Au         1.4877857042       13.3434816379        8.2564001337
 Au         4.4438065750       13.3521617307        8.2460429808
 Au         7.4239806855       13.3471287980        8.2500496608
 Au        10.3802219189       13.3467419976        8.2543854560
 Au        13.3438376868       13.3384419548        8.2543031337
 Au        16.3219816992       13.3385325309        8.2552686550
 Au         1.4909043025       16.3087494001        8.2547228987
 Au         4.4528250927       16.3169107321        8.2561812336
 Au         7.4115980703       16.3162486435        8.2540638770
 Au        10.3710971246       16.3091095051        8.2538165232
 Au        13.3402731712       16.3063090894        8.2532819860
 Au        16.3230067912       16.3066590168        8.2528572459
 Au         0.0188980372        0.0007653247       10.3287374203
 Au         2.9754016155        0.0022726396       10.3487627398
 Au         5.9306093060        0.0034990889       10.3611927858
 Au         8.8850281679        0.0018630099       10.3455301690
 Au        11.8473622068        0.0004307664       10.3260029979
 Au        14.8343141999        0.0014358947       10.3017372397
 Au         0.0131508290        2.9799774859       10.3436394003
 Au         2.9777538119        2.9732395409       10.3526607033
 Au         5.9331554983        2.9475017045       10.3602933190
 Au         8.8889834737        2.9731136169       10.3535293187
 Au        11.8537437572        2.9798342924       10.3419538293
 Au        14.8330660699        2.9856577013       10.3286882270
 Au         0.0102171649        5.9440551556       10.3536836127
 Au         2.9834092258        5.9463546265       10.3531926181
 Au         5.9412644110        5.8706771645       10.3494088868
 Au         8.9038827499        5.9472477316       10.3600960747
 Au        11.8700768240        5.9448166040       10.3543079710
 Au        14.8392853474        5.9433582307       10.3492546932
 Au        -0.0101733954        8.8996674007       10.3633294666
 Au         2.9173948278        8.9076282329       10.3613748269
 Ni         5.8299057650        8.8624738928       10.2753066083
 Au         9.0179176738        8.8991945030       10.3377340981
 Au        11.9150251430        8.8982796365       10.3642072066
 Au        14.8449981081        8.8978179858       10.3636220352
 Au         0.0097952062       11.8544773910       10.3548277112
 Au         2.9842729173       11.8616597803       10.3608564921
 Au         5.9317408388       11.9557015279       10.3446621619
 Au         8.8967670082       11.8571144729       10.3610092480
 Au        11.8658204263       11.8527491178       10.3541171425
 Au        14.8377867797       11.8529375626       10.3477136509
 Au         0.0126287912       14.8193316918       10.3432769515
 Au         2.9779365392       14.8294590773       10.3540939054
 Au         5.9309651734       14.8635699981       10.3619608720
 Au         8.8862249472       14.8274462319       10.3537893430
 Au        11.8519919653       14.8188329946       10.3419966672
 Au        14.8317499940       14.8136065480       10.3276903444
  N         6.0941151878        8.9916108089       12.2448906277
  H         5.9868092622        9.9869737903       12.4711037651
  H         7.0868025503        8.7761948862       12.3965731419
  C         5.2506225543        8.1697431159       13.1543662500
  H         5.3912607976        7.1107067077       12.9045576712
  H         5.5083652947        8.3412318585       14.2076152373
  H         4.1968359295        8.4192284752       12.9817637481
