# Supplementary material for: Single Atom Alloys Segregation in the Presence of Ligands
Source: J Phys Chem C Nanomater Interfaces. 2023 Nov 13;127(46):22790–8. doi: 10.1021/acs.jpcc.3c05827 (PMC10683009; doi:10.1021/acs.jpcc.3c05827)
Supplement: Supplementary file 2 — jp3c05827_si_002.zip [file jp3c05827_si_002.zip › xyz/RNH2/100/au/au100pdnh2.txt]

     223

 Au         1.4831600000        1.4831600000        0.0000000000
 Au         4.4494700000        1.4831600000        0.0000000000
 Au         7.4157800000        1.4831600000        0.0000000000
 Au        10.3821000000        1.4831600000        0.0000000000
 Au        13.3484100000        1.4831600000        0.0000000000
 Au        16.3147200000        1.4831600000        0.0000000000
 Au         1.4831600000        4.4494700000        0.0000000000
 Au         4.4494700000        4.4494700000        0.0000000000
 Au         7.4157800000        4.4494700000        0.0000000000
 Au        10.3821000000        4.4494700000        0.0000000000
 Au        13.3484100000        4.4494700000        0.0000000000
 Au        16.3147200000        4.4494700000        0.0000000000
 Au         1.4831600000        7.4157800000        0.0000000000
 Au         4.4494700000        7.4157800000        0.0000000000
 Au         7.4157800000        7.4157800000        0.0000000000
 Au        10.3821000000        7.4157800000        0.0000000000
 Au        13.3484100000        7.4157800000        0.0000000000
 Au        16.3147200000        7.4157800000        0.0000000000
 Au         1.4831600000       10.3821000000        0.0000000000
 Au         4.4494700000       10.3821000000        0.0000000000
 Au         7.4157800000       10.3821000000        0.0000000000
 Au        10.3821000000       10.3821000000        0.0000000000
 Au        13.3484100000       10.3821000000        0.0000000000
 Au        16.3147200000       10.3821000000        0.0000000000
 Au         1.4831600000       13.3484100000        0.0000000000
 Au         4.4494700000       13.3484100000        0.0000000000
 Au         7.4157800000       13.3484100000        0.0000000000
 Au        10.3821000000       13.3484100000        0.0000000000
 Au        13.3484100000       13.3484100000        0.0000000000
 Au        16.3147200000       13.3484100000        0.0000000000
 Au         1.4831600000       16.3147200000        0.0000000000
 Au         4.4494700000       16.3147200000        0.0000000000
 Au         7.4157800000       16.3147200000        0.0000000000
 Au        10.3821000000       16.3147200000        0.0000000000
 Au        13.3484100000       16.3147200000        0.0000000000
 Au        16.3147200000       16.3147200000        0.0000000000
 Au         0.0000000000        0.0000000000        2.0975000000
 Au         2.9663100000        0.0000000000        2.0975000000
 Au         5.9326300000        0.0000000000        2.0975000000
 Au         8.8989400000        0.0000000000        2.0975000000
 Au        11.8652500000        0.0000000000        2.0975000000
 Au        14.8315600000        0.0000000000        2.0975000000
 Au         0.0000000000        2.9663100000        2.0975000000
 Au         2.9663100000        2.9663100000        2.0975000000
 Au         5.9326300000        2.9663100000        2.0975000000
 Au         8.8989400000        2.9663100000        2.0975000000
 Au        11.8652500000        2.9663100000        2.0975000000
 Au        14.8315600000        2.9663100000        2.0975000000
 Au         0.0000000000        5.9326300000        2.0975000000
 Au         2.9663100000        5.9326300000        2.0975000000
 Au         5.9326300000        5.9326300000        2.0975000000
 Au         8.8989400000        5.9326300000        2.0975000000
 Au        11.8652500000        5.9326300000        2.0975000000
 Au        14.8315600000        5.9326300000        2.0975000000
 Au         0.0000000000        8.8989400000        2.0975000000
 Au         2.9663100000        8.8989400000        2.0975000000
 Au         5.9326300000        8.8989400000        2.0975000000
 Au         8.8989400000        8.8989400000        2.0975000000
 Au        11.8652500000        8.8989400000        2.0975000000
 Au        14.8315600000        8.8989400000        2.0975000000
 Au         0.0000000000       11.8652500000        2.0975000000
 Au         2.9663100000       11.8652500000        2.0975000000
 Au         5.9326300000       11.8652500000        2.0975000000
 Au         8.8989400000       11.8652500000        2.0975000000
 Au        11.8652500000       11.8652500000        2.0975000000
 Au        14.8315600000       11.8652500000        2.0975000000
 Au         0.0000000000       14.8315600000        2.0975000000
 Au         2.9663100000       14.8315600000        2.0975000000
 Au         5.9326300000       14.8315600000        2.0975000000
 Au         8.8989400000       14.8315600000        2.0975000000
 Au        11.8652500000       14.8315600000        2.0975000000
 Au        14.8315600000       14.8315600000        2.0975000000
 Au         1.4831600000        1.4831600000        4.1950000000
 Au         4.4494700000        1.4831600000        4.1950000000
 Au         7.4157800000        1.4831600000        4.1950000000
 Au        10.3821000000        1.4831600000        4.1950000000
 Au        13.3484100000        1.4831600000        4.1950000000
 Au        16.3147200000        1.4831600000        4.1950000000
 Au         1.4831600000        4.4494700000        4.1950000000
 Au         4.4494700000        4.4494700000        4.1950000000
 Au         7.4157800000        4.4494700000        4.1950000000
 Au        10.3821000000        4.4494700000        4.1950000000
 Au        13.3484100000        4.4494700000        4.1950000000
 Au        16.3147200000        4.4494700000        4.1950000000
 Au         1.4831600000        7.4157800000        4.1950000000
 Au         4.4494700000        7.4157800000        4.1950000000
 Au         7.4157800000        7.4157800000        4.1950000000
 Au        10.3821000000        7.4157800000        4.1950000000
 Au        13.3484100000        7.4157800000        4.1950000000
 Au        16.3147200000        7.4157800000        4.1950000000
 Au         1.4831600000       10.3821000000        4.1950000000
 Au         4.4494700000       10.3821000000        4.1950000000
 Au         7.4157800000       10.3821000000        4.1950000000
 Au        10.3821000000       10.3821000000        4.1950000000
 Au        13.3484100000       10.3821000000        4.1950000000
 Au        16.3147200000       10.3821000000        4.1950000000
 Au         1.4831600000       13.3484100000        4.1950000000
 Au         4.4494700000       13.3484100000        4.1950000000
 Au         7.4157800000       13.3484100000        4.1950000000
 Au        10.3821000000       13.3484100000        4.1950000000
 Au        13.3484100000       13.3484100000        4.1950000000
 Au        16.3147200000       13.3484100000        4.1950000000
 Au         1.4831600000       16.3147200000        4.1950000000
 Au         4.4494700000       16.3147200000        4.1950000000
 Au         7.4157800000       16.3147200000        4.1950000000
 Au        10.3821000000       16.3147200000        4.1950000000
 Au        13.3484100000       16.3147200000        4.1950000000
 Au        16.3147200000       16.3147200000        4.1950000000
 Au         0.0038681466       -0.0001934099        6.2232906947
 Au         2.9708348227        0.0002287404        6.2307055557
 Au         5.9326282605        0.0006112605        6.2319864528
 Au         8.8939169002        0.0015491378        6.2312499078
 Au        11.8598765044        0.0012343765        6.2236285592
 Au        14.8308016463        0.0001110847        6.2294224873
 Au         0.0039784185        2.9700163616        6.2259718299
 Au         2.9712176559        2.9719987180        6.2298976665
 Au         5.9325161440        2.9655473926        6.2326126438
 Au         8.8950716260        2.9706903500        6.2291508418
 Au        11.8621985891        2.9700930920        6.2260350939
 Au        14.8323064510        2.9706901131        6.2234808077
 Au         0.0087235597        5.9374882878        6.2304171719
 Au         2.9785241564        5.9426330831        6.2392043664
 Au         5.9328958663        5.9304975083        6.2283825964
 Au         8.8922943266        5.9404937910        6.2345434055
 Au        11.8644523456        5.9363616241        6.2281564961
 Au        14.8354179962        5.9373287503        6.2307233361
 Au         0.0033010036        8.8982486947        6.2334276549
 Au         2.9672995912        8.8971173739        6.2284059445
 Au         5.9337438097        8.8972404164        6.2125915807
 Au         8.9047525831        8.8990297826        6.2272851846
 Au        11.8709626213        8.9001866249        6.2307755681
 Au        14.8367983466        8.8993621806        6.2317987840
 Au         0.0068545215       11.8601238117        6.2297589192
 Au         2.9761897605       11.8554993787        6.2363252975
 Au         5.9331090654       11.8682217351        6.2276216324
 Au         8.8938191548       11.8603443525        6.2328628489
 Au        11.8647700597       11.8638101844        6.2286154379
 Au        14.8350270668       11.8609802497        6.2309103666
 Au         0.0042911115       14.8271990397        6.2260888730
 Au         2.9707848781       14.8269733897        6.2291996188
 Au         5.9329960975       14.8331842816        6.2323974875
 Au         8.8950094798       14.8301600958        6.2297116396
 Au        11.8617615241       14.8299833132        6.2260855771
 Au        14.8322164835       14.8270054267        6.2233730632
 Au         1.4911154121        1.4865806249        8.2517646311
 Au         4.4526426544        1.4874651065        8.2626816683
 Au         7.4111789126        1.4890255140        8.2629928598
 Au        10.3733313107        1.4899119773        8.2535754838
 Au        13.3385151805        1.4932094485        8.2468821485
 Au        16.3241628007        1.4925591534        8.2469266653
 Au         1.4887721247        4.4521207173        8.2552664573
 Au         4.4557000254        4.4606922044        8.2605690971
 Au         7.4167568504        4.4595248044        8.2580688536
 Au        10.3808023127        4.4539513107        8.2549079386
 Au        13.3467520354        4.4587032410        8.2513370277
 Au        16.3214522449        4.4574125804        8.2525489873
 Au         1.5021425997        7.4197483424        8.2626397071
 Au         4.4834015855        7.4435298139        8.2879892506
 Au         7.3978983195        7.4387885899        8.2734849957
 Au        10.3800020666        7.4174091403        8.2531423677
 Au        13.3518562760        7.4209135124        8.2601031566
 Au        16.3264306432        7.4190082208        8.2633372692
 Au         1.4997628971       10.3787448342        8.2604579920
 Au         4.4787359943       10.3558735031        8.2762857874
 Au         7.4004481038       10.3625896186        8.2670577032
 Au        10.3801570230       10.3847960916        8.2529372405
 Au        13.3512972643       10.3795530408        8.2608106259
 Au        16.3261410520       10.3778777682        8.2632914620
 Au         1.4889245479       13.3436146170        8.2561177988
 Au         4.4525578875       13.3374517243        8.2573258435
 Au         7.4161439103       13.3402839251        8.2569677627
 Au        10.3805397435       13.3488175483        8.2554978065
 Au        13.3464831923       13.3420394429        8.2517042584
 Au        16.3219233269       13.3398699310        8.2528503004
 Au         1.4913603804       16.3098647086        8.2512719858
 Au         4.4530748793       16.3109445467        8.2618153921
 Au         7.4109837155       16.3124602298        8.2629778640
 Au        10.3732579527       16.3139380245        8.2531981818
 Au        13.3387072441       16.3070422539        8.2466329152
 Au        16.3235926871       16.3046630784        8.2463476602
 Au         0.0100384131       -0.0016019975       10.3252908138
 Au         2.9725783833       -0.0008277847       10.3469202300
 Au         5.9301893996       -0.0030020454       10.3590774933
 Au         8.8890191538        0.0041882600       10.3470754211
 Au        11.8541116334        0.0036837804       10.3260975581
 Au        14.8317876111        0.0008316592       10.2954602038
 Au         0.0100309119        2.9735185296       10.3433937654
 Au         2.9719035854        2.9716485696       10.3519669054
 Au         5.9325624214        2.9688049082       10.3586252526
 Au         8.8933158733        2.9768805680       10.3525294568
 Au        11.8584001112        2.9794120299       10.3433211511
 Au        14.8319897809        2.9776577727       10.3254004947
 Au         0.0129495406        5.9360737663       10.3520544712
 Au         2.9817454546        5.9398277845       10.3509795039
 Au         5.9447600112        5.9238715365       10.3583370220
 Au         8.8984109092        5.9463134522       10.3523456099
 Au        11.8652371850        5.9413236836       10.3500214341
 Au        14.8369879599        5.9410046056       10.3460026915
 Au         0.0133071390        8.8974114534       10.3592972511
 Au         2.9712188242        8.9030801262       10.3648844028
 Pd         5.9480116605        8.9064235361       10.3182096916
 Au         8.9232647673        8.9013971165       10.3437992907
 Au        11.8684461581        8.9012811346       10.3540896570
 Au        14.8384449666        8.8989756396       10.3577325458
 Au         0.0128729685       11.8583455064       10.3524364028
 Au         2.9828077137       11.8564188811       10.3539632260
 Au         5.9379138507       11.8720462619       10.3535369854
 Au         8.8944375107       11.8574456742       10.3507708748
 Au        11.8637049247       11.8622425901       10.3490671062
 Au        14.8369588844       11.8578415749       10.3453888182
 Au         0.0107895784       14.8230201648       10.3430038634
 Au         2.9723175844       14.8249291492       10.3513551129
 Au         5.9317121290       14.8225027553       10.3565967547
 Au         8.8926701668       14.8282623122       10.3507283045
 Au        11.8575358532       14.8265394682       10.3427490849
 Au        14.8324915958       14.8214929351       10.3249061520
  N         6.1073631554        8.9896800005       12.5341186233
  H         5.9742594068        9.9753437282       12.7734075040
  H         7.0863796468        8.7705584432       12.7351088577
  C         5.2031797134        8.1280159977       13.3322039476
  H         5.3636544690        7.0820931266       13.0418818831
  H         5.3693603742        8.2405006638       14.4120913560
  H         4.1643552989        8.3841415030       13.0899809082
