# Supplementary material for: Single Atom Alloys Segregation in the Presence of Ligands
Source: J Phys Chem C Nanomater Interfaces. 2023 Nov 13;127(46):22790–8. doi: 10.1021/acs.jpcc.3c05827 (PMC10683009; doi:10.1021/acs.jpcc.3c05827)
Supplement: Supplementary file 2 — jp3c05827_si_002.zip [file jp3c05827_si_002.zip › xyz/RNH2/100/au/au100nh2.txt]

     223

 Au         1.4831600000        1.4831600000        0.0000000000
 Au         4.4494700000        1.4831600000        0.0000000000
 Au         7.4157800000        1.4831600000        0.0000000000
 Au        10.3821000000        1.4831600000        0.0000000000
 Au        13.3484100000        1.4831600000        0.0000000000
 Au        16.3147200000        1.4831600000        0.0000000000
 Au         1.4831600000        4.4494700000        0.0000000000
 Au         4.4494700000        4.4494700000        0.0000000000
 Au         7.4157800000        4.4494700000        0.0000000000
 Au        10.3821000000        4.4494700000        0.0000000000
 Au        13.3484100000        4.4494700000        0.0000000000
 Au        16.3147200000        4.4494700000        0.0000000000
 Au         1.4831600000        7.4157800000        0.0000000000
 Au         4.4494700000        7.4157800000        0.0000000000
 Au         7.4157800000        7.4157800000        0.0000000000
 Au        10.3821000000        7.4157800000        0.0000000000
 Au        13.3484100000        7.4157800000        0.0000000000
 Au        16.3147200000        7.4157800000        0.0000000000
 Au         1.4831600000       10.3821000000        0.0000000000
 Au         4.4494700000       10.3821000000        0.0000000000
 Au         7.4157800000       10.3821000000        0.0000000000
 Au        10.3821000000       10.3821000000        0.0000000000
 Au        13.3484100000       10.3821000000        0.0000000000
 Au        16.3147200000       10.3821000000        0.0000000000
 Au         1.4831600000       13.3484100000        0.0000000000
 Au         4.4494700000       13.3484100000        0.0000000000
 Au         7.4157800000       13.3484100000        0.0000000000
 Au        10.3821000000       13.3484100000        0.0000000000
 Au        13.3484100000       13.3484100000        0.0000000000
 Au        16.3147200000       13.3484100000        0.0000000000
 Au         1.4831600000       16.3147200000        0.0000000000
 Au         4.4494700000       16.3147200000        0.0000000000
 Au         7.4157800000       16.3147200000        0.0000000000
 Au        10.3821000000       16.3147200000        0.0000000000
 Au        13.3484100000       16.3147200000        0.0000000000
 Au        16.3147200000       16.3147200000        0.0000000000
 Au         0.0000000000        0.0000000000        2.0975000000
 Au         2.9663100000        0.0000000000        2.0975000000
 Au         5.9326300000        0.0000000000        2.0975000000
 Au         8.8989400000        0.0000000000        2.0975000000
 Au        11.8652500000        0.0000000000        2.0975000000
 Au        14.8315600000        0.0000000000        2.0975000000
 Au         0.0000000000        2.9663100000        2.0975000000
 Au         2.9663100000        2.9663100000        2.0975000000
 Au         5.9326300000        2.9663100000        2.0975000000
 Au         8.8989400000        2.9663100000        2.0975000000
 Au        11.8652500000        2.9663100000        2.0975000000
 Au        14.8315600000        2.9663100000        2.0975000000
 Au         0.0000000000        5.9326300000        2.0975000000
 Au         2.9663100000        5.9326300000        2.0975000000
 Au         5.9326300000        5.9326300000        2.0975000000
 Au         8.8989400000        5.9326300000        2.0975000000
 Au        11.8652500000        5.9326300000        2.0975000000
 Au        14.8315600000        5.9326300000        2.0975000000
 Au         0.0000000000        8.8989400000        2.0975000000
 Au         2.9663100000        8.8989400000        2.0975000000
 Au         5.9326300000        8.8989400000        2.0975000000
 Au         8.8989400000        8.8989400000        2.0975000000
 Au        11.8652500000        8.8989400000        2.0975000000
 Au        14.8315600000        8.8989400000        2.0975000000
 Au         0.0000000000       11.8652500000        2.0975000000
 Au         2.9663100000       11.8652500000        2.0975000000
 Au         5.9326300000       11.8652500000        2.0975000000
 Au         8.8989400000       11.8652500000        2.0975000000
 Au        11.8652500000       11.8652500000        2.0975000000
 Au        14.8315600000       11.8652500000        2.0975000000
 Au         0.0000000000       14.8315600000        2.0975000000
 Au         2.9663100000       14.8315600000        2.0975000000
 Au         5.9326300000       14.8315600000        2.0975000000
 Au         8.8989400000       14.8315600000        2.0975000000
 Au        11.8652500000       14.8315600000        2.0975000000
 Au        14.8315600000       14.8315600000        2.0975000000
 Au         1.4831600000        1.4831600000        4.1950000000
 Au         4.4494700000        1.4831600000        4.1950000000
 Au         7.4157800000        1.4831600000        4.1950000000
 Au        10.3821000000        1.4831600000        4.1950000000
 Au        13.3484100000        1.4831600000        4.1950000000
 Au        16.3147200000        1.4831600000        4.1950000000
 Au         1.4831600000        4.4494700000        4.1950000000
 Au         4.4494700000        4.4494700000        4.1950000000
 Au         7.4157800000        4.4494700000        4.1950000000
 Au        10.3821000000        4.4494700000        4.1950000000
 Au        13.3484100000        4.4494700000        4.1950000000
 Au        16.3147200000        4.4494700000        4.1950000000
 Au         1.4831600000        7.4157800000        4.1950000000
 Au         4.4494700000        7.4157800000        4.1950000000
 Au         7.4157800000        7.4157800000        4.1950000000
 Au        10.3821000000        7.4157800000        4.1950000000
 Au        13.3484100000        7.4157800000        4.1950000000
 Au        16.3147200000        7.4157800000        4.1950000000
 Au         1.4831600000       10.3821000000        4.1950000000
 Au         4.4494700000       10.3821000000        4.1950000000
 Au         7.4157800000       10.3821000000        4.1950000000
 Au        10.3821000000       10.3821000000        4.1950000000
 Au        13.3484100000       10.3821000000        4.1950000000
 Au        16.3147200000       10.3821000000        4.1950000000
 Au         1.4831600000       13.3484100000        4.1950000000
 Au         4.4494700000       13.3484100000        4.1950000000
 Au         7.4157800000       13.3484100000        4.1950000000
 Au        10.3821000000       13.3484100000        4.1950000000
 Au        13.3484100000       13.3484100000        4.1950000000
 Au        16.3147200000       13.3484100000        4.1950000000
 Au         1.4831600000       16.3147200000        4.1950000000
 Au         4.4494700000       16.3147200000        4.1950000000
 Au         7.4157800000       16.3147200000        4.1950000000
 Au        10.3821000000       16.3147200000        4.1950000000
 Au        13.3484100000       16.3147200000        4.1950000000
 Au        16.3147200000       16.3147200000        4.1950000000
 Au         0.0013879453        0.0010232030        6.2291691175
 Au         2.9675914038        0.0009829128        6.2312372971
 Au         5.9319149345       -0.0008603216        6.2299618011
 Au         8.8989518436       -0.0032769526        6.2295579520
 Au        11.8649900395       -0.0026534510        6.2289942511
 Au        14.8309595051       -0.0013989857        6.2358781641
 Au        -0.0006316770        2.9680985725        6.2321645058
 Au         2.9638301849        2.9703912815        6.2267860268
 Au         5.9330253728        2.9666000799        6.2304477024
 Au         8.8991206045        2.9660384662        6.2270375381
 Au        11.8649300022        2.9613339603        6.2303700669
 Au        14.8326206695        2.9664954157        6.2286906806
 Au         0.0022909355        5.9321677468        6.2265053136
 Au         2.9763461871        5.9441482517        6.2402172517
 Au         5.9332791938        5.9395658222        6.2347556938
 Au         8.8887258342        5.9388330193        6.2381029757
 Au        11.8629599940        5.9259731354        6.2250668087
 Au        14.8307818285        5.9323989412        6.2299064567
 Au        -0.0019773245        8.9004046477        6.2289603266
 Au         2.9700555488        8.9004533439        6.2307068027
 Au         5.9335728784        8.8983777163        6.2364686899
 Au         8.8883512955        8.8964261029        6.2369971078
 Au        11.8634332527        8.8968092125        6.2285006040
 Au        14.8291717928        8.8983553623        6.2287992326
 Au        -0.0001281735       11.8678414578        6.2258947920
 Au         2.9735468403       11.8584539777        6.2374650338
 Au         5.9325973327       11.8565399164        6.2350362389
 Au         8.8882408455       11.8530218314        6.2391099153
 Au        11.8603366828       11.8669340959        6.2257903803
 Au        14.8283225549       11.8653417086        6.2295188617
 Au        -0.0023361746       14.8322252686        6.2315651724
 Au         2.9623479417       14.8313592407        6.2264263686
 Au         5.9322364144       14.8302121521        6.2303260948
 Au         8.8999775469       14.8248276945        6.2265894037
 Au        11.8653445061       14.8307831528        6.2312607536
 Au        14.8312293216       14.8305748353        6.2294120115
 Au         1.4894449711        1.4899947874        8.2565582151
 Au         4.4525183819        1.4854910654        8.2559924412
 Au         7.4150012367        1.4791078409        8.2552100682
 Au        10.3770828059        1.4795367100        8.2578929010
 Au        13.3413458835        1.4859162298        8.2578058498
 Au        16.3215874410        1.4911258536        8.2584995182
 Au         1.4847917516        4.4588755048        8.2581718274
 Au         4.4465767191        4.4496842123        8.2507616076
 Au         7.4187951915        4.4461282569        8.2531902311
 Au        10.3782802883        4.4436812717        8.2575207885
 Au        13.3433415520        4.4503164966        8.2558238791
 Au        16.3158240269        4.4576319862        8.2581815042
 Au         1.4783894978        7.4204072338        8.2516046745
 Au         4.4556065086        7.4298827059        8.2896630702
 Au         7.4013556877        7.4263708488        8.3000543578
 Au        10.3862133291        7.4024157987        8.2439396138
 Au        13.3478493482        7.4135391336        8.2550007404
 Au        16.3124566002        7.4204469188        8.2540686918
 Au         1.4762712204       10.3867691072        8.2513260790
 Au         4.4525332805       10.3729725427        8.2871129210
 Au         7.3981465744       10.3625849752        8.3024804479
 Au        10.3837910040       10.3835644823        8.2459960970
 Au        13.3459211656       10.3780344606        8.2549147358
 Au        16.3100857585       10.3813783823        8.2538565154
 Au         1.4814111331       13.3457933802        8.2577004414
 Au         4.4415368894       13.3518074388        8.2481320396
 Au         7.4175695962       13.3445600595        8.2504569464
 Au        10.3776741713       13.3425973761        8.2605149631
 Au        13.3414016252       13.3401555099        8.2579495648
 Au        16.3136164232       13.3426908296        8.2580975559
 Au         1.4872043225       16.3121006165        8.2573810841
 Au         4.4506447343       16.3157397267        8.2564913518
 Au         7.4144988285       16.3110375975        8.2551612786
 Au        10.3756821534       16.3063789891        8.2571262838
 Au        13.3406418553       16.3046325789        8.2588649064
 Au        16.3199038389       16.3070151109        8.2595645155
 Au         0.0131038445        0.0029099185       10.3354863167
 Au         2.9771462055        0.0052671131       10.3475961068
 Au         5.9336784110       -0.0017621182       10.3678531405
 Au         8.8882277257       -0.0075380179       10.3503539731
 Au        11.8526450021       -0.0080544337       10.3431650117
 Au        14.8303264862       -0.0024751681       10.3177171186
 Au         0.0098859975        2.9830160041       10.3477321794
 Au         2.9746108826        2.9755578567       10.3515294186
 Au         5.9352224545        2.9297320295       10.3645832631
 Au         8.8927570915        2.9593829921       10.3554909706
 Au        11.8560857949        2.9671584904       10.3519493916
 Au        14.8298701296        2.9773268761       10.3390116820
 Au        -0.0012849547        5.9502264268       10.3529240530
 Au         2.9679625336        5.9457595784       10.3587826386
 Au         5.9282846267        5.8436095498       10.3580917979
 Au         8.8923349988        5.9308296527       10.3604384997
 Au        11.8622313651        5.9309909340       10.3527962944
 Au        14.8304884313        5.9421141964       10.3494231962
 Au        -0.0508879175        8.9063013878       10.3713171986
 Au         2.8545062195        8.9044740970       10.3720586348
 Au         5.8413918770        8.8768091210       10.3713350977
 Au         9.0000320198        8.8879858483       10.3390858160
 Au        11.9033919293        8.8905193187       10.3639024975
 Au        14.8237010109        8.8974652972       10.3701231315
 Au        -0.0053686079       11.8597289240       10.3558119562
 Au         2.9633269167       11.8610739270       10.3599530588
 Au         5.9221467594       11.9549532703       10.3497057215
 Au         8.8850019183       11.8471923140       10.3616715052
 Au        11.8579334432       11.8512429316       10.3537255773
 Au        14.8277242585       11.8522165495       10.3504851794
 Au         0.0069367390       14.8220786748       10.3510271106
 Au         2.9717857307       14.8310926293       10.3524425881
 Au         5.9309783036       14.8665088073       10.3628529844
 Au         8.8897269318       14.8206613930       10.3539791290
 Au        11.8540092585       14.8178708708       10.3545741051
 Au        14.8265938495       14.8159571978       10.3425583925
  N         6.1813463848        9.0109527051       12.6673314309
  H         6.0753324027       10.0023560726       12.8971392337
  H         7.1672351701        8.7722452361       12.8057405863
  C         5.2925582524        8.1596498269       13.4889745598
  H         5.4489584438        7.1115138401       13.2036640247
  H         5.4778819521        8.2808388984       14.5642991028
  H         4.2504141730        8.4162724708       13.2621698998
