# Supplementary material for: Single Atom Alloys Segregation in the Presence of Ligands
Source: J Phys Chem C Nanomater Interfaces. 2023 Nov 13;127(46):22790–8. doi: 10.1021/acs.jpcc.3c05827 (PMC10683009; doi:10.1021/acs.jpcc.3c05827)
Supplement: Supplementary file 2 — jp3c05827_si_002.zip [file jp3c05827_si_002.zip › xyz/RNH2/100/au/au100agnh2.txt]

     223

 Au         1.4831600000        1.4831600000        0.0000000000
 Au         4.4494700000        1.4831600000        0.0000000000
 Au         7.4157800000        1.4831600000        0.0000000000
 Au        10.3821000000        1.4831600000        0.0000000000
 Au        13.3484100000        1.4831600000        0.0000000000
 Au        16.3147200000        1.4831600000        0.0000000000
 Au         1.4831600000        4.4494700000        0.0000000000
 Au         4.4494700000        4.4494700000        0.0000000000
 Au         7.4157800000        4.4494700000        0.0000000000
 Au        10.3821000000        4.4494700000        0.0000000000
 Au        13.3484100000        4.4494700000        0.0000000000
 Au        16.3147200000        4.4494700000        0.0000000000
 Au         1.4831600000        7.4157800000        0.0000000000
 Au         4.4494700000        7.4157800000        0.0000000000
 Au         7.4157800000        7.4157800000        0.0000000000
 Au        10.3821000000        7.4157800000        0.0000000000
 Au        13.3484100000        7.4157800000        0.0000000000
 Au        16.3147200000        7.4157800000        0.0000000000
 Au         1.4831600000       10.3821000000        0.0000000000
 Au         4.4494700000       10.3821000000        0.0000000000
 Au         7.4157800000       10.3821000000        0.0000000000
 Au        10.3821000000       10.3821000000        0.0000000000
 Au        13.3484100000       10.3821000000        0.0000000000
 Au        16.3147200000       10.3821000000        0.0000000000
 Au         1.4831600000       13.3484100000        0.0000000000
 Au         4.4494700000       13.3484100000        0.0000000000
 Au         7.4157800000       13.3484100000        0.0000000000
 Au        10.3821000000       13.3484100000        0.0000000000
 Au        13.3484100000       13.3484100000        0.0000000000
 Au        16.3147200000       13.3484100000        0.0000000000
 Au         1.4831600000       16.3147200000        0.0000000000
 Au         4.4494700000       16.3147200000        0.0000000000
 Au         7.4157800000       16.3147200000        0.0000000000
 Au        10.3821000000       16.3147200000        0.0000000000
 Au        13.3484100000       16.3147200000        0.0000000000
 Au        16.3147200000       16.3147200000        0.0000000000
 Au         0.0000000000        0.0000000000        2.0975000000
 Au         2.9663100000        0.0000000000        2.0975000000
 Au         5.9326300000        0.0000000000        2.0975000000
 Au         8.8989400000        0.0000000000        2.0975000000
 Au        11.8652500000        0.0000000000        2.0975000000
 Au        14.8315600000        0.0000000000        2.0975000000
 Au         0.0000000000        2.9663100000        2.0975000000
 Au         2.9663100000        2.9663100000        2.0975000000
 Au         5.9326300000        2.9663100000        2.0975000000
 Au         8.8989400000        2.9663100000        2.0975000000
 Au        11.8652500000        2.9663100000        2.0975000000
 Au        14.8315600000        2.9663100000        2.0975000000
 Au         0.0000000000        5.9326300000        2.0975000000
 Au         2.9663100000        5.9326300000        2.0975000000
 Au         5.9326300000        5.9326300000        2.0975000000
 Au         8.8989400000        5.9326300000        2.0975000000
 Au        11.8652500000        5.9326300000        2.0975000000
 Au        14.8315600000        5.9326300000        2.0975000000
 Au         0.0000000000        8.8989400000        2.0975000000
 Au         2.9663100000        8.8989400000        2.0975000000
 Au         5.9326300000        8.8989400000        2.0975000000
 Au         8.8989400000        8.8989400000        2.0975000000
 Au        11.8652500000        8.8989400000        2.0975000000
 Au        14.8315600000        8.8989400000        2.0975000000
 Au         0.0000000000       11.8652500000        2.0975000000
 Au         2.9663100000       11.8652500000        2.0975000000
 Au         5.9326300000       11.8652500000        2.0975000000
 Au         8.8989400000       11.8652500000        2.0975000000
 Au        11.8652500000       11.8652500000        2.0975000000
 Au        14.8315600000       11.8652500000        2.0975000000
 Au         0.0000000000       14.8315600000        2.0975000000
 Au         2.9663100000       14.8315600000        2.0975000000
 Au         5.9326300000       14.8315600000        2.0975000000
 Au         8.8989400000       14.8315600000        2.0975000000
 Au        11.8652500000       14.8315600000        2.0975000000
 Au        14.8315600000       14.8315600000        2.0975000000
 Au         1.4831600000        1.4831600000        4.1950000000
 Au         4.4494700000        1.4831600000        4.1950000000
 Au         7.4157800000        1.4831600000        4.1950000000
 Au        10.3821000000        1.4831600000        4.1950000000
 Au        13.3484100000        1.4831600000        4.1950000000
 Au        16.3147200000        1.4831600000        4.1950000000
 Au         1.4831600000        4.4494700000        4.1950000000
 Au         4.4494700000        4.4494700000        4.1950000000
 Au         7.4157800000        4.4494700000        4.1950000000
 Au        10.3821000000        4.4494700000        4.1950000000
 Au        13.3484100000        4.4494700000        4.1950000000
 Au        16.3147200000        4.4494700000        4.1950000000
 Au         1.4831600000        7.4157800000        4.1950000000
 Au         4.4494700000        7.4157800000        4.1950000000
 Au         7.4157800000        7.4157800000        4.1950000000
 Au        10.3821000000        7.4157800000        4.1950000000
 Au        13.3484100000        7.4157800000        4.1950000000
 Au        16.3147200000        7.4157800000        4.1950000000
 Au         1.4831600000       10.3821000000        4.1950000000
 Au         4.4494700000       10.3821000000        4.1950000000
 Au         7.4157800000       10.3821000000        4.1950000000
 Au        10.3821000000       10.3821000000        4.1950000000
 Au        13.3484100000       10.3821000000        4.1950000000
 Au        16.3147200000       10.3821000000        4.1950000000
 Au         1.4831600000       13.3484100000        4.1950000000
 Au         4.4494700000       13.3484100000        4.1950000000
 Au         7.4157800000       13.3484100000        4.1950000000
 Au        10.3821000000       13.3484100000        4.1950000000
 Au        13.3484100000       13.3484100000        4.1950000000
 Au        16.3147200000       13.3484100000        4.1950000000
 Au         1.4831600000       16.3147200000        4.1950000000
 Au         4.4494700000       16.3147200000        4.1950000000
 Au         7.4157800000       16.3147200000        4.1950000000
 Au        10.3821000000       16.3147200000        4.1950000000
 Au        13.3484100000       16.3147200000        4.1950000000
 Au        16.3147200000       16.3147200000        4.1950000000
 Au         0.0032419052        0.0000471821        6.2293277384
 Au         2.9666794930        0.0008176367        6.2315189585
 Au         5.9323249460        0.0013295485        6.2286058102
 Au         8.8986360300        0.0008734948        6.2311752656
 Au        11.8615880180        0.0002747575        6.2296325920
 Au        14.8307162824       -0.0002738156        6.2299232894
 Au        -0.0009567718        2.9653492314        6.2310863910
 Au         2.9644045999        2.9704177332        6.2251976311
 Au         5.9328031181        2.9732150985        6.2307443516
 Au         8.9005464546        2.9695739954        6.2251420131
 Au        11.8662633509        2.9642139736        6.2304963253
 Au        14.8319370380        2.9694789788        6.2292592214
 Au         0.0050803070        5.9307268431        6.2251646300
 Au         2.9802361442        5.9457361371        6.2397602392
 Au         5.9329217671        5.9494373456        6.2423713289
 Au         8.8874709997        5.9438749148        6.2373064672
 Au        11.8638444785        5.9293379199        6.2236631697
 Au        14.8332789095        5.9327216028        6.2310603808
 Au         0.0073374402        8.8987871657        6.2303125258
 Au         2.9834880200        8.8980896775        6.2411073030
 Au         5.9337858943        8.8986116514        6.2498462309
 Au         8.8859297948        8.8988847712        6.2406064495
 Au        11.8626354778        8.8993584671        6.2293086016
 Au        14.8336631832        8.8989483561        6.2280989931
 Au         0.0036011123       11.8668747768        6.2250759285
 Au         2.9778275265       11.8534370174        6.2372644520
 Au         5.9333796933       11.8516357814        6.2398449265
 Au         8.8895436208       11.8557149731        6.2359516589
 Au        11.8643781284       11.8688801918        6.2241715597
 Au        14.8329306346       11.8654216650        6.2310282677
 Au        -0.0016994000       14.8323878526        6.2307526764
 Au         2.9636714184       14.8293103044        6.2242492624
 Au         5.9331462270       14.8278093353        6.2302076982
 Au         8.9012779172       14.8300474063        6.2248769847
 Au        11.8666885034       14.8339633552        6.2305086198
 Au        14.8317208890       14.8283632289        6.2295014415
 Au         1.4874166526        1.4895051067        8.2565037953
 Au         4.4501285560        1.4855889909        8.2533665648
 Au         7.4147790545        1.4855739176        8.2530416117
 Au        10.3770438053        1.4895953856        8.2575816937
 Au        13.3421198617        1.4890977903        8.2571203281
 Au        16.3203166473        1.4888996620        8.2575117936
 Au         1.4891850618        4.4555802658        8.2571069719
 Au         4.4441878303        4.4541475122        8.2498126089
 Au         7.4237572238        4.4547333557        8.2498721646
 Au        10.3778313144        4.4537988168        8.2568648609
 Au        13.3422718672        4.4540071118        8.2557662072
 Au        16.3212333588        4.4538316278        8.2565674244
 Au         1.4896090290        7.4110110359        8.2505834115
 Au         4.4775530570        7.4432205615        8.3282467533
 Au         7.3958955855        7.4427677318        8.3231289847
 Au        10.3845731460        7.4070277193        8.2442613075
 Au        13.3514774688        7.4164376251        8.2518753997
 Au        16.3186920045        7.4165675292        8.2526124447
 Au         1.4888257188       10.3875235301        8.2498935876
 Au         4.4751125617       10.3613996892        8.3187270227
 Au         7.3971964933       10.3613778586        8.3173252250
 Au        10.3844172638       10.3917410135        8.2448051104
 Au        13.3514378523       10.3819317496        8.2522695551
 Au        16.3182552198       10.3809812157        8.2526480119
 Au         1.4881442244       13.3426263369        8.2565793232
 Au         4.4424983370       13.3477075139        8.2462089712
 Au         7.4242389702       13.3471312354        8.2475177003
 Au        10.3786833935       13.3457280015        8.2570790365
 Au        13.3425929606       13.3443203455        8.2567584350
 Au        16.3208785874       13.3436754008        8.2572142959
 Au         1.4874252846       16.3078780302        8.2559032305
 Au         4.4500836011       16.3154522603        8.2527005591
 Au         7.4151338742       16.3159569447        8.2529613020
 Au        10.3771272566       16.3096551592        8.2573888441
 Au        13.3421773733       16.3092719827        8.2571416955
 Au        16.3200604806       16.3086177437        8.2572532471
 Au         0.0158580494       -0.0006124387       10.3374789691
 Au         2.9745120890        0.0000952270       10.3443126834
 Au         5.9317081395        0.0023768437       10.3624446100
 Au         8.8896763768        0.0013050730       10.3453050962
 Au        11.8502921375        0.0011687480       10.3395232001
 Au        14.8307999906       -0.0003057713       10.3173443623
 Au         0.0105033141        2.9769580152       10.3478150460
 Au         2.9762515483        2.9714212318       10.3532074224
 Au         5.9329132305        2.9226802211       10.3594607062
 Au         8.8882652049        2.9722100394       10.3538040789
 Au        11.8551369258        2.9777006019       10.3488252564
 Au        14.8310552674        2.9823312285       10.3379890467
 Au         0.0058153347        5.9430775690       10.3530107841
 Au         2.9769340194        5.9429028495       10.3674664679
 Au         5.9351222372        5.8375564112       10.3517294950
 Au         8.8927347030        5.9449418260       10.3676745610
 Au        11.8639300508        5.9435944242       10.3530138861
 Au        14.8336128389        5.9413387772       10.3444256125
 Au        -0.0427307329        8.8989776795       10.3603405951
 Au         2.8726292121        8.9005729827       10.3573378268
 Ag         5.9173739896        8.9077388050       10.4169767208
 Au         9.0156449209        8.8990125819       10.3427267564
 Au        11.9210384867        8.8994510841       10.3593189988
 Au        14.8364234438        8.8983990695       10.3626068793
 Au         0.0055970564       11.8542013250       10.3530371052
 Au         2.9776079099       11.8560062573       10.3660484121
 Au         5.9329739436       11.9717707835       10.3476767333
 Au         8.8905193205       11.8545865827       10.3662972127
 Au        11.8630551989       11.8555173198       10.3526721693
 Au        14.8334919887       11.8564305047       10.3449533507
 Au         0.0109038667       14.8206391046       10.3479476964
 Au         2.9766131183       14.8272818359       10.3526067520
 Au         5.9326224293       14.8817050628       10.3591988910
 Au         8.8881744261       14.8277905763       10.3530854778
 Au        11.8552689510       14.8227735823       10.3491218316
 Au        14.8313978750       14.8163950075       10.3388487625
  N         6.1711521451        9.0129513833       12.7154317629
  H         6.0512794050        9.9948624551       12.9762374450
  H         7.1506491395        8.7804148431       12.8994618352
  C         5.2640390115        8.1406830086       13.4980457185
  H         5.4182869656        7.0998609737       13.1849462678
  H         5.4244044561        8.2229889670       14.5812986069
  H         4.2258963441        8.4061199261       13.2612800471
