# Supplementary material for: Single Atom Alloys Segregation in the Presence of Ligands
Source: J Phys Chem C Nanomater Interfaces. 2023 Nov 13;127(46):22790–8. doi: 10.1021/acs.jpcc.3c05827 (PMC10683009; doi:10.1021/acs.jpcc.3c05827)
Supplement: Supplementary file 2 — jp3c05827_si_002.zip [file jp3c05827_si_002.zip › xyz/RNH2/100/au/au100ptnh2.txt]

     223

 Au         1.4831600000        1.4831600000        0.0000000000
 Au         4.4494700000        1.4831600000        0.0000000000
 Au         7.4157800000        1.4831600000        0.0000000000
 Au        10.3821000000        1.4831600000        0.0000000000
 Au        13.3484100000        1.4831600000        0.0000000000
 Au        16.3147200000        1.4831600000        0.0000000000
 Au         1.4831600000        4.4494700000        0.0000000000
 Au         4.4494700000        4.4494700000        0.0000000000
 Au         7.4157800000        4.4494700000        0.0000000000
 Au        10.3821000000        4.4494700000        0.0000000000
 Au        13.3484100000        4.4494700000        0.0000000000
 Au        16.3147200000        4.4494700000        0.0000000000
 Au         1.4831600000        7.4157800000        0.0000000000
 Au         4.4494700000        7.4157800000        0.0000000000
 Au         7.4157800000        7.4157800000        0.0000000000
 Au        10.3821000000        7.4157800000        0.0000000000
 Au        13.3484100000        7.4157800000        0.0000000000
 Au        16.3147200000        7.4157800000        0.0000000000
 Au         1.4831600000       10.3821000000        0.0000000000
 Au         4.4494700000       10.3821000000        0.0000000000
 Au         7.4157800000       10.3821000000        0.0000000000
 Au        10.3821000000       10.3821000000        0.0000000000
 Au        13.3484100000       10.3821000000        0.0000000000
 Au        16.3147200000       10.3821000000        0.0000000000
 Au         1.4831600000       13.3484100000        0.0000000000
 Au         4.4494700000       13.3484100000        0.0000000000
 Au         7.4157800000       13.3484100000        0.0000000000
 Au        10.3821000000       13.3484100000        0.0000000000
 Au        13.3484100000       13.3484100000        0.0000000000
 Au        16.3147200000       13.3484100000        0.0000000000
 Au         1.4831600000       16.3147200000        0.0000000000
 Au         4.4494700000       16.3147200000        0.0000000000
 Au         7.4157800000       16.3147200000        0.0000000000
 Au        10.3821000000       16.3147200000        0.0000000000
 Au        13.3484100000       16.3147200000        0.0000000000
 Au        16.3147200000       16.3147200000        0.0000000000
 Au         0.0000000000        0.0000000000        2.0975000000
 Au         2.9663100000        0.0000000000        2.0975000000
 Au         5.9326300000        0.0000000000        2.0975000000
 Au         8.8989400000        0.0000000000        2.0975000000
 Au        11.8652500000        0.0000000000        2.0975000000
 Au        14.8315600000        0.0000000000        2.0975000000
 Au         0.0000000000        2.9663100000        2.0975000000
 Au         2.9663100000        2.9663100000        2.0975000000
 Au         5.9326300000        2.9663100000        2.0975000000
 Au         8.8989400000        2.9663100000        2.0975000000
 Au        11.8652500000        2.9663100000        2.0975000000
 Au        14.8315600000        2.9663100000        2.0975000000
 Au         0.0000000000        5.9326300000        2.0975000000
 Au         2.9663100000        5.9326300000        2.0975000000
 Au         5.9326300000        5.9326300000        2.0975000000
 Au         8.8989400000        5.9326300000        2.0975000000
 Au        11.8652500000        5.9326300000        2.0975000000
 Au        14.8315600000        5.9326300000        2.0975000000
 Au         0.0000000000        8.8989400000        2.0975000000
 Au         2.9663100000        8.8989400000        2.0975000000
 Au         5.9326300000        8.8989400000        2.0975000000
 Au         8.8989400000        8.8989400000        2.0975000000
 Au        11.8652500000        8.8989400000        2.0975000000
 Au        14.8315600000        8.8989400000        2.0975000000
 Au         0.0000000000       11.8652500000        2.0975000000
 Au         2.9663100000       11.8652500000        2.0975000000
 Au         5.9326300000       11.8652500000        2.0975000000
 Au         8.8989400000       11.8652500000        2.0975000000
 Au        11.8652500000       11.8652500000        2.0975000000
 Au        14.8315600000       11.8652500000        2.0975000000
 Au         0.0000000000       14.8315600000        2.0975000000
 Au         2.9663100000       14.8315600000        2.0975000000
 Au         5.9326300000       14.8315600000        2.0975000000
 Au         8.8989400000       14.8315600000        2.0975000000
 Au        11.8652500000       14.8315600000        2.0975000000
 Au        14.8315600000       14.8315600000        2.0975000000
 Au         1.4831600000        1.4831600000        4.1950000000
 Au         4.4494700000        1.4831600000        4.1950000000
 Au         7.4157800000        1.4831600000        4.1950000000
 Au        10.3821000000        1.4831600000        4.1950000000
 Au        13.3484100000        1.4831600000        4.1950000000
 Au        16.3147200000        1.4831600000        4.1950000000
 Au         1.4831600000        4.4494700000        4.1950000000
 Au         4.4494700000        4.4494700000        4.1950000000
 Au         7.4157800000        4.4494700000        4.1950000000
 Au        10.3821000000        4.4494700000        4.1950000000
 Au        13.3484100000        4.4494700000        4.1950000000
 Au        16.3147200000        4.4494700000        4.1950000000
 Au         1.4831600000        7.4157800000        4.1950000000
 Au         4.4494700000        7.4157800000        4.1950000000
 Au         7.4157800000        7.4157800000        4.1950000000
 Au        10.3821000000        7.4157800000        4.1950000000
 Au        13.3484100000        7.4157800000        4.1950000000
 Au        16.3147200000        7.4157800000        4.1950000000
 Au         1.4831600000       10.3821000000        4.1950000000
 Au         4.4494700000       10.3821000000        4.1950000000
 Au         7.4157800000       10.3821000000        4.1950000000
 Au        10.3821000000       10.3821000000        4.1950000000
 Au        13.3484100000       10.3821000000        4.1950000000
 Au        16.3147200000       10.3821000000        4.1950000000
 Au         1.4831600000       13.3484100000        4.1950000000
 Au         4.4494700000       13.3484100000        4.1950000000
 Au         7.4157800000       13.3484100000        4.1950000000
 Au        10.3821000000       13.3484100000        4.1950000000
 Au        13.3484100000       13.3484100000        4.1950000000
 Au        16.3147200000       13.3484100000        4.1950000000
 Au         1.4831600000       16.3147200000        4.1950000000
 Au         4.4494700000       16.3147200000        4.1950000000
 Au         7.4157800000       16.3147200000        4.1950000000
 Au        10.3821000000       16.3147200000        4.1950000000
 Au        13.3484100000       16.3147200000        4.1950000000
 Au        16.3147200000       16.3147200000        4.1950000000
 Au         0.0023793570        0.0001966731        6.2247549402
 Au         2.9736802019        0.0004544896        6.2325158394
 Au         5.9323788187        0.0000726827        6.2381736871
 Au         8.8912354224        0.0006024873        6.2328306331
 Au        11.8618139162        0.0007013558        6.2250847997
 Au        14.8309226858       -0.0001397286        6.2363969866
 Au         0.0062987569        2.9727745315        6.2272773231
 Au         2.9732957027        2.9736463449        6.2342257730
 Au         5.9324637090        2.9628135594        6.2367296928
 Au         8.8926079093        2.9708172786        6.2335239345
 Au        11.8598651002        2.9713391415        6.2272980310
 Au        14.8324990553        2.9690503788        6.2248671738
 Au         0.0096272743        5.9402265048        6.2347001180
 Au         2.9791637581        5.9442385295        6.2452347837
 Au         5.9321536316        5.9228422042        6.2258223616
 Au         8.8908623824        5.9399036362        6.2393285821
 Au        11.8632451377        5.9369165141        6.2319646468
 Au        14.8351377081        5.9400485766        6.2324477501
 Au         0.0000883025        8.8986860191        6.2376613945
 Au         2.9589442468        8.8973337358        6.2256571962
 Au         5.9327431006        8.8967825390        6.1997288433
 Au         8.9102359625        8.8981094578        6.2248334589
 Au        11.8734451758        8.8995269124        6.2339826925
 Au        14.8364275059        8.8990873432        6.2380405180
 Au         0.0071035070       11.8579895325        6.2340940308
 Au         2.9757863974       11.8543441126        6.2417349100
 Au         5.9319098177       11.8741434643        6.2248935159
 Au         8.8926638153       11.8591175735        6.2372225182
 Au        11.8635235911       11.8617255682        6.2324772151
 Au        14.8342993604       11.8580876775        6.2326170463
 Au         0.0060194187       14.8251061689        6.2273784549
 Au         2.9718017752       14.8259830612        6.2330844199
 Au         5.9325730170       14.8355288604        6.2358578406
 Au         8.8930428683       14.8284635176        6.2335530311
 Au        11.8596134495       14.8273312065        6.2272984779
 Au        14.8322741866       14.8285460804        6.2249056118
 Au         1.4946047350        1.4870616141        8.2524527632
 Au         4.4552940770        1.4921566250        8.2700070487
 Au         7.4087696529        1.4919002310        8.2704787137
 Au        10.3700836428        1.4875012995        8.2543393176
 Au        13.3370846336        1.4942140987        8.2469510307
 Au        16.3262427058        1.4948674947        8.2470390627
 Au         1.4903250730        4.4554078597        8.2596981397
 Au         4.4600844846        4.4691579933        8.2693881283
 Au         7.4113282691        4.4659440224        8.2670414919
 Au        10.3782592956        4.4536024655        8.2590579055
 Au        13.3468380228        4.4611279222        8.2521055347
 Au        16.3208199502        4.4614616669        8.2532959923
 Au         1.5089530476        7.4261265502        8.2720134482
 Au         4.4808124899        7.4436268012        8.2745387957
 Au         7.3967950006        7.4359933960        8.2591523799
 Au        10.3723240794        7.4198837234        8.2586988063
 Au        13.3464699639        7.4222496806        8.2675332809
 Au        16.3303162137        7.4220535190        8.2713646593
 Au         1.5060611979       10.3743527721        8.2698884636
 Au         4.4759320577       10.3551496454        8.2634318584
 Au         7.3989342136       10.3626490024        8.2535271471
 Au        10.3720882215       10.3789189615        8.2584986897
 Au        13.3458213322       10.3765613182        8.2685136417
 Au        16.3292373610       10.3756298346        8.2714081374
 Au         1.4889640256       13.3418507955        8.2605497954
 Au         4.4554375009       13.3292876009        8.2637070933
 Au         7.4101260529       13.3316196110        8.2633289898
 Au        10.3780698324       13.3458051405        8.2594239619
 Au        13.3462980183       13.3378564242        8.2530346606
 Au        16.3203082449       13.3363997770        8.2540125002
 Au         1.4944972868       16.3106832223        8.2521245393
 Au         4.4550594249       16.3054982347        8.2693733391
 Au         7.4085664955       16.3062643950        8.2706806166
 Au        10.3697947268       16.3128001386        8.2541195124
 Au        13.3369719652       16.3043404535        8.2466222112
 Au        16.3255852408       16.3028799842        8.2465377324
 Au         0.0077906400       -0.0004568487       10.3251643498
 Au         2.9719089637        0.0001223384       10.3493257253
 Au         5.9301852891       -0.0047039979       10.3566745263
 Au         8.8899210186        0.0015227219       10.3498990862
 Au        11.8571743082        0.0016780843       10.3263713369
 Au        14.8321119622        0.0002626502       10.2966020593
 Au         0.0083987494        2.9731405104       10.3457264890
 Au         2.9708708373        2.9791438360       10.3545098827
 Au         5.9326243528        3.0016431529       10.3669167380
 Au         8.8948054100        2.9805444151       10.3555257024
 Au        11.8602365389        2.9752171361       10.3455099448
 Au        14.8323306745        2.9750240345       10.3253590946
 Au         0.0180818532        5.9364025985       10.3554861172
 Au         2.9835298117        5.9445924854       10.3602389919
 Au         5.9450595461        5.9637914238       10.3873058229
 Au         8.8954655692        5.9473236360       10.3614178697
 Au        11.8574440083        5.9378596012       10.3524671216
 Au        14.8359260200        5.9398402155       10.3491521386
 Au         0.0450249549        8.8988746946       10.3694740108
 Au         3.0099625666        8.9058006349       10.3979377986
 Pt         5.9381474232        8.8988523857       10.3066615095
 Au         8.8872316761        8.8989442899       10.3637412520
 Au        11.8346126840        8.8989747594       10.3620040124
 Au        14.8357276802        8.8983978752       10.3564678618
 Au         0.0167346197       11.8604446869       10.3565125281
 Au         2.9829671306       11.8552776419       10.3641088372
 Au         5.9349165325       11.8346375456       10.3785093447
 Au         8.8886780574       11.8516033505       10.3586604697
 Au        11.8542090512       11.8611542419       10.3516427720
 Au        14.8347741023       11.8581204709       10.3490234938
 Au         0.0080990835       14.8255481777       10.3458138168
 Au         2.9704040483       14.8185940877       10.3539673458
 Au         5.9304057952       14.7877525343       10.3653743403
 Au         8.8928975148       14.8182492273       10.3532558593
 Au        11.8589075015       14.8264678510       10.3450855417
 Au        14.8321235901       14.8238695246       10.3255923232
  N         6.1053366964        8.9830073366       12.4721041543
  H         5.9791854739        9.9724948292       12.7056587091
  H         7.0872079228        8.7602687246       12.6628540521
  C         5.2100381031        8.1334795009       13.2985042688
  H         5.3680825259        7.0836682697       13.0219732829
  H         5.4085643790        8.2745431234       14.3693194162
  H         4.1688858379        8.3920876333       13.0705884937
