# Supplementary material for: Single Atom Alloys Segregation in the Presence of Ligands
Source: J Phys Chem C Nanomater Interfaces. 2023 Nov 13;127(46):22790–8. doi: 10.1021/acs.jpcc.3c05827 (PMC10683009; doi:10.1021/acs.jpcc.3c05827)
Supplement: Supplementary file 2 — jp3c05827_si_002.zip [file jp3c05827_si_002.zip › xyz/RNH2/100/au/au100cunh2.txt]

     223

 Au         1.4831600000        1.4831600000        0.0000000000
 Au         4.4494700000        1.4831600000        0.0000000000
 Au         7.4157800000        1.4831600000        0.0000000000
 Au        10.3821000000        1.4831600000        0.0000000000
 Au        13.3484100000        1.4831600000        0.0000000000
 Au        16.3147200000        1.4831600000        0.0000000000
 Au         1.4831600000        4.4494700000        0.0000000000
 Au         4.4494700000        4.4494700000        0.0000000000
 Au         7.4157800000        4.4494700000        0.0000000000
 Au        10.3821000000        4.4494700000        0.0000000000
 Au        13.3484100000        4.4494700000        0.0000000000
 Au        16.3147200000        4.4494700000        0.0000000000
 Au         1.4831600000        7.4157800000        0.0000000000
 Au         4.4494700000        7.4157800000        0.0000000000
 Au         7.4157800000        7.4157800000        0.0000000000
 Au        10.3821000000        7.4157800000        0.0000000000
 Au        13.3484100000        7.4157800000        0.0000000000
 Au        16.3147200000        7.4157800000        0.0000000000
 Au         1.4831600000       10.3821000000        0.0000000000
 Au         4.4494700000       10.3821000000        0.0000000000
 Au         7.4157800000       10.3821000000        0.0000000000
 Au        10.3821000000       10.3821000000        0.0000000000
 Au        13.3484100000       10.3821000000        0.0000000000
 Au        16.3147200000       10.3821000000        0.0000000000
 Au         1.4831600000       13.3484100000        0.0000000000
 Au         4.4494700000       13.3484100000        0.0000000000
 Au         7.4157800000       13.3484100000        0.0000000000
 Au        10.3821000000       13.3484100000        0.0000000000
 Au        13.3484100000       13.3484100000        0.0000000000
 Au        16.3147200000       13.3484100000        0.0000000000
 Au         1.4831600000       16.3147200000        0.0000000000
 Au         4.4494700000       16.3147200000        0.0000000000
 Au         7.4157800000       16.3147200000        0.0000000000
 Au        10.3821000000       16.3147200000        0.0000000000
 Au        13.3484100000       16.3147200000        0.0000000000
 Au        16.3147200000       16.3147200000        0.0000000000
 Au         0.0000000000        0.0000000000        2.0975000000
 Au         2.9663100000        0.0000000000        2.0975000000
 Au         5.9326300000        0.0000000000        2.0975000000
 Au         8.8989400000        0.0000000000        2.0975000000
 Au        11.8652500000        0.0000000000        2.0975000000
 Au        14.8315600000        0.0000000000        2.0975000000
 Au         0.0000000000        2.9663100000        2.0975000000
 Au         2.9663100000        2.9663100000        2.0975000000
 Au         5.9326300000        2.9663100000        2.0975000000
 Au         8.8989400000        2.9663100000        2.0975000000
 Au        11.8652500000        2.9663100000        2.0975000000
 Au        14.8315600000        2.9663100000        2.0975000000
 Au         0.0000000000        5.9326300000        2.0975000000
 Au         2.9663100000        5.9326300000        2.0975000000
 Au         5.9326300000        5.9326300000        2.0975000000
 Au         8.8989400000        5.9326300000        2.0975000000
 Au        11.8652500000        5.9326300000        2.0975000000
 Au        14.8315600000        5.9326300000        2.0975000000
 Au         0.0000000000        8.8989400000        2.0975000000
 Au         2.9663100000        8.8989400000        2.0975000000
 Au         5.9326300000        8.8989400000        2.0975000000
 Au         8.8989400000        8.8989400000        2.0975000000
 Au        11.8652500000        8.8989400000        2.0975000000
 Au        14.8315600000        8.8989400000        2.0975000000
 Au         0.0000000000       11.8652500000        2.0975000000
 Au         2.9663100000       11.8652500000        2.0975000000
 Au         5.9326300000       11.8652500000        2.0975000000
 Au         8.8989400000       11.8652500000        2.0975000000
 Au        11.8652500000       11.8652500000        2.0975000000
 Au        14.8315600000       11.8652500000        2.0975000000
 Au         0.0000000000       14.8315600000        2.0975000000
 Au         2.9663100000       14.8315600000        2.0975000000
 Au         5.9326300000       14.8315600000        2.0975000000
 Au         8.8989400000       14.8315600000        2.0975000000
 Au        11.8652500000       14.8315600000        2.0975000000
 Au        14.8315600000       14.8315600000        2.0975000000
 Au         1.4831600000        1.4831600000        4.1950000000
 Au         4.4494700000        1.4831600000        4.1950000000
 Au         7.4157800000        1.4831600000        4.1950000000
 Au        10.3821000000        1.4831600000        4.1950000000
 Au        13.3484100000        1.4831600000        4.1950000000
 Au        16.3147200000        1.4831600000        4.1950000000
 Au         1.4831600000        4.4494700000        4.1950000000
 Au         4.4494700000        4.4494700000        4.1950000000
 Au         7.4157800000        4.4494700000        4.1950000000
 Au        10.3821000000        4.4494700000        4.1950000000
 Au        13.3484100000        4.4494700000        4.1950000000
 Au        16.3147200000        4.4494700000        4.1950000000
 Au         1.4831600000        7.4157800000        4.1950000000
 Au         4.4494700000        7.4157800000        4.1950000000
 Au         7.4157800000        7.4157800000        4.1950000000
 Au        10.3821000000        7.4157800000        4.1950000000
 Au        13.3484100000        7.4157800000        4.1950000000
 Au        16.3147200000        7.4157800000        4.1950000000
 Au         1.4831600000       10.3821000000        4.1950000000
 Au         4.4494700000       10.3821000000        4.1950000000
 Au         7.4157800000       10.3821000000        4.1950000000
 Au        10.3821000000       10.3821000000        4.1950000000
 Au        13.3484100000       10.3821000000        4.1950000000
 Au        16.3147200000       10.3821000000        4.1950000000
 Au         1.4831600000       13.3484100000        4.1950000000
 Au         4.4494700000       13.3484100000        4.1950000000
 Au         7.4157800000       13.3484100000        4.1950000000
 Au        10.3821000000       13.3484100000        4.1950000000
 Au        13.3484100000       13.3484100000        4.1950000000
 Au        16.3147200000       13.3484100000        4.1950000000
 Au         1.4831600000       16.3147200000        4.1950000000
 Au         4.4494700000       16.3147200000        4.1950000000
 Au         7.4157800000       16.3147200000        4.1950000000
 Au        10.3821000000       16.3147200000        4.1950000000
 Au        13.3484100000       16.3147200000        4.1950000000
 Au        16.3147200000       16.3147200000        4.1950000000
 Au         0.0036424987        0.0007980834        6.2296251809
 Au         2.9650442539       -0.0009315591        6.2316340072
 Au         5.9317334542       -0.0010145246        6.2249780142
 Au         8.9018573588       -0.0005252041        6.2292970927
 Au        11.8627265845        0.0002185776        6.2316841959
 Au        14.8301923338       -0.0010010821        6.2297548194
 Au        -0.0029119111        2.9643164956        6.2305427014
 Au         2.9612420436        2.9652021873        6.2221840160
 Au         5.9347999532        2.9709231646        6.2275037389
 Au         8.9026205630        2.9708410216        6.2228721962
 Au        11.8678203366        2.9608135945        6.2291996653
 Au        14.8325604131        2.9699499278        6.2300030429
 Au        -0.0002555476        5.9285939956        6.2231028790
 Au         2.9748503095        5.9414042814        6.2298228849
 Au         5.9398914768        5.9450369187        6.2387015900
 Au         8.8852977619        5.9519188074        6.2398624771
 Au        11.8655528444        5.9258215005        6.2201874543
 Au        14.8318779165        5.9311267650        6.2317141761
 Au         0.0062372685        8.9008153743        6.2283843154
 Au         2.9791421700        8.9058421939        6.2381842332
 Au         5.9393084678        8.9040637839        6.2558097426
 Au         8.8741614069        8.9010282694        6.2566659236
 Au        11.8575018561        8.8999042993        6.2269431877
 Au        14.8327459840        8.8980306017        6.2251643894
 Au         0.0056680413       11.8682137013        6.2236244390
 Au         2.9859383861       11.8511534771        6.2408158475
 Au         5.9349873326       11.8395259784        6.2563650170
 Au         8.8782697914       11.8447843795        6.2422157932
 Au        11.8610887103       11.8698812867        6.2206657219
 Au        14.8323136597       11.8677813402        6.2294556416
 Au        -0.0047905222       14.8331775536        6.2294676620
 Au         2.9602565407       14.8303814178        6.2209594612
 Au         5.9337751679       14.8215598324        6.2279306929
 Au         8.9025362840       14.8261360139        6.2216156076
 Au        11.8690104212       14.8358821954        6.2285136108
 Au        14.8320690392       14.8287330486        6.2314673270
 Au         1.4876155414        1.4908706345        8.2580001340
 Au         4.4520764980        1.4816881440        8.2494716898
 Au         7.4151615885        1.4818429150        8.2472242426
 Au        10.3779327874        1.4892446765        8.2580341461
 Au        13.3438645182        1.4888832479        8.2594204271
 Au        16.3199568785        1.4882277611        8.2590711976
 Au         1.4877774068        4.4546398527        8.2547353334
 Au         4.4407742802        4.4425699303        8.2398958544
 Au         7.4283136242        4.4522596507        8.2450174484
 Au        10.3792278421        4.4506618062        8.2537212008
 Au        13.3409985009        4.4530005056        8.2572277343
 Au        16.3221306435        4.4540964773        8.2590139991
 Au         1.4796184688        7.4086069522        8.2431979298
 Au         4.4571323654        7.4216289219        8.2845496292
 Au         7.3797594437        7.4491838480        8.3547088198
 Au        10.3897118951        7.3987484996        8.2354488227
 Au        13.3534180387        7.4171731710        8.2488067106
 Au        16.3156289370        7.4184732315        8.2505341458
 Au         1.4886451776       10.3923733293        8.2479036374
 Au         4.4839186527       10.3443629454        8.3518580309
 Au         7.3697385633       10.3325220488        8.3906187437
 Au        10.3825092469       10.3975441389        8.2381288110
 Au        13.3525043006       10.3813514048        8.2474593612
 Au        16.3159927429       10.3811518598        8.2482182143
 Au         1.4854375408       13.3440789043        8.2547485414
 Au         4.4342771341       13.3522379080        8.2386537207
 Au         7.4299032743       13.3443731849        8.2416037980
 Au        10.3790717256       13.3454551598        8.2538836817
 Au        13.3405914947       13.3440171461        8.2559178294
 Au        16.3210951513       13.3439275119        8.2579989198
 Au         1.4866038623       16.3068840716        8.2567267145
 Au         4.4508978092       16.3167930667        8.2490977645
 Au         7.4151685486       16.3161137319        8.2476016307
 Au        10.3779943397       16.3068908918        8.2564078830
 Au        13.3432597102       16.3091390633        8.2593975504
 Au        16.3205953486       16.3098918896        8.2589140008
 Au         0.0227370110       -0.0000414724       10.3374336391
 Au         2.9750674111        0.0034115855       10.3451919135
 Au         5.9342172768       -0.0020463532       10.3617845129
 Au         8.8904333972        0.0013422635       10.3433945190
 Au        11.8466025756       -0.0010079595       10.3402450283
 Au        14.8335793273        0.0010094154       10.3162075898
 Au         0.0137040632        2.9794902849       10.3482016833
 Au         2.9814912987        2.9698654118       10.3506067457
 Au         5.9348404635        2.9080742235       10.3596768394
 Au         8.8862020718        2.9669310597       10.3517544795
 Au        11.8535628785        2.9762098302       10.3492045837
 Au        14.8319859844        2.9883266582       10.3381611900
 Au         0.0040952703        5.9473337657       10.3512378503
 Au         2.9815900794        5.9468868982       10.3560551333
 Au         5.9289959439        5.8059562215       10.3397658705
 Au         8.8914987326        5.9389928917       10.3645848029
 Au        11.8655569367        5.9455871571       10.3499765618
 Au        14.8350218339        5.9416964091       10.3457979474
 Au        -0.0507211027        8.9010192570       10.3605755844
 Au         2.8509096727        8.8949350144       10.3474870602
 Cu         5.7273181267        8.7067522858       10.2246058332
 Au         9.0533524143        8.8897498426       10.3307402662
 Au        11.9353764397        8.8978866208       10.3579274863
 Au        14.8360285440        8.9009637678       10.3628077842
 Au         0.0003138566       11.8528167967       10.3524878309
 Au         2.9732972182       11.8562261774       10.3650426630
 Au         5.9246194239       12.0046257472       10.3361148214
 Au         8.8883820171       11.8528225424       10.3676075426
 Au        11.8628643478       11.8514937298       10.3486591613
 Au        14.8332604476       11.8569166782       10.3441760680
 Au         0.0099049741       14.8195086244       10.3490485002
 Au         2.9787729729       14.8317752049       10.3499412142
 Au         5.9318933714       14.8920994783       10.3564767012
 Au         8.8862480989       14.8283608722       10.3485421101
 Au        11.8563629739       14.8217204852       10.3489550166
 Au        14.8308992719       14.8119157893       10.3402359106
  N         6.0985794165        8.9888599517       12.2038636633
  H         5.9872500214        9.9938970321       12.3823225581
  H         7.0979992821        8.7913633014       12.3373542669
  C         5.2820100454        8.1976221889       13.1611670470
  H         5.4211294878        7.1307808894       12.9437480659
  H         5.5546984096        8.4014414070       14.2043368744
  H         4.2228593533        8.4350906386       13.0007579520
