# Supplementary material for: Single Atom Alloys Segregation in the Presence of Ligands
Source: J Phys Chem C Nanomater Interfaces. 2023 Nov 13;127(46):22790–8. doi: 10.1021/acs.jpcc.3c05827 (PMC10683009; doi:10.1021/acs.jpcc.3c05827)
Supplement: Supplementary file 2 — jp3c05827_si_002.zip [file jp3c05827_si_002.zip › xyz/RNH/111/pd/pd111nh.txt]

     222

 Pd         2.7560600000       -0.0000100000       -0.0413100000
 Pd        16.5363900000        9.5472900000       -0.0412900000
 Pd        11.0242500000       -0.0000100000       -0.0413100000
 Pd        12.4022800000        2.3868200000       -0.0412900000
 Pd         8.2681900000        9.5472800000       -0.0412900000
 Pd         9.6462200000       11.9341100000       -0.0413100000
 Pd        16.5363900000        4.7736500000       -0.0413000000
 Pd         5.5121200000        4.7736400000       -0.0412700000
 Pd         8.2681900000        4.7736400000       -0.0413000000
 Pd        11.0242600000        9.5472800000       -0.0413200000
 Pd         4.1340900000        2.3868200000       -0.0412900000
 Pd         8.2681900000       -0.0000100000       -0.0412800000
 Pd        13.7803100000       -0.0000100000       -0.0413100000
 Pd        -0.0000100000       -0.0000100000       -0.0413500000
 Pd        19.2924500000        9.5472800000       -0.0412800000
 Pd        15.1583500000        7.1604700000       -0.0412800000
 Pd        15.1583600000       11.9341100000       -0.0412800000
 Pd         4.1340900000        7.1604600000       -0.0412800000
 Pd        17.9144200000        7.1604700000       -0.0412800000
 Pd         2.7560600000        4.7736400000       -0.0413200000
 Pd        11.0242500000        4.7736400000       -0.0412700000
 Pd         5.5121300000       -0.0000100000       -0.0413200000
 Pd         9.6462200000        7.1604600000       -0.0412700000
 Pd        13.7803200000        4.7736400000       -0.0413200000
 Pd         6.8901500000       11.9341100000       -0.0413100000
 Pd        17.9144200000       11.9341100000       -0.0412800000
 Pd         1.3780200000        2.3868200000       -0.0413100000
 Pd        12.4022900000        7.1604600000       -0.0412800000
 Pd        13.7803200000        9.5472900000       -0.0412800000
 Pd         6.8901500000        7.1604600000       -0.0412700000
 Pd        20.6704800000       11.9341100000       -0.0413000000
 Pd        15.1583500000        2.3868200000       -0.0413100000
 Pd        12.4022900000       11.9341100000       -0.0413000000
 Pd         5.5121200000        9.5472800000       -0.0413100000
 Pd         6.8901600000        2.3868200000       -0.0412700000
 Pd         9.6462200000        2.3868200000       -0.0412700000
 Pd         9.6462200000       13.5253300000        2.2497400000
 Pd        16.5363900000        1.5912100000        2.2497400000
 Pd        23.4265600000       13.5253300000        2.2497400000
 Pd        13.7803200000        1.5912100000        2.2497600000
 Pd         8.2681900000       11.1385000000        2.2497600000
 Pd         2.7560600000        1.5912100000        2.2497600000
 Pd        22.0485200000       11.1385000000        2.2497700000
 Pd        20.6704900000       13.5253300000        2.2497700000
 Pd        12.4023000000       13.5253300000        2.2497700000
 Pd        17.9144300000        3.9780400000        2.2497700000
 Pd        11.0242600000       11.1385000000        2.2497700000
 Pd        15.1583600000        3.9780400000        2.2497700000
 Pd        16.5363900000       11.1385000000        2.2498000000
 Pd        17.9144200000        8.7516800000        2.2498000000
 Pd        15.1583600000        8.7516800000        2.2498000000
 Pd        13.7803300000       11.1385100000        2.2497900000
 Pd        16.5363900000        6.3648600000        2.2497900000
 Pd        19.2924600000       11.1385000000        2.2497900000
 Pd        20.6704900000        8.7516800000        2.2497900000
 Pd        15.1583600000       13.5253300000        2.2497900000
 Pd        13.7803300000        6.3648600000        2.2497900000
 Pd        17.9144300000       13.5253300000        2.2497900000
 Pd        19.2924600000        6.3648600000        2.2497900000
 Pd        12.4022900000        8.7516800000        2.2497900000
 Pd         6.8901600000        8.7516800000        2.2497800000
 Pd         5.5121300000        1.5912100000        2.2497800000
 Pd        11.0242600000        1.5912100000        2.2497800000
 Pd        12.4022900000        3.9780400000        2.2497800000
 Pd         4.1340900000        3.9780400000        2.2497800000
 Pd         9.6462300000        8.7516800000        2.2497800000
 Pd         8.2681900000        1.5912100000        2.2498000000
 Pd         5.5121300000        6.3648600000        2.2498000000
 Pd        11.0242600000        6.3648600000        2.2498000000
 Pd         9.6462200000        3.9780400000        2.2498000000
 Pd         8.2681900000        6.3648500000        2.2498000000
 Pd         6.8901600000        3.9780400000        2.2498000000
 Pd         8.2682000000       12.7297300000        4.5086400000
 Pd        15.1583700000        0.7956000000        4.5086400000
 Pd         1.3780300000        0.7956000000        4.5086400000
 Pd        16.5364000000        3.1824300000        4.5086400000
 Pd        22.0485300000       12.7297300000        4.5086400000
 Pd        11.0242600000       12.7297300000        4.5086400000
 Pd        13.7803300000        3.1824300000        4.5086700000
 Pd         4.1341000000        0.7956100000        4.5086700000
 Pd         9.6462300000       10.3429000000        4.5086700000
 Pd         6.8901600000       10.3429000000        4.5086700000
 Pd         2.7560600000        3.1824300000        4.5086700000
 Pd        12.4023000000        0.7956100000        4.5086700000
 Pd        11.0242700000        3.1824300000        4.5086700000
 Pd         5.5121300000        3.1824300000        4.5086700000
 Pd         8.2682000000        7.9560800000        4.5086700000
 Pd        19.2924700000       12.7297300000        4.5086800000
 Pd        12.4022900000       10.3429000000        4.5086800000
 Pd        17.9144300000        5.5692500000        4.5086800000
 Pd        15.1583600000        5.5692500000        4.5086800000
 Pd        13.7803300000       12.7297300000        4.5086800000
 Pd        20.6705000000       10.3429000000        4.5086800000
 Pd         5.5121300000        7.9560800000        4.5086900000
 Pd         9.6462300000        0.7956100000        4.5086900000
 Pd         6.8901600000        0.7956100000        4.5086900000
 Pd        12.4023000000        5.5692500000        4.5086900000
 Pd         4.1341000000        5.5692500000        4.5086900000
 Pd        11.0242600000        7.9560800000        4.5086900000
 Pd        15.1583600000       10.3429000000        4.5086900000
 Pd        17.9144300000       10.3429000000        4.5086900000
 Pd        16.5364000000        7.9560800000        4.5086900000
 Pd        16.5364000000       12.7297300000        4.5086700000
 Pd        13.7803300000        7.9560800000        4.5086700000
 Pd        19.2924700000        7.9560800000        4.5086700000
 Pd         9.6462300000        5.5692500000        4.5086900000
 Pd         8.2682000000        3.1824300000        4.5086900000
 Pd         6.8901700000        5.5692500000        4.5086900000
 Pd         8.2720230938        4.7744897798        6.7884762942
 Pd        -0.0011993707        0.0009955478        6.7819054060
 Pd        15.1577406119        2.3869033513        6.7817341497
 Pd        13.7817470241        0.0018381487        6.7783031414
 Pd         9.6409481145       11.9341465081        6.7823717729
 Pd         1.3768349707        2.3872261260        6.7833700925
 Pd         2.7533292078       -0.0001099728        6.7823938731
 Pd         6.8904658512       11.9334477675        6.7838277017
 Pd         8.2613364397        9.5444596012        6.7967815302
 Pd        12.4009397165        2.3890069380        6.7838151241
 Pd         4.1313888246        2.3866877649        6.7790972465
 Pd         9.6450165633        2.3905611532        6.7871501344
 Pd         6.8922875935        7.1645663900        6.7883975420
 Pd         9.6424819526        7.1592013310        6.7861348163
 Pd         5.5117794779        4.7743464044        6.7754361160
 Pd        11.0173976456        4.7705993725        6.7968251289
 Pd         6.8895913139        2.3874218021        6.7767711529
 Pd        16.5340569504        4.7731885925        6.7821785845
 Pd        20.6754094676       11.9336162187        6.7819694377
 Pd        12.3991935414       11.9348367780        6.7781362567
 Pd        11.0190481217        9.5487393235        6.7708005737
 Pd        13.7767047563        4.7708058415        6.7822661703
 Pd         5.5140692385        9.5458396938        6.7870955179
 Pd         5.5086186192        0.0000818556        6.7802512844
 Pd        11.0254327817        0.0061119753        6.7819415358
 Pd         2.7537745706        4.7732993804        6.7789980357
 Pd        12.4000273235        7.1569027301        6.7708305240
 Pd         4.1336870832        7.1613851668        6.7766583282
 Pd         8.2681084973        0.0043121798        6.7807539314
 Pd        13.7801961719        9.5483904435        6.7704812381
 Pd        19.2952190817        9.5468324036        6.7809510516
 Pd        17.9118641373        7.1593894692        6.7803941577
 Pd        15.1590664268       11.9369291399        6.7789120571
 Pd        15.1564890257        7.1592302006        6.7782171975
 Pd        17.9181144230       11.9374050364        6.7807712503
 Pd        16.5381578454        9.5483425444        6.7790776085
 Pd         6.8834693407        3.9673644984        9.0261254332
 Pd         8.2699545384        6.3678586902        9.0507724681
 Pd         9.6397457601        3.9934416878        9.0978147670
 Pd         5.4976226252        6.3675684625        9.0259633574
 Pd         8.2631305171        1.5935953891        9.0419959248
 Pd        11.0162469075        6.3598483877        9.0450074629
 Pd        11.0139933368        1.6010947417        9.0530006263
 Pd         9.6362994911        8.7501669817        9.0446854033
 Pd        12.3933387024        3.9768459098        9.0510342323
 Pd         6.8982705487        8.7415544085        9.0973883131
 Pd         4.1240315448        3.9745098376        9.0321883288
 Pd         5.5043084954        1.5844031800        9.0356076600
 Pd        23.4205646016       13.5218388857        9.0396164682
 Pd         9.6367078475       13.5225533341        9.0416873393
 Pd        16.5308305505        1.5899370755        9.0423173455
 Pd         2.7499129418        1.5865568403        9.0430716974
 Pd         8.2608619711       11.1343172285        9.0510200146
 Pd        13.7726570535        1.5907275900        9.0394194868
 Pd        12.3968636747       13.5199942808        9.0402481804
 Pd        20.6642181858       13.5239468465        9.0337141967
 Pd        11.0136649054       11.1355485184        9.0352395122
 Pd        22.0497496326       11.1279963613        9.0527699000
 Pd        17.9056843196        3.9783785394        9.0425075265
 Pd        15.1495880487        3.9744052873        9.0411084768
 Pd        19.2809305899        6.3652112945        9.0355627158
 Pd        12.4049687967        8.7552747043        9.0090822842
 Pd        13.7706813788        6.3602631489        9.0352900801
 Pd        15.1543749037       13.5217932568        9.0372512430
 Pd        20.6677588763        8.7497091840        9.0417828468
 Pd        17.9093079904       13.5286373437        9.0397244476
 Pd        19.2904740875       11.1360720924        9.0399944686
 Pd        16.5272654834        6.3663202696        9.0402324225
 Pd        13.7783242513       11.1381729108        9.0326884447
 Pd        16.5359431846       11.1406152109        9.0373271183
 Pd        17.9071582344        8.7536067677        9.0377733918
 Pd        15.1551460901        8.7533885813        9.0329423786
 Pd         8.2387675717        3.1556168296       11.3446014645
 Pd         9.6088776215        5.5557236316       11.4243252036
 Pd         6.8172733422        5.5309077831       11.2777757610
 Pd        11.0036905021        3.1849430088       11.3673292124
 Pd         4.0944668370        5.5560372988       11.3210697089
 Pd         5.4783674245        3.1595127200       11.3208509237
 Pd        11.0647763953        7.9823993289       11.2696109760
 Pd         6.8741758900        0.7813459269       11.3246090390
 Pd         5.4706175321        7.9493260252       11.3437121639
 Pd        12.3948307882        5.5681206806       11.3433072154
 Pd         9.6338676473        0.7886061502       11.3371470414
 Pd         8.2343817177        7.9375796078       11.4234858863
 Pd        16.5268659568       12.7249500844       11.3316118261
 Pd        13.7829520254        7.9563447030       11.3121420380
 Pd        19.2691970177        7.9541686485       11.3249572256
 Pd         6.8786724286       10.3292402254       11.3667797181
 Pd        13.7632509293        3.1775171850       11.3364361905
 Pd         9.6390174134       10.3415232885       11.3432425269
 Pd        12.3884055603        0.7925710918       11.3266512821
 Pd         4.1141393576        0.7832638061       11.3376851625
 Pd         2.7315126165        3.1710436102       11.3321235394
 Pd        17.8914116378        5.5624883082       11.3370648007
 Pd        13.7690907451       12.7285916601       11.3341392319
 Pd        19.2823616674       12.7274079872       11.3258025983
 Pd        12.4016856147       10.3490941038       11.3120589528
 Pd        20.6549981967       10.3409090057       11.3373370824
 Pd        15.1434145905        5.5654894981       11.3260456778
 Pd         8.2529428519       12.7214391835       11.3371642466
 Pd        15.1431835939        0.7894719380       11.3291468017
 Pd         1.3603456879        0.7867430845       11.3361701758
 Pd        22.0360125421       12.7240259841       11.3265902892
 Pd        11.0112600977       12.7224795955       11.3262043051
 Pd        16.5178757010        3.1754786967       11.3351784955
 Pd        16.5272081249        7.9512769718       11.3349554372
 Pd        17.9026235442       10.3419244438       11.3323029399
 Pd        15.1543518414       10.3434489172       11.3258751060
  N         8.9876898478        6.7854775161       12.9832330231
  C         8.0965288599        6.2707236982       14.0365551709
  H         9.7921701618        7.2474692721       13.4221526048
  H         7.2059149768        5.7972576874       13.5849389460
  H         7.7560814525        7.0915429790       14.6868569070
  H         8.6162386365        5.5141327457       14.6449146138
