# Supplementary material for: Single Atom Alloys Segregation in the Presence of Ligands
Source: J Phys Chem C Nanomater Interfaces. 2023 Nov 13;127(46):22790–8. doi: 10.1021/acs.jpcc.3c05827 (PMC10683009; doi:10.1021/acs.jpcc.3c05827)
Supplement: Supplementary file 2 — jp3c05827_si_002.zip [file jp3c05827_si_002.zip › xyz/RNH/111/pd/pd111cunh.txt]

     222

 Pd         2.7560600000       -0.0000100000       -0.0413100000
 Pd        16.5363900000        9.5472900000       -0.0412900000
 Pd        11.0242500000       -0.0000100000       -0.0413100000
 Pd        12.4022800000        2.3868200000       -0.0412900000
 Pd         8.2681900000        9.5472800000       -0.0412900000
 Pd         9.6462200000       11.9341100000       -0.0413100000
 Pd        16.5363900000        4.7736500000       -0.0413000000
 Pd         5.5121200000        4.7736400000       -0.0412700000
 Pd         8.2681900000        4.7736400000       -0.0413000000
 Pd        11.0242600000        9.5472800000       -0.0413200000
 Pd         4.1340900000        2.3868200000       -0.0412900000
 Pd         8.2681900000       -0.0000100000       -0.0412800000
 Pd        13.7803100000       -0.0000100000       -0.0413100000
 Pd        -0.0000100000       -0.0000100000       -0.0413500000
 Pd        19.2924500000        9.5472800000       -0.0412800000
 Pd        15.1583500000        7.1604700000       -0.0412800000
 Pd        15.1583600000       11.9341100000       -0.0412800000
 Pd         4.1340900000        7.1604600000       -0.0412800000
 Pd        17.9144200000        7.1604700000       -0.0412800000
 Pd         2.7560600000        4.7736400000       -0.0413200000
 Pd        11.0242500000        4.7736400000       -0.0412700000
 Pd         5.5121300000       -0.0000100000       -0.0413200000
 Pd         9.6462200000        7.1604600000       -0.0412700000
 Pd        13.7803200000        4.7736400000       -0.0413200000
 Pd         6.8901500000       11.9341100000       -0.0413100000
 Pd        17.9144200000       11.9341100000       -0.0412800000
 Pd         1.3780200000        2.3868200000       -0.0413100000
 Pd        12.4022900000        7.1604600000       -0.0412800000
 Pd        13.7803200000        9.5472900000       -0.0412800000
 Pd         6.8901500000        7.1604600000       -0.0412700000
 Pd        20.6704800000       11.9341100000       -0.0413000000
 Pd        15.1583500000        2.3868200000       -0.0413100000
 Pd        12.4022900000       11.9341100000       -0.0413000000
 Pd         5.5121200000        9.5472800000       -0.0413100000
 Pd         6.8901600000        2.3868200000       -0.0412700000
 Pd         9.6462200000        2.3868200000       -0.0412700000
 Pd         9.6462200000       13.5253300000        2.2497400000
 Pd        16.5363900000        1.5912100000        2.2497400000
 Pd        23.4265600000       13.5253300000        2.2497400000
 Pd        13.7803200000        1.5912100000        2.2497600000
 Pd         8.2681900000       11.1385000000        2.2497600000
 Pd         2.7560600000        1.5912100000        2.2497600000
 Pd        22.0485200000       11.1385000000        2.2497700000
 Pd        20.6704900000       13.5253300000        2.2497700000
 Pd        12.4023000000       13.5253300000        2.2497700000
 Pd        17.9144300000        3.9780400000        2.2497700000
 Pd        11.0242600000       11.1385000000        2.2497700000
 Pd        15.1583600000        3.9780400000        2.2497700000
 Pd        16.5363900000       11.1385000000        2.2498000000
 Pd        17.9144200000        8.7516800000        2.2498000000
 Pd        15.1583600000        8.7516800000        2.2498000000
 Pd        13.7803300000       11.1385100000        2.2497900000
 Pd        16.5363900000        6.3648600000        2.2497900000
 Pd        19.2924600000       11.1385000000        2.2497900000
 Pd        20.6704900000        8.7516800000        2.2497900000
 Pd        15.1583600000       13.5253300000        2.2497900000
 Pd        13.7803300000        6.3648600000        2.2497900000
 Pd        17.9144300000       13.5253300000        2.2497900000
 Pd        19.2924600000        6.3648600000        2.2497900000
 Pd        12.4022900000        8.7516800000        2.2497900000
 Pd         6.8901600000        8.7516800000        2.2497800000
 Pd         5.5121300000        1.5912100000        2.2497800000
 Pd        11.0242600000        1.5912100000        2.2497800000
 Pd        12.4022900000        3.9780400000        2.2497800000
 Pd         4.1340900000        3.9780400000        2.2497800000
 Pd         9.6462300000        8.7516800000        2.2497800000
 Pd         8.2681900000        1.5912100000        2.2498000000
 Pd         5.5121300000        6.3648600000        2.2498000000
 Pd        11.0242600000        6.3648600000        2.2498000000
 Pd         9.6462200000        3.9780400000        2.2498000000
 Pd         8.2681900000        6.3648500000        2.2498000000
 Pd         6.8901600000        3.9780400000        2.2498000000
 Pd         8.2682000000       12.7297300000        4.5086400000
 Pd        15.1583700000        0.7956000000        4.5086400000
 Pd         1.3780300000        0.7956000000        4.5086400000
 Pd        16.5364000000        3.1824300000        4.5086400000
 Pd        22.0485300000       12.7297300000        4.5086400000
 Pd        11.0242600000       12.7297300000        4.5086400000
 Pd        13.7803300000        3.1824300000        4.5086700000
 Pd         4.1341000000        0.7956100000        4.5086700000
 Pd         9.6462300000       10.3429000000        4.5086700000
 Pd         6.8901600000       10.3429000000        4.5086700000
 Pd         2.7560600000        3.1824300000        4.5086700000
 Pd        12.4023000000        0.7956100000        4.5086700000
 Pd        11.0242700000        3.1824300000        4.5086700000
 Pd         5.5121300000        3.1824300000        4.5086700000
 Pd         8.2682000000        7.9560800000        4.5086700000
 Pd        19.2924700000       12.7297300000        4.5086800000
 Pd        12.4022900000       10.3429000000        4.5086800000
 Pd        17.9144300000        5.5692500000        4.5086800000
 Pd        15.1583600000        5.5692500000        4.5086800000
 Pd        13.7803300000       12.7297300000        4.5086800000
 Pd        20.6705000000       10.3429000000        4.5086800000
 Pd         5.5121300000        7.9560800000        4.5086900000
 Pd         9.6462300000        0.7956100000        4.5086900000
 Pd         6.8901600000        0.7956100000        4.5086900000
 Pd        12.4023000000        5.5692500000        4.5086900000
 Pd         4.1341000000        5.5692500000        4.5086900000
 Pd        11.0242600000        7.9560800000        4.5086900000
 Pd        15.1583600000       10.3429000000        4.5086900000
 Pd        17.9144300000       10.3429000000        4.5086900000
 Pd        16.5364000000        7.9560800000        4.5086900000
 Pd        16.5364000000       12.7297300000        4.5086700000
 Pd        13.7803300000        7.9560800000        4.5086700000
 Pd        19.2924700000        7.9560800000        4.5086700000
 Pd         9.6462300000        5.5692500000        4.5086900000
 Pd         8.2682000000        3.1824300000        4.5086900000
 Pd         6.8901700000        5.5692500000        4.5086900000
 Pd         8.2706750467        4.7775159053        6.7945977697
 Pd        -0.0014033693        0.0024852243        6.7820867836
 Pd        15.1559503094        2.3892860358        6.7826882709
 Pd        13.7808086338        0.0047693530        6.7800967837
 Pd         9.6417299660       11.9350350337        6.7825381551
 Pd         1.3761540169        2.3889388034        6.7835168830
 Pd         2.7539751946        0.0010441656        6.7827251753
 Pd         6.8898374594       11.9351204635        6.7830639018
 Pd         8.2610385164        9.5453826342        6.7947072097
 Pd        12.3991643006        2.3910466958        6.7840778861
 Pd         4.1321005123        2.3872690732        6.7790041424
 Pd         9.6438849665        2.3945605511        6.7877631239
 Pd         6.8910567514        7.1654465850        6.7854552717
 Pd         9.6407743681        7.1589953008        6.7927904011
 Pd         5.5104866304        4.7758229297        6.7734588938
 Pd        11.0148055925        4.7731249273        6.8000824730
 Pd         6.8896132488        2.3873748025        6.7758724903
 Pd        16.5319753898        4.7754385952        6.7824838234
 Pd        20.6740322159       11.9369185448        6.7820683014
 Pd        12.3996377512       11.9352663486        6.7785128399
 Pd        11.0175034084        9.5492834455        6.7708826479
 Pd        13.7740970787        4.7735827093        6.7829065060
 Pd         5.5124472663        9.5489000221        6.7864351235
 Pd         5.5096858022       -0.0000408246        6.7807494780
 Pd        11.0243942079        0.0078685054        6.7828456487
 Pd         2.7521431840        4.7750622116        6.7783131912
 Pd        12.3965006958        7.1572483345        6.7724722248
 Pd         4.1335431051        7.1642121017        6.7766174071
 Pd         8.2694862030        0.0052010748        6.7819427425
 Pd        13.7789226927        9.5483260590        6.7709355244
 Pd        19.2950174360        9.5488132393        6.7816675212
 Pd        17.9102425434        7.1624428308        6.7797577042
 Pd        15.1600883414       11.9378589590        6.7787881294
 Pd        15.1538976346        7.1608837412        6.7786759542
 Pd        17.9184057565       11.9389264713        6.7814260723
 Pd        16.5361308467        9.5496035192        6.7795408488
 Pd         6.8779909645        3.9684939108        9.0242854905
 Pd         8.2617672312        6.3704517243        9.0621984112
 Pd         9.6343218869        3.9939712625        9.0975608145
 Pd         5.4937287630        6.3671719985        9.0228137806
 Pd         8.2598722940        1.5980672324        9.0430900538
 Pd        11.0097105458        6.3617946430        9.0581373824
 Pd        11.0148538825        1.6054048978        9.0531352335
 Pd         9.6326044861        8.7492027796        9.0436429540
 Pd        12.3887552678        3.9810907595        9.0513566237
 Pd         6.8990872379        8.7429714617        9.0926880267
 Pd         4.1185432081        3.9762516513        9.0306345548
 Pd         5.5004396291        1.5848867486        9.0356278280
 Pd        23.4193450276       13.5250635211        9.0388175744
 Pd         9.6360655209       13.5256971866        9.0415914938
 Pd        16.5284330377        1.5931296311        9.0434992087
 Pd         2.7467924671        1.5883278709        9.0440416286
 Pd         8.2614388122       11.1375699660        9.0479890549
 Pd        13.7713505435        1.5935997324        9.0413091751
 Pd        12.3959583175       13.5215130329        9.0405083842
 Pd        20.6628832083       13.5267242832        9.0367491256
 Pd        11.0132209051       11.1382117066        9.0368929764
 Pd        22.0507942614       11.1299661552        9.0514540195
 Pd        17.9021280384        3.9815367686        9.0412359068
 Pd        15.1473409792        3.9787012275        9.0423867602
 Pd        19.2775950468        6.3692354365        9.0334572226
 Pd        12.4025336549        8.7598961414        9.0077203047
 Pd        13.7661840955        6.3638309556        9.0362928793
 Pd        15.1555198343       13.5252178088        9.0388263450
 Pd        20.6689828454        8.7513900853        9.0428409104
 Pd        17.9102003404       13.5348861421        9.0422979988
 Pd        19.2915212119       11.1393189129        9.0420373678
 Pd        16.5241772280        6.3718336527        9.0399590164
 Pd        13.7795108766       11.1409606280        9.0316388812
 Pd        16.5370184515       11.1452682765        9.0382547810
 Pd        17.9071953585        8.7578295299        9.0382509334
 Pd        15.1538955539        8.7567723821        9.0344023256
 Pd         8.2393936817        3.1746715273       11.3347074313
 Cu         9.6084814484        5.5318472445       11.3105931218
 Pd         6.8102782590        5.5319897250       11.2681357926
 Pd        10.9946613887        3.2016409697       11.3596316088
 Pd         4.0793964762        5.5602923430       11.3237286412
 Pd         5.4767596525        3.1644331663       11.3156292255
 Pd        11.0715470756        8.0035763775       11.2612032595
 Pd         6.8684813999        0.7864230674       11.3304755570
 Pd         5.4746766135        7.9460120954       11.3412980388
 Pd        12.3719705900        5.5777092787       11.3305993019
 Pd         9.6328416911        0.8049268376       11.3390620662
 Pd         8.2509853633        7.8993336829       11.4082985788
 Pd        16.5273411645       12.7345873011       11.3332708822
 Pd        13.7810695920        7.9637989887       11.3116901290
 Pd        19.2672301308        7.9587111446       11.3247604916
 Pd         6.8804437854       10.3244930105       11.3611366571
 Pd        13.7496654346        3.1867885002       11.3341861273
 Pd         9.6381528878       10.3380441065       11.3405191641
 Pd        12.3868015587        0.7941719274       11.3352913483
 Pd         4.1103642745        0.7873600369       11.3396040675
 Pd         2.7239904055        3.1742828104       11.3337867433
 Pd        17.8844534966        5.5661563020       11.3363610566
 Pd        13.7707600578       12.7367054169       11.3348712906
 Pd        19.2822564115       12.7332391603       11.3287654142
 Pd        12.4082408416       10.3702804074       11.3182751970
 Pd        20.6589395143       10.3449416341       11.3382369668
 Pd        15.1399395622        5.5732734835       11.3308848297
 Pd         8.2480481632       12.7216669011       11.3359403095
 Pd        15.1375210882        0.7930448398       11.3324032129
 Pd         1.3534494366        0.7903768612       11.3371567451
 Pd        22.0351912989       12.7261730426       11.3283019932
 Pd        11.0063555175       12.7287368143       11.3297871061
 Pd        16.5099236603        3.1808511520       11.3371811129
 Pd        16.5255816291        7.9561228129       11.3365863517
 Pd        17.9050863335       10.3479776239       11.3319862758
 Pd        15.1577029035       10.3525443575       11.3271439093
  N         9.0954548654        6.6475053878       12.8618211596
  C         8.2478314599        6.1139901059       13.9446611193
  H         9.9041078705        7.1238103637       13.2857552492
  H         7.3727330620        5.5881999398       13.5187589635
  H         7.8807238644        6.9192568192       14.5983115195
  H         8.8108413625        5.3837538127       14.5467495756
