# Supplementary material for: Single Atom Alloys Segregation in the Presence of Ligands
Source: J Phys Chem C Nanomater Interfaces. 2023 Nov 13;127(46):22790–8. doi: 10.1021/acs.jpcc.3c05827 (PMC10683009; doi:10.1021/acs.jpcc.3c05827)
Supplement: Supplementary file 2 — jp3c05827_si_002.zip [file jp3c05827_si_002.zip › xyz/RNH/111/pd/pd111aunh.txt]

     222

 Pd         2.7560600000       -0.0000100000       -0.0413100000
 Pd        16.5363900000        9.5472900000       -0.0412900000
 Pd        11.0242500000       -0.0000100000       -0.0413100000
 Pd        12.4022800000        2.3868200000       -0.0412900000
 Pd         8.2681900000        9.5472800000       -0.0412900000
 Pd         9.6462200000       11.9341100000       -0.0413100000
 Pd        16.5363900000        4.7736500000       -0.0413000000
 Pd         5.5121200000        4.7736400000       -0.0412700000
 Pd         8.2681900000        4.7736400000       -0.0413000000
 Pd        11.0242600000        9.5472800000       -0.0413200000
 Pd         4.1340900000        2.3868200000       -0.0412900000
 Pd         8.2681900000       -0.0000100000       -0.0412800000
 Pd        13.7803100000       -0.0000100000       -0.0413100000
 Pd        -0.0000100000       -0.0000100000       -0.0413500000
 Pd        19.2924500000        9.5472800000       -0.0412800000
 Pd        15.1583500000        7.1604700000       -0.0412800000
 Pd        15.1583600000       11.9341100000       -0.0412800000
 Pd         4.1340900000        7.1604600000       -0.0412800000
 Pd        17.9144200000        7.1604700000       -0.0412800000
 Pd         2.7560600000        4.7736400000       -0.0413200000
 Pd        11.0242500000        4.7736400000       -0.0412700000
 Pd         5.5121300000       -0.0000100000       -0.0413200000
 Pd         9.6462200000        7.1604600000       -0.0412700000
 Pd        13.7803200000        4.7736400000       -0.0413200000
 Pd         6.8901500000       11.9341100000       -0.0413100000
 Pd        17.9144200000       11.9341100000       -0.0412800000
 Pd         1.3780200000        2.3868200000       -0.0413100000
 Pd        12.4022900000        7.1604600000       -0.0412800000
 Pd        13.7803200000        9.5472900000       -0.0412800000
 Pd         6.8901500000        7.1604600000       -0.0412700000
 Pd        20.6704800000       11.9341100000       -0.0413000000
 Pd        15.1583500000        2.3868200000       -0.0413100000
 Pd        12.4022900000       11.9341100000       -0.0413000000
 Pd         5.5121200000        9.5472800000       -0.0413100000
 Pd         6.8901600000        2.3868200000       -0.0412700000
 Pd         9.6462200000        2.3868200000       -0.0412700000
 Pd         9.6462200000       13.5253300000        2.2497400000
 Pd        16.5363900000        1.5912100000        2.2497400000
 Pd        23.4265600000       13.5253300000        2.2497400000
 Pd        13.7803200000        1.5912100000        2.2497600000
 Pd         8.2681900000       11.1385000000        2.2497600000
 Pd         2.7560600000        1.5912100000        2.2497600000
 Pd        22.0485200000       11.1385000000        2.2497700000
 Pd        20.6704900000       13.5253300000        2.2497700000
 Pd        12.4023000000       13.5253300000        2.2497700000
 Pd        17.9144300000        3.9780400000        2.2497700000
 Pd        11.0242600000       11.1385000000        2.2497700000
 Pd        15.1583600000        3.9780400000        2.2497700000
 Pd        16.5363900000       11.1385000000        2.2498000000
 Pd        17.9144200000        8.7516800000        2.2498000000
 Pd        15.1583600000        8.7516800000        2.2498000000
 Pd        13.7803300000       11.1385100000        2.2497900000
 Pd        16.5363900000        6.3648600000        2.2497900000
 Pd        19.2924600000       11.1385000000        2.2497900000
 Pd        20.6704900000        8.7516800000        2.2497900000
 Pd        15.1583600000       13.5253300000        2.2497900000
 Pd        13.7803300000        6.3648600000        2.2497900000
 Pd        17.9144300000       13.5253300000        2.2497900000
 Pd        19.2924600000        6.3648600000        2.2497900000
 Pd        12.4022900000        8.7516800000        2.2497900000
 Pd         6.8901600000        8.7516800000        2.2497800000
 Pd         5.5121300000        1.5912100000        2.2497800000
 Pd        11.0242600000        1.5912100000        2.2497800000
 Pd        12.4022900000        3.9780400000        2.2497800000
 Pd         4.1340900000        3.9780400000        2.2497800000
 Pd         9.6462300000        8.7516800000        2.2497800000
 Pd         8.2681900000        1.5912100000        2.2498000000
 Pd         5.5121300000        6.3648600000        2.2498000000
 Pd        11.0242600000        6.3648600000        2.2498000000
 Pd         9.6462200000        3.9780400000        2.2498000000
 Pd         8.2681900000        6.3648500000        2.2498000000
 Pd         6.8901600000        3.9780400000        2.2498000000
 Pd         8.2682000000       12.7297300000        4.5086400000
 Pd        15.1583700000        0.7956000000        4.5086400000
 Pd         1.3780300000        0.7956000000        4.5086400000
 Pd        16.5364000000        3.1824300000        4.5086400000
 Pd        22.0485300000       12.7297300000        4.5086400000
 Pd        11.0242600000       12.7297300000        4.5086400000
 Pd        13.7803300000        3.1824300000        4.5086700000
 Pd         4.1341000000        0.7956100000        4.5086700000
 Pd         9.6462300000       10.3429000000        4.5086700000
 Pd         6.8901600000       10.3429000000        4.5086700000
 Pd         2.7560600000        3.1824300000        4.5086700000
 Pd        12.4023000000        0.7956100000        4.5086700000
 Pd        11.0242700000        3.1824300000        4.5086700000
 Pd         5.5121300000        3.1824300000        4.5086700000
 Pd         8.2682000000        7.9560800000        4.5086700000
 Pd        19.2924700000       12.7297300000        4.5086800000
 Pd        12.4022900000       10.3429000000        4.5086800000
 Pd        17.9144300000        5.5692500000        4.5086800000
 Pd        15.1583600000        5.5692500000        4.5086800000
 Pd        13.7803300000       12.7297300000        4.5086800000
 Pd        20.6705000000       10.3429000000        4.5086800000
 Pd         5.5121300000        7.9560800000        4.5086900000
 Pd         9.6462300000        0.7956100000        4.5086900000
 Pd         6.8901600000        0.7956100000        4.5086900000
 Pd        12.4023000000        5.5692500000        4.5086900000
 Pd         4.1341000000        5.5692500000        4.5086900000
 Pd        11.0242600000        7.9560800000        4.5086900000
 Pd        15.1583600000       10.3429000000        4.5086900000
 Pd        17.9144300000       10.3429000000        4.5086900000
 Pd        16.5364000000        7.9560800000        4.5086900000
 Pd        16.5364000000       12.7297300000        4.5086700000
 Pd        13.7803300000        7.9560800000        4.5086700000
 Pd        19.2924700000        7.9560800000        4.5086700000
 Pd         9.6462300000        5.5692500000        4.5086900000
 Pd         8.2682000000        3.1824300000        4.5086900000
 Pd         6.8901700000        5.5692500000        4.5086900000
 Pd         8.2752205200        4.7724964727        6.7979655847
 Pd         0.0003854062       -0.0029220661        6.7824714247
 Pd        15.1580362724        2.3828418137        6.7819392993
 Pd        13.7828443722       -0.0016011356        6.7787311682
 Pd         9.6442570027       11.9302605845        6.7830611652
 Pd         1.3778689141        2.3835190469        6.7836542927
 Pd         2.7550181578       -0.0032117757        6.7827861270
 Pd         6.8927931747       11.9290668718        6.7829052955
 Pd         8.2656963904        9.5396059300        6.7955878592
 Pd        12.4016416760        2.3863403815        6.7842778153
 Pd         4.1336859355        2.3824894940        6.7791398208
 Pd         9.6467082009        2.3959908630        6.7954153814
 Pd         6.8972830295        7.1592472463        6.7878932445
 Pd         9.6442912766        7.1546145996        6.7952720285
 Pd         5.5153487703        4.7708494030        6.7749406884
 Pd        11.0176615245        4.7681127382        6.8021610107
 Pd         6.8920369083        2.3861360588        6.7788978111
 Pd        16.5348669549        4.7692875012        6.7810627070
 Pd        20.6757738590       11.9317112369        6.7799721702
 Pd        12.4019394433       11.9315416215        6.7775016678
 Pd        11.0214587942        9.5446909642        6.7711869723
 Pd        13.7763102734        4.7675405689        6.7817481183
 Pd         5.5164547300        9.5423821224        6.7820796603
 Pd         5.5115498807       -0.0027494642        6.7799228516
 Pd        11.0256245662        0.0055843958        6.7812749074
 Pd         2.7556915767        4.7693021782        6.7772723230
 Pd        12.3983955835        7.1518451954        6.7735675981
 Pd         4.1373247791        7.1578343169        6.7746869816
 Pd         8.2715418866        0.0044381375        6.7800009255
 Pd        13.7814770489        9.5435603891        6.7695876380
 Pd        19.2975450869        9.5432282260        6.7789613571
 Pd        17.9135224778        7.1559575931        6.7784660308
 Pd        15.1621997279       11.9341660944        6.7768970998
 Pd        15.1563623962        7.1552142171        6.7762203380
 Pd        17.9201630590       11.9352900299        6.7797463440
 Pd        16.5391594125        9.5444761135        6.7773552047
 Pd         6.8873635995        3.9600514942        9.0329889384
 Pd         8.2704243081        6.3653260845        9.0688123773
 Pd         9.6459182821        3.9840131395        9.1161898194
 Pd         5.5038584497        6.3604200302        9.0231532997
 Pd         8.2666276440        1.5842243368        9.0442770873
 Pd        11.0245812277        6.3519317036        9.0595141342
 Pd        11.0198728000        1.5891310269        9.0532260497
 Pd         9.6451432331        8.7423918579        9.0478648653
 Pd        12.4014436053        3.9668502225        9.0540102994
 Pd         6.9010171005        8.7395765362        9.0885378602
 Pd         4.1293567899        3.9666180083        9.0307706346
 Pd         5.5076681076        1.5746552350        9.0359628001
 Pd        23.4249646364       13.5122270066        9.0394951079
 Pd         9.6420184512       13.5146747840        9.0428719998
 Pd        16.5359540729        1.5806172353        9.0436038075
 Pd         2.7546603885        1.5777990944        9.0442909524
 Pd         8.2669479105       11.1263240717        9.0503859272
 Pd        13.7786225846        1.5785978286        9.0388857189
 Pd        12.4010191491       13.5115460692        9.0402956879
 Pd        20.6672659565       13.5112583656        9.0335601092
 Pd        11.0198128262       11.1278697315        9.0369772859
 Pd        22.0522102322       11.1203851943        9.0469479618
 Pd        17.9120893151        3.9706794622        9.0412160970
 Pd        15.1578850767        3.9655626027        9.0393067927
 Pd        19.2872968517        6.3576732019        9.0312445004
 Pd        12.4109962838        8.7469680755        9.0104656805
 Pd        13.7795388825        6.3524621307        9.0332841052
 Pd        15.1590463691       13.5115336481        9.0356657213
 Pd        20.6719650673        8.7416363592        9.0372404623
 Pd        17.9128635098       13.5193357794        9.0394672852
 Pd        19.2934879378       11.1267797254        9.0379062568
 Pd        16.5353910557        6.3600282360        9.0367539281
 Pd        13.7836679372       11.1294285209        9.0296027783
 Pd        16.5404405857       11.1312743143        9.0346165551
 Pd        17.9130874273        8.7456603041        9.0350393038
 Pd        15.1614112711        8.7443753910        9.0311532739
 Pd         8.2296747720        3.1069141430       11.3541996659
 Au         9.6440061268        5.5019027667       11.5552073431
 Pd         6.8104862211        5.5172275016       11.2827904626
 Pd        11.0400317302        3.1310144009       11.3701973553
 Pd         4.0950362354        5.5456800107       11.3179824709
 Pd         5.4841684394        3.1414442288       11.3216281129
 Pd        11.0871645621        7.9823402012       11.2777779578
 Pd         6.8704829069        0.7551993099       11.3257362091
 Pd         5.4700636087        7.9413791769       11.3368647747
 Pd        12.4444149356        5.5486409592       11.3421756397
 Pd         9.6424935489        0.7653033062       11.3383235922
 Pd         8.2129967409        7.9677861513       11.3978413375
 Pd        16.5322435437       12.7080205147       11.3301312492
 Pd        13.7988783665        7.9436870961       11.3108012237
 Pd        19.2755570537        7.9424187665       11.3223496165
 Pd         6.8722435362       10.3390867804       11.3639012556
 Pd        13.7850440333        3.1546457286       11.3346510858
 Pd         9.6498177310       10.3346898496       11.3445650837
 Pd        12.4064227245        0.7648887651       11.3278320688
 Pd         4.1180585105        0.7686217002       11.3408795857
 Pd         2.7401500863        3.1586604625       11.3326512592
 Pd        17.9041669463        5.5505588064       11.3363310024
 Pd        13.7755038497       12.7127567002       11.3342999312
 Pd        19.2896035362       12.7114658169       11.3257728929
 Pd        12.4149049396       10.3461439534       11.3131632365
 Pd        20.6575939175       10.3322096094       11.3353287502
 Pd        15.1710812405        5.5516515112       11.3237791433
 Pd         8.2609643069       12.7125617853       11.3395907862
 Pd        15.1569431482        0.7728340741       11.3330571348
 Pd         1.3694313888        0.7744191431       11.3397073422
 Pd        22.0443589458       12.7104350054       11.3299072821
 Pd        11.0187467416       12.7120284959       11.3297705498
 Pd        16.5340272900        3.1606370140       11.3361526511
 Pd        16.5388101069        7.9407935653       11.3335155405
 Pd        17.9089189183       10.3287726049       11.3314648668
 Pd        15.1631575202       10.3318096170       11.3240957327
  N         8.8933706208        6.9909251596       13.0775328316
  C         7.9851634476        6.4948574221       14.1214416740
  H         9.6912156996        7.4743602631       13.5075026721
  H         7.1479630060        5.9443288011       13.6605157573
  H         7.5679439649        7.3338592621       14.6995466845
  H         8.5119503841        5.8110335370       14.8044370144
