# Supplementary material for: Single Atom Alloys Segregation in the Presence of Ligands
Source: J Phys Chem C Nanomater Interfaces. 2023 Nov 13;127(46):22790–8. doi: 10.1021/acs.jpcc.3c05827 (PMC10683009; doi:10.1021/acs.jpcc.3c05827)
Supplement: Supplementary file 2 — jp3c05827_si_002.zip [file jp3c05827_si_002.zip › xyz/RNH/111/pd/pd111ninh.txt]

     222

 Pd         2.7560600000       -0.0000100000       -0.0413100000
 Pd        16.5363900000        9.5472900000       -0.0412900000
 Pd        11.0242500000       -0.0000100000       -0.0413100000
 Pd        12.4022800000        2.3868200000       -0.0412900000
 Pd         8.2681900000        9.5472800000       -0.0412900000
 Pd         9.6462200000       11.9341100000       -0.0413100000
 Pd        16.5363900000        4.7736500000       -0.0413000000
 Pd         5.5121200000        4.7736400000       -0.0412700000
 Pd         8.2681900000        4.7736400000       -0.0413000000
 Pd        11.0242600000        9.5472800000       -0.0413200000
 Pd         4.1340900000        2.3868200000       -0.0412900000
 Pd         8.2681900000       -0.0000100000       -0.0412800000
 Pd        13.7803100000       -0.0000100000       -0.0413100000
 Pd        -0.0000100000       -0.0000100000       -0.0413500000
 Pd        19.2924500000        9.5472800000       -0.0412800000
 Pd        15.1583500000        7.1604700000       -0.0412800000
 Pd        15.1583600000       11.9341100000       -0.0412800000
 Pd         4.1340900000        7.1604600000       -0.0412800000
 Pd        17.9144200000        7.1604700000       -0.0412800000
 Pd         2.7560600000        4.7736400000       -0.0413200000
 Pd        11.0242500000        4.7736400000       -0.0412700000
 Pd         5.5121300000       -0.0000100000       -0.0413200000
 Pd         9.6462200000        7.1604600000       -0.0412700000
 Pd        13.7803200000        4.7736400000       -0.0413200000
 Pd         6.8901500000       11.9341100000       -0.0413100000
 Pd        17.9144200000       11.9341100000       -0.0412800000
 Pd         1.3780200000        2.3868200000       -0.0413100000
 Pd        12.4022900000        7.1604600000       -0.0412800000
 Pd        13.7803200000        9.5472900000       -0.0412800000
 Pd         6.8901500000        7.1604600000       -0.0412700000
 Pd        20.6704800000       11.9341100000       -0.0413000000
 Pd        15.1583500000        2.3868200000       -0.0413100000
 Pd        12.4022900000       11.9341100000       -0.0413000000
 Pd         5.5121200000        9.5472800000       -0.0413100000
 Pd         6.8901600000        2.3868200000       -0.0412700000
 Pd         9.6462200000        2.3868200000       -0.0412700000
 Pd         9.6462200000       13.5253300000        2.2497400000
 Pd        16.5363900000        1.5912100000        2.2497400000
 Pd        23.4265600000       13.5253300000        2.2497400000
 Pd        13.7803200000        1.5912100000        2.2497600000
 Pd         8.2681900000       11.1385000000        2.2497600000
 Pd         2.7560600000        1.5912100000        2.2497600000
 Pd        22.0485200000       11.1385000000        2.2497700000
 Pd        20.6704900000       13.5253300000        2.2497700000
 Pd        12.4023000000       13.5253300000        2.2497700000
 Pd        17.9144300000        3.9780400000        2.2497700000
 Pd        11.0242600000       11.1385000000        2.2497700000
 Pd        15.1583600000        3.9780400000        2.2497700000
 Pd        16.5363900000       11.1385000000        2.2498000000
 Pd        17.9144200000        8.7516800000        2.2498000000
 Pd        15.1583600000        8.7516800000        2.2498000000
 Pd        13.7803300000       11.1385100000        2.2497900000
 Pd        16.5363900000        6.3648600000        2.2497900000
 Pd        19.2924600000       11.1385000000        2.2497900000
 Pd        20.6704900000        8.7516800000        2.2497900000
 Pd        15.1583600000       13.5253300000        2.2497900000
 Pd        13.7803300000        6.3648600000        2.2497900000
 Pd        17.9144300000       13.5253300000        2.2497900000
 Pd        19.2924600000        6.3648600000        2.2497900000
 Pd        12.4022900000        8.7516800000        2.2497900000
 Pd         6.8901600000        8.7516800000        2.2497800000
 Pd         5.5121300000        1.5912100000        2.2497800000
 Pd        11.0242600000        1.5912100000        2.2497800000
 Pd        12.4022900000        3.9780400000        2.2497800000
 Pd         4.1340900000        3.9780400000        2.2497800000
 Pd         9.6462300000        8.7516800000        2.2497800000
 Pd         8.2681900000        1.5912100000        2.2498000000
 Pd         5.5121300000        6.3648600000        2.2498000000
 Pd        11.0242600000        6.3648600000        2.2498000000
 Pd         9.6462200000        3.9780400000        2.2498000000
 Pd         8.2681900000        6.3648500000        2.2498000000
 Pd         6.8901600000        3.9780400000        2.2498000000
 Pd         8.2682000000       12.7297300000        4.5086400000
 Pd        15.1583700000        0.7956000000        4.5086400000
 Pd         1.3780300000        0.7956000000        4.5086400000
 Pd        16.5364000000        3.1824300000        4.5086400000
 Pd        22.0485300000       12.7297300000        4.5086400000
 Pd        11.0242600000       12.7297300000        4.5086400000
 Pd        13.7803300000        3.1824300000        4.5086700000
 Pd         4.1341000000        0.7956100000        4.5086700000
 Pd         9.6462300000       10.3429000000        4.5086700000
 Pd         6.8901600000       10.3429000000        4.5086700000
 Pd         2.7560600000        3.1824300000        4.5086700000
 Pd        12.4023000000        0.7956100000        4.5086700000
 Pd        11.0242700000        3.1824300000        4.5086700000
 Pd         5.5121300000        3.1824300000        4.5086700000
 Pd         8.2682000000        7.9560800000        4.5086700000
 Pd        19.2924700000       12.7297300000        4.5086800000
 Pd        12.4022900000       10.3429000000        4.5086800000
 Pd        17.9144300000        5.5692500000        4.5086800000
 Pd        15.1583600000        5.5692500000        4.5086800000
 Pd        13.7803300000       12.7297300000        4.5086800000
 Pd        20.6705000000       10.3429000000        4.5086800000
 Pd         5.5121300000        7.9560800000        4.5086900000
 Pd         9.6462300000        0.7956100000        4.5086900000
 Pd         6.8901600000        0.7956100000        4.5086900000
 Pd        12.4023000000        5.5692500000        4.5086900000
 Pd         4.1341000000        5.5692500000        4.5086900000
 Pd        11.0242600000        7.9560800000        4.5086900000
 Pd        15.1583600000       10.3429000000        4.5086900000
 Pd        17.9144300000       10.3429000000        4.5086900000
 Pd        16.5364000000        7.9560800000        4.5086900000
 Pd        16.5364000000       12.7297300000        4.5086700000
 Pd        13.7803300000        7.9560800000        4.5086700000
 Pd        19.2924700000        7.9560800000        4.5086700000
 Pd         9.6462300000        5.5692500000        4.5086900000
 Pd         8.2682000000        3.1824300000        4.5086900000
 Pd         6.8901700000        5.5692500000        4.5086900000
 Pd         8.2708939505        4.7744054467        6.7862660497
 Pd        -0.0009129052        0.0013775937        6.7816014935
 Pd        15.1575119564        2.3878843923        6.7823970232
 Pd        13.7820766694        0.0031951569        6.7796997237
 Pd         9.6413435740       11.9341277292        6.7815095338
 Pd         1.3766632229        2.3873588973        6.7832954432
 Pd         2.7541707401       -0.0005759306        6.7822250635
 Pd         6.8902626392       11.9340734216        6.7836001916
 Pd         8.2603424452        9.5449841243        6.7947097463
 Pd        12.4010510337        2.3887737671        6.7841522995
 Pd         4.1314529950        2.3857124977        6.7785139673
 Pd         9.6446014745        2.3885693746        6.7835349243
 Pd         6.8903980218        7.1640245266        6.7866394921
 Pd         9.6415506177        7.1585407699        6.7847685793
 Pd         5.5098150918        4.7736358752        6.7733746228
 Pd        11.0165743779        4.7706198244        6.7936832855
 Pd         6.8889804892        2.3840142089        6.7746948654
 Pd        16.5333332759        4.7737401502        6.7827125205
 Pd        20.6766190047       11.9340548900        6.7836276842
 Pd        12.3999605862       11.9343502157        6.7786020518
 Pd        11.0185824218        9.5489828757        6.7699730764
 Pd        13.7762654484        4.7719191349        6.7824085556
 Pd         5.5133406723        9.5469242079        6.7897617154
 Pd         5.5093423225       -0.0018284375        6.7806853633
 Pd        11.0265793169        0.0046105758        6.7827633830
 Pd         2.7521709111        4.7731816977        6.7794055734
 Pd        12.3992593679        7.1570282147        6.7709602172
 Pd         4.1332273904        7.1618677938        6.7780242989
 Pd         8.2695608590        0.0018236368        6.7813687644
 Pd        13.7808591739        9.5485038042        6.7706321784
 Pd        19.2960254114        9.5471796101        6.7829560145
 Pd        17.9114369201        7.1601086598        6.7810074082
 Pd        15.1602805785       11.9358596824        6.7793555163
 Pd        15.1562391829        7.1598916956        6.7791198275
 Pd        17.9197804996       11.9365311009        6.7820506741
 Pd        16.5390906728        9.5484838152        6.7805164080
 Pd         6.8806949620        3.9638780137        9.0188208308
 Pd         8.2703508318        6.3631322472        9.0504292915
 Pd         9.6364937931        3.9915951348        9.0846164445
 Pd         5.4965520698        6.3628693226        9.0248447308
 Pd         8.2625148777        1.5934033761        9.0405915143
 Pd        11.0089279729        6.3613019659        9.0455879688
 Pd        11.0154134552        1.6030267015        9.0536523962
 Pd         9.6334317404        8.7473910783        9.0407733383
 Pd        12.3878840512        3.9802815512        9.0478865476
 Pd         6.9034905703        8.7333687620        9.0975845129
 Pd         4.1207836045        3.9726538829        9.0315067211
 Pd         5.5024019734        1.5830629239        9.0353728711
 Pd        23.4212730468       13.5219476045        9.0391658936
 Pd         9.6369794030       13.5216902559        9.0404809098
 Pd        16.5288683688        1.5905018292        9.0422483797
 Pd         2.7476711485        1.5854571949        9.0427570094
 Pd         8.2627955414       11.1328737194        9.0490635305
 Pd        13.7721219509        1.5934285471        9.0417306965
 Pd        12.3968743800       13.5189415901        9.0406724696
 Pd        20.6666745730       13.5266293055        9.0375839940
 Pd        11.0145365352       11.1347636173        9.0354302192
 Pd        22.0557702112       11.1250093837        9.0556737376
 Pd        17.9023771678        3.9782960522        9.0425058707
 Pd        15.1455082321        3.9768880872        9.0426993911
 Pd        19.2793207090        6.3646517789        9.0362518292
 Pd        12.4061087045        8.7584640904        9.0064560585
 Pd        13.7663553686        6.3626265969        9.0366528971
 Pd        15.1562310587       13.5235359747        9.0390994489
 Pd        20.6723780862        8.7466522432        9.0456875549
 Pd        17.9131287640       13.5312300396        9.0416985067
 Pd        19.2961154359       11.1363351312        9.0433652683
 Pd        16.5240603380        6.3674939536        9.0419273627
 Pd        13.7809301896       11.1393736047        9.0336146273
 Pd        16.5396806955       11.1431117151        9.0388189369
 Pd        17.9098160109        8.7542542029        9.0398097910
 Pd        15.1568433769        8.7550604740        9.0344904026
 Pd         8.2500871281        3.1851915380       11.3309129645
 Ni         9.6009293611        5.5051747378       11.2654164551
 Pd         6.8247762870        5.5239334407       11.2651540571
 Pd        10.9795345744        3.2228444669       11.3600281178
 Pd         4.0928778978        5.5545330507       11.3231561162
 Pd         5.4782621288        3.1610649268       11.3177193912
 Pd        11.0698616673        7.9934689323       11.2564395122
 Pd         6.8783550666        0.7947674830       11.3275791407
 Pd         5.4890976480        7.9354750447       11.3452243512
 Pd        12.3526371329        5.5786351748       11.3314800005
 Pd         9.6354336221        0.8033004701       11.3375686608
 Pd         8.2893017809        7.8549537466       11.4303746632
 Pd        16.5318512338       12.7332851283       11.3319858047
 Pd        13.7829243104        7.9617413523       11.3115605823
 Pd        19.2742120113        7.9540264789       11.3264640045
 Pd         6.8986370955       10.2984346521       11.3642323975
 Pd        13.7449811624        3.1875364511       11.3361787535
 Pd         9.6414911948       10.3303969677       11.3395069471
 Pd        12.3815378698        0.8052132153       11.3339397721
 Pd         4.1138251066        0.7849550312       11.3371727137
 Pd         2.7259577880        3.1706661996       11.3315270797
 Pd        17.8858271628        5.5618646867       11.3356582862
 Pd        13.7746469350       12.7357826724       11.3332337095
 Pd        19.2870713264       12.7310821715       11.3280664400
 Pd        12.4072286989       10.3590216174       11.3173096881
 Pd        20.6686020541       10.3350489360       11.3392875057
 Pd        15.1280877126        5.5711214183       11.3290519186
 Pd         8.2500797449       12.7125593676       11.3333321108
 Pd        15.1358327509        0.7906044029       11.3292314443
 Pd         1.3539006493        0.7856449275       11.3336006675
 Pd        22.0377533428       12.7201094344       11.3253039854
 Pd        11.0091454729       12.7241521967       11.3269800935
 Pd        16.5066377876        3.1777368223       11.3342045186
 Pd        16.5283944101        7.9520447410       11.3365880328
 Pd        17.9108150995       10.3446383585       11.3315242551
 Pd        15.1609695103       10.3491117496       11.3269336792
  N         9.1753581729        6.4940027400       12.7995972337
  C         8.3530036656        5.9633601765       13.9052013868
  H        10.0152112041        6.9343442863       13.2056506182
  H         7.4361700878        5.4919081865       13.5089105993
  H         8.0595621986        6.7708050636       14.5909835408
  H         8.9149035381        5.1969461221       14.4590703763
