# Supplementary material for: Single Atom Alloys Segregation in the Presence of Ligands
Source: J Phys Chem C Nanomater Interfaces. 2023 Nov 13;127(46):22790–8. doi: 10.1021/acs.jpcc.3c05827 (PMC10683009; doi:10.1021/acs.jpcc.3c05827)
Supplement: Supplementary file 2 — jp3c05827_si_002.zip [file jp3c05827_si_002.zip › xyz/RNH/111/pd/pd111ptnh.txt]

     222

 Pd         2.7560600000       -0.0000100000       -0.0413100000
 Pd        16.5363900000        9.5472900000       -0.0412900000
 Pd        11.0242500000       -0.0000100000       -0.0413100000
 Pd        12.4022800000        2.3868200000       -0.0412900000
 Pd         8.2681900000        9.5472800000       -0.0412900000
 Pd         9.6462200000       11.9341100000       -0.0413100000
 Pd        16.5363900000        4.7736500000       -0.0413000000
 Pd         5.5121200000        4.7736400000       -0.0412700000
 Pd         8.2681900000        4.7736400000       -0.0413000000
 Pd        11.0242600000        9.5472800000       -0.0413200000
 Pd         4.1340900000        2.3868200000       -0.0412900000
 Pd         8.2681900000       -0.0000100000       -0.0412800000
 Pd        13.7803100000       -0.0000100000       -0.0413100000
 Pd        -0.0000100000       -0.0000100000       -0.0413500000
 Pd        19.2924500000        9.5472800000       -0.0412800000
 Pd        15.1583500000        7.1604700000       -0.0412800000
 Pd        15.1583600000       11.9341100000       -0.0412800000
 Pd         4.1340900000        7.1604600000       -0.0412800000
 Pd        17.9144200000        7.1604700000       -0.0412800000
 Pd         2.7560600000        4.7736400000       -0.0413200000
 Pd        11.0242500000        4.7736400000       -0.0412700000
 Pd         5.5121300000       -0.0000100000       -0.0413200000
 Pd         9.6462200000        7.1604600000       -0.0412700000
 Pd        13.7803200000        4.7736400000       -0.0413200000
 Pd         6.8901500000       11.9341100000       -0.0413100000
 Pd        17.9144200000       11.9341100000       -0.0412800000
 Pd         1.3780200000        2.3868200000       -0.0413100000
 Pd        12.4022900000        7.1604600000       -0.0412800000
 Pd        13.7803200000        9.5472900000       -0.0412800000
 Pd         6.8901500000        7.1604600000       -0.0412700000
 Pd        20.6704800000       11.9341100000       -0.0413000000
 Pd        15.1583500000        2.3868200000       -0.0413100000
 Pd        12.4022900000       11.9341100000       -0.0413000000
 Pd         5.5121200000        9.5472800000       -0.0413100000
 Pd         6.8901600000        2.3868200000       -0.0412700000
 Pd         9.6462200000        2.3868200000       -0.0412700000
 Pd         9.6462200000       13.5253300000        2.2497400000
 Pd        16.5363900000        1.5912100000        2.2497400000
 Pd        23.4265600000       13.5253300000        2.2497400000
 Pd        13.7803200000        1.5912100000        2.2497600000
 Pd         8.2681900000       11.1385000000        2.2497600000
 Pd         2.7560600000        1.5912100000        2.2497600000
 Pd        22.0485200000       11.1385000000        2.2497700000
 Pd        20.6704900000       13.5253300000        2.2497700000
 Pd        12.4023000000       13.5253300000        2.2497700000
 Pd        17.9144300000        3.9780400000        2.2497700000
 Pd        11.0242600000       11.1385000000        2.2497700000
 Pd        15.1583600000        3.9780400000        2.2497700000
 Pd        16.5363900000       11.1385000000        2.2498000000
 Pd        17.9144200000        8.7516800000        2.2498000000
 Pd        15.1583600000        8.7516800000        2.2498000000
 Pd        13.7803300000       11.1385100000        2.2497900000
 Pd        16.5363900000        6.3648600000        2.2497900000
 Pd        19.2924600000       11.1385000000        2.2497900000
 Pd        20.6704900000        8.7516800000        2.2497900000
 Pd        15.1583600000       13.5253300000        2.2497900000
 Pd        13.7803300000        6.3648600000        2.2497900000
 Pd        17.9144300000       13.5253300000        2.2497900000
 Pd        19.2924600000        6.3648600000        2.2497900000
 Pd        12.4022900000        8.7516800000        2.2497900000
 Pd         6.8901600000        8.7516800000        2.2497800000
 Pd         5.5121300000        1.5912100000        2.2497800000
 Pd        11.0242600000        1.5912100000        2.2497800000
 Pd        12.4022900000        3.9780400000        2.2497800000
 Pd         4.1340900000        3.9780400000        2.2497800000
 Pd         9.6462300000        8.7516800000        2.2497800000
 Pd         8.2681900000        1.5912100000        2.2498000000
 Pd         5.5121300000        6.3648600000        2.2498000000
 Pd        11.0242600000        6.3648600000        2.2498000000
 Pd         9.6462200000        3.9780400000        2.2498000000
 Pd         8.2681900000        6.3648500000        2.2498000000
 Pd         6.8901600000        3.9780400000        2.2498000000
 Pd         8.2682000000       12.7297300000        4.5086400000
 Pd        15.1583700000        0.7956000000        4.5086400000
 Pd         1.3780300000        0.7956000000        4.5086400000
 Pd        16.5364000000        3.1824300000        4.5086400000
 Pd        22.0485300000       12.7297300000        4.5086400000
 Pd        11.0242600000       12.7297300000        4.5086400000
 Pd        13.7803300000        3.1824300000        4.5086700000
 Pd         4.1341000000        0.7956100000        4.5086700000
 Pd         9.6462300000       10.3429000000        4.5086700000
 Pd         6.8901600000       10.3429000000        4.5086700000
 Pd         2.7560600000        3.1824300000        4.5086700000
 Pd        12.4023000000        0.7956100000        4.5086700000
 Pd        11.0242700000        3.1824300000        4.5086700000
 Pd         5.5121300000        3.1824300000        4.5086700000
 Pd         8.2682000000        7.9560800000        4.5086700000
 Pd        19.2924700000       12.7297300000        4.5086800000
 Pd        12.4022900000       10.3429000000        4.5086800000
 Pd        17.9144300000        5.5692500000        4.5086800000
 Pd        15.1583600000        5.5692500000        4.5086800000
 Pd        13.7803300000       12.7297300000        4.5086800000
 Pd        20.6705000000       10.3429000000        4.5086800000
 Pd         5.5121300000        7.9560800000        4.5086900000
 Pd         9.6462300000        0.7956100000        4.5086900000
 Pd         6.8901600000        0.7956100000        4.5086900000
 Pd        12.4023000000        5.5692500000        4.5086900000
 Pd         4.1341000000        5.5692500000        4.5086900000
 Pd        11.0242600000        7.9560800000        4.5086900000
 Pd        15.1583600000       10.3429000000        4.5086900000
 Pd        17.9144300000       10.3429000000        4.5086900000
 Pd        16.5364000000        7.9560800000        4.5086900000
 Pd        16.5364000000       12.7297300000        4.5086700000
 Pd        13.7803300000        7.9560800000        4.5086700000
 Pd        19.2924700000        7.9560800000        4.5086700000
 Pd         9.6462300000        5.5692500000        4.5086900000
 Pd         8.2682000000        3.1824300000        4.5086900000
 Pd         6.8901700000        5.5692500000        4.5086900000
 Pd         8.2722518636        4.7742345150        6.7865491982
 Pd        -0.0018690485        0.0021931801        6.7814927087
 Pd        15.1573137686        2.3883642525        6.7821376145
 Pd        13.7813985557        0.0038746780        6.7788382479
 Pd         9.6401743264       11.9351040557        6.7812503451
 Pd         1.3763370757        2.3881113070        6.7828707789
 Pd         2.7529118183        0.0007481255        6.7816361168
 Pd         6.8893563059       11.9351680687        6.7837284081
 Pd         8.2599073162        9.5460567819        6.7960917691
 Pd        12.4009885332        2.3896881119        6.7851719944
 Pd         4.1311589572        2.3875985896        6.7785458640
 Pd         9.6448794057        2.3923613461        6.7877369298
 Pd         6.8912337072        7.1654367395        6.7896209865
 Pd         9.6423609522        7.1610991109        6.7814039055
 Pd         5.5113600937        4.7749335336        6.7745959535
 Pd        11.0175408773        4.7705968198        6.7947798664
 Pd         6.8892591499        2.3871864590        6.7773311862
 Pd        16.5341352794        4.7742023321        6.7819196329
 Pd        20.6753300433       11.9355302057        6.7828297722
 Pd        12.3990894612       11.9362167031        6.7776372850
 Pd        11.0192013028        9.5502365492        6.7696294151
 Pd        13.7770347664        4.7718925702        6.7826345563
 Pd         5.5135729608        9.5477151041        6.7890782469
 Pd         5.5084013946        0.0010562210        6.7803936899
 Pd        11.0255934344        0.0076509582        6.7826405052
 Pd         2.7527190653        4.7741769277        6.7787562064
 Pd        12.4010663815        7.1577308229        6.7702622210
 Pd         4.1330205959        7.1623259332        6.7775302872
 Pd         8.2680903869        0.0059371162        6.7813619540
 Pd        13.7807170153        9.5504811846        6.7699966921
 Pd        19.2951146723        9.5487186246        6.7814780485
 Pd        17.9115616861        7.1609056698        6.7804714707
 Pd        15.1591537451       11.9385188233        6.7782822147
 Pd        15.1569427105        7.1603503267        6.7784230865
 Pd        17.9183010330       11.9393606266        6.7813290948
 Pd        16.5390534316        9.5503552293        6.7790384680
 Pd         6.8782688790        3.9670871272        9.0237354194
 Pd         8.2685663886        6.3720469662        9.0427016451
 Pd         9.6400972833        3.9951655495        9.0966753269
 Pd         5.4949688377        6.3704411110        9.0264510774
 Pd         8.2616569858        1.5964907296        9.0444166884
 Pd        11.0182632384        6.3652008657        9.0345762247
 Pd        11.0135781230        1.6050688159        9.0566370210
 Pd         9.6334712788        8.7567935804        9.0411714786
 Pd        12.3961244396        3.9800357842        9.0510323543
 Pd         6.8982968215        8.7430662768        9.1016993028
 Pd         4.1216656597        3.9766180294        9.0315218760
 Pd         5.5015816968        1.5865151615        9.0364310398
 Pd        23.4193600786       13.5243798030        9.0397854834
 Pd         9.6357189429       13.5247970680        9.0401782727
 Pd        16.5295636894        1.5920132947        9.0417794091
 Pd         2.7478520594        1.5884635145        9.0420656120
 Pd         8.2591475941       11.1379718075        9.0509524067
 Pd        13.7723404726        1.5940360086        9.0415657776
 Pd        12.3955496438       13.5225169330        9.0401230897
 Pd        20.6633762109       13.5300253348        9.0361157169
 Pd        11.0126766754       11.1385315715        9.0338088980
 Pd        22.0499260483       11.1305025375        9.0541572489
 Pd        17.9035857832        3.9804419337        9.0427378577
 Pd        15.1485239661        3.9772833707        9.0419241734
 Pd        19.2785424031        6.3669586863        9.0358215041
 Pd        12.4058853099        8.7599937784        9.0071679712
 Pd        13.7701728685        6.3641372332        9.0378438075
 Pd        15.1532177278       13.5257232472        9.0381394002
 Pd        20.6670315793        8.7518628589        9.0436664839
 Pd        17.9091889427       13.5328887141        9.0406807538
 Pd        19.2909250916       11.1395398557        9.0405352728
 Pd        16.5250728145        6.3686086689        9.0411652859
 Pd        13.7779485284       11.1422981745        9.0324317227
 Pd        16.5359035098       11.1447423516        9.0366678327
 Pd        17.9065221979        8.7562268596        9.0378921716
 Pd        15.1557300619        8.7564630871        9.0325481888
 Pd         8.2380060225        3.1675536613       11.3520782166
 Pt         9.6108626031        5.5398251835       11.3798889633
 Pd         6.8168048321        5.5332881330       11.2731989151
 Pd        10.9920297085        3.2027149967       11.3739783879
 Pd         4.0955256650        5.5588961852       11.3196822504
 Pd         5.4747928078        3.1615779331       11.3231929050
 Pd        11.0602303973        7.9841537282       11.2631843998
 Pd         6.8745983238        0.7939459445       11.3255316607
 Pd         5.4727565132        7.9505750286       11.3463830535
 Pd        12.3832417299        5.5770526376       11.3506825505
 Pd         9.6312499794        0.7938174925       11.3387591182
 Pd         8.2444626796        7.9273921206       11.4391014735
 Pd        16.5265019051       12.7310337034       11.3311246682
 Pd        13.7820826920        7.9627218175       11.3118516851
 Pd        19.2687689772        7.9578060947       11.3253056369
 Pd         6.8835202769       10.3268077058       11.3690010612
 Pd        13.7578184284        3.1834534907       11.3399531657
 Pd         9.6377751936       10.3442387081       11.3419911093
 Pd        12.3807690580        0.8097805366       11.3313392408
 Pd         4.1120716566        0.7874144545       11.3365902104
 Pd         2.7284276789        3.1753966430       11.3298238292
 Pd        17.8876310655        5.5666588717       11.3356305858
 Pd        13.7690418581       12.7332453429       11.3323305003
 Pd        19.2819674608       12.7339104216       11.3257863644
 Pd        12.3973249179       10.3502663540       11.3102033206
 Pd        20.6572711816       10.3432371374       11.3378579150
 Pd        15.1329337167        5.5701744706       11.3263514921
 Pd         8.2502786773       12.7250155264       11.3349633149
 Pd        15.1378933622        0.7953620947       11.3288334880
 Pd         1.3568577989        0.7907048190       11.3338528108
 Pd        22.0327038920       12.7288563788       11.3244479469
 Pd        11.0089985814       12.7266985452       11.3245394613
 Pd        16.5120783149        3.1797572846       11.3341585034
 Pd        16.5249024261        7.9557699521       11.3346427963
 Pd        17.9032596308       10.3464578318       11.3304857087
 Pd        15.1530887430       10.3487599661       11.3240706747
  N         9.0489068706        6.6907719811       12.9713087225
  C         8.1667885025        6.1666004162       14.0300111514
  H         9.8670358918        7.1409020772       13.4027089597
  H         7.2793951830        5.6877998083       13.5804024898
  H         7.8278672667        6.9910452052       14.6744356118
  H         8.6963169941        5.4156572518       14.6352548527
