# Supplementary material for: Single Atom Alloys Segregation in the Presence of Ligands
Source: J Phys Chem C Nanomater Interfaces. 2023 Nov 13;127(46):22790–8. doi: 10.1021/acs.jpcc.3c05827 (PMC10683009; doi:10.1021/acs.jpcc.3c05827)
Supplement: Supplementary file 2 — jp3c05827_si_002.zip [file jp3c05827_si_002.zip › xyz/RNH/111/pd/pd111agnh.txt]

     222

 Pd         2.7560600000       -0.0000100000       -0.0413100000
 Pd        16.5363900000        9.5472900000       -0.0412900000
 Pd        11.0242500000       -0.0000100000       -0.0413100000
 Pd        12.4022800000        2.3868200000       -0.0412900000
 Pd         8.2681900000        9.5472800000       -0.0412900000
 Pd         9.6462200000       11.9341100000       -0.0413100000
 Pd        16.5363900000        4.7736500000       -0.0413000000
 Pd         5.5121200000        4.7736400000       -0.0412700000
 Pd         8.2681900000        4.7736400000       -0.0413000000
 Pd        11.0242600000        9.5472800000       -0.0413200000
 Pd         4.1340900000        2.3868200000       -0.0412900000
 Pd         8.2681900000       -0.0000100000       -0.0412800000
 Pd        13.7803100000       -0.0000100000       -0.0413100000
 Pd        -0.0000100000       -0.0000100000       -0.0413500000
 Pd        19.2924500000        9.5472800000       -0.0412800000
 Pd        15.1583500000        7.1604700000       -0.0412800000
 Pd        15.1583600000       11.9341100000       -0.0412800000
 Pd         4.1340900000        7.1604600000       -0.0412800000
 Pd        17.9144200000        7.1604700000       -0.0412800000
 Pd         2.7560600000        4.7736400000       -0.0413200000
 Pd        11.0242500000        4.7736400000       -0.0412700000
 Pd         5.5121300000       -0.0000100000       -0.0413200000
 Pd         9.6462200000        7.1604600000       -0.0412700000
 Pd        13.7803200000        4.7736400000       -0.0413200000
 Pd         6.8901500000       11.9341100000       -0.0413100000
 Pd        17.9144200000       11.9341100000       -0.0412800000
 Pd         1.3780200000        2.3868200000       -0.0413100000
 Pd        12.4022900000        7.1604600000       -0.0412800000
 Pd        13.7803200000        9.5472900000       -0.0412800000
 Pd         6.8901500000        7.1604600000       -0.0412700000
 Pd        20.6704800000       11.9341100000       -0.0413000000
 Pd        15.1583500000        2.3868200000       -0.0413100000
 Pd        12.4022900000       11.9341100000       -0.0413000000
 Pd         5.5121200000        9.5472800000       -0.0413100000
 Pd         6.8901600000        2.3868200000       -0.0412700000
 Pd         9.6462200000        2.3868200000       -0.0412700000
 Pd         9.6462200000       13.5253300000        2.2497400000
 Pd        16.5363900000        1.5912100000        2.2497400000
 Pd        23.4265600000       13.5253300000        2.2497400000
 Pd        13.7803200000        1.5912100000        2.2497600000
 Pd         8.2681900000       11.1385000000        2.2497600000
 Pd         2.7560600000        1.5912100000        2.2497600000
 Pd        22.0485200000       11.1385000000        2.2497700000
 Pd        20.6704900000       13.5253300000        2.2497700000
 Pd        12.4023000000       13.5253300000        2.2497700000
 Pd        17.9144300000        3.9780400000        2.2497700000
 Pd        11.0242600000       11.1385000000        2.2497700000
 Pd        15.1583600000        3.9780400000        2.2497700000
 Pd        16.5363900000       11.1385000000        2.2498000000
 Pd        17.9144200000        8.7516800000        2.2498000000
 Pd        15.1583600000        8.7516800000        2.2498000000
 Pd        13.7803300000       11.1385100000        2.2497900000
 Pd        16.5363900000        6.3648600000        2.2497900000
 Pd        19.2924600000       11.1385000000        2.2497900000
 Pd        20.6704900000        8.7516800000        2.2497900000
 Pd        15.1583600000       13.5253300000        2.2497900000
 Pd        13.7803300000        6.3648600000        2.2497900000
 Pd        17.9144300000       13.5253300000        2.2497900000
 Pd        19.2924600000        6.3648600000        2.2497900000
 Pd        12.4022900000        8.7516800000        2.2497900000
 Pd         6.8901600000        8.7516800000        2.2497800000
 Pd         5.5121300000        1.5912100000        2.2497800000
 Pd        11.0242600000        1.5912100000        2.2497800000
 Pd        12.4022900000        3.9780400000        2.2497800000
 Pd         4.1340900000        3.9780400000        2.2497800000
 Pd         9.6462300000        8.7516800000        2.2497800000
 Pd         8.2681900000        1.5912100000        2.2498000000
 Pd         5.5121300000        6.3648600000        2.2498000000
 Pd        11.0242600000        6.3648600000        2.2498000000
 Pd         9.6462200000        3.9780400000        2.2498000000
 Pd         8.2681900000        6.3648500000        2.2498000000
 Pd         6.8901600000        3.9780400000        2.2498000000
 Pd         8.2682000000       12.7297300000        4.5086400000
 Pd        15.1583700000        0.7956000000        4.5086400000
 Pd         1.3780300000        0.7956000000        4.5086400000
 Pd        16.5364000000        3.1824300000        4.5086400000
 Pd        22.0485300000       12.7297300000        4.5086400000
 Pd        11.0242600000       12.7297300000        4.5086400000
 Pd        13.7803300000        3.1824300000        4.5086700000
 Pd         4.1341000000        0.7956100000        4.5086700000
 Pd         9.6462300000       10.3429000000        4.5086700000
 Pd         6.8901600000       10.3429000000        4.5086700000
 Pd         2.7560600000        3.1824300000        4.5086700000
 Pd        12.4023000000        0.7956100000        4.5086700000
 Pd        11.0242700000        3.1824300000        4.5086700000
 Pd         5.5121300000        3.1824300000        4.5086700000
 Pd         8.2682000000        7.9560800000        4.5086700000
 Pd        19.2924700000       12.7297300000        4.5086800000
 Pd        12.4022900000       10.3429000000        4.5086800000
 Pd        17.9144300000        5.5692500000        4.5086800000
 Pd        15.1583600000        5.5692500000        4.5086800000
 Pd        13.7803300000       12.7297300000        4.5086800000
 Pd        20.6705000000       10.3429000000        4.5086800000
 Pd         5.5121300000        7.9560800000        4.5086900000
 Pd         9.6462300000        0.7956100000        4.5086900000
 Pd         6.8901600000        0.7956100000        4.5086900000
 Pd        12.4023000000        5.5692500000        4.5086900000
 Pd         4.1341000000        5.5692500000        4.5086900000
 Pd        11.0242600000        7.9560800000        4.5086900000
 Pd        15.1583600000       10.3429000000        4.5086900000
 Pd        17.9144300000       10.3429000000        4.5086900000
 Pd        16.5364000000        7.9560800000        4.5086900000
 Pd        16.5364000000       12.7297300000        4.5086700000
 Pd        13.7803300000        7.9560800000        4.5086700000
 Pd        19.2924700000        7.9560800000        4.5086700000
 Pd         9.6462300000        5.5692500000        4.5086900000
 Pd         8.2682000000        3.1824300000        4.5086900000
 Pd         6.8901700000        5.5692500000        4.5086900000
 Pd         8.2754652115        4.7726244507        6.7985805611
 Pd         0.0010105291       -0.0022575468        6.7819710964
 Pd        15.1585991899        2.3842777347        6.7823086979
 Pd        13.7833285213       -0.0012455671        6.7788175307
 Pd         9.6452801925       11.9299096834        6.7828466688
 Pd         1.3782158741        2.3844999569        6.7834700336
 Pd         2.7553885870       -0.0024713242        6.7822188521
 Pd         6.8939533304       11.9291500914        6.7824265424
 Pd         8.2678267352        9.5383374183        6.7954391889
 Pd        12.4021172518        2.3866290200        6.7821828998
 Pd         4.1340055833        2.3837028893        6.7798652517
 Pd         9.6469228073        2.3921151019        6.7895148643
 Pd         6.8996174334        7.1588410538        6.7904067463
 Pd         9.6452121151        7.1532478256        6.8011561861
 Pd         5.5153285787        4.7717399048        6.7753522606
 Pd        11.0185978257        4.7688189223        6.8025346938
 Pd         6.8922783375        2.3862584135        6.7775917770
 Pd        16.5356014042        4.7708785219        6.7811402373
 Pd        20.6762657201       11.9317293462        6.7791852459
 Pd        12.4017431583       11.9313277231        6.7781931636
 Pd        11.0218909544        9.5435268382        6.7735834487
 Pd        13.7772186632        4.7687525610        6.7814750727
 Pd         5.5178140999        9.5422073458        6.7809458960
 Pd         5.5115430476       -0.0021536578        6.7801591771
 Pd        11.0259130312        0.0035088164        6.7797610378
 Pd         2.7563771923        4.7705286176        6.7779207500
 Pd        12.3975311911        7.1523514156        6.7773428986
 Pd         4.1385935749        7.1589532212        6.7751547898
 Pd         8.2710998033        0.0018960838        6.7790244073
 Pd        13.7800563303        9.5425813626        6.7722581087
 Pd        19.2983686852        9.5440898012        6.7786292125
 Pd        17.9147854415        7.1573203771        6.7779235505
 Pd        15.1610879514       11.9335818364        6.7777671803
 Pd        15.1568662410        7.1565617161        6.7764597328
 Pd        17.9194669490       11.9340063702        6.7792379729
 Pd        16.5380255147        9.5447234820        6.7777448677
 Pd         6.8896766052        3.9647490293        9.0321759782
 Pd         8.2763149355        6.3626347906        9.0826431366
 Pd         9.6462476137        3.9859258570        9.1081120482
 Pd         5.5079210253        6.3614124132        9.0240661700
 Pd         8.2686166845        1.5883408404        9.0393077991
 Pd        11.0216690037        6.3485360755        9.0726838668
 Pd        11.0230375861        1.5912875520        9.0456334615
 Pd         9.6461670929        8.7405743122        9.0526490703
 Pd        12.4024078611        3.9694342685        9.0501397455
 Pd         6.9040171033        8.7395606965        9.0846904192
 Pd         4.1315774593        3.9697570515        9.0328354417
 Pd         5.5103522135        1.5789869608        9.0365339210
 Pd        23.4280322932       13.5150620764        9.0383617810
 Pd         9.6450530942       13.5159936063        9.0418048063
 Pd        16.5381395653        1.5829844705        9.0434246427
 Pd         2.7571776727        1.5806167217        9.0439834733
 Pd         8.2695871030       11.1272541306        9.0476792059
 Pd        13.7805919509        1.5817818618        9.0386582524
 Pd        12.4033543092       13.5142934876        9.0395024404
 Pd        20.6699670145       13.5149464680        9.0334100075
 Pd        11.0224862476       11.1286723933        9.0386160156
 Pd        22.0531225880       11.1242320949        9.0439686726
 Pd        17.9145725006        3.9724681494        9.0405478331
 Pd        15.1604589603        3.9691347847        9.0402361452
 Pd        19.2904473735        6.3606303498        9.0313756989
 Pd        12.4091004581        8.7462597528        9.0170047474
 Pd        13.7814213681        6.3558002676        9.0319914370
 Pd        15.1613139366       13.5165029332        9.0363126801
 Pd        20.6748616657        8.7449137161        9.0366223542
 Pd        17.9150661405       13.5238586112        9.0384990874
 Pd        19.2950879363       11.1314798725        9.0371085879
 Pd        16.5381453373        6.3632066428        9.0358041943
 Pd        13.7852253704       11.1317688229        9.0308462831
 Pd        16.5415411616       11.1356955602        9.0355583061
 Pd        17.9154373227        8.7490878619        9.0344119750
 Pd        15.1620856021        8.7477539826        9.0328842044
 Pd         8.2451386470        3.1345914972       11.3369410349
 Ag         9.6555052600        5.5454140514       11.5643741205
 Pd         6.8257370393        5.5271865946       11.2851807972
 Pd        11.0426099068        3.1482367898       11.3518622247
 Pd         4.0981247785        5.5529836062       11.3217388336
 Pd         5.4956170213        3.1547690294       11.3206155428
 Pd        11.0857917984        7.9853200001       11.2871828372
 Pd         6.8786742920        0.7656722532       11.3280283174
 Pd         5.4776612574        7.9468124078       11.3348094594
 Pd        12.4470203169        5.5529359972       11.3297630942
 Pd         9.6472140478        0.7823918394       11.3347112581
 Pd         8.2222278393        7.9647307758       11.3966338259
 Pd        16.5371379955       12.7187083820       11.3309579370
 Pd        13.7993346896        7.9493337388       11.3140256516
 Pd        19.2809741510        7.9483366824       11.3216778494
 Pd         6.8755378867       10.3435552353       11.3574921669
 Pd        13.7864507788        3.1634222676       11.3327131053
 Pd         9.6530529734       10.3369580316       11.3431993065
 Pd        12.4106695963        0.7690526781       11.3296257719
 Pd         4.1252391997        0.7770429779       11.3400068991
 Pd         2.7462660377        3.1640383563       11.3348121288
 Pd        17.9094507579        5.5553533503       11.3353551725
 Pd        13.7814244785       12.7217569690       11.3335903874
 Pd        19.2924107948       12.7197309054       11.3258994127
 Pd        12.4212704272       10.3556006286       11.3183771396
 Pd        20.6610189620       10.3388873404       11.3329844397
 Pd        15.1798102069        5.5580260216       11.3266375731
 Pd         8.2648935979       12.7175675450       11.3378314924
 Pd        15.1604070062        0.7785266527       11.3328613517
 Pd         1.3742852032        0.7796564629       11.3377920835
 Pd        22.0486925082       12.7157009841       11.3280440300
 Pd        11.0234210711       12.7176509278       11.3297594915
 Pd        16.5383427473        3.1661858601       11.3370241384
 Pd        16.5424536885        7.9461905875       11.3326078253
 Pd        17.9125721217       10.3357004329       11.3299349258
 Pd        15.1676802808       10.3388429340       11.3260997579
  N         8.8565858724        7.0837487311       13.1187083680
  C         7.9036646327        6.6039522570       14.1274134437
  H         9.5780709116        7.6564868419       13.5674844616
  H         7.1365859545        5.9684192628       13.6499256667
  H         7.3900047879        7.4363625848       14.6346333668
  H         8.4230903535        5.9920854351       14.8835310787
