# Supplementary material for: Single Atom Alloys Segregation in the Presence of Ligands
Source: J Phys Chem C Nanomater Interfaces. 2023 Nov 13;127(46):22790–8. doi: 10.1021/acs.jpcc.3c05827 (PMC10683009; doi:10.1021/acs.jpcc.3c05827)
Supplement: Supplementary file 2 — jp3c05827_si_002.zip [file jp3c05827_si_002.zip › xyz/RNH/111/ni/ni111nh.txt]

222

Ni       1.23296000       0.71185000       0.00000000
Ni       3.69888000       0.71185000       0.00000000
Ni       6.16479000       0.71185000       0.00000000
Ni       8.63071000       0.71185000       0.00000000
Ni      11.09663000       0.71185000       0.00000000
Ni      13.56254000       0.71185000       0.00000000
Ni       2.46592000       2.84740000       0.00000000
Ni       4.93183000       2.84740000       0.00000000
Ni       7.39775000       2.84740000       0.00000000
Ni       9.86367000       2.84740000       0.00000000
Ni      12.32959000       2.84740000       0.00000000
Ni      14.79550000       2.84740000       0.00000000
Ni       3.69888000       4.98294000       0.00000000
Ni       6.16479000       4.98294000       0.00000000
Ni       8.63071000       4.98294000       0.00000000
Ni      11.09663000       4.98294000       0.00000000
Ni      13.56254000       4.98294000       0.00000000
Ni      16.02846000       4.98294000       0.00000000
Ni       4.93183000       7.11849000       0.00000000
Ni       7.39775000       7.11849000       0.00000000
Ni       9.86367000       7.11849000       0.00000000
Ni      12.32959000       7.11849000       0.00000000
Ni      14.79550000       7.11849000       0.00000000
Ni      17.26142000       7.11849000       0.00000000
Ni       6.16479000       9.25404000       0.00000000
Ni       8.63071000       9.25404000       0.00000000
Ni      11.09663000       9.25404000       0.00000000
Ni      13.56254000       9.25404000       0.00000000
Ni      16.02846000       9.25404000       0.00000000
Ni      18.49438000       9.25404000       0.00000000
Ni       7.39775000      11.38958000       0.00000000
Ni       9.86367000      11.38958000       0.00000000
Ni      12.32959000      11.38958000       0.00000000
Ni      14.79550000      11.38958000       0.00000000
Ni      17.26142000      11.38958000       0.00000000
Ni      19.72734000      11.38958000       0.00000000
Ni       0.00000000       1.42370000       2.01341000
Ni       2.46592000       1.42370000       2.01341000
Ni       4.93183000       1.42370000       2.01341000
Ni       7.39775000       1.42370000       2.01341000
Ni       9.86367000       1.42370000       2.01341000
Ni      12.32959000       1.42370000       2.01341000
Ni       1.23296000       3.55924000       2.01341000
Ni       3.69888000       3.55924000       2.01341000
Ni       6.16479000       3.55924000       2.01341000
Ni       8.63071000       3.55924000       2.01341000
Ni      11.09663000       3.55924000       2.01341000
Ni      13.56254000       3.55924000       2.01341000
Ni       2.46592000       5.69479000       2.01341000
Ni       4.93183000       5.69479000       2.01341000
Ni       7.39775000       5.69479000       2.01341000
Ni       9.86367000       5.69479000       2.01341000
Ni      12.32959000       5.69479000       2.01341000
Ni      14.79550000       5.69479000       2.01341000
Ni       3.69888000       7.83034000       2.01341000
Ni       6.16479000       7.83034000       2.01341000
Ni       8.63071000       7.83034000       2.01341000
Ni      11.09663000       7.83034000       2.01341000
Ni      13.56254000       7.83034000       2.01341000
Ni      16.02846000       7.83034000       2.01341000
Ni       4.93183000       9.96589000       2.01341000
Ni       7.39775000       9.96589000       2.01341000
Ni       9.86367000       9.96589000       2.01341000
Ni      12.32959000       9.96589000       2.01341000
Ni      14.79550000       9.96589000       2.01341000
Ni      17.26142000       9.96589000       2.01341000
Ni       6.16479000      12.10143000       2.01341000
Ni       8.63071000      12.10143000       2.01341000
Ni      11.09663000      12.10143000       2.01341000
Ni      13.56254000      12.10143000       2.01341000
Ni      16.02846000      12.10143000       2.01341000
Ni      18.49438000      12.10143000       2.01341000
Ni       0.00000000       0.00000000       4.02683000
Ni       2.46592000       0.00000000       4.02683000
Ni       4.93183000       0.00000000       4.02683000
Ni       7.39775000       0.00000000       4.02683000
Ni       9.86367000       0.00000000       4.02683000
Ni      12.32959000       0.00000000       4.02683000
Ni       1.23296000       2.13555000       4.02683000
Ni       3.69888000       2.13555000       4.02683000
Ni       6.16479000       2.13555000       4.02683000
Ni       8.63071000       2.13555000       4.02683000
Ni      11.09663000       2.13555000       4.02683000
Ni      13.56254000       2.13555000       4.02683000
Ni       2.46592000       4.27109000       4.02683000
Ni       4.93183000       4.27109000       4.02683000
Ni       7.39775000       4.27109000       4.02683000
Ni       9.86367000       4.27109000       4.02683000
Ni      12.32959000       4.27109000       4.02683000
Ni      14.79550000       4.27109000       4.02683000
Ni       3.69888000       6.40664000       4.02683000
Ni       6.16479000       6.40664000       4.02683000
Ni       8.63071000       6.40664000       4.02683000
Ni      11.09663000       6.40664000       4.02683000
Ni      13.56254000       6.40664000       4.02683000
Ni      16.02846000       6.40664000       4.02683000
Ni       4.93183000       8.54219000       4.02683000
Ni       7.39775000       8.54219000       4.02683000
Ni       9.86367000       8.54219000       4.02683000
Ni      12.32959000       8.54219000       4.02683000
Ni      14.79550000       8.54219000       4.02683000
Ni      17.26142000       8.54219000       4.02683000
Ni       6.16479000      10.67773000       4.02683000
Ni       8.63071000      10.67773000       4.02683000
Ni      11.09663000      10.67773000       4.02683000
Ni      13.56254000      10.67773000       4.02683000
Ni      16.02846000      10.67773000       4.02683000
Ni      18.49438000      10.67773000       4.02683000
Ni       1.23289752       0.70639897       6.04007064
Ni       3.70159294       0.70821172       6.04159378
Ni       6.15701197       0.71034812       6.05127154
Ni       8.61968848       0.71204878       6.03792915
Ni      11.08859178       0.70845261       6.03844037
Ni      13.56041184       0.70589349       6.03926992
Ni       2.46453286       2.84058265       6.03959911
Ni       4.93328229       2.83401046       6.04809296
Ni       7.39462827       2.84331917       6.05448475
Ni       9.84814289       2.84818038       6.03973791
Ni      12.32209400       2.84028230       6.04055252
Ni      14.78752646       2.83724562       6.03898048
Ni       3.69822420       4.97942284       6.03671858
Ni       6.16659443       4.97759500       6.04878433
Ni       8.61871589       4.97657407       6.05363427
Ni      11.08755111       4.98010843       6.04120302
Ni      13.55557984       4.97587346       6.03916121
Ni      16.02664231       4.97761588       6.03958300
Ni       4.93054511       7.11615897       6.03984060
Ni       7.39307540       7.10298328       6.04312793
Ni       9.85892850       7.10909671       6.04249778
Ni      12.32230467       7.10867339       6.03921778
Ni      14.79221798       7.11148124       6.04039434
Ni      17.25707806       7.11235060       6.03878343
Ni       6.16280862       9.24705030       6.04073925
Ni       8.63011754       9.24559272       6.04170890
Ni      11.09252083       9.24735995       6.03852127
Ni      13.55903579       9.24994731       6.03964455
Ni      16.02315393       9.25103420       6.03892952
Ni      18.48943066       9.25323819       6.03930399
Ni       7.39788596      11.38049190       6.04163638
Ni       9.86539474      11.38109740       6.04064223
Ni      12.32733820      11.38390455       6.04149689
Ni      14.78453191      11.38715164       6.03988043
Ni      17.25647667      11.38914857       6.03972136
Ni      19.72375971      11.38179567       6.03872918
Ni      -0.00253095       1.40993671       8.05351001
Ni       2.46949369       1.41374176       8.05446246
Ni       4.93708038       1.42822554       8.11965066
Ni       7.37730587       1.42403318       8.08444156
Ni       9.85740875       1.41448946       8.04517857
Ni      12.32501728       1.40734157       8.05202686
Ni       1.22293525       3.54888247       8.05132246
Ni       3.69142070       3.55338737       8.04594490
Ni       6.16375900       3.55261922       8.08917079
Ni       8.61395963       3.55965613       8.10353338
Ni      11.08219503       3.55026031       8.05616837
Ni      13.55490229       3.55019774       8.05309478
Ni       2.46137011       5.68843486       8.05244636
Ni       4.93504797       5.70267683       8.04981460
Ni       7.39116379       5.67245005       8.12376070
Ni       9.84713318       5.68147464       8.06731018
Ni      12.32184508       5.68299642       8.05537095
Ni      14.78553086       5.68081661       8.05394928
Ni       3.69223382       7.82739122       8.05174181
Ni       6.16737444       7.81888725       8.06203109
Ni       8.61939731       7.81071973       8.06402955
Ni      11.08966374       7.82196103       8.05368526
Ni      13.55421375       7.82082196       8.05291178
Ni      16.02166084       7.82559359       8.05395360
Ni       4.92939029       9.95567844       8.05358016
Ni       7.39570825       9.94414152       8.05890543
Ni       9.86058348       9.95427567       8.05383089
Ni      12.32115399       9.95446524       8.05355151
Ni      14.78898822       9.95870578       8.05461422
Ni      17.25139963       9.95853460       8.05297624
Ni       6.16256675      12.08935972       8.05346879
Ni       8.63431654      12.09219664       8.05441725
Ni      11.10072801      12.10165189       8.05946765
Ni      13.55150890      12.10117116       8.06243121
Ni      16.01770617      12.09728515       8.05237414
Ni      18.49289640      12.09320861       8.05174238
Ni      -0.00608811      -0.01769920      10.07128664
Ni       2.46122380      -0.00956093      10.07766039
Ni       4.92039393      -0.00599756      10.12009933
Ni       7.39396060      -0.02187420      10.07397253
Ni       9.86879263      -0.02935792      10.06818295
Ni      12.32917326      -0.01760834      10.07213658
Ni       1.21847375       2.12985278      10.06842517
Ni       3.66924712       2.13422498      10.09040688
Ni       6.14867604       2.13978009      10.25138545
Ni       8.67856323       2.08793222      10.05053545
Ni      11.10865801       2.11949418      10.06886480
Ni      13.55657587       2.12467325      10.07238277
Ni       2.43385648       4.26763695      10.06979148
Ni       4.85916453       4.29765025      10.01297173
Ni       7.37030231       4.25793578      10.25605055
Ni       9.86811217       4.25900259      10.10291019
Ni      12.32136042       4.25381781      10.07113176
Ni      14.78296198       4.25903408      10.07451436
Ni       3.67418288       6.41207307      10.07074198
Ni       6.14214667       6.40658282      10.11705867
Ni       8.62199347       6.39466831      10.12538544
Ni      11.08466863       6.39562523      10.07475292
Ni      13.54983407       6.40026555      10.07236948
Ni      16.01003295       6.40047259      10.07049321
Ni       4.91704727       8.53080396      10.07074073
Ni       7.39091940       8.52532496      10.10900839
Ni       9.85222071       8.52536680      10.07232987
Ni      12.32049806       8.53086057      10.07051834
Ni      14.77876223       8.53174596      10.07242513
Ni      17.25049268       8.53401392      10.07369714
Ni       6.16138627      10.66578234      10.07203403
Ni       8.62344089      10.66523037      10.06936772
Ni      11.08966036      10.67207392      10.07058974
Ni      13.54979580      10.66953834      10.07363658
Ni      16.02193748      10.66864720      10.07053305
Ni      18.48539926      10.66211071      10.07209209
N        6.76440653       3.19131539      11.71420451
C        7.67532453       2.66682707      12.75588013
H        8.55183099       2.18214992      12.28826609
H        7.15554306       1.91865275      13.37029766
H        8.03500542       3.48839627      13.39092106
H        5.97362214       3.64417020      12.18820494
