# Supplementary material for: Single Atom Alloys Segregation in the Presence of Ligands
Source: J Phys Chem C Nanomater Interfaces. 2023 Nov 13;127(46):22790–8. doi: 10.1021/acs.jpcc.3c05827 (PMC10683009; doi:10.1021/acs.jpcc.3c05827)
Supplement: Supplementary file 2 — jp3c05827_si_002.zip [file jp3c05827_si_002.zip › xyz/RNH/111/ni/ni111agnh.txt]

     222

 Ni         1.2329600000        0.7118500000        0.0000000000
 Ni         3.6988800000        0.7118500000        0.0000000000
 Ni         6.1647900000        0.7118500000        0.0000000000
 Ni         8.6307100000        0.7118500000        0.0000000000
 Ni        11.0966300000        0.7118500000        0.0000000000
 Ni        13.5625400000        0.7118500000        0.0000000000
 Ni         2.4659200000        2.8474000000        0.0000000000
 Ni         4.9318300000        2.8474000000        0.0000000000
 Ni         7.3977500000        2.8474000000        0.0000000000
 Ni         9.8636700000        2.8474000000        0.0000000000
 Ni        12.3295900000        2.8474000000        0.0000000000
 Ni        14.7955000000        2.8474000000        0.0000000000
 Ni         3.6988800000        4.9829400000        0.0000000000
 Ni         6.1647900000        4.9829400000        0.0000000000
 Ni         8.6307100000        4.9829400000        0.0000000000
 Ni        11.0966300000        4.9829400000        0.0000000000
 Ni        13.5625400000        4.9829400000        0.0000000000
 Ni        16.0284600000        4.9829400000        0.0000000000
 Ni         4.9318300000        7.1184900000        0.0000000000
 Ni         7.3977500000        7.1184900000        0.0000000000
 Ni         9.8636700000        7.1184900000        0.0000000000
 Ni        12.3295900000        7.1184900000        0.0000000000
 Ni        14.7955000000        7.1184900000        0.0000000000
 Ni        17.2614200000        7.1184900000        0.0000000000
 Ni         6.1647900000        9.2540400000        0.0000000000
 Ni         8.6307100000        9.2540400000        0.0000000000
 Ni        11.0966300000        9.2540400000        0.0000000000
 Ni        13.5625400000        9.2540400000        0.0000000000
 Ni        16.0284600000        9.2540400000        0.0000000000
 Ni        18.4943800000        9.2540400000        0.0000000000
 Ni         7.3977500000       11.3895800000        0.0000000000
 Ni         9.8636700000       11.3895800000        0.0000000000
 Ni        12.3295900000       11.3895800000        0.0000000000
 Ni        14.7955000000       11.3895800000        0.0000000000
 Ni        17.2614200000       11.3895800000        0.0000000000
 Ni        19.7273400000       11.3895800000        0.0000000000
 Ni         0.0000000000        1.4237000000        2.0134100000
 Ni         2.4659200000        1.4237000000        2.0134100000
 Ni         4.9318300000        1.4237000000        2.0134100000
 Ni         7.3977500000        1.4237000000        2.0134100000
 Ni         9.8636700000        1.4237000000        2.0134100000
 Ni        12.3295900000        1.4237000000        2.0134100000
 Ni         1.2329600000        3.5592400000        2.0134100000
 Ni         3.6988800000        3.5592400000        2.0134100000
 Ni         6.1647900000        3.5592400000        2.0134100000
 Ni         8.6307100000        3.5592400000        2.0134100000
 Ni        11.0966300000        3.5592400000        2.0134100000
 Ni        13.5625400000        3.5592400000        2.0134100000
 Ni         2.4659200000        5.6947900000        2.0134100000
 Ni         4.9318300000        5.6947900000        2.0134100000
 Ni         7.3977500000        5.6947900000        2.0134100000
 Ni         9.8636700000        5.6947900000        2.0134100000
 Ni        12.3295900000        5.6947900000        2.0134100000
 Ni        14.7955000000        5.6947900000        2.0134100000
 Ni         3.6988800000        7.8303400000        2.0134100000
 Ni         6.1647900000        7.8303400000        2.0134100000
 Ni         8.6307100000        7.8303400000        2.0134100000
 Ni        11.0966300000        7.8303400000        2.0134100000
 Ni        13.5625400000        7.8303400000        2.0134100000
 Ni        16.0284600000        7.8303400000        2.0134100000
 Ni         4.9318300000        9.9658900000        2.0134100000
 Ni         7.3977500000        9.9658900000        2.0134100000
 Ni         9.8636700000        9.9658900000        2.0134100000
 Ni        12.3295900000        9.9658900000        2.0134100000
 Ni        14.7955000000        9.9658900000        2.0134100000
 Ni        17.2614200000        9.9658900000        2.0134100000
 Ni         6.1647900000       12.1014300000        2.0134100000
 Ni         8.6307100000       12.1014300000        2.0134100000
 Ni        11.0966300000       12.1014300000        2.0134100000
 Ni        13.5625400000       12.1014300000        2.0134100000
 Ni        16.0284600000       12.1014300000        2.0134100000
 Ni        18.4943800000       12.1014300000        2.0134100000
 Ni         0.0000000000        0.0000000000        4.0268300000
 Ni         2.4659200000        0.0000000000        4.0268300000
 Ni         4.9318300000        0.0000000000        4.0268300000
 Ni         7.3977500000        0.0000000000        4.0268300000
 Ni         9.8636700000        0.0000000000        4.0268300000
 Ni        12.3295900000        0.0000000000        4.0268300000
 Ni         1.2329600000        2.1355500000        4.0268300000
 Ni         3.6988800000        2.1355500000        4.0268300000
 Ni         6.1647900000        2.1355500000        4.0268300000
 Ni         8.6307100000        2.1355500000        4.0268300000
 Ni        11.0966300000        2.1355500000        4.0268300000
 Ni        13.5625400000        2.1355500000        4.0268300000
 Ni         2.4659200000        4.2710900000        4.0268300000
 Ni         4.9318300000        4.2710900000        4.0268300000
 Ni         7.3977500000        4.2710900000        4.0268300000
 Ni         9.8636700000        4.2710900000        4.0268300000
 Ni        12.3295900000        4.2710900000        4.0268300000
 Ni        14.7955000000        4.2710900000        4.0268300000
 Ni         3.6988800000        6.4066400000        4.0268300000
 Ni         6.1647900000        6.4066400000        4.0268300000
 Ni         8.6307100000        6.4066400000        4.0268300000
 Ni        11.0966300000        6.4066400000        4.0268300000
 Ni        13.5625400000        6.4066400000        4.0268300000
 Ni        16.0284600000        6.4066400000        4.0268300000
 Ni         4.9318300000        8.5421900000        4.0268300000
 Ni         7.3977500000        8.5421900000        4.0268300000
 Ni         9.8636700000        8.5421900000        4.0268300000
 Ni        12.3295900000        8.5421900000        4.0268300000
 Ni        14.7955000000        8.5421900000        4.0268300000
 Ni        17.2614200000        8.5421900000        4.0268300000
 Ni         6.1647900000       10.6777300000        4.0268300000
 Ni         8.6307100000       10.6777300000        4.0268300000
 Ni        11.0966300000       10.6777300000        4.0268300000
 Ni        13.5625400000       10.6777300000        4.0268300000
 Ni        16.0284600000       10.6777300000        4.0268300000
 Ni        18.4943800000       10.6777300000        4.0268300000
 Ni         1.2405002746        0.7227956765        6.0428140159
 Ni         3.6981569056        0.7197320633        6.0372932246
 Ni         6.1473124768        0.7189732132        6.0574732030
 Ni         8.5998837042        0.7208650172        6.0396798578
 Ni        11.0898006565        0.7171568816        6.0361748624
 Ni        13.5508690139        0.7126354720        6.0437504220
 Ni         2.4646869777        2.8496401453        6.0385063183
 Ni         4.9316047415        2.8473092759        6.0512181574
 Ni         7.3881636146        2.8531530125        6.0734859882
 Ni         9.8455098370        2.8544516323        6.0391917666
 Ni        12.3189418886        2.8446401123        6.0393251335
 Ni        14.7895215949        2.8530412289        6.0392700267
 Ni         3.7023329402        4.9734051630        6.0420013743
 Ni         6.1714274188        4.9757656578        6.0605578163
 Ni         8.6197182183        4.9804991043        6.0632423318
 Ni        11.0780670337        4.9824024790        6.0467505259
 Ni        13.5602168209        4.9781731285        6.0420792185
 Ni        16.0242266810        4.9871782390        6.0406927394
 Ni         4.9452922174        7.1171859931        6.0425912561
 Ni         7.3979068516        7.1065953747        6.0485674054
 Ni         9.8500536111        7.1232485136        6.0461090276
 Ni        12.3270119390        7.1301546827        6.0483075391
 Ni        14.7951519769        7.1229779432        6.0431240130
 Ni        17.2652811915        7.1359823229        6.0416666399
 Ni         6.1739699110        9.2510786412        6.0402527864
 Ni         8.6284904300        9.2520423324        6.0393514589
 Ni        11.0915522995        9.2596010310        6.0383805668
 Ni        13.5613498400        9.2539231201        6.0426158962
 Ni        16.0300964892        9.2572772140        6.0414440934
 Ni        18.4998060684        9.2622767091        6.0392134804
 Ni         7.4150836934       11.3841896083        6.0440354641
 Ni         9.8709282472       11.3894781637        6.0424692445
 Ni        12.3211409032       11.3895051696        6.0398409105
 Ni        14.7815091843       11.3810543821        6.0431473390
 Ni        17.2636596747       11.3924798696        6.0388465992
 Ni        19.7275352927       11.3847424100        6.0410578767
 Ni        -0.0093750074        1.4349268086        8.0649408148
 Ni         2.4648140720        1.4357251469        8.0653880742
 Ni         4.9251722301        1.4322192032        8.0991059551
 Ni         7.3725423587        1.4318110636        8.1010177667
 Ni         9.8665497624        1.4167671073        8.0364811596
 Ni        12.3226238142        1.4167086506        8.0662873389
 Ni         1.2261892769        3.5678475803        8.0596297072
 Ni         3.6911324700        3.5577982346        8.0562647936
 Ni         6.1537500502        3.5508412226        8.1286917421
 Ni         8.6164139952        3.5639106457        8.1151306475
 Ni        11.0925840195        3.5504750685        8.0589140516
 Ni        13.5573684197        3.5554955543        8.0647832467
 Ni         2.4613741797        5.7195493512        8.0645426486
 Ni         4.9470940070        5.6976943886        8.0647519882
 Ni         7.3949012885        5.6791203211        8.1317240621
 Ni         9.8478174264        5.6921318021        8.0832712802
 Ni        12.3317418926        5.6836209085        8.0699167840
 Ni        14.7948409896        5.6961471168        8.0666015725
 Ni         3.7062600424        7.8482471299        8.0642724314
 Ni         6.1735379989        7.8350170592        8.0625490314
 Ni         8.6244489519        7.8348845018        8.0661344847
 Ni        11.0885080002        7.8415298216        8.0679332304
 Ni        13.5640982444        7.8326625901        8.0705006001
 Ni        16.0270685766        7.8400457694        8.0688447487
 Ni         4.9414589581        9.9629981111        8.0668634547
 Ni         7.4116444872        9.9645524764        8.0704568776
 Ni         9.8685126491        9.9726844309        8.0644494635
 Ni        12.3234272505        9.9694793965        8.0630256250
 Ni        14.7925271709        9.9592269888        8.0695490736
 Ni        17.2667667009        9.9687822317        8.0645324286
 Ni         6.1740599984       12.0830906942        8.0656238594
 Ni         8.6450685222       12.1160800960        8.0708054470
 Ni        11.0959958066       12.1177355634        8.0633945036
 Ni        13.5480196635       12.0962647725        8.0711107698
 Ni        16.0276341583       12.0868833081        8.0594977181
 Ni        18.4974208924       12.0921258613        8.0584704996
 Ni        -0.0218349044        0.0145485409       10.0873240735
 Ni         2.4650050203        0.0157198775       10.0997838567
 Ni         4.9206758342       -0.0200546368       10.1009162081
 Ni         7.4099502063       -0.0351415486       10.0835117751
 Ni         9.8753169800       -0.0255305724       10.0821334189
 Ni        12.3214285129       -0.0110908600       10.0894992299
 Ni         1.2180759020        2.1515378198       10.0864957028
 Ni         3.6637531204        2.1579070929       10.0912444990
 Ni         6.1060931579        2.0660551829       10.2374588024
 Ni         8.6938862362        2.0705530072       10.0358631934
 Ni        11.1018471261        2.1313151862       10.0881106816
 Ni        13.5490686600        2.1392248078       10.0979338542
 Ni         2.4387027614        4.2969073413       10.0883392706
 Ni         4.8409832328        4.3304320860       10.0439149443
 Ag         7.4001342228        4.2874527344       10.7014364525
 Ni         9.9327980023        4.2671370898       10.0857182267
 Ni        12.3493164245        4.2711019240       10.0929463686
 Ni        14.7929522456        4.2754088444       10.0933151810
 Ni         3.6828846350        6.4409406703       10.0896620948
 Ni         6.1339033578        6.4851440483       10.0954680730
 Ni         8.6609762070        6.4516886324       10.0997156134
 Ni        11.1192019021        6.4244731184       10.0954661283
 Ni        13.5725523939        6.4165622059       10.0956205260
 Ni        16.0176186362        6.4221357346       10.0982806040
 Ni         4.9217255637        8.5645734852       10.0949606507
 Ni         7.4057689261        8.5495766967       10.1033245900
 Ni         9.8738284730        8.5602028445       10.0930544592
 Ni        12.3329209322        8.5539969614       10.0918849186
 Ni        14.7933600302        8.5442446840       10.0990071709
 Ni        17.2537248422        8.5517146995       10.0984332441
 Ni         6.1692452582       10.6699552736       10.0953374676
 Ni         8.6434595085       10.6810742692       10.0914730457
 Ni        11.0977747051       10.6845740187       10.0893717094
 Ni        13.5563620118       10.6683374148       10.1004870659
 Ni        16.0256538820       10.6639056858       10.0923653608
 Ni        18.4935169126       10.6754363727       10.0961190880
  N         6.3701200775        2.5897593762       11.9788382067
  C         7.1480118316        1.8583786082       12.9906430600
  H         8.0444764914        1.4213839394       12.5275339376
  H         6.5491222244        1.0427783640       13.4238329904
  H         7.4635015221        2.5372352083       13.7972101261
  H         5.5379283677        3.0034991943       12.4081245740
