# Supplementary material for: Single Atom Alloys Segregation in the Presence of Ligands
Source: J Phys Chem C Nanomater Interfaces. 2023 Nov 13;127(46):22790–8. doi: 10.1021/acs.jpcc.3c05827 (PMC10683009; doi:10.1021/acs.jpcc.3c05827)
Supplement: Supplementary file 2 — jp3c05827_si_002.zip [file jp3c05827_si_002.zip › xyz/RNH/111/ni/ni111ptnh.txt]

     222

 Ni         1.2329600000        0.7118500000        0.0000000000
 Ni         3.6988800000        0.7118500000        0.0000000000
 Ni         6.1647900000        0.7118500000        0.0000000000
 Ni         8.6307100000        0.7118500000        0.0000000000
 Ni        11.0966300000        0.7118500000        0.0000000000
 Ni        13.5625400000        0.7118500000        0.0000000000
 Ni         2.4659200000        2.8474000000        0.0000000000
 Ni         4.9318300000        2.8474000000        0.0000000000
 Ni         7.3977500000        2.8474000000        0.0000000000
 Ni         9.8636700000        2.8474000000        0.0000000000
 Ni        12.3295900000        2.8474000000        0.0000000000
 Ni        14.7955000000        2.8474000000        0.0000000000
 Ni         3.6988800000        4.9829400000        0.0000000000
 Ni         6.1647900000        4.9829400000        0.0000000000
 Ni         8.6307100000        4.9829400000        0.0000000000
 Ni        11.0966300000        4.9829400000        0.0000000000
 Ni        13.5625400000        4.9829400000        0.0000000000
 Ni        16.0284600000        4.9829400000        0.0000000000
 Ni         4.9318300000        7.1184900000        0.0000000000
 Ni         7.3977500000        7.1184900000        0.0000000000
 Ni         9.8636700000        7.1184900000        0.0000000000
 Ni        12.3295900000        7.1184900000        0.0000000000
 Ni        14.7955000000        7.1184900000        0.0000000000
 Ni        17.2614200000        7.1184900000        0.0000000000
 Ni         6.1647900000        9.2540400000        0.0000000000
 Ni         8.6307100000        9.2540400000        0.0000000000
 Ni        11.0966300000        9.2540400000        0.0000000000
 Ni        13.5625400000        9.2540400000        0.0000000000
 Ni        16.0284600000        9.2540400000        0.0000000000
 Ni        18.4943800000        9.2540400000        0.0000000000
 Ni         7.3977500000       11.3895800000        0.0000000000
 Ni         9.8636700000       11.3895800000        0.0000000000
 Ni        12.3295900000       11.3895800000        0.0000000000
 Ni        14.7955000000       11.3895800000        0.0000000000
 Ni        17.2614200000       11.3895800000        0.0000000000
 Ni        19.7273400000       11.3895800000        0.0000000000
 Ni         0.0000000000        1.4237000000        2.0134100000
 Ni         2.4659200000        1.4237000000        2.0134100000
 Ni         4.9318300000        1.4237000000        2.0134100000
 Ni         7.3977500000        1.4237000000        2.0134100000
 Ni         9.8636700000        1.4237000000        2.0134100000
 Ni        12.3295900000        1.4237000000        2.0134100000
 Ni         1.2329600000        3.5592400000        2.0134100000
 Ni         3.6988800000        3.5592400000        2.0134100000
 Ni         6.1647900000        3.5592400000        2.0134100000
 Ni         8.6307100000        3.5592400000        2.0134100000
 Ni        11.0966300000        3.5592400000        2.0134100000
 Ni        13.5625400000        3.5592400000        2.0134100000
 Ni         2.4659200000        5.6947900000        2.0134100000
 Ni         4.9318300000        5.6947900000        2.0134100000
 Ni         7.3977500000        5.6947900000        2.0134100000
 Ni         9.8636700000        5.6947900000        2.0134100000
 Ni        12.3295900000        5.6947900000        2.0134100000
 Ni        14.7955000000        5.6947900000        2.0134100000
 Ni         3.6988800000        7.8303400000        2.0134100000
 Ni         6.1647900000        7.8303400000        2.0134100000
 Ni         8.6307100000        7.8303400000        2.0134100000
 Ni        11.0966300000        7.8303400000        2.0134100000
 Ni        13.5625400000        7.8303400000        2.0134100000
 Ni        16.0284600000        7.8303400000        2.0134100000
 Ni         4.9318300000        9.9658900000        2.0134100000
 Ni         7.3977500000        9.9658900000        2.0134100000
 Ni         9.8636700000        9.9658900000        2.0134100000
 Ni        12.3295900000        9.9658900000        2.0134100000
 Ni        14.7955000000        9.9658900000        2.0134100000
 Ni        17.2614200000        9.9658900000        2.0134100000
 Ni         6.1647900000       12.1014300000        2.0134100000
 Ni         8.6307100000       12.1014300000        2.0134100000
 Ni        11.0966300000       12.1014300000        2.0134100000
 Ni        13.5625400000       12.1014300000        2.0134100000
 Ni        16.0284600000       12.1014300000        2.0134100000
 Ni        18.4943800000       12.1014300000        2.0134100000
 Ni         0.0000000000        0.0000000000        4.0268300000
 Ni         2.4659200000        0.0000000000        4.0268300000
 Ni         4.9318300000        0.0000000000        4.0268300000
 Ni         7.3977500000        0.0000000000        4.0268300000
 Ni         9.8636700000        0.0000000000        4.0268300000
 Ni        12.3295900000        0.0000000000        4.0268300000
 Ni         1.2329600000        2.1355500000        4.0268300000
 Ni         3.6988800000        2.1355500000        4.0268300000
 Ni         6.1647900000        2.1355500000        4.0268300000
 Ni         8.6307100000        2.1355500000        4.0268300000
 Ni        11.0966300000        2.1355500000        4.0268300000
 Ni        13.5625400000        2.1355500000        4.0268300000
 Ni         2.4659200000        4.2710900000        4.0268300000
 Ni         4.9318300000        4.2710900000        4.0268300000
 Ni         7.3977500000        4.2710900000        4.0268300000
 Ni         9.8636700000        4.2710900000        4.0268300000
 Ni        12.3295900000        4.2710900000        4.0268300000
 Ni        14.7955000000        4.2710900000        4.0268300000
 Ni         3.6988800000        6.4066400000        4.0268300000
 Ni         6.1647900000        6.4066400000        4.0268300000
 Ni         8.6307100000        6.4066400000        4.0268300000
 Ni        11.0966300000        6.4066400000        4.0268300000
 Ni        13.5625400000        6.4066400000        4.0268300000
 Ni        16.0284600000        6.4066400000        4.0268300000
 Ni         4.9318300000        8.5421900000        4.0268300000
 Ni         7.3977500000        8.5421900000        4.0268300000
 Ni         9.8636700000        8.5421900000        4.0268300000
 Ni        12.3295900000        8.5421900000        4.0268300000
 Ni        14.7955000000        8.5421900000        4.0268300000
 Ni        17.2614200000        8.5421900000        4.0268300000
 Ni         6.1647900000       10.6777300000        4.0268300000
 Ni         8.6307100000       10.6777300000        4.0268300000
 Ni        11.0966300000       10.6777300000        4.0268300000
 Ni        13.5625400000       10.6777300000        4.0268300000
 Ni        16.0284600000       10.6777300000        4.0268300000
 Ni        18.4943800000       10.6777300000        4.0268300000
 Ni         1.2434850115        0.7077563407        6.0463067817
 Ni         3.6974275485        0.7209018106        6.0443282278
 Ni         6.1430218208        0.7212160045        6.0609578453
 Ni         8.5969970116        0.7154415115        6.0399397206
 Ni        11.0891441064        0.6955611701        6.0331920081
 Ni        13.5512151261        0.6914410105        6.0405477393
 Ni         2.4522296221        2.8522914071        6.0399522359
 Ni         4.9237282128        2.8464843454        6.0568931116
 Ni         7.3896577346        2.8526856964        6.0563884845
 Ni         9.8575104264        2.8462042168        6.0384642100
 Ni        12.3188127294        2.8370793191        6.0413488741
 Ni        14.7771768622        2.8420977621        6.0436175547
 Ni         3.6822169845        4.9817828423        6.0393923773
 Ni         6.1641951139        4.9802747028        6.0536503180
 Ni         8.6229975016        4.9831844860        6.0568361808
 Ni        11.0945580456        4.9722554101        6.0484132461
 Ni        13.5623258482        4.9746949926        6.0434974277
 Ni        16.0186103506        4.9806213491        6.0413275350
 Ni         4.9313245090        7.1333690147        6.0413878084
 Ni         7.3959405965        7.1152612728        6.0460238840
 Ni         9.8546106073        7.1240104372        6.0488802328
 Ni        12.3378317504        7.1215109186        6.0478413329
 Ni        14.7941479645        7.1197344608        6.0454145536
 Ni        17.2511217376        7.1296463661        6.0432596511
 Ni         6.1690442571        9.2515358685        6.0423651468
 Ni         8.6299917119        9.2516523183        6.0451793118
 Ni        11.0939856698        9.2592414082        6.0393455872
 Ni        13.5579668978        9.2548226869        6.0437351744
 Ni        16.0210367230        9.2528892671        6.0430436263
 Ni        18.4914192558        9.2624825946        6.0406797557
 Ni         7.4068574887       11.3755885028        6.0446121106
 Ni         9.8713494648       11.3873244220        6.0429178218
 Ni        12.3192438650       11.3905723805        6.0438260599
 Ni        14.7712465055       11.3852702908        6.0427609335
 Ni        17.2506074621       11.3794536506        6.0409874250
 Ni        19.7225836679       11.3807187932        6.0391975350
 Ni        -0.0249745035        1.4021342593        8.0658759291
 Ni         2.4496721094        1.4357673848        8.0716022753
 Ni         4.9213556770        1.4330634975        8.1273722365
 Ni         7.3692317905        1.4246117468        8.0933847917
 Ni         9.8659616803        1.3969227781        8.0343832567
 Ni        12.3188756426        1.4000047418        8.0622962169
 Ni         1.2085133985        3.5565691666        8.0659906986
 Ni         3.6730814230        3.5644508204        8.0549228272
 Ni         6.1465017479        3.5505709595        8.0873661949
 Ni         8.6267699620        3.5573979282        8.0740815075
 Ni        11.0923660137        3.5485145742        8.0696803656
 Ni        13.5471003340        3.5469037883        8.0683764805
 Ni         2.4469285151        5.7025765913        8.0666772773
 Ni         4.9197954527        5.7269588613        8.0563815496
 Ni         7.3942660531        5.6850309023        8.1110597478
 Ni         9.8552344728        5.6924797475        8.0807402182
 Ni        12.3372973254        5.6863349378        8.0716298073
 Ni        14.7916175122        5.6873818286        8.0715603276
 Ni         3.6896054650        7.8480635929        8.0666531594
 Ni         6.1668070427        7.8361645524        8.0703928203
 Ni         8.6245505775        7.8281264494        8.0787236533
 Ni        11.0955658957        7.8428003544        8.0674298363
 Ni        13.5656175415        7.8331271432        8.0739431480
 Ni        16.0203655219        7.8340410310        8.0733102996
 Ni         4.9281874077        9.9673211320        8.0668352285
 Ni         7.3989379271        9.9560908382        8.0734390193
 Ni         9.8664953737        9.9688347200        8.0669901779
 Ni        12.3227000622        9.9706564285        8.0672124466
 Ni        14.7867098946        9.9589041001        8.0721441912
 Ni        17.2544923640        9.9629609566        8.0701524238
 Ni         6.1636732761       12.0772425429        8.0660675936
 Ni         8.6376909132       12.0881545743        8.0711792447
 Ni        11.0944263230       12.1173740994        8.0727823277
 Ni        13.5428589033       12.0989336167        8.0765872704
 Ni        16.0108407524       12.0811706212        8.0624467345
 Ni        18.4888658572       12.0849720935        8.0616442810
 Ni        -0.0269789113       -0.0179254651       10.0938183948
 Ni         2.4480773395       -0.0246180129       10.0999380670
 Ni         4.9171048049       -0.0186851577       10.1162629155
 Ni         7.4007487155       -0.0353082721       10.0904848058
 Ni         9.8704853548       -0.0244041266       10.0791453611
 Ni        12.3186709440       -0.0151722074       10.0920288407
 Ni         1.1913710770        2.1297444129       10.0885784255
 Ni         3.6399392735        2.1383366130       10.1031863013
 Ni         6.1032614482        2.0736727691       10.2819158437
 Ni         8.6955496864        2.0739244034       10.0318576229
 Ni        11.1022400210        2.1283574009       10.0832190251
 Ni        13.5420663651        2.1310808500       10.0958542000
 Ni         2.4300893085        4.2713418700       10.0874453288
 Ni         4.8166122380        4.3133565191       10.0335763408
 Pt         7.3776106197        4.2748570083       10.3034113039
 Ni         9.9135237986        4.2701347091       10.1100567385
 Ni        12.3429842557        4.2698900821       10.0921580700
 Ni        14.7846608597        4.2677353092       10.1004228134
 Ni         3.6657332555        6.4306155299       10.0899019572
 Ni         6.1327073658        6.4525291272       10.1128494854
 Ni         8.6439033193        6.4405062475       10.1345721492
 Ni        11.1165061040        6.4270297317       10.0932215967
 Ni        13.5722584673        6.4154688800       10.0989308190
 Ni        16.0141019182        6.4127986850       10.0998189953
 Ni         4.9178795995        8.5573920913       10.0888863461
 Ni         7.3936634296        8.5466706218       10.1063762111
 Ni         9.8658949654        8.5534689117       10.0934847756
 Ni        12.3310733537        8.5541355876       10.0943987115
 Ni        14.7922943614        8.5436530625       10.1055565370
 Ni        17.2463377792        8.5463736408       10.1020297397
 Ni         6.1517995854       10.6715529994       10.0993771012
 Ni         8.6210715686       10.6619790966       10.0960144253
 Ni        11.0920756537       10.6768943933       10.0927469260
 Ni        13.5537422887       10.6690121613       10.1019471013
 Ni        16.0222026209       10.6626330879       10.0959070995
 Ni        18.4855611694       10.6714961062       10.1010030815
  N         6.6799387900        3.0216132141       11.8338826715
  C         7.5787514287        2.4530616379       12.8597514526
  H         8.4462706126        1.9752325243       12.3761593288
  H         7.0400380338        1.6891797633       13.4377860182
  H         7.9386583141        3.2449985675       13.5307371001
  H         5.8871582475        3.4713324319       12.3028201463
