# Supplementary material for: Single Atom Alloys Segregation in the Presence of Ligands
Source: J Phys Chem C Nanomater Interfaces. 2023 Nov 13;127(46):22790–8. doi: 10.1021/acs.jpcc.3c05827 (PMC10683009; doi:10.1021/acs.jpcc.3c05827)
Supplement: Supplementary file 2 — jp3c05827_si_002.zip [file jp3c05827_si_002.zip › xyz/RNH/111/ni/ni111aunh.txt]

     222

 Ni         1.2329600000        0.7118500000        0.0000000000
 Ni         3.6988800000        0.7118500000        0.0000000000
 Ni         6.1647900000        0.7118500000        0.0000000000
 Ni         8.6307100000        0.7118500000        0.0000000000
 Ni        11.0966300000        0.7118500000        0.0000000000
 Ni        13.5625400000        0.7118500000        0.0000000000
 Ni         2.4659200000        2.8474000000        0.0000000000
 Ni         4.9318300000        2.8474000000        0.0000000000
 Ni         7.3977500000        2.8474000000        0.0000000000
 Ni         9.8636700000        2.8474000000        0.0000000000
 Ni        12.3295900000        2.8474000000        0.0000000000
 Ni        14.7955000000        2.8474000000        0.0000000000
 Ni         3.6988800000        4.9829400000        0.0000000000
 Ni         6.1647900000        4.9829400000        0.0000000000
 Ni         8.6307100000        4.9829400000        0.0000000000
 Ni        11.0966300000        4.9829400000        0.0000000000
 Ni        13.5625400000        4.9829400000        0.0000000000
 Ni        16.0284600000        4.9829400000        0.0000000000
 Ni         4.9318300000        7.1184900000        0.0000000000
 Ni         7.3977500000        7.1184900000        0.0000000000
 Ni         9.8636700000        7.1184900000        0.0000000000
 Ni        12.3295900000        7.1184900000        0.0000000000
 Ni        14.7955000000        7.1184900000        0.0000000000
 Ni        17.2614200000        7.1184900000        0.0000000000
 Ni         6.1647900000        9.2540400000        0.0000000000
 Ni         8.6307100000        9.2540400000        0.0000000000
 Ni        11.0966300000        9.2540400000        0.0000000000
 Ni        13.5625400000        9.2540400000        0.0000000000
 Ni        16.0284600000        9.2540400000        0.0000000000
 Ni        18.4943800000        9.2540400000        0.0000000000
 Ni         7.3977500000       11.3895800000        0.0000000000
 Ni         9.8636700000       11.3895800000        0.0000000000
 Ni        12.3295900000       11.3895800000        0.0000000000
 Ni        14.7955000000       11.3895800000        0.0000000000
 Ni        17.2614200000       11.3895800000        0.0000000000
 Ni        19.7273400000       11.3895800000        0.0000000000
 Ni         0.0000000000        1.4237000000        2.0134100000
 Ni         2.4659200000        1.4237000000        2.0134100000
 Ni         4.9318300000        1.4237000000        2.0134100000
 Ni         7.3977500000        1.4237000000        2.0134100000
 Ni         9.8636700000        1.4237000000        2.0134100000
 Ni        12.3295900000        1.4237000000        2.0134100000
 Ni         1.2329600000        3.5592400000        2.0134100000
 Ni         3.6988800000        3.5592400000        2.0134100000
 Ni         6.1647900000        3.5592400000        2.0134100000
 Ni         8.6307100000        3.5592400000        2.0134100000
 Ni        11.0966300000        3.5592400000        2.0134100000
 Ni        13.5625400000        3.5592400000        2.0134100000
 Ni         2.4659200000        5.6947900000        2.0134100000
 Ni         4.9318300000        5.6947900000        2.0134100000
 Ni         7.3977500000        5.6947900000        2.0134100000
 Ni         9.8636700000        5.6947900000        2.0134100000
 Ni        12.3295900000        5.6947900000        2.0134100000
 Ni        14.7955000000        5.6947900000        2.0134100000
 Ni         3.6988800000        7.8303400000        2.0134100000
 Ni         6.1647900000        7.8303400000        2.0134100000
 Ni         8.6307100000        7.8303400000        2.0134100000
 Ni        11.0966300000        7.8303400000        2.0134100000
 Ni        13.5625400000        7.8303400000        2.0134100000
 Ni        16.0284600000        7.8303400000        2.0134100000
 Ni         4.9318300000        9.9658900000        2.0134100000
 Ni         7.3977500000        9.9658900000        2.0134100000
 Ni         9.8636700000        9.9658900000        2.0134100000
 Ni        12.3295900000        9.9658900000        2.0134100000
 Ni        14.7955000000        9.9658900000        2.0134100000
 Ni        17.2614200000        9.9658900000        2.0134100000
 Ni         6.1647900000       12.1014300000        2.0134100000
 Ni         8.6307100000       12.1014300000        2.0134100000
 Ni        11.0966300000       12.1014300000        2.0134100000
 Ni        13.5625400000       12.1014300000        2.0134100000
 Ni        16.0284600000       12.1014300000        2.0134100000
 Ni        18.4943800000       12.1014300000        2.0134100000
 Ni         0.0000000000        0.0000000000        4.0268300000
 Ni         2.4659200000        0.0000000000        4.0268300000
 Ni         4.9318300000        0.0000000000        4.0268300000
 Ni         7.3977500000        0.0000000000        4.0268300000
 Ni         9.8636700000        0.0000000000        4.0268300000
 Ni        12.3295900000        0.0000000000        4.0268300000
 Ni         1.2329600000        2.1355500000        4.0268300000
 Ni         3.6988800000        2.1355500000        4.0268300000
 Ni         6.1647900000        2.1355500000        4.0268300000
 Ni         8.6307100000        2.1355500000        4.0268300000
 Ni        11.0966300000        2.1355500000        4.0268300000
 Ni        13.5625400000        2.1355500000        4.0268300000
 Ni         2.4659200000        4.2710900000        4.0268300000
 Ni         4.9318300000        4.2710900000        4.0268300000
 Ni         7.3977500000        4.2710900000        4.0268300000
 Ni         9.8636700000        4.2710900000        4.0268300000
 Ni        12.3295900000        4.2710900000        4.0268300000
 Ni        14.7955000000        4.2710900000        4.0268300000
 Ni         3.6988800000        6.4066400000        4.0268300000
 Ni         6.1647900000        6.4066400000        4.0268300000
 Ni         8.6307100000        6.4066400000        4.0268300000
 Ni        11.0966300000        6.4066400000        4.0268300000
 Ni        13.5625400000        6.4066400000        4.0268300000
 Ni        16.0284600000        6.4066400000        4.0268300000
 Ni         4.9318300000        8.5421900000        4.0268300000
 Ni         7.3977500000        8.5421900000        4.0268300000
 Ni         9.8636700000        8.5421900000        4.0268300000
 Ni        12.3295900000        8.5421900000        4.0268300000
 Ni        14.7955000000        8.5421900000        4.0268300000
 Ni        17.2614200000        8.5421900000        4.0268300000
 Ni         6.1647900000       10.6777300000        4.0268300000
 Ni         8.6307100000       10.6777300000        4.0268300000
 Ni        11.0966300000       10.6777300000        4.0268300000
 Ni        13.5625400000       10.6777300000        4.0268300000
 Ni        16.0284600000       10.6777300000        4.0268300000
 Ni        18.4943800000       10.6777300000        4.0268300000
 Ni         1.2397781743        0.7218957996        6.0452040887
 Ni         3.6974631787        0.7202068834        6.0400707045
 Ni         6.1446769699        0.7179040474        6.0597897446
 Ni         8.5964335229        0.7164058617        6.0389585514
 Ni        11.0894949200        0.7134263704        6.0336567530
 Ni        13.5496517593        0.7059910955        6.0420499633
 Ni         2.4615691967        2.8500644169        6.0398547299
 Ni         4.9280227870        2.8453552366        6.0539272509
 Ni         7.3851497745        2.8510814336        6.0680824497
 Ni         9.8455630965        2.8526961338        6.0371451693
 Ni        12.3170923057        2.8428862453        6.0392945237
 Ni        14.7855279519        2.8502528496        6.0411526851
 Ni         3.6980542639        4.9713091635        6.0427542311
 Ni         6.1702625754        4.9741153457        6.0640329476
 Ni         8.6191403095        4.9818091133        6.0630362536
 Ni        11.0755641839        4.9834965714        6.0469230452
 Ni        13.5565078609        4.9752056510        6.0426961168
 Ni        16.0223465373        4.9836976958        6.0402009641
 Ni         4.9441180276        7.1063585511        6.0466417510
 Ni         7.3976447911        7.1038533361        6.0549299319
 Ni         9.8500471733        7.1248778304        6.0485402996
 Ni        12.3254362701        7.1308523938        6.0483161787
 Ni        14.7937070020        7.1195359838        6.0437364729
 Ni        17.2602036029        7.1321959904        6.0429876617
 Ni         6.1722073405        9.2475617629        6.0417165878
 Ni         8.6275949253        9.2507759359        6.0416134415
 Ni        11.0915125274        9.2601407593        6.0389066813
 Ni        13.5603125944        9.2538789194        6.0431143009
 Ni        16.0271178810        9.2550993590        6.0417216492
 Ni        18.4987076678        9.2601379334        6.0396796165
 Ni         7.4120438314       11.3804737081        6.0438950731
 Ni         9.8703692193       11.3886857716        6.0421223937
 Ni        12.3201869903       11.3891650632        6.0408557344
 Ni        14.7780153818       11.3810931561        6.0421860711
 Ni        17.2615729786       11.3889027912        6.0390124307
 Ni        19.7264565764       11.3827329649        6.0397149517
 Ni        -0.0216570583        1.4227542131        8.0663086641
 Ni         2.4571176506        1.4354649523        8.0707089917
 Ni         4.9218553193        1.4303069754        8.1142831951
 Ni         7.3709561212        1.4283479605        8.0979381520
 Ni         9.8658933954        1.4018388544        8.0337107573
 Ni        12.3197372127        1.4067910624        8.0641144671
 Ni         1.2198074272        3.5619881323        8.0621872488
 Ni         3.6864521066        3.5564901818        8.0609454126
 Ni         6.1466013972        3.5457029781        8.1201566777
 Ni         8.6198623450        3.5601599263        8.0925244659
 Ni        11.0895728615        3.5485022070        8.0602314847
 Ni        13.5499766047        3.5496907394        8.0656967017
 Ni         2.4538853151        5.7060822811        8.0653020823
 Ni         4.9422638657        5.6879051404        8.0737076403
 Ni         7.3929127751        5.6787799188        8.1416019080
 Ni         9.8471585020        5.6952295849        8.0877108484
 Ni        12.3279440273        5.6813414485        8.0693069885
 Ni        14.7920090458        5.6886305650        8.0664620965
 Ni         3.7023513974        7.8451716728        8.0651297127
 Ni         6.1704983464        7.8288567639        8.0709453636
 Ni         8.6234486580        7.8312885568        8.0755957829
 Ni        11.0908061125        7.8423486738        8.0689399253
 Ni        13.5653791744        7.8300323549        8.0706474496
 Ni        16.0244539507        7.8354805249        8.0693870786
 Ni         4.9360088109        9.9638104091        8.0657686725
 Ni         7.4037258128        9.9594181352        8.0715437045
 Ni         9.8672040954        9.9710677920        8.0655188249
 Ni        12.3242930636        9.9688889880        8.0651538155
 Ni        14.7916355839        9.9572975535        8.0700514805
 Ni        17.2632478984        9.9662803264        8.0651707323
 Ni         6.1698271661       12.0798522982        8.0635242949
 Ni         8.6443885289       12.1040859984        8.0696774710
 Ni        11.0958087348       12.1164265297        8.0647529548
 Ni        13.5456666730       12.0952386402        8.0736538246
 Ni        16.0182755674       12.0813446127        8.0590119970
 Ni        18.4944739540       12.0884664231        8.0581677172
 Ni        -0.0238991220       -0.0168526079       10.0889635399
 Ni         2.4614126047       -0.0166921625       10.1005690464
 Ni         4.9180039227       -0.0255762548       10.1082424905
 Ni         7.4092872565       -0.0378007560       10.0849078989
 Ni         9.8733239600       -0.0254942472       10.0797883430
 Ni        12.3195566592       -0.0143560747       10.0905688434
 Ni         1.1971347108        2.1341834228       10.0880128323
 Ni         3.6497418812        2.1446836040       10.0990384201
 Ni         6.1020693653        2.0347819786       10.2497636866
 Ni         8.6963056990        2.0696315447       10.0325825859
 Ni        11.1026209642        2.1280917724       10.0843626952
 Ni        13.5434274558        2.1320239491       10.0979306123
 Ni         2.4314135299        4.2739293107       10.0894656967
 Ni         4.8146153997        4.3144554206       10.0665818760
 Au         7.3896548621        4.3051731680       10.5980090401
 Ni         9.9416681997        4.2607564369       10.0974573501
 Ni        12.3483858672        4.2691697286       10.0910550144
 Ni        14.7879871469        4.2690853103       10.0954011501
 Ni         3.6645545768        6.4320855458       10.0897602213
 Ni         6.0985089956        6.5039440413       10.1338316911
 Ni         8.6606714169        6.4577338516       10.1353532132
 Ni        11.1220194928        6.4226393298       10.0958946108
 Ni        13.5729709718        6.4118638940       10.0950301591
 Ni        16.0153856831        6.4119161064       10.0978719852
 Ni         4.9135890239        8.5658197692       10.0923216675
 Ni         7.3963400047        8.5473971845       10.1075128493
 Ni         9.8727606013        8.5578124583       10.0893014577
 Ni        12.3389703045        8.5497482507       10.0924707721
 Ni        14.7948028750        8.5416278325       10.1010630804
 Ni        17.2459594270        8.5470837868       10.0981436990
 Ni         6.1530025478       10.6728661141       10.0965512608
 Ni         8.6260079152       10.6652103929       10.0925637567
 Ni        11.0970489609       10.6779588488       10.0910043737
 Ni        13.5624233789       10.6639326031       10.1025026122
 Ni        16.0265928662       10.6633001069       10.0941589228
 Ni        18.4876269509       10.6739779361       10.0980838238
  N         6.4559274497        2.6613802346       11.9561345623
  C         7.2951428072        2.0079632705       12.9733763821
  H         8.1707139327        1.5464853148       12.4945524662
  H         6.7195653609        1.2189856578       13.4807671121
  H         7.6411310567        2.7394583199       13.7177624750
  H         5.6460694735        3.1017038551       12.4017534039
