# Supplementary material for: Single Atom Alloys Segregation in the Presence of Ligands
Source: J Phys Chem C Nanomater Interfaces. 2023 Nov 13;127(46):22790–8. doi: 10.1021/acs.jpcc.3c05827 (PMC10683009; doi:10.1021/acs.jpcc.3c05827)
Supplement: Supplementary file 2 — jp3c05827_si_002.zip [file jp3c05827_si_002.zip › xyz/RNH/111/ni/ni111pdnh.txt]

     222

 Ni         1.2329600000        0.7118500000        0.0000000000
 Ni         3.6988800000        0.7118500000        0.0000000000
 Ni         6.1647900000        0.7118500000        0.0000000000
 Ni         8.6307100000        0.7118500000        0.0000000000
 Ni        11.0966300000        0.7118500000        0.0000000000
 Ni        13.5625400000        0.7118500000        0.0000000000
 Ni         2.4659200000        2.8474000000        0.0000000000
 Ni         4.9318300000        2.8474000000        0.0000000000
 Ni         7.3977500000        2.8474000000        0.0000000000
 Ni         9.8636700000        2.8474000000        0.0000000000
 Ni        12.3295900000        2.8474000000        0.0000000000
 Ni        14.7955000000        2.8474000000        0.0000000000
 Ni         3.6988800000        4.9829400000        0.0000000000
 Ni         6.1647900000        4.9829400000        0.0000000000
 Ni         8.6307100000        4.9829400000        0.0000000000
 Ni        11.0966300000        4.9829400000        0.0000000000
 Ni        13.5625400000        4.9829400000        0.0000000000
 Ni        16.0284600000        4.9829400000        0.0000000000
 Ni         4.9318300000        7.1184900000        0.0000000000
 Ni         7.3977500000        7.1184900000        0.0000000000
 Ni         9.8636700000        7.1184900000        0.0000000000
 Ni        12.3295900000        7.1184900000        0.0000000000
 Ni        14.7955000000        7.1184900000        0.0000000000
 Ni        17.2614200000        7.1184900000        0.0000000000
 Ni         6.1647900000        9.2540400000        0.0000000000
 Ni         8.6307100000        9.2540400000        0.0000000000
 Ni        11.0966300000        9.2540400000        0.0000000000
 Ni        13.5625400000        9.2540400000        0.0000000000
 Ni        16.0284600000        9.2540400000        0.0000000000
 Ni        18.4943800000        9.2540400000        0.0000000000
 Ni         7.3977500000       11.3895800000        0.0000000000
 Ni         9.8636700000       11.3895800000        0.0000000000
 Ni        12.3295900000       11.3895800000        0.0000000000
 Ni        14.7955000000       11.3895800000        0.0000000000
 Ni        17.2614200000       11.3895800000        0.0000000000
 Ni        19.7273400000       11.3895800000        0.0000000000
 Ni         0.0000000000        1.4237000000        2.0134100000
 Ni         2.4659200000        1.4237000000        2.0134100000
 Ni         4.9318300000        1.4237000000        2.0134100000
 Ni         7.3977500000        1.4237000000        2.0134100000
 Ni         9.8636700000        1.4237000000        2.0134100000
 Ni        12.3295900000        1.4237000000        2.0134100000
 Ni         1.2329600000        3.5592400000        2.0134100000
 Ni         3.6988800000        3.5592400000        2.0134100000
 Ni         6.1647900000        3.5592400000        2.0134100000
 Ni         8.6307100000        3.5592400000        2.0134100000
 Ni        11.0966300000        3.5592400000        2.0134100000
 Ni        13.5625400000        3.5592400000        2.0134100000
 Ni         2.4659200000        5.6947900000        2.0134100000
 Ni         4.9318300000        5.6947900000        2.0134100000
 Ni         7.3977500000        5.6947900000        2.0134100000
 Ni         9.8636700000        5.6947900000        2.0134100000
 Ni        12.3295900000        5.6947900000        2.0134100000
 Ni        14.7955000000        5.6947900000        2.0134100000
 Ni         3.6988800000        7.8303400000        2.0134100000
 Ni         6.1647900000        7.8303400000        2.0134100000
 Ni         8.6307100000        7.8303400000        2.0134100000
 Ni        11.0966300000        7.8303400000        2.0134100000
 Ni        13.5625400000        7.8303400000        2.0134100000
 Ni        16.0284600000        7.8303400000        2.0134100000
 Ni         4.9318300000        9.9658900000        2.0134100000
 Ni         7.3977500000        9.9658900000        2.0134100000
 Ni         9.8636700000        9.9658900000        2.0134100000
 Ni        12.3295900000        9.9658900000        2.0134100000
 Ni        14.7955000000        9.9658900000        2.0134100000
 Ni        17.2614200000        9.9658900000        2.0134100000
 Ni         6.1647900000       12.1014300000        2.0134100000
 Ni         8.6307100000       12.1014300000        2.0134100000
 Ni        11.0966300000       12.1014300000        2.0134100000
 Ni        13.5625400000       12.1014300000        2.0134100000
 Ni        16.0284600000       12.1014300000        2.0134100000
 Ni        18.4943800000       12.1014300000        2.0134100000
 Ni         0.0000000000        0.0000000000        4.0268300000
 Ni         2.4659200000        0.0000000000        4.0268300000
 Ni         4.9318300000        0.0000000000        4.0268300000
 Ni         7.3977500000        0.0000000000        4.0268300000
 Ni         9.8636700000        0.0000000000        4.0268300000
 Ni        12.3295900000        0.0000000000        4.0268300000
 Ni         1.2329600000        2.1355500000        4.0268300000
 Ni         3.6988800000        2.1355500000        4.0268300000
 Ni         6.1647900000        2.1355500000        4.0268300000
 Ni         8.6307100000        2.1355500000        4.0268300000
 Ni        11.0966300000        2.1355500000        4.0268300000
 Ni        13.5625400000        2.1355500000        4.0268300000
 Ni         2.4659200000        4.2710900000        4.0268300000
 Ni         4.9318300000        4.2710900000        4.0268300000
 Ni         7.3977500000        4.2710900000        4.0268300000
 Ni         9.8636700000        4.2710900000        4.0268300000
 Ni        12.3295900000        4.2710900000        4.0268300000
 Ni        14.7955000000        4.2710900000        4.0268300000
 Ni         3.6988800000        6.4066400000        4.0268300000
 Ni         6.1647900000        6.4066400000        4.0268300000
 Ni         8.6307100000        6.4066400000        4.0268300000
 Ni        11.0966300000        6.4066400000        4.0268300000
 Ni        13.5625400000        6.4066400000        4.0268300000
 Ni        16.0284600000        6.4066400000        4.0268300000
 Ni         4.9318300000        8.5421900000        4.0268300000
 Ni         7.3977500000        8.5421900000        4.0268300000
 Ni         9.8636700000        8.5421900000        4.0268300000
 Ni        12.3295900000        8.5421900000        4.0268300000
 Ni        14.7955000000        8.5421900000        4.0268300000
 Ni        17.2614200000        8.5421900000        4.0268300000
 Ni         6.1647900000       10.6777300000        4.0268300000
 Ni         8.6307100000       10.6777300000        4.0268300000
 Ni        11.0966300000       10.6777300000        4.0268300000
 Ni        13.5625400000       10.6777300000        4.0268300000
 Ni        16.0284600000       10.6777300000        4.0268300000
 Ni        18.4943800000       10.6777300000        4.0268300000
 Ni         1.2393182077        0.7219641394        6.0453104340
 Ni         3.6969517707        0.7211067601        6.0414460521
 Ni         6.1438719122        0.7189646944        6.0598468951
 Ni         8.5970145763        0.7160842217        6.0390425551
 Ni        11.0899424985        0.7066735266        6.0335215782
 Ni        13.5498498820        0.7003475509        6.0423511526
 Ni         2.4581396635        2.8519483339        6.0392985637
 Ni         4.9269972870        2.8451209352        6.0546184761
 Ni         7.3881845672        2.8519495755        6.0599910711
 Ni         9.8501444999        2.8505501326        6.0362738394
 Ni        12.3176123234        2.8412757245        6.0416776901
 Ni        14.7832341926        2.8488270094        6.0420601656
 Ni         3.7015358457        4.9736146505        6.0405607282
 Ni         6.1711448514        4.9780872761        6.0548707330
 Ni         8.6202792097        4.9845282718        6.0599168105
 Ni        11.0782422874        4.9809126962        6.0484061839
 Ni        13.5585554095        4.9747220871        6.0432746473
 Ni        16.0231613933        4.9836820945        6.0410045263
 Ni         4.9438938606        7.1192988543        6.0449757549
 Ni         7.3982264452        7.1150159254        6.0470532912
 Ni         9.8536430581        7.1268675100        6.0491635393
 Ni        12.3353142876        7.1234575895        6.0481639517
 Ni        14.7957468791        7.1195451035        6.0447061715
 Ni        17.2618920838        7.1337537069        6.0426826091
 Ni         6.1729062175        9.2505839488        6.0429426634
 Ni         8.6320073823        9.2534976417        6.0445284292
 Ni        11.0950862518        9.2599503070        6.0387701092
 Ni        13.5614231677        9.2531262402        6.0436205655
 Ni        16.0263980057        9.2549838443        6.0424975868
 Ni        18.4972803640        9.2618401583        6.0402889246
 Ni         7.4144777220       11.3817517592        6.0451696276
 Ni         9.8719474964       11.3906619318        6.0426227016
 Ni        12.3199488733       11.3894744562        6.0428069058
 Ni        14.7756869031       11.3828511928        6.0425780283
 Ni        17.2596413433       11.3862877971        6.0396304893
 Ni        19.7268934364       11.3810706561        6.0404607438
 Ni        -0.0236959586        1.4206451052        8.0667087537
 Ni         2.4529220308        1.4382529982        8.0707420465
 Ni         4.9215613349        1.4314060872        8.1191059913
 Ni         7.3712610131        1.4276623303        8.0934852872
 Ni         9.8661790437        1.4001171549        8.0327404490
 Ni        12.3194867448        1.4028324698        8.0644433700
 Ni         1.2163395725        3.5625164104        8.0644825546
 Ni         3.6787579784        3.5603852714        8.0554913278
 Ni         6.1500833325        3.5489431839        8.0973899126
 Ni         8.6234636459        3.5595715592        8.0813541856
 Ni        11.0901207082        3.5484902879        8.0653704772
 Ni        13.5486156885        3.5490904611        8.0679063854
 Ni         2.4537455063        5.7094061647        8.0638547828
 Ni         4.9447057546        5.6950083803        8.0634875091
 Ni         7.3974472370        5.6834745945        8.1216583409
 Ni         9.8486625237        5.6961038269        8.0862140319
 Ni        12.3298390216        5.6818043539        8.0701984472
 Ni        14.7921944047        5.6886973507        8.0686070880
 Ni         3.7017047843        7.8464944009        8.0658425552
 Ni         6.1715311759        7.8312159658        8.0702993850
 Ni         8.6252732588        7.8317616892        8.0780094891
 Ni        11.0954020247        7.8429841623        8.0682518680
 Ni        13.5665541366        7.8299534108        8.0727753222
 Ni        16.0249232224        7.8364273850        8.0707633675
 Ni         4.9374253130        9.9635522147        8.0671926165
 Ni         7.4064566585        9.9606276295        8.0730448954
 Ni         9.8696779165        9.9723206273        8.0645521682
 Ni        12.3249333096        9.9691338499        8.0667562202
 Ni        14.7913584874        9.9573662690        8.0705107464
 Ni        17.2633949835        9.9667584161        8.0673511610
 Ni         6.1705331633       12.0783869486        8.0663283240
 Ni         8.6450960799       12.1051119855        8.0712791111
 Ni        11.0960552028       12.1184166421        8.0696688307
 Ni        13.5449718667       12.0967157999        8.0746733433
 Ni        16.0168656882       12.0811516059        8.0604068567
 Ni        18.4939982703       12.0870735524        8.0599709113
 Ni        -0.0212850702       -0.0180826714       10.0919160812
 Ni         2.4654704041       -0.0089481765       10.1012190280
 Ni         4.9212342294       -0.0194206192       10.1119999809
 Ni         7.4046957433       -0.0361106324       10.0862144189
 Ni         9.8726718606       -0.0242430906       10.0782818556
 Ni        12.3210149320       -0.0164275314       10.0914987568
 Ni         1.1968417612        2.1346233342       10.0884881684
 Ni         3.6520857513        2.1463396869       10.1017602532
 Ni         6.1042510527        2.0708928845       10.2497173801
 Ni         8.6960261813        2.0726716673       10.0292552399
 Ni        11.1019034069        2.1286078095       10.0842640855
 Ni        13.5427892991        2.1310680067       10.0979434407
 Ni         2.4333636881        4.2757500479       10.0867962410
 Ni         4.8174607138        4.3145564818       10.0411454066
 Pd         7.3750029236        4.2668329246       10.3726884366
 Ni         9.9181471220        4.2704751288       10.0996404479
 Ni        12.3439142483        4.2688800218       10.0927988397
 Ni        14.7860202412        4.2680389673       10.0984649714
 Ni         3.6697439523        6.4319031437       10.0873702455
 Ni         6.1335311914        6.4606873085       10.1094298709
 Ni         8.6554965659        6.4485088622       10.1323692246
 Ni        11.1206992302        6.4235050207       10.0952418472
 Ni        13.5733472108        6.4102773974       10.0969898122
 Ni        16.0150022854        6.4140842457       10.0970283587
 Ni         4.9206972229        8.5591978724       10.0904168000
 Ni         7.3991195133        8.5459867244       10.1078897935
 Ni         9.8743507233        8.5578269027       10.0908254827
 Ni        12.3414617710        8.5485239708       10.0942726676
 Ni        14.7953162442        8.5420151978       10.1039360894
 Ni        17.2500368933        8.5484746353       10.0989082141
 Ni         6.1630882344       10.6667434934       10.0986800057
 Ni         8.6351519664       10.6701781456       10.0932892437
 Ni        11.0982926107       10.6776013644       10.0924578744
 Ni        13.5616339740       10.6649301026       10.1008606820
 Ni        16.0264241641       10.6636141688       10.0941537491
 Ni        18.4906269512       10.6726762699       10.0997553048
  N         6.6250284052        2.9187446600       11.8418018972
  C         7.4992064615        2.3158730017       12.8665430355
  H         8.3664341479        1.8339634323       12.3865559736
  H         6.9463097855        1.5488733410       13.4281374565
  H         7.8628839811        3.0871274248       13.5597385080
  H         5.8286757410        3.3633195761       12.3094998369
