# Supplementary material for: Single Atom Alloys Segregation in the Presence of Ligands
Source: J Phys Chem C Nanomater Interfaces. 2023 Nov 13;127(46):22790–8. doi: 10.1021/acs.jpcc.3c05827 (PMC10683009; doi:10.1021/acs.jpcc.3c05827)
Supplement: Supplementary file 2 — jp3c05827_si_002.zip [file jp3c05827_si_002.zip › xyz/RNH/111/ni/ni111cunh.txt]

222
			
Ni    1.232960    0.711850    0.000000
Ni    3.698880    0.711850    0.000000
Ni    6.164790    0.711850    0.000000
Ni    8.630710    0.711850    0.000000
Ni   11.096630    0.711850    0.000000
Ni   13.562540    0.711850    0.000000
Ni    2.465920    2.847400    0.000000
Ni    4.931830    2.847400    0.000000
Ni    7.397750    2.847400    0.000000
Ni    9.863670    2.847400    0.000000
Ni   12.329590    2.847400    0.000000
Ni   14.795500    2.847400    0.000000
Ni    3.698880    4.982940    0.000000
Ni    6.164790    4.982940    0.000000
Ni    8.630710    4.982940    0.000000
Ni   11.096630    4.982940    0.000000
Ni   13.562540    4.982940    0.000000
Ni   16.028460    4.982940    0.000000
Ni    4.931830    7.118490    0.000000
Ni    7.397750    7.118490    0.000000
Ni    9.863670    7.118490    0.000000
Ni   12.329590    7.118490    0.000000
Ni   14.795500    7.118490    0.000000
Ni   17.261419    7.118490    0.000000
Ni    6.164790    9.254040    0.000000
Ni    8.630710    9.254040    0.000000
Ni   11.096630    9.254040    0.000000
Ni   13.562540    9.254040    0.000000
Ni   16.028460    9.254040    0.000000
Ni   18.494381    9.254040    0.000000
Ni    7.397750   11.389580    0.000000
Ni    9.863670   11.389580    0.000000
Ni   12.329590   11.389580    0.000000
Ni   14.795500   11.389580    0.000000
Ni   17.261419   11.389580    0.000000
Ni   19.727341   11.389580    0.000000
Ni    0.000000    1.423700    2.013410
Ni    2.465920    1.423700    2.013410
Ni    4.931830    1.423700    2.013410
Ni    7.397750    1.423700    2.013410
Ni    9.863670    1.423700    2.013410
Ni   12.329590    1.423700    2.013410
Ni    1.232960    3.559240    2.013410
Ni    3.698880    3.559240    2.013410
Ni    6.164790    3.559240    2.013410
Ni    8.630710    3.559240    2.013410
Ni   11.096630    3.559240    2.013410
Ni   13.562540    3.559240    2.013410
Ni    2.465920    5.694790    2.013410
Ni    4.931830    5.694790    2.013410
Ni    7.397750    5.694790    2.013410
Ni    9.863670    5.694790    2.013410
Ni   12.329590    5.694790    2.013410
Ni   14.795500    5.694790    2.013410
Ni    3.698880    7.830340    2.013410
Ni    6.164790    7.830340    2.013410
Ni    8.630710    7.830340    2.013410
Ni   11.096630    7.830340    2.013410
Ni   13.562540    7.830340    2.013410
Ni   16.028460    7.830340    2.013410
Ni    4.931830    9.965890    2.013410
Ni    7.397750    9.965890    2.013410
Ni    9.863670    9.965890    2.013410
Ni   12.329590    9.965890    2.013410
Ni   14.795500    9.965890    2.013410
Ni   17.261419    9.965890    2.013410
Ni    6.164790   12.101430    2.013410
Ni    8.630710   12.101430    2.013410
Ni   11.096630   12.101430    2.013410
Ni   13.562540   12.101430    2.013410
Ni   16.028460   12.101430    2.013410
Ni   18.494381   12.101430    2.013410
Ni    0.000000    0.000000    4.026830
Ni    2.465920    0.000000    4.026830
Ni    4.931830    0.000000    4.026830
Ni    7.397750    0.000000    4.026830
Ni    9.863670    0.000000    4.026830
Ni   12.329590    0.000000    4.026830
Ni    1.232960    2.135550    4.026830
Ni    3.698880    2.135550    4.026830
Ni    6.164790    2.135550    4.026830
Ni    8.630710    2.135550    4.026830
Ni   11.096630    2.135550    4.026830
Ni   13.562540    2.135550    4.026830
Ni    2.465920    4.271090    4.026830
Ni    4.931830    4.271090    4.026830
Ni    7.397750    4.271090    4.026830
Ni    9.863670    4.271090    4.026830
Ni   12.329590    4.271090    4.026830
Ni   14.795500    4.271090    4.026830
Ni    3.698880    6.406640    4.026830
Ni    6.164790    6.406640    4.026830
Ni    8.630710    6.406640    4.026830
Ni   11.096630    6.406640    4.026830
Ni   13.562540    6.406640    4.026830
Ni   16.028460    6.406640    4.026830
Ni    4.931830    8.542190    4.026830
Ni    7.397750    8.542190    4.026830
Ni    9.863670    8.542190    4.026830
Ni   12.329590    8.542190    4.026830
Ni   14.795500    8.542190    4.026830
Ni   17.261419    8.542190    4.026830
Ni    6.164790   10.677730    4.026830
Ni    8.630710   10.677730    4.026830
Ni   11.096630   10.677730    4.026830
Ni   13.562540   10.677730    4.026830
Ni   16.028460   10.677730    4.026830
Ni   18.494381   10.677730    4.026830
Ni    1.238479    0.720624    6.116831
Ni    3.699644    0.718373    6.113123
Ni    6.149930    0.716491    6.135427
Ni    8.600586    0.719610    6.113344
Ni   11.088751    0.721918    6.108439
Ni   13.550196    0.718713    6.117035
Ni    2.456493    2.844907    6.109167
Ni    4.931676    2.840728    6.127693
Ni    7.393657    2.847987    6.148932
Ni    9.851129    2.852279    6.111148
Ni   12.315855    2.843530    6.111697
Ni   14.786499    2.850229    6.113760
Ni    3.681729    4.965945    6.101352
Ni    6.175506    4.965174    6.130236
Ni    8.629803    4.975208    6.129551
Ni   11.081159    4.978907    6.116907
Ni   13.549654    4.973540    6.112312
Ni   16.011446    4.980967    6.106665
Ni    4.942176    7.097162    6.100479
Ni    7.404307    7.102177    6.113580
Ni    9.854733    7.118270    6.115122
Ni   12.330090    7.129035    6.118418
Ni   14.785512    7.119259    6.112119
Ni   17.251865    7.135845    6.102253
Ni    6.174799    9.252792    6.109885
Ni    8.630489    9.251061    6.115152
Ni   11.092525    9.258360    6.112936
Ni   13.561821    9.253209    6.115538
Ni   16.027287    9.261409    6.112323
Ni   18.498798    9.271990    6.104308
Ni    7.412993   11.383812    6.119892
Ni    9.872100   11.389277    6.117274
Ni   12.323832   11.388363    6.112997
Ni   14.782923   11.381312    6.115678
Ni   17.265831   11.402874    6.109774
Ni   19.730223   11.394449    6.113675
Ni   -0.014422    1.430050    8.026855
Ni    2.463610    1.429495    8.023946
Ni    4.927410    1.424106    8.071893
Ni    7.380021    1.428077    8.056436
Ni    9.868068    1.417665    7.985453
Ni   12.322065    1.414559    8.017705
Ni    1.217256    3.550201    8.022751
Ni    3.673738    3.533356    7.999774
Ni    6.161483    3.531995    8.098197
Ni    8.624361    3.555056    8.060054
Ni   11.089012    3.548335    8.013184
Ni   13.550552    3.548034    8.020653
Ni    2.411112    5.709167    8.010008
Ni    4.937806    5.671575    8.000378
Ni    7.421005    5.668273    8.068315
Ni    9.859643    5.691492    8.025565
Ni   12.321662    5.679037    8.016321
Ni   14.774999    5.687657    8.021563
Ni    3.704776    7.880188    7.986693
Ni    6.195514    7.843873    7.985028
Ni    8.630117    7.831734    8.014214
Ni   11.085710    7.835982    8.013806
Ni   13.551695    7.829305    8.017930
Ni   15.995568    7.839274    8.013183
Ni    4.956303    9.990047    8.012308
Ni    7.416768    9.971466    8.024692
Ni    9.870420    9.973033    8.016149
Ni   12.324563    9.969562    8.013773
Ni   14.787523    9.962512    8.021600
Ni   17.267698    9.994051    8.009249
Ni    6.171885   12.091725    8.017025
Ni    8.645238   12.117613    8.021819
Ni   11.097427   12.113448    8.013046
Ni   13.552424   12.090881    8.025078
Ni   16.022429   12.092731    8.008596
Ni   18.495852   12.099182    8.010540
Ni   -0.012750    0.100000    9.882111
Ni    2.461849    0.003451    9.887278
Ni    4.919095   -0.023462    9.898972
Ni    7.400031   -0.029532    9.875043
Ni    9.872428   -0.015368    9.872519
Ni   12.318489   -0.002931    9.887859
Ni    1.216497    2.264159    9.912252
Ni    3.651440    2.151417    9.916795
Ni    6.106404    2.044069   10.052738
Ni    8.692174    2.066225    9.823822
Ni   11.101542    2.126726    9.877650
Ni   13.546178    2.132293    9.888712
Ni    2.424250    4.426553    9.890133
Ni    4.794978    4.264549    9.888147
Cu    7.380969    4.281613   10.443032
Ni    9.924144    4.283538    9.872123
Ni   12.349389    4.269468    9.884599
Ni   14.830032    4.260000    9.909664
Ni    3.779680    6.518940   10.188066
Ni    6.214339    6.503854    9.862948
Ni    8.701249    6.446427    9.879963
Ni   11.121230    6.427973    9.880957
Ni   13.547546    6.403816    9.872984
Ni   15.947989    6.390681    9.946527
Ni    5.025523    8.657063    9.864089
Ni    7.428586    8.560885    9.890231
Ni    9.884579    8.563329    9.878939
Ni   12.327229    8.551463    9.877088
Ni   14.767352    8.544153    9.887294
Ni   17.226658    8.622898    9.868092
Ni    6.181026   10.709065    9.892656
Ni    8.644405   10.677289    9.889139
Ni   11.101213   10.676971    9.879095
Ni   13.549857   10.667790    9.895213
Ni   15.998378   10.693755    9.880114
Ni   18.484842   10.701307    9.894577
 N    6.148013    2.473051   11.835997
 C    7.085325    2.020896   12.985561
 H    8.181056    1.476755   12.380148
 H    6.532455    1.040628   13.645720
 H    7.271068    3.050472   13.877855
 H    5.250040    3.088852   12.524590
