# Supplementary material for: Single Atom Alloys Segregation in the Presence of Ligands
Source: J Phys Chem C Nanomater Interfaces. 2023 Nov 13;127(46):22790–8. doi: 10.1021/acs.jpcc.3c05827 (PMC10683009; doi:10.1021/acs.jpcc.3c05827)
Supplement: Supplementary file 2 — jp3c05827_si_002.zip [file jp3c05827_si_002.zip › xyz/RNH/111/cu/cu111aunh.txt]

     222

 Cu         0.0000000000        0.0000000000        0.0000000000
 Cu        12.8129500000        0.0001500000        0.0000000000
 Cu        16.6566500000        6.6576400000        0.0000000000
 Cu         2.5626400000        4.4383200000        0.0000000000
 Cu        14.0940100000       11.0962700000        0.0000000000
 Cu        12.8126900000        4.4383200000        0.0000000000
 Cu        11.5313600000        6.6576400000        0.0000000000
 Cu        12.8126900000        8.8769500000        0.0000000000
 Cu         7.6876700000        0.0001500000        0.0000000000
 Cu         5.1250200000        0.0001500000        0.0000000000
 Cu         2.5623800000        0.0001500000        0.0000000000
 Cu         3.8439700000        6.6576400000        0.0000000000
 Cu         1.2813200000        2.2190100000        0.0000000000
 Cu        15.3753300000        8.8769500000        0.0000000000
 Cu        11.5313600000       11.0962700000        0.0000000000
 Cu        10.2500400000        8.8769500000        0.0000000000
 Cu        14.0940100000        2.2190100000        0.0000000000
 Cu        16.6566500000       11.0962700000        0.0000000000
 Cu         6.4066100000       11.0962700000        0.0000000000
 Cu        17.9379700000        8.8769500000        0.0000000000
 Cu        15.3753300000        4.4383200000        0.0000000000
 Cu         8.9687200000       11.0962700000        0.0000000000
 Cu        10.2503100000        0.0001500000        0.0000000000
 Cu        19.2193000000       11.0962700000        0.0000000000
 Cu         5.1252900000        8.8769500000        0.0000000000
 Cu        14.0940100000        6.6576400000        0.0000000000
 Cu         7.6876700000        4.4384800000        0.0004400000
 Cu        10.2503100000        4.4384800000        0.0004400000
 Cu         8.9689900000        2.2191600000        0.0004400000
 Cu         5.1250200000        4.4384800000        0.0004400000
 Cu         6.4063400000        6.6577900000        0.0004400000
 Cu         6.4063400000        2.2191600000        0.0004400000
 Cu         8.9689900000        6.6577900000        0.0004400000
 Cu         3.8437000000        2.2191600000        0.0004400000
 Cu         7.6876700000        8.8771100000        0.0004400000
 Cu        11.5316300000        2.2191600000        0.0004400000
 Cu        21.7816700000       12.5756500000        2.0923900000
 Cu        15.3753300000        1.4795400000        2.0923900000
 Cu         8.9689900000       12.5756500000        2.0923900000
 Cu        12.8126900000        1.4795400000        2.0923900000
 Cu         2.5626400000        1.4795400000        2.0923900000
 Cu         7.6876600000       10.3563400000        2.0923900000
 Cu         7.6876600000        1.4797000000        2.0926100000
 Cu         5.1252900000        5.9178600000        2.0926100000
 Cu        10.2500400000        5.9178600000        2.0926100000
 Cu        17.9379700000        5.9178600000        2.0926100000
 Cu        16.6566500000       12.5758100000        2.0926100000
 Cu        19.2193000000        8.1371800000        2.0926100000
 Cu        14.0940100000       12.5758100000        2.0926100000
 Cu        19.2193000000       12.5758100000        2.0926100000
 Cu        12.8126900000       10.3564900000        2.0926100000
 Cu        16.6566500000        3.6985500000        2.0926100000
 Cu        14.0940100000        3.6985500000        2.0926100000
 Cu        11.5313600000       12.5758100000        2.0926100000
 Cu        17.9379700000       10.3564900000        2.0926100000
 Cu        20.5006200000       10.3564900000        2.0926100000
 Cu        11.5313600000        8.1371800000        2.0926100000
 Cu        10.2500400000       10.3564900000        2.0926100000
 Cu        15.3753300000        5.9178600000        2.0926100000
 Cu        12.8126900000        5.9178600000        2.0926100000
 Cu        11.5313600000        3.6985500000        2.0926100000
 Cu        15.3753300000       10.3564900000        2.0926100000
 Cu        16.6566500000        8.1371800000        2.0926100000
 Cu         6.4066100000        8.1371800000        2.0926100000
 Cu         3.8439700000        3.6985500000        2.0926100000
 Cu         8.9687200000        8.1371800000        2.0926100000
 Cu        10.2503100000        1.4797000000        2.0926100000
 Cu         5.1250200000        1.4797000000        2.0926100000
 Cu        14.0940100000        8.1371800000        2.0926100000
 Cu         7.6876700000        5.9180200000        2.0928300000
 Cu         8.9689900000        3.6987000000        2.0928300000
 Cu         6.4063400000        3.6987000000        2.0928300000
 Cu         5.1252900000        2.9590900000        4.1847800000
 Cu         1.2813200000        0.7397700000        4.1847800000
 Cu        14.0940100000        0.7397700000        4.1847800000
 Cu         7.6876600000       11.8358800000        4.1847800000
 Cu         7.6876600000        7.3972500000        4.1847800000
 Cu        10.2500400000        2.9590900000        4.1847800000
 Cu        20.5003500000       11.8358800000        4.1847800000
 Cu        12.8126900000        2.9590900000        4.1847800000
 Cu        11.5313600000        0.7397700000        4.1847800000
 Cu         3.8439700000        0.7397700000        4.1847800000
 Cu         8.9689900000        9.6165700000        4.1847800000
 Cu        15.3753300000        2.9590900000        4.1847800000
 Cu        10.2503100000       11.8358800000        4.1847800000
 Cu         2.5626400000        2.9590900000        4.1847800000
 Cu         6.4063400000        9.6165700000        4.1847800000
 Cu         6.4063400000        0.7399300000        4.1850000000
 Cu         3.8439700000        5.1780900000        4.1850000000
 Cu         8.9689900000        0.7399300000        4.1850000000
 Cu        12.8126900000        7.3974100000        4.1850000000
 Cu         5.1252900000        7.3974100000        4.1850000000
 Cu        17.9379700000        7.3974100000        4.1850000000
 Cu        10.2500400000        7.3974100000        4.1850000000
 Cu        11.5313600000        5.1780900000        4.1850000000
 Cu        15.3753300000       11.8360400000        4.1850000000
 Cu         6.4066100000        5.1780900000        4.1850000000
 Cu         8.9687200000        5.1780900000        4.1850000000
 Cu        14.0940100000        5.1780900000        4.1850000000
 Cu        14.0940100000        9.6167200000        4.1850000000
 Cu         7.6876600000        2.9592400000        4.1850000000
 Cu        11.5313600000        9.6167200000        4.1850000000
 Cu        16.6566500000        9.6167200000        4.1850000000
 Cu        12.8126900000       11.8360400000        4.1850000000
 Cu        19.2193000000        9.6167200000        4.1850000000
 Cu        17.9379700000       11.8360400000        4.1850000000
 Cu        15.3753300000        7.3974100000        4.1850000000
 Cu        16.6566500000        5.1780900000        4.1850000000
 Cu         7.6833650689        4.4416948371        6.2343633588
 Cu        10.2465654089       -0.0021740852        6.2292211510
 Cu         3.8399983226        2.2205158937        6.2304366181
 Cu        11.5286336778        2.2202390682        6.2283252595
 Cu         2.5585153929        4.4384036911        6.2313949849
 Cu         7.6953418617        8.8722784255        6.2459823971
 Cu         8.9683038839        6.6613826576        6.2470911587
 Cu         5.1202003581        4.4385403289        6.2316886878
 Cu        10.2444355558        4.4441706717        6.2363820897
 Cu         6.4025212094        2.2209364871        6.2335116895
 Cu         8.9662164425        2.2195455663        6.2309640887
 Cu         6.4053612082        6.6593792766        6.2366612182
 Cu        10.2494602493        8.8695559871        6.2536089369
 Cu         5.1229638193        8.8767531416        6.2289493173
 Cu        12.8087871693        4.4489743247        6.2424528491
 Cu         5.1219342983        0.0005266281        6.2309605523
 Cu        -0.0053844230        0.0007783926        6.2308781852
 Cu        12.8077861216       -0.0011466550        6.2284017577
 Cu         1.2770358284        2.2201945784        6.2335043993
 Cu        19.2151024435       11.0956755161        6.2298725581
 Cu        15.3690616388        4.4413814359        6.2340082510
 Cu         2.5575581680        0.0001038273        6.2312958029
 Cu         8.9654516974       11.0940631403        6.2346044130
 Cu         6.4036261600       11.0953039053        6.2294122292
 Cu        11.5262104088       11.0946509853        6.2367014142
 Cu        14.0883857241        2.2218421695        6.2319067360
 Cu        15.3581823952        8.8693491160        6.2451503849
 Cu        14.0874258745        6.6596643985        6.2463058885
 Cu        16.6509051013        6.6585462771        6.2349239964
 Cu        12.8081209271        8.8721702479        6.2448262627
 Cu         3.8405918850        6.6579187713        6.2333982530
 Cu        16.6514369976       11.0928030302        6.2284918157
 Cu        17.9299411719        8.8769230399        6.2289707270
 Cu         7.6857776425       -0.0002059493        6.2292188547
 Cu        14.0901929956       11.0947363510        6.2328204164
 Cu        11.5282670361        6.6596786621        6.2531078099
 Cu         6.3962739114        3.7004430271        8.2601013708
 Cu         5.1182466039        5.9227098611        8.2618310834
 Cu         7.6830833004        5.9241490009        8.2749416693
 Cu        10.2396500364        5.9129691540        8.2808432040
 Cu         8.9551397617        3.6900889553        8.2576414730
 Cu         7.6781203022        1.4754203994        8.2543547284
 Cu        15.3679316421        5.9231583712        8.2679062377
 Cu        12.8124455322       10.3625483287        8.2588982557
 Cu        17.9295332773       10.3573733389        8.2548302963
 Cu        16.6518384231       12.5726647180        8.2535469866
 Cu         5.1167127383        1.4832160408        8.2572407217
 Cu        21.7625489840       12.5783126547        8.2538431797
 Cu        10.2383172583        1.4720754304        8.2532413921
 Cu        19.2066430138       12.5740304125        8.2551510028
 Cu        11.5411719379        8.1431817507        8.3042007510
 Cu         7.6703676028       10.3645529026        8.2593718699
 Cu         3.8315649055        3.7033968424        8.2588091670
 Cu        17.9327248134        5.9228691629        8.2601997178
 Cu        19.2022743140        8.1437575693        8.2542630696
 Cu         8.9544644929       12.5814481034        8.2571543478
 Cu        16.6420194948        3.7012965728        8.2576160588
 Cu        11.5194050183       12.5843126751        8.2565507927
 Cu        12.8009969775        5.9395438597        8.3105708773
 Cu        15.3606907954        1.4806509031        8.2567172113
 Cu         2.5476956641        1.4856499803        8.2566012583
 Cu        14.0890191191       12.5801859959        8.2535060380
 Cu         8.9727998453        8.1337979800        8.3091809668
 Cu         6.3849171981        8.1432153371        8.2597398179
 Cu        10.2309584537       10.3573348658        8.2680873463
 Cu        12.8019556273        1.4749452966        8.2541639152
 Cu        11.5189887857        3.6885507810        8.2462400419
 Cu        20.4865013629       10.3595672779        8.2551597047
 Cu        14.0797340961        3.6989096506        8.2600002558
 Cu        15.3707036399       10.3589437277        8.2558377051
 Cu        14.0609128612        8.1240285530        8.3142551010
 Cu        16.6453167786        8.1389129337        8.2591271185
 Cu        10.2263347142        2.9247320775       10.3233551720
 Cu         6.3921957650        0.7443108212       10.3221449023
 Cu         7.6601856205        2.9372083727       10.3261262876
 Cu         3.8257375781        5.1755794604       10.3297059983
 Cu        15.3710875841       11.8494913110       10.3217914786
 Cu        12.9353531267        7.4083184144       10.5101563177
 Au        10.1883644087        7.4094153077       10.6922045941
 Cu         6.3724850723        5.1676484597       10.3252696862
 Cu         5.1055826041        2.9568100201       10.3269778797
 Cu        11.5246524577        5.0618837444       10.2951394873
 Cu         8.9519301565        0.7312048231       10.3235460408
 Cu         5.0970547397        7.3967579257       10.3264638879
 Cu         8.9080481484        5.1071942961       10.3348896846
 Cu         7.6044570774        7.4015238850       10.3275733826
 Cu        17.9355214556        7.3978123373       10.3242216706
 Cu        12.8138161049       11.8711280453       10.3247044186
 Cu        19.2002398154        9.6172530571       10.3264820310
 Cu        16.6543666669        5.1722552213       10.3220616570
 Cu        20.4808259605       11.8391734359       10.3248317834
 Cu        11.5385413501        9.7335190611       10.2962655014
 Cu        15.3650450435        2.9518902624       10.3236920159
 Cu        10.2309725743       11.8740547069       10.3267689143
 Cu        17.9243559584       11.8353580779       10.3237146512
 Cu        14.1064210012        5.1553583117       10.3294291802
 Cu         1.2657608380        0.7524980358       10.3255814310
 Cu        14.1090244054        9.6554069722       10.3201104701
 Cu        11.5147211700        0.7296847487       10.3197263614
 Cu        14.0770746463        0.7395255983       10.3214248828
 Cu         3.8297410578        0.7525555272       10.3199484310
 Cu        15.4099798032        7.3959047866       10.3295812078
 Cu         6.3694420213        9.6302362396       10.3216160197
 Cu        16.6529077026        9.6227336877       10.3191627064
 Cu        12.8079631982        2.9324631531       10.3249377901
 Cu         8.9063366875        9.7013995858       10.3369494987
 Cu         2.5471283151        2.9597753162       10.3255773596
 Cu         7.6601111711       11.8645477425       10.3255697306
  N        11.9406925086        7.3418653707       12.2147024916
  C        12.0024507122        8.3805855700       13.2583482920
  H        11.9087112089        6.4193657933       12.6565350179
  H        12.9163374490        8.2762641314       13.8620357660
  H        11.1295414111        8.3464574752       13.9253797326
  H        12.0314021094        9.3760040514       12.7875822537
