# Supplementary material for: Single Atom Alloys Segregation in the Presence of Ligands
Source: J Phys Chem C Nanomater Interfaces. 2023 Nov 13;127(46):22790–8. doi: 10.1021/acs.jpcc.3c05827 (PMC10683009; doi:10.1021/acs.jpcc.3c05827)
Supplement: Supplementary file 2 — jp3c05827_si_002.zip [file jp3c05827_si_002.zip › xyz/RNH/111/cu/cu111pdnh.txt]

     222

 Cu         0.0000000000        0.0000000000        0.0000000000
 Cu        12.8129500000        0.0001500000        0.0000000000
 Cu        16.6566500000        6.6576400000        0.0000000000
 Cu         2.5626400000        4.4383200000        0.0000000000
 Cu        14.0940100000       11.0962700000        0.0000000000
 Cu        12.8126900000        4.4383200000        0.0000000000
 Cu        11.5313600000        6.6576400000        0.0000000000
 Cu        12.8126900000        8.8769500000        0.0000000000
 Cu         7.6876700000        0.0001500000        0.0000000000
 Cu         5.1250200000        0.0001500000        0.0000000000
 Cu         2.5623800000        0.0001500000        0.0000000000
 Cu         3.8439700000        6.6576400000        0.0000000000
 Cu         1.2813200000        2.2190100000        0.0000000000
 Cu        15.3753300000        8.8769500000        0.0000000000
 Cu        11.5313600000       11.0962700000        0.0000000000
 Cu        10.2500400000        8.8769500000        0.0000000000
 Cu        14.0940100000        2.2190100000        0.0000000000
 Cu        16.6566500000       11.0962700000        0.0000000000
 Cu         6.4066100000       11.0962700000        0.0000000000
 Cu        17.9379700000        8.8769500000        0.0000000000
 Cu        15.3753300000        4.4383200000        0.0000000000
 Cu         8.9687200000       11.0962700000        0.0000000000
 Cu        10.2503100000        0.0001500000        0.0000000000
 Cu        19.2193000000       11.0962700000        0.0000000000
 Cu         5.1252900000        8.8769500000        0.0000000000
 Cu        14.0940100000        6.6576400000        0.0000000000
 Cu         7.6876700000        4.4384800000        0.0004400000
 Cu        10.2503100000        4.4384800000        0.0004400000
 Cu         8.9689900000        2.2191600000        0.0004400000
 Cu         5.1250200000        4.4384800000        0.0004400000
 Cu         6.4063400000        6.6577900000        0.0004400000
 Cu         6.4063400000        2.2191600000        0.0004400000
 Cu         8.9689900000        6.6577900000        0.0004400000
 Cu         3.8437000000        2.2191600000        0.0004400000
 Cu         7.6876700000        8.8771100000        0.0004400000
 Cu        11.5316300000        2.2191600000        0.0004400000
 Cu        21.7816700000       12.5756500000        2.0923900000
 Cu        15.3753300000        1.4795400000        2.0923900000
 Cu         8.9689900000       12.5756500000        2.0923900000
 Cu        12.8126900000        1.4795400000        2.0923900000
 Cu         2.5626400000        1.4795400000        2.0923900000
 Cu         7.6876600000       10.3563400000        2.0923900000
 Cu         7.6876600000        1.4797000000        2.0926100000
 Cu         5.1252900000        5.9178600000        2.0926100000
 Cu        10.2500400000        5.9178600000        2.0926100000
 Cu        17.9379700000        5.9178600000        2.0926100000
 Cu        16.6566500000       12.5758100000        2.0926100000
 Cu        19.2193000000        8.1371800000        2.0926100000
 Cu        14.0940100000       12.5758100000        2.0926100000
 Cu        19.2193000000       12.5758100000        2.0926100000
 Cu        12.8126900000       10.3564900000        2.0926100000
 Cu        16.6566500000        3.6985500000        2.0926100000
 Cu        14.0940100000        3.6985500000        2.0926100000
 Cu        11.5313600000       12.5758100000        2.0926100000
 Cu        17.9379700000       10.3564900000        2.0926100000
 Cu        20.5006200000       10.3564900000        2.0926100000
 Cu        11.5313600000        8.1371800000        2.0926100000
 Cu        10.2500400000       10.3564900000        2.0926100000
 Cu        15.3753300000        5.9178600000        2.0926100000
 Cu        12.8126900000        5.9178600000        2.0926100000
 Cu        11.5313600000        3.6985500000        2.0926100000
 Cu        15.3753300000       10.3564900000        2.0926100000
 Cu        16.6566500000        8.1371800000        2.0926100000
 Cu         6.4066100000        8.1371800000        2.0926100000
 Cu         3.8439700000        3.6985500000        2.0926100000
 Cu         8.9687200000        8.1371800000        2.0926100000
 Cu        10.2503100000        1.4797000000        2.0926100000
 Cu         5.1250200000        1.4797000000        2.0926100000
 Cu        14.0940100000        8.1371800000        2.0926100000
 Cu         7.6876700000        5.9180200000        2.0928300000
 Cu         8.9689900000        3.6987000000        2.0928300000
 Cu         6.4063400000        3.6987000000        2.0928300000
 Cu         5.1252900000        2.9590900000        4.1847800000
 Cu         1.2813200000        0.7397700000        4.1847800000
 Cu        14.0940100000        0.7397700000        4.1847800000
 Cu         7.6876600000       11.8358800000        4.1847800000
 Cu         7.6876600000        7.3972500000        4.1847800000
 Cu        10.2500400000        2.9590900000        4.1847800000
 Cu        20.5003500000       11.8358800000        4.1847800000
 Cu        12.8126900000        2.9590900000        4.1847800000
 Cu        11.5313600000        0.7397700000        4.1847800000
 Cu         3.8439700000        0.7397700000        4.1847800000
 Cu         8.9689900000        9.6165700000        4.1847800000
 Cu        15.3753300000        2.9590900000        4.1847800000
 Cu        10.2503100000       11.8358800000        4.1847800000
 Cu         2.5626400000        2.9590900000        4.1847800000
 Cu         6.4063400000        9.6165700000        4.1847800000
 Cu         6.4063400000        0.7399300000        4.1850000000
 Cu         3.8439700000        5.1780900000        4.1850000000
 Cu         8.9689900000        0.7399300000        4.1850000000
 Cu        12.8126900000        7.3974100000        4.1850000000
 Cu         5.1252900000        7.3974100000        4.1850000000
 Cu        17.9379700000        7.3974100000        4.1850000000
 Cu        10.2500400000        7.3974100000        4.1850000000
 Cu        11.5313600000        5.1780900000        4.1850000000
 Cu        15.3753300000       11.8360400000        4.1850000000
 Cu         6.4066100000        5.1780900000        4.1850000000
 Cu         8.9687200000        5.1780900000        4.1850000000
 Cu        14.0940100000        5.1780900000        4.1850000000
 Cu        14.0940100000        9.6167200000        4.1850000000
 Cu         7.6876600000        2.9592400000        4.1850000000
 Cu        11.5313600000        9.6167200000        4.1850000000
 Cu        16.6566500000        9.6167200000        4.1850000000
 Cu        12.8126900000       11.8360400000        4.1850000000
 Cu        19.2193000000        9.6167200000        4.1850000000
 Cu        17.9379700000       11.8360400000        4.1850000000
 Cu        15.3753300000        7.3974100000        4.1850000000
 Cu        16.6566500000        5.1780900000        4.1850000000
 Cu         7.6903298063        4.4419813227        6.2380414782
 Cu        10.2513031388       -0.0032535221        6.2298130831
 Cu         3.8458631590        2.2200244497        6.2306435087
 Cu        11.5337724442        2.2185804105        6.2290762727
 Cu         2.5658064493        4.4378658102        6.2323320646
 Cu         7.6997369388        8.8728345017        6.2421593972
 Cu         8.9722495603        6.6591447107        6.2404153465
 Cu         5.1277556579        4.4383471601        6.2332066782
 Cu        10.2514540810        4.4432636244        6.2381800887
 Cu         6.4072613622        2.2206674037        6.2337201628
 Cu         8.9714729686        2.2204093668        6.2331925359
 Cu         6.4117330575        6.6571388170        6.2393633896
 Cu        10.2550739535        8.8695593051        6.2479022377
 Cu         5.1304756976        8.8738638129        6.2311651556
 Cu        12.8161847189        4.4466739110        6.2414570631
 Cu         5.1272740442       -0.0006193276        6.2310038134
 Cu         0.0006916128       -0.0000792386        6.2301987620
 Cu        12.8139903501       -0.0033510692        6.2293963428
 Cu         1.2837066930        2.2192348710        6.2334809484
 Cu        19.2210550992       11.0933241989        6.2316521766
 Cu        15.3763464948        4.4399858476        6.2336484662
 Cu         2.5634054878       -0.0002474100        6.2310655539
 Cu         8.9723292881       11.0931634989        6.2355900607
 Cu         6.4096442466       11.0935578091        6.2315070503
 Cu        11.5306331576       11.0929195233        6.2378331336
 Cu        14.0943643199        2.2204668973        6.2313107346
 Cu        15.3645682662        8.8676772944        6.2456006669
 Cu        14.0931223051        6.6576667105        6.2457484189
 Cu        16.6557644163        6.6574194078        6.2352627095
 Cu        12.8129732320        8.8698769303        6.2476655931
 Cu         3.8454454867        6.6556334134        6.2335302053
 Cu        16.6566109936       11.0916560918        6.2282996147
 Cu        17.9375283439        8.8749921282        6.2309432408
 Cu         7.6913637806       -0.0006871114        6.2304142707
 Cu        14.0946266663       11.0929038579        6.2340552743
 Cu        11.5352315460        6.6567927490        6.2474740929
 Cu         6.4153439122        3.7007318747        8.2648846904
 Cu         5.1383375003        5.9198748876        8.2651447092
 Cu         7.7083325572        5.9266428096        8.2892831281
 Cu        10.2493876703        5.9170105819        8.2782663124
 Cu         8.9713875422        3.6925976303        8.2654337123
 Cu         7.6944858169        1.4745546918        8.2571332685
 Cu        15.3829032223        5.9199183207        8.2708968622
 Cu        12.8257717026       10.3572836807        8.2636346613
 Cu        17.9464370082       10.3523990857        8.2568448175
 Cu        16.6662157271       12.5694073160        8.2559262505
 Cu         5.1337065550        1.4800779660        8.2587841972
 Cu        21.7816309056       12.5716439313        8.2566651380
 Cu        10.2542446438        1.4704431430        8.2560892200
 Cu        19.2239262818       12.5688873954        8.2564214718
 Cu        11.5516096590        8.1374997799        8.3027762033
 Cu         7.6919712409       10.3574152865        8.2655362862
 Cu         3.8499457474        3.7002044462        8.2576668497
 Cu        17.9491249294        5.9197513524        8.2618092058
 Cu        19.2216019712        8.1371761235        8.2580077055
 Cu         8.9710698085       12.5762359787        8.2563676058
 Cu        16.6596917471        3.6982008520        8.2599874632
 Cu        11.5357808451       12.5776215625        8.2586600688
 Cu        12.8133133928        5.9376088107        8.3067212784
 Cu        15.3769817329        1.4769290012        8.2567052960
 Cu         2.5650841485        1.4812967852        8.2565018311
 Cu        14.1052334922       12.5772650082        8.2550615409
 Cu         8.9805667425        8.1317266895        8.3019535363
 Cu         6.4058190737        8.1378863616        8.2657840078
 Cu        10.2462663612       10.3459759574        8.2725031455
 Cu        12.8188043913        1.4698547504        8.2555899786
 Cu        11.5348298055        3.6866462551        8.2496036928
 Cu        20.5061600462       10.3522571738        8.2594398029
 Cu        14.0946641997        3.6963152773        8.2602059763
 Cu        15.3853037857       10.3526027726        8.2587493843
 Cu        14.0775492596        8.1175128068        8.3165836172
 Cu        16.6611456295        8.1343265597        8.2620596810
 Cu        10.2517317396        2.9254493943       10.3299705762
 Cu         6.4149277349        0.7371080093       10.3235915599
 Cu         7.6852330937        2.9371725221       10.3312247591
 Cu         3.8533134386        5.1743742645       10.3319472981
 Cu        15.3907640143       11.8420311659       10.3230184704
 Cu        12.9142035909        7.4022975002       10.5089375957
 Pd        10.2439629333        7.3891786743       10.5307729308
 Cu         6.4021871961        5.1696807779       10.3359948741
 Cu         5.1324979419        2.9546544457       10.3294941665
 Cu        11.5410862868        5.0741994851       10.2986899810
 Cu         8.9759132171        0.7288419104       10.3265411082
 Cu         5.1214995855        7.3954073614       10.3310438378
 Cu         8.9420360010        5.1211392295       10.3569352001
 Cu         7.6550193913        7.3960154897       10.3452551141
 Cu        17.9507767333        7.3922553149       10.3259802992
 Cu        12.8275332589       11.8590708597       10.3258869794
 Cu        19.2253315967        9.6124771715       10.3304026740
 Cu        16.6772330708        5.1689238644       10.3226345436
 Cu        20.5072431852       11.8343869647       10.3272976205
 Cu        11.5504572914        9.7059253994       10.3043078483
 Cu        15.3906727337        2.9496386647       10.3228541547
 Cu        10.2500526973       11.8585894028       10.3298370665
 Cu        17.9488476731       11.8309032457       10.3238050692
 Cu        14.1232188369        5.1566378268       10.3322673498
 Cu         1.2887498013        0.7439275261       10.3253795512
 Cu        14.1285482548        9.6454883071       10.3261508154
 Cu        11.5425421170        0.7268707461       10.3207803970
 Cu        14.1035440378        0.7368954529       10.3228724203
 Cu         3.8515271228        0.7455312327       10.3206030704
 Cu        15.4089944709        7.3913754160       10.3376343099
 Cu         6.4001605172        9.6211169924       10.3316124599
 Cu        16.6751150483        9.6146807260       10.3205926469
 Cu        12.8298402600        2.9350649843       10.3261297994
 Cu         8.9407697681        9.6665023322       10.3540468910
 Cu         2.5744842470        2.9557649892       10.3260329742
 Cu         7.6855603083       11.8530308872       10.3290734996
  N        11.7780163093        7.3464125964       12.1217071756
  C        11.7778082304        8.3825070595       13.1729785293
  H        11.7457389761        6.4281053525       12.5713231135
  H        12.6239987660        8.2446560654       13.8624687105
  H        10.8421722184        8.3801126641       13.7501674414
  H        11.8864761641        9.3797425706       12.7155060523
