# Supplementary material for: Single Atom Alloys Segregation in the Presence of Ligands
Source: J Phys Chem C Nanomater Interfaces. 2023 Nov 13;127(46):22790–8. doi: 10.1021/acs.jpcc.3c05827 (PMC10683009; doi:10.1021/acs.jpcc.3c05827)
Supplement: Supplementary file 2 — jp3c05827_si_002.zip [file jp3c05827_si_002.zip › xyz/RNH/111/cu/cu111agnh.txt]

     222

 Cu         0.0000000000        0.0000000000        0.0000000000
 Cu        12.8129500000        0.0001500000        0.0000000000
 Cu        16.6566500000        6.6576400000        0.0000000000
 Cu         2.5626400000        4.4383200000        0.0000000000
 Cu        14.0940100000       11.0962700000        0.0000000000
 Cu        12.8126900000        4.4383200000        0.0000000000
 Cu        11.5313600000        6.6576400000        0.0000000000
 Cu        12.8126900000        8.8769500000        0.0000000000
 Cu         7.6876700000        0.0001500000        0.0000000000
 Cu         5.1250200000        0.0001500000        0.0000000000
 Cu         2.5623800000        0.0001500000        0.0000000000
 Cu         3.8439700000        6.6576400000        0.0000000000
 Cu         1.2813200000        2.2190100000        0.0000000000
 Cu        15.3753300000        8.8769500000        0.0000000000
 Cu        11.5313600000       11.0962700000        0.0000000000
 Cu        10.2500400000        8.8769500000        0.0000000000
 Cu        14.0940100000        2.2190100000        0.0000000000
 Cu        16.6566500000       11.0962700000        0.0000000000
 Cu         6.4066100000       11.0962700000        0.0000000000
 Cu        17.9379700000        8.8769500000        0.0000000000
 Cu        15.3753300000        4.4383200000        0.0000000000
 Cu         8.9687200000       11.0962700000        0.0000000000
 Cu        10.2503100000        0.0001500000        0.0000000000
 Cu        19.2193000000       11.0962700000        0.0000000000
 Cu         5.1252900000        8.8769500000        0.0000000000
 Cu        14.0940100000        6.6576400000        0.0000000000
 Cu         7.6876700000        4.4384800000        0.0004400000
 Cu        10.2503100000        4.4384800000        0.0004400000
 Cu         8.9689900000        2.2191600000        0.0004400000
 Cu         5.1250200000        4.4384800000        0.0004400000
 Cu         6.4063400000        6.6577900000        0.0004400000
 Cu         6.4063400000        2.2191600000        0.0004400000
 Cu         8.9689900000        6.6577900000        0.0004400000
 Cu         3.8437000000        2.2191600000        0.0004400000
 Cu         7.6876700000        8.8771100000        0.0004400000
 Cu        11.5316300000        2.2191600000        0.0004400000
 Cu        21.7816700000       12.5756500000        2.0923900000
 Cu        15.3753300000        1.4795400000        2.0923900000
 Cu         8.9689900000       12.5756500000        2.0923900000
 Cu        12.8126900000        1.4795400000        2.0923900000
 Cu         2.5626400000        1.4795400000        2.0923900000
 Cu         7.6876600000       10.3563400000        2.0923900000
 Cu         7.6876600000        1.4797000000        2.0926100000
 Cu         5.1252900000        5.9178600000        2.0926100000
 Cu        10.2500400000        5.9178600000        2.0926100000
 Cu        17.9379700000        5.9178600000        2.0926100000
 Cu        16.6566500000       12.5758100000        2.0926100000
 Cu        19.2193000000        8.1371800000        2.0926100000
 Cu        14.0940100000       12.5758100000        2.0926100000
 Cu        19.2193000000       12.5758100000        2.0926100000
 Cu        12.8126900000       10.3564900000        2.0926100000
 Cu        16.6566500000        3.6985500000        2.0926100000
 Cu        14.0940100000        3.6985500000        2.0926100000
 Cu        11.5313600000       12.5758100000        2.0926100000
 Cu        17.9379700000       10.3564900000        2.0926100000
 Cu        20.5006200000       10.3564900000        2.0926100000
 Cu        11.5313600000        8.1371800000        2.0926100000
 Cu        10.2500400000       10.3564900000        2.0926100000
 Cu        15.3753300000        5.9178600000        2.0926100000
 Cu        12.8126900000        5.9178600000        2.0926100000
 Cu        11.5313600000        3.6985500000        2.0926100000
 Cu        15.3753300000       10.3564900000        2.0926100000
 Cu        16.6566500000        8.1371800000        2.0926100000
 Cu         6.4066100000        8.1371800000        2.0926100000
 Cu         3.8439700000        3.6985500000        2.0926100000
 Cu         8.9687200000        8.1371800000        2.0926100000
 Cu        10.2503100000        1.4797000000        2.0926100000
 Cu         5.1250200000        1.4797000000        2.0926100000
 Cu        14.0940100000        8.1371800000        2.0926100000
 Cu         7.6876700000        5.9180200000        2.0928300000
 Cu         8.9689900000        3.6987000000        2.0928300000
 Cu         6.4063400000        3.6987000000        2.0928300000
 Cu         5.1252900000        2.9590900000        4.1847800000
 Cu         1.2813200000        0.7397700000        4.1847800000
 Cu        14.0940100000        0.7397700000        4.1847800000
 Cu         7.6876600000       11.8358800000        4.1847800000
 Cu         7.6876600000        7.3972500000        4.1847800000
 Cu        10.2500400000        2.9590900000        4.1847800000
 Cu        20.5003500000       11.8358800000        4.1847800000
 Cu        12.8126900000        2.9590900000        4.1847800000
 Cu        11.5313600000        0.7397700000        4.1847800000
 Cu         3.8439700000        0.7397700000        4.1847800000
 Cu         8.9689900000        9.6165700000        4.1847800000
 Cu        15.3753300000        2.9590900000        4.1847800000
 Cu        10.2503100000       11.8358800000        4.1847800000
 Cu         2.5626400000        2.9590900000        4.1847800000
 Cu         6.4063400000        9.6165700000        4.1847800000
 Cu         6.4063400000        0.7399300000        4.1850000000
 Cu         3.8439700000        5.1780900000        4.1850000000
 Cu         8.9689900000        0.7399300000        4.1850000000
 Cu        12.8126900000        7.3974100000        4.1850000000
 Cu         5.1252900000        7.3974100000        4.1850000000
 Cu        17.9379700000        7.3974100000        4.1850000000
 Cu        10.2500400000        7.3974100000        4.1850000000
 Cu        11.5313600000        5.1780900000        4.1850000000
 Cu        15.3753300000       11.8360400000        4.1850000000
 Cu         6.4066100000        5.1780900000        4.1850000000
 Cu         8.9687200000        5.1780900000        4.1850000000
 Cu        14.0940100000        5.1780900000        4.1850000000
 Cu        14.0940100000        9.6167200000        4.1850000000
 Cu         7.6876600000        2.9592400000        4.1850000000
 Cu        11.5313600000        9.6167200000        4.1850000000
 Cu        16.6566500000        9.6167200000        4.1850000000
 Cu        12.8126900000       11.8360400000        4.1850000000
 Cu        19.2193000000        9.6167200000        4.1850000000
 Cu        17.9379700000       11.8360400000        4.1850000000
 Cu        15.3753300000        7.3974100000        4.1850000000
 Cu        16.6566500000        5.1780900000        4.1850000000
 Cu         7.6830894004        4.4408680085        6.2335912574
 Cu        10.2470042762       -0.0021457976        6.2290796908
 Cu         3.8401268977        2.2206323519        6.2304671146
 Cu        11.5287392432        2.2198898533        6.2277553138
 Cu         2.5591597722        4.4384619039        6.2313019340
 Cu         7.6959818488        8.8712803244        6.2443551322
 Cu         8.9687045081        6.6605840637        6.2495770515
 Cu         5.1198906965        4.4379576707        6.2313909746
 Cu        10.2454137146        4.4450901984        6.2377428423
 Cu         6.4027426151        2.2204821099        6.2335722740
 Cu         8.9664043312        2.2189846801        6.2298164594
 Cu         6.4048914460        6.6580603920        6.2353499646
 Cu        10.2508149466        8.8698672334        6.2541138790
 Cu         5.1232197591        8.8765674911        6.2285049636
 Cu        12.8099854789        4.4484404554        6.2414840469
 Cu         5.1222885742        0.0009665631        6.2309234013
 Cu        -0.0054429202        0.0004221457        6.2306987298
 Cu        12.8078908687       -0.0021780164        6.2283786325
 Cu         1.2772557431        2.2203493138        6.2330831805
 Cu        19.2157994244       11.0949881516        6.2298452474
 Cu        15.3704000724        4.4410916940        6.2334450251
 Cu         2.5576216053        0.0011305926        6.2307521111
 Cu         8.9662769856       11.0946300663        6.2334284604
 Cu         6.4034585343       11.0946690169        6.2279192810
 Cu        11.5269310287       11.0955532342        6.2358355116
 Cu        14.0882805264        2.2214960941        6.2318052806
 Cu        15.3586331304        8.8697155331        6.2444910713
 Cu        14.0874142466        6.6592896305        6.2445455888
 Cu        16.6508152991        6.6593218138        6.2350403170
 Cu        12.8073284642        8.8715157360        6.2445071693
 Cu         3.8405078852        6.6581509277        6.2330552900
 Cu        16.6515410609       11.0928609175        6.2285027994
 Cu        17.9304658511        8.8772294256        6.2296869287
 Cu         7.6861515030       -0.0004294344        6.2298098181
 Cu        14.0902512081       11.0947769397        6.2320035943
 Cu        11.5282337353        6.6589509756        6.2545783714
 Cu         6.3971842555        3.7006773365        8.2595995995
 Cu         5.1166392882        5.9225959719        8.2601636505
 Cu         7.6859451867        5.9252652535        8.2725948600
 Cu        10.2411991150        5.9185207454        8.2935496705
 Cu         8.9555227092        3.6882620489        8.2535496383
 Cu         7.6770205667        1.4756234227        8.2546527720
 Cu        15.3656141013        5.9244728579        8.2663052746
 Cu        12.8115895663       10.3620895825        8.2560368314
 Cu        17.9298619733       10.3561144417        8.2550115968
 Cu        16.6506487930       12.5732825503        8.2535920313
 Cu         5.1141128869        1.4849947718        8.2579504110
 Cu        21.7643298398       12.5765457101        8.2537130558
 Cu        10.2391105075        1.4723840476        8.2530719446
 Cu        19.2085512257       12.5720822595        8.2551344008
 Cu        11.5369619582        8.1369074592        8.3140420718
 Cu         7.6708093008       10.3631099194        8.2542635401
 Cu         3.8313313289        3.7035829926        8.2592527266
 Cu        17.9307573921        5.9206933167        8.2595527953
 Cu        19.2043554481        8.1418846519        8.2546877279
 Cu         8.9540913648       12.5785033565        8.2558562514
 Cu        16.6416668166        3.7012021707        8.2577787757
 Cu        11.5203966468       12.5836020518        8.2556293901
 Cu        12.7979199418        5.9381711900        8.3075090240
 Cu        15.3632267872        1.4799930148        8.2567609304
 Cu         2.5475816779        1.4843547415        8.2570723623
 Cu        14.0875630768       12.5806602020        8.2535723756
 Cu         8.9790143001        8.1314862060        8.3135718294
 Cu         6.3892390301        8.1394334204        8.2563877675
 Cu        10.2338982559       10.3525616407        8.2656210419
 Cu        12.8031079995        1.4727222048        8.2535046977
 Cu        11.5219086198        3.6872482282        8.2447749637
 Cu        20.4889674290       10.3559274991        8.2551046584
 Cu        14.0803175622        3.6969657730        8.2591798600
 Cu        15.3696057692       10.3586045637        8.2550711776
 Cu        14.0600874399        8.1230797391        8.3105794809
 Cu        16.6457036982        8.1385642599        8.2593939077
 Cu        10.2259394944        2.9266434873       10.3225297373
 Cu         6.3917491415        0.7439099602       10.3231257455
 Cu         7.6590670992        2.9358263130       10.3240940486
 Cu         3.8260457337        5.1757388485       10.3289475827
 Cu        15.3701523300       11.8485094823       10.3215494386
 Cu        12.9173522365        7.4047750909       10.4919107121
 Ag        10.2003537148        7.4028073740       10.7940124259
 Cu         6.3767698103        5.1694587278       10.3253235729
 Cu         5.1053599432        2.9571781093       10.3274464975
 Cu        11.5236763491        5.0600964129       10.2898565830
 Cu         8.9514359681        0.7308288172       10.3226818963
 Cu         5.0942631897        7.3952071019       10.3252011097
 Cu         8.9110216596        5.1118639388       10.3203481436
 Cu         7.6136005091        7.3976802938       10.3202127502
 Cu        17.9323528650        7.3971293512       10.3247841625
 Cu        12.8142035227       11.8715331533       10.3232882231
 Cu        19.2020209685        9.6149386760       10.3253914237
 Cu        16.6525210162        5.1721434938       10.3220742284
 Cu        20.4819848909       11.8346952127       10.3238769922
 Cu        11.5380296744        9.7290328390       10.2884688952
 Cu        15.3642591232        2.9500769524       10.3242346317
 Cu        10.2305139088       11.8672735719       10.3264550351
 Cu        17.9242789569       11.8335853481       10.3230686888
 Cu        14.1031482391        5.1555054637       10.3267340111
 Cu         1.2645137914        0.7479510950       10.3253866323
 Cu        14.1052410759        9.6526551517       10.3168756873
 Cu        11.5151858867        0.7277821075       10.3188793661
 Cu        14.0773572580        0.7354861280       10.3220423214
 Cu         3.8285849354        0.7503799986       10.3207191582
 Cu        15.4054364278        7.3957693212       10.3284079919
 Cu         6.3775632740        9.6223346871       10.3202920679
 Cu        16.6521018959        9.6214778202       10.3188429572
 Cu        12.8098580836        2.9277325618       10.3229034273
 Cu         8.9137021199        9.6873328378       10.3200968866
 Cu         2.5461057372        2.9585026218       10.3257264528
 Cu         7.6600133325       11.8599586723       10.3227248261
  N        11.9909640431        7.3230850291       12.2206996317
  C        12.1381550683        8.3593015730       13.2608514475
  H        12.0260776074        6.3999586649       12.6604126306
  H        13.1073741275        8.2809256161       13.7750241427
  H        11.3353442807        8.3021363394       14.0101425297
  H        12.0938832058        9.3572648528       12.7968049028
