# Supplementary material for: Single Atom Alloys Segregation in the Presence of Ligands
Source: J Phys Chem C Nanomater Interfaces. 2023 Nov 13;127(46):22790–8. doi: 10.1021/acs.jpcc.3c05827 (PMC10683009; doi:10.1021/acs.jpcc.3c05827)
Supplement: Supplementary file 2 — jp3c05827_si_002.zip [file jp3c05827_si_002.zip › xyz/RNH/111/cu/cu111nh.txt]

     222
 i =       43, E =    -10414.6683187546
 Cu         0.0000000000        0.0000000000        0.0000000000
 Cu        12.8129500000        0.0001500000        0.0000000000
 Cu        16.6566500000        6.6576400000        0.0000000000
 Cu         2.5626400000        4.4383200000        0.0000000000
 Cu        14.0940100000       11.0962700000        0.0000000000
 Cu        12.8126900000        4.4383200000        0.0000000000
 Cu        11.5313600000        6.6576400000        0.0000000000
 Cu        12.8126900000        8.8769500000        0.0000000000
 Cu         7.6876700000        0.0001500000        0.0000000000
 Cu         5.1250200000        0.0001500000        0.0000000000
 Cu         2.5623800000        0.0001500000        0.0000000000
 Cu         3.8439700000        6.6576400000        0.0000000000
 Cu         1.2813200000        2.2190100000        0.0000000000
 Cu        15.3753300000        8.8769500000        0.0000000000
 Cu        11.5313600000       11.0962700000        0.0000000000
 Cu        10.2500400000        8.8769500000        0.0000000000
 Cu        14.0940100000        2.2190100000        0.0000000000
 Cu        16.6566500000       11.0962700000        0.0000000000
 Cu         6.4066100000       11.0962700000        0.0000000000
 Cu        17.9379700000        8.8769500000        0.0000000000
 Cu        15.3753300000        4.4383200000        0.0000000000
 Cu         8.9687200000       11.0962700000        0.0000000000
 Cu        10.2503100000        0.0001500000        0.0000000000
 Cu        19.2193000000       11.0962700000        0.0000000000
 Cu         5.1252900000        8.8769500000        0.0000000000
 Cu        14.0940100000        6.6576400000        0.0000000000
 Cu         7.6876700000        4.4384800000        0.0004400000
 Cu        10.2503100000        4.4384800000        0.0004400000
 Cu         8.9689900000        2.2191600000        0.0004400000
 Cu         5.1250200000        4.4384800000        0.0004400000
 Cu         6.4063400000        6.6577900000        0.0004400000
 Cu         6.4063400000        2.2191600000        0.0004400000
 Cu         8.9689900000        6.6577900000        0.0004400000
 Cu         3.8437000000        2.2191600000        0.0004400000
 Cu         7.6876700000        8.8771100000        0.0004400000
 Cu        11.5316300000        2.2191600000        0.0004400000
 Cu        21.7816700000       12.5756500000        2.0923900000
 Cu        15.3753300000        1.4795400000        2.0923900000
 Cu         8.9689900000       12.5756500000        2.0923900000
 Cu        12.8126900000        1.4795400000        2.0923900000
 Cu         2.5626400000        1.4795400000        2.0923900000
 Cu         7.6876600000       10.3563400000        2.0923900000
 Cu         7.6876600000        1.4797000000        2.0926100000
 Cu         5.1252900000        5.9178600000        2.0926100000
 Cu        10.2500400000        5.9178600000        2.0926100000
 Cu        17.9379700000        5.9178600000        2.0926100000
 Cu        16.6566500000       12.5758100000        2.0926100000
 Cu        19.2193000000        8.1371800000        2.0926100000
 Cu        14.0940100000       12.5758100000        2.0926100000
 Cu        19.2193000000       12.5758100000        2.0926100000
 Cu        12.8126900000       10.3564900000        2.0926100000
 Cu        16.6566500000        3.6985500000        2.0926100000
 Cu        14.0940100000        3.6985500000        2.0926100000
 Cu        11.5313600000       12.5758100000        2.0926100000
 Cu        17.9379700000       10.3564900000        2.0926100000
 Cu        20.5006200000       10.3564900000        2.0926100000
 Cu        11.5313600000        8.1371800000        2.0926100000
 Cu        10.2500400000       10.3564900000        2.0926100000
 Cu        15.3753300000        5.9178600000        2.0926100000
 Cu        12.8126900000        5.9178600000        2.0926100000
 Cu        11.5313600000        3.6985500000        2.0926100000
 Cu        15.3753300000       10.3564900000        2.0926100000
 Cu        16.6566500000        8.1371800000        2.0926100000
 Cu         6.4066100000        8.1371800000        2.0926100000
 Cu         3.8439700000        3.6985500000        2.0926100000
 Cu         8.9687200000        8.1371800000        2.0926100000
 Cu        10.2503100000        1.4797000000        2.0926100000
 Cu         5.1250200000        1.4797000000        2.0926100000
 Cu        14.0940100000        8.1371800000        2.0926100000
 Cu         7.6876700000        5.9180200000        2.0928300000
 Cu         8.9689900000        3.6987000000        2.0928300000
 Cu         6.4063400000        3.6987000000        2.0928300000
 Cu         5.1252900000        2.9590900000        4.1847800000
 Cu         1.2813200000        0.7397700000        4.1847800000
 Cu        14.0940100000        0.7397700000        4.1847800000
 Cu         7.6876600000       11.8358800000        4.1847800000
 Cu         7.6876600000        7.3972500000        4.1847800000
 Cu        10.2500400000        2.9590900000        4.1847800000
 Cu        20.5003500000       11.8358800000        4.1847800000
 Cu        12.8126900000        2.9590900000        4.1847800000
 Cu        11.5313600000        0.7397700000        4.1847800000
 Cu         3.8439700000        0.7397700000        4.1847800000
 Cu         8.9689900000        9.6165700000        4.1847800000
 Cu        15.3753300000        2.9590900000        4.1847800000
 Cu        10.2503100000       11.8358800000        4.1847800000
 Cu         2.5626400000        2.9590900000        4.1847800000
 Cu         6.4063400000        9.6165700000        4.1847800000
 Cu         6.4063400000        0.7399300000        4.1850000000
 Cu         3.8439700000        5.1780900000        4.1850000000
 Cu         8.9689900000        0.7399300000        4.1850000000
 Cu        12.8126900000        7.3974100000        4.1850000000
 Cu         5.1252900000        7.3974100000        4.1850000000
 Cu        17.9379700000        7.3974100000        4.1850000000
 Cu        10.2500400000        7.3974100000        4.1850000000
 Cu        11.5313600000        5.1780900000        4.1850000000
 Cu        15.3753300000       11.8360400000        4.1850000000
 Cu         6.4066100000        5.1780900000        4.1850000000
 Cu         8.9687200000        5.1780900000        4.1850000000
 Cu        14.0940100000        5.1780900000        4.1850000000
 Cu        14.0940100000        9.6167200000        4.1850000000
 Cu         7.6876600000        2.9592400000        4.1850000000
 Cu        11.5313600000        9.6167200000        4.1850000000
 Cu        16.6566500000        9.6167200000        4.1850000000
 Cu        12.8126900000       11.8360400000        4.1850000000
 Cu        19.2193000000        9.6167200000        4.1850000000
 Cu        17.9379700000       11.8360400000        4.1850000000
 Cu        15.3753300000        7.3974100000        4.1850000000
 Cu        16.6566500000        5.1780900000        4.1850000000
 Cu         7.6921143800        4.4387136501        6.2340171834
 Cu        10.2537320619       -0.0057042422        6.2307132918
 Cu         3.8476385320        2.2178219897        6.2309427854
 Cu        11.5345907505        2.2161747581        6.2282194142
 Cu         2.5672693468        4.4353633714        6.2321997635
 Cu         7.7046666267        8.8671153737        6.2462382032
 Cu         8.9747753596        6.6583846919        6.2440012892
 Cu         5.1281086848        4.4358213749        6.2322279969
 Cu        10.2524360776        4.4437016860        6.2383864526
 Cu         6.4104997694        2.2181914958        6.2344096416
 Cu         8.9743265652        2.2178449569        6.2325399751
 Cu         6.4120859140        6.6567915011        6.2358995131
 Cu        10.2566453640        8.8683058563        6.2464834524
 Cu         5.1317739244        8.8730517416        6.2316503586
 Cu        12.8174712325        4.4432072382        6.2380443858
 Cu         5.1303257446       -0.0015368610        6.2317077037
 Cu         0.0008543629       -0.0023698718        6.2312782449
 Cu        12.8153521037       -0.0056358075        6.2304462348
 Cu         1.2845064228        2.2175368450        6.2340942319
 Cu        19.2223065215       11.0909608509        6.2325526426
 Cu        15.3783146704        4.4377315568        6.2337215324
 Cu         2.5646210915       -0.0016848317        6.2314043227
 Cu         8.9716015192       11.0919168545        6.2323597585
 Cu         6.4108545167       11.0898235509        6.2300137976
 Cu        11.5349652116       11.0938742081        6.2334054263
 Cu        14.0952637054        2.2174945397        6.2322662489
 Cu        15.3661636830        8.8668199888        6.2467471380
 Cu        14.0961146037        6.6578933641        6.2433433548
 Cu        16.6587273686        6.6561517845        6.2355682824
 Cu        12.8133963460        8.8680032210        6.2466677253
 Cu         3.8476825701        6.6551130400        6.2341825004
 Cu        16.6585573370       11.0897362224        6.2304598478
 Cu        17.9382786972        8.8729177263        6.2315848366
 Cu         7.6933220681       -0.0022414333        6.2317119282
 Cu        14.0983605733       11.0916133505        6.2326745371
 Cu        11.5351367371        6.6560732180        6.2482542840
 Cu         6.4208676022        3.6954455916        8.2608993807
 Cu         5.1362046849        5.9145652424        8.2626144144
 Cu         7.7005156835        5.9178635167        8.2675676087
 Cu        10.2600472958        5.9267872638        8.2916134583
 Cu         8.9796946899        3.6890670659        8.2592051618
 Cu         7.6992837246        1.4717509061        8.2584510032
 Cu        15.3851325607        5.9155271141        8.2668471179
 Cu        12.8296531826       10.3540176801        8.2543241030
 Cu        17.9468088101       10.3443298871        8.2593167371
 Cu        16.6698098242       12.5642971029        8.2570942169
 Cu         5.1394372932        1.4788459486        8.2596312020
 Cu        21.7862113818       12.5648892382        8.2562500193
 Cu        10.2580556962        1.4649966821        8.2561238488
 Cu        19.2277020961       12.5622562022        8.2579407256
 Cu        11.5409500125        8.1239107175        8.3092251595
 Cu         7.6954103094       10.3502867766        8.2582680879
 Cu         3.8554925841        3.6966953482        8.2611271222
 Cu        17.9495071964        5.9135272193        8.2623969076
 Cu        19.2293700529        8.1318415723        8.2593159191
 Cu         8.9749220877       12.5728870987        8.2555477445
 Cu        16.6642251836        3.6936852487        8.2604368568
 Cu        11.5419764764       12.5790480504        8.2558513113
 Cu        12.8260979155        5.9254363445        8.2898094910
 Cu        15.3836092611        1.4716661674        8.2576506750
 Cu         2.5705156956        1.4783342759        8.2591449619
 Cu        14.1078159485       12.5720872876        8.2564307389
 Cu         9.0118952129        8.1177666377        8.3142714398
 Cu         6.4187772221        8.1293326417        8.2633087212
 Cu        10.2524781743       10.3544162778        8.2544930941
 Cu        12.8228129543        1.4652317268        8.2559145731
 Cu        11.5403281907        3.6808962201        8.2412622565
 Cu        20.5093297681       10.3453611379        8.2588423905
 Cu        14.1028478712        3.6879203396        8.2586788884
 Cu        15.3863228939       10.3485475525        8.2591440338
 Cu        14.0724127539        8.1157737251        8.3137829658
 Cu        16.6646806123        8.1272690587        8.2631918497
 Cu        10.2600144592        2.9287939622       10.3221860857
 Cu         6.4258118609        0.7349784887       10.3260786100
 Cu         7.7041407568        2.9444956814       10.3253092554
 Cu         3.8621945149        5.1701761291       10.3314804737
 Cu        15.3954557809       11.8313050077       10.3237257483
 Cu        12.8564336960        7.3952003400       10.4958743636
 Cu        10.2332201976        7.4014006465       10.5045615170
 Cu         6.4204628703        5.1686025578       10.3242999719
 Cu         5.1442256842        2.9514513386       10.3288730744
 Cu        11.5462062475        5.0794571222       10.2664513549
 Cu         8.9854369078        0.7244952558       10.3246704976
 Cu         5.1412343575        7.3879361848       10.3275811335
 Cu         8.9746611786        5.1585484953       10.3246533404
 Cu         7.6994946090        7.3895705373       10.3294036875
 Cu        17.9569545004        7.3870808601       10.3279966518
 Cu        12.8349107471       11.8509487859       10.3222412937
 Cu        19.2361869400        9.6038701211       10.3291762814
 Cu        16.6780614247        5.1678308927       10.3238543235
 Cu        20.5166228080       11.8239827345       10.3259481060
 Cu        11.5450596769        9.6933552662       10.2705078164
 Cu        15.3942357722        2.9455162741       10.3245666019
 Cu        10.2555150911       11.8539841813       10.3220366616
 Cu        17.9549773199       11.8229129109       10.3262091378
 Cu        14.1209980553        5.1577116909       10.3239584383
 Cu         1.2954801188        0.7378133965       10.3253407660
 Cu        14.1195350099        9.6293928029       10.3209931036
 Cu        11.5488597774        0.7218460755       10.3202476995
 Cu        14.1116998038        0.7264925098       10.3241499068
 Cu         3.8606728121        0.7394496595       10.3211591633
 Cu        15.3963976425        7.3873732633       10.3292399679
 Cu         6.4188915513        9.6087160558       10.3216695713
 Cu        16.6762459325        9.6061539281       10.3220684989
 Cu        12.8363253171        2.9302309226       10.3218537847
 Cu         8.9704570808        9.6347147878       10.3215002389
 Cu         2.5800272108        2.9519344779       10.3282955472
 Cu         7.6980778523       11.8356647865       10.3230082446
  N        11.5501875077        7.3202577627       12.0177289874
  C        11.5733074327        8.3448163140       13.0862977887
  H        11.5493644171        6.3990279665       12.4663686762
  H        12.4872085342        8.2724389831       13.6928300035
  H        10.6954919727        8.2614801799       13.7426156711
  H        11.5550516190        9.3528148950       12.6374589758
