# Supplementary material for: Single Atom Alloys Segregation in the Presence of Ligands
Source: J Phys Chem C Nanomater Interfaces. 2023 Nov 13;127(46):22790–8. doi: 10.1021/acs.jpcc.3c05827 (PMC10683009; doi:10.1021/acs.jpcc.3c05827)
Supplement: Supplementary file 2 — jp3c05827_si_002.zip [file jp3c05827_si_002.zip › xyz/RNH/111/cu/cu111ptnh.txt]

     222

 Cu         0.0000000000        0.0000000000        0.0000000000
 Cu        12.8129500000        0.0001500000        0.0000000000
 Cu        16.6566500000        6.6576400000        0.0000000000
 Cu         2.5626400000        4.4383200000        0.0000000000
 Cu        14.0940100000       11.0962700000        0.0000000000
 Cu        12.8126900000        4.4383200000        0.0000000000
 Cu        11.5313600000        6.6576400000        0.0000000000
 Cu        12.8126900000        8.8769500000        0.0000000000
 Cu         7.6876700000        0.0001500000        0.0000000000
 Cu         5.1250200000        0.0001500000        0.0000000000
 Cu         2.5623800000        0.0001500000        0.0000000000
 Cu         3.8439700000        6.6576400000        0.0000000000
 Cu         1.2813200000        2.2190100000        0.0000000000
 Cu        15.3753300000        8.8769500000        0.0000000000
 Cu        11.5313600000       11.0962700000        0.0000000000
 Cu        10.2500400000        8.8769500000        0.0000000000
 Cu        14.0940100000        2.2190100000        0.0000000000
 Cu        16.6566500000       11.0962700000        0.0000000000
 Cu         6.4066100000       11.0962700000        0.0000000000
 Cu        17.9379700000        8.8769500000        0.0000000000
 Cu        15.3753300000        4.4383200000        0.0000000000
 Cu         8.9687200000       11.0962700000        0.0000000000
 Cu        10.2503100000        0.0001500000        0.0000000000
 Cu        19.2193000000       11.0962700000        0.0000000000
 Cu         5.1252900000        8.8769500000        0.0000000000
 Cu        14.0940100000        6.6576400000        0.0000000000
 Cu         7.6876700000        4.4384800000        0.0004400000
 Cu        10.2503100000        4.4384800000        0.0004400000
 Cu         8.9689900000        2.2191600000        0.0004400000
 Cu         5.1250200000        4.4384800000        0.0004400000
 Cu         6.4063400000        6.6577900000        0.0004400000
 Cu         6.4063400000        2.2191600000        0.0004400000
 Cu         8.9689900000        6.6577900000        0.0004400000
 Cu         3.8437000000        2.2191600000        0.0004400000
 Cu         7.6876700000        8.8771100000        0.0004400000
 Cu        11.5316300000        2.2191600000        0.0004400000
 Cu        21.7816700000       12.5756500000        2.0923900000
 Cu        15.3753300000        1.4795400000        2.0923900000
 Cu         8.9689900000       12.5756500000        2.0923900000
 Cu        12.8126900000        1.4795400000        2.0923900000
 Cu         2.5626400000        1.4795400000        2.0923900000
 Cu         7.6876600000       10.3563400000        2.0923900000
 Cu         7.6876600000        1.4797000000        2.0926100000
 Cu         5.1252900000        5.9178600000        2.0926100000
 Cu        10.2500400000        5.9178600000        2.0926100000
 Cu        17.9379700000        5.9178600000        2.0926100000
 Cu        16.6566500000       12.5758100000        2.0926100000
 Cu        19.2193000000        8.1371800000        2.0926100000
 Cu        14.0940100000       12.5758100000        2.0926100000
 Cu        19.2193000000       12.5758100000        2.0926100000
 Cu        12.8126900000       10.3564900000        2.0926100000
 Cu        16.6566500000        3.6985500000        2.0926100000
 Cu        14.0940100000        3.6985500000        2.0926100000
 Cu        11.5313600000       12.5758100000        2.0926100000
 Cu        17.9379700000       10.3564900000        2.0926100000
 Cu        20.5006200000       10.3564900000        2.0926100000
 Cu        11.5313600000        8.1371800000        2.0926100000
 Cu        10.2500400000       10.3564900000        2.0926100000
 Cu        15.3753300000        5.9178600000        2.0926100000
 Cu        12.8126900000        5.9178600000        2.0926100000
 Cu        11.5313600000        3.6985500000        2.0926100000
 Cu        15.3753300000       10.3564900000        2.0926100000
 Cu        16.6566500000        8.1371800000        2.0926100000
 Cu         6.4066100000        8.1371800000        2.0926100000
 Cu         3.8439700000        3.6985500000        2.0926100000
 Cu         8.9687200000        8.1371800000        2.0926100000
 Cu        10.2503100000        1.4797000000        2.0926100000
 Cu         5.1250200000        1.4797000000        2.0926100000
 Cu        14.0940100000        8.1371800000        2.0926100000
 Cu         7.6876700000        5.9180200000        2.0928300000
 Cu         8.9689900000        3.6987000000        2.0928300000
 Cu         6.4063400000        3.6987000000        2.0928300000
 Cu         5.1252900000        2.9590900000        4.1847800000
 Cu         1.2813200000        0.7397700000        4.1847800000
 Cu        14.0940100000        0.7397700000        4.1847800000
 Cu         7.6876600000       11.8358800000        4.1847800000
 Cu         7.6876600000        7.3972500000        4.1847800000
 Cu        10.2500400000        2.9590900000        4.1847800000
 Cu        20.5003500000       11.8358800000        4.1847800000
 Cu        12.8126900000        2.9590900000        4.1847800000
 Cu        11.5313600000        0.7397700000        4.1847800000
 Cu         3.8439700000        0.7397700000        4.1847800000
 Cu         8.9689900000        9.6165700000        4.1847800000
 Cu        15.3753300000        2.9590900000        4.1847800000
 Cu        10.2503100000       11.8358800000        4.1847800000
 Cu         2.5626400000        2.9590900000        4.1847800000
 Cu         6.4063400000        9.6165700000        4.1847800000
 Cu         6.4063400000        0.7399300000        4.1850000000
 Cu         3.8439700000        5.1780900000        4.1850000000
 Cu         8.9689900000        0.7399300000        4.1850000000
 Cu        12.8126900000        7.3974100000        4.1850000000
 Cu         5.1252900000        7.3974100000        4.1850000000
 Cu        17.9379700000        7.3974100000        4.1850000000
 Cu        10.2500400000        7.3974100000        4.1850000000
 Cu        11.5313600000        5.1780900000        4.1850000000
 Cu        15.3753300000       11.8360400000        4.1850000000
 Cu         6.4066100000        5.1780900000        4.1850000000
 Cu         8.9687200000        5.1780900000        4.1850000000
 Cu        14.0940100000        5.1780900000        4.1850000000
 Cu        14.0940100000        9.6167200000        4.1850000000
 Cu         7.6876600000        2.9592400000        4.1850000000
 Cu        11.5313600000        9.6167200000        4.1850000000
 Cu        16.6566500000        9.6167200000        4.1850000000
 Cu        12.8126900000       11.8360400000        4.1850000000
 Cu        19.2193000000        9.6167200000        4.1850000000
 Cu        17.9379700000       11.8360400000        4.1850000000
 Cu        15.3753300000        7.3974100000        4.1850000000
 Cu        16.6566500000        5.1780900000        4.1850000000
 Cu         7.6930768575        4.4423897542        6.2379653360
 Cu        10.2531096286       -0.0036778740        6.2302814891
 Cu         3.8474179679        2.2200817651        6.2311987572
 Cu        11.5356196554        2.2177983288        6.2285914933
 Cu         2.5675891399        4.4378314624        6.2329718260
 Cu         7.7004245505        8.8743656447        6.2424878539
 Cu         8.9738712202        6.6601039205        6.2351265074
 Cu         5.1304850272        4.4387211722        6.2345755427
 Cu        10.2529519808        4.4431168478        6.2374938367
 Cu         6.4090335327        2.2216752326        6.2336632443
 Cu         8.9735521099        2.2206820006        6.2340406626
 Cu         6.4133474969        6.6578591744        6.2389366513
 Cu        10.2566751367        8.8691795812        6.2441610321
 Cu         5.1327728664        8.8734119372        6.2322042721
 Cu        12.8180756951        4.4461528835        6.2406264247
 Cu         5.1289152598       -0.0001380823        6.2308683582
 Cu         0.0029239025       -0.0000311831        6.2299447611
 Cu        12.8164315407       -0.0027725424        6.2296097854
 Cu         1.2853007329        2.2197117332        6.2338308106
 Cu        19.2226363177       11.0931188368        6.2320827632
 Cu        15.3777253094        4.4406545146        6.2343510153
 Cu         2.5651627809       -0.0004901034        6.2318582358
 Cu         8.9727465336       11.0925308314        6.2344044975
 Cu         6.4110428028       11.0937684056        6.2327493562
 Cu        11.5324893916       11.0936567476        6.2360856896
 Cu        14.0967471706        2.2203147348        6.2310323474
 Cu        15.3669872147        8.8680178774        6.2464003287
 Cu        14.0954521104        6.6582955246        6.2456544499
 Cu        16.6579838298        6.6566694644        6.2349909228
 Cu        12.8150935541        8.8702414456        6.2483282962
 Cu         3.8472338140        6.6550445779        6.2337868360
 Cu        16.6589912522       11.0917152458        6.2283663683
 Cu        17.9397735802        8.8739836936        6.2312834030
 Cu         7.6927105614       -0.0000239795        6.2303607455
 Cu        14.0974755787       11.0931504735        6.2340671149
 Cu        11.5376062517        6.6566695587        6.2436982509
 Cu         6.4216743711        3.7023262511        8.2660658830
 Cu         5.1450460237        5.9192070383        8.2671366956
 Cu         7.7093604726        5.9255086473        8.2857985404
 Cu        10.2491607602        5.9202237929        8.2674258296
 Cu         8.9785518488        3.6944098679        8.2685818605
 Cu         7.7014198946        1.4758025996        8.2572835843
 Cu        15.3898007497        5.9182973521        8.2715426615
 Cu        12.8320052198       10.3574422922        8.2621522307
 Cu        17.9516287193       10.3525124922        8.2573481508
 Cu        16.6722437739       12.5692383011        8.2563549871
 Cu         5.1423531138        1.4799802407        8.2585096656
 Cu        21.7864089769       12.5706349056        8.2565991953
 Cu        10.2595072544        1.4695562384        8.2555315554
 Cu        19.2289155277       12.5681852458        8.2564100846
 Cu        11.5560040929        8.1379720755        8.2947812248
 Cu         7.6989245405       10.3559445982        8.2691319454
 Cu         3.8560862318        3.7004124946        8.2578554695
 Cu        17.9553104081        5.9222704630        8.2625905246
 Cu        19.2274308028        8.1371937611        8.2589446033
 Cu         8.9776138566       12.5778610832        8.2564055935
 Cu        16.6663870620        3.6979403577        8.2605717041
 Cu        11.5411341051       12.5788811458        8.2588682845
 Cu        12.8248367408        5.9340503525        8.3018832814
 Cu        15.3805608899        1.4751165543        8.2563338007
 Cu         2.5714119871        1.4825694281        8.2564037681
 Cu        14.1114824804       12.5775762945        8.2550153808
 Cu         8.9839683727        8.1319697335        8.2955225484
 Cu         6.4116889508        8.1392979625        8.2688225927
 Cu        10.2491655935       10.3542563841        8.2649428184
 Cu        12.8233611476        1.4705364724        8.2555382706
 Cu        11.5375099500        3.6875116397        8.2474085116
 Cu        20.5110337063       10.3515244658        8.2596718947
 Cu        14.1014342563        3.6962112152        8.2601361821
 Cu        15.3911730126       10.3526895541        8.2593798631
 Cu        14.0819197297        8.1183555940        8.3180927692
 Cu        16.6659477049        8.1339591798        8.2626073855
 Cu        10.2605444380        2.9240144844       10.3292171733
 Cu         6.4242585606        0.7357386201       10.3219334360
 Cu         7.6994454618        2.9401320733       10.3328086842
 Cu         3.8616214990        5.1717597155       10.3324491700
 Cu        15.3982372889       11.8384571274       10.3224491733
 Cu        12.9176998288        7.4009088590       10.5157195985
 Pt        10.2454625095        7.3824436339       10.4877422907
 Cu         6.4109782424        5.1669935584       10.3356025782
 Cu         5.1421882316        2.9522726725       10.3289055943
 Cu        11.5498889820        5.0756550657       10.2942183912
 Cu         8.9851727153        0.7266664307       10.3269923322
 Cu         5.1387513111        7.3928018721       10.3319706130
 Cu         8.9548238238        5.1263783787       10.3680611429
 Cu         7.6738980054        7.3942050086       10.3513941037
 Cu        17.9596957699        7.3894626180       10.3257850104
 Cu        12.8337057976       11.8539873473       10.3249896766
 Cu        19.2337206004        9.6092022903       10.3313223136
 Cu        16.6830666324        5.1675273585       10.3226240507
 Cu        20.5156857754       11.8312024753       10.3265009254
 Cu        11.5528029171        9.7031508679       10.2978775742
 Cu        15.3972963406        2.9481404758       10.3214920865
 Cu        10.2557670883       11.8583924184       10.3272005095
 Cu        17.9569108024       11.8279740279       10.3226642093
 Cu        14.1284615627        5.1559791675       10.3326767366
 Cu         1.2962564357        0.7418036254       10.3245508534
 Cu        14.1342829979        9.6428337404       10.3284742539
 Cu        11.5507030574        0.7253553549       10.3201525671
 Cu        14.1119611059        0.7326085645       10.3208849852
 Cu         3.8602184478        0.7428138724       10.3195804170
 Cu        15.4120478896        7.3896487079       10.3389913586
 Cu         6.4081479074        9.6190999947       10.3328407476
 Cu        16.6813154101        9.6116355551       10.3206641972
 Cu        12.8361010686        2.9357830025       10.3258770265
 Cu         8.9572603889        9.6562718565       10.3665261110
 Cu         2.5822118742        2.9533617136       10.3249779772
 Cu         7.6969621480       11.8436264520       10.3296772887
  N        11.6848117113        7.3666764844       12.1029734878
  C        11.6514176067        8.4150640150       13.1432292279
  H        11.6425114438        6.4537403381       12.5611436990
  H        12.4673069475        8.2617095857       13.8640550304
  H        10.6916326121        8.4320644123       13.6772690762
  H        11.7987639913        9.4048354137       12.6810495018
