# Supplementary material for: Single Atom Alloys Segregation in the Presence of Ligands
Source: J Phys Chem C Nanomater Interfaces. 2023 Nov 13;127(46):22790–8. doi: 10.1021/acs.jpcc.3c05827 (PMC10683009; doi:10.1021/acs.jpcc.3c05827)
Supplement: Supplementary file 2 — jp3c05827_si_002.zip [file jp3c05827_si_002.zip › xyz/RNH/111/cu/cu111ninh.txt]

     222

 Cu         0.0000000000        0.0000000000        0.0000000000
 Cu        12.8129500000        0.0001500000        0.0000000000
 Cu        16.6566500000        6.6576400000        0.0000000000
 Cu         2.5626400000        4.4383200000        0.0000000000
 Cu        14.0940100000       11.0962700000        0.0000000000
 Cu        12.8126900000        4.4383200000        0.0000000000
 Cu        11.5313600000        6.6576400000        0.0000000000
 Cu        12.8126900000        8.8769500000        0.0000000000
 Cu         7.6876700000        0.0001500000        0.0000000000
 Cu         5.1250200000        0.0001500000        0.0000000000
 Cu         2.5623800000        0.0001500000        0.0000000000
 Cu         3.8439700000        6.6576400000        0.0000000000
 Cu         1.2813200000        2.2190100000        0.0000000000
 Cu        15.3753300000        8.8769500000        0.0000000000
 Cu        11.5313600000       11.0962700000        0.0000000000
 Cu        10.2500400000        8.8769500000        0.0000000000
 Cu        14.0940100000        2.2190100000        0.0000000000
 Cu        16.6566500000       11.0962700000        0.0000000000
 Cu         6.4066100000       11.0962700000        0.0000000000
 Cu        17.9379700000        8.8769500000        0.0000000000
 Cu        15.3753300000        4.4383200000        0.0000000000
 Cu         8.9687200000       11.0962700000        0.0000000000
 Cu        10.2503100000        0.0001500000        0.0000000000
 Cu        19.2193000000       11.0962700000        0.0000000000
 Cu         5.1252900000        8.8769500000        0.0000000000
 Cu        14.0940100000        6.6576400000        0.0000000000
 Cu         7.6876700000        4.4384800000        0.0004400000
 Cu        10.2503100000        4.4384800000        0.0004400000
 Cu         8.9689900000        2.2191600000        0.0004400000
 Cu         5.1250200000        4.4384800000        0.0004400000
 Cu         6.4063400000        6.6577900000        0.0004400000
 Cu         6.4063400000        2.2191600000        0.0004400000
 Cu         8.9689900000        6.6577900000        0.0004400000
 Cu         3.8437000000        2.2191600000        0.0004400000
 Cu         7.6876700000        8.8771100000        0.0004400000
 Cu        11.5316300000        2.2191600000        0.0004400000
 Cu        21.7816700000       12.5756500000        2.0923900000
 Cu        15.3753300000        1.4795400000        2.0923900000
 Cu         8.9689900000       12.5756500000        2.0923900000
 Cu        12.8126900000        1.4795400000        2.0923900000
 Cu         2.5626400000        1.4795400000        2.0923900000
 Cu         7.6876600000       10.3563400000        2.0923900000
 Cu         7.6876600000        1.4797000000        2.0926100000
 Cu         5.1252900000        5.9178600000        2.0926100000
 Cu        10.2500400000        5.9178600000        2.0926100000
 Cu        17.9379700000        5.9178600000        2.0926100000
 Cu        16.6566500000       12.5758100000        2.0926100000
 Cu        19.2193000000        8.1371800000        2.0926100000
 Cu        14.0940100000       12.5758100000        2.0926100000
 Cu        19.2193000000       12.5758100000        2.0926100000
 Cu        12.8126900000       10.3564900000        2.0926100000
 Cu        16.6566500000        3.6985500000        2.0926100000
 Cu        14.0940100000        3.6985500000        2.0926100000
 Cu        11.5313600000       12.5758100000        2.0926100000
 Cu        17.9379700000       10.3564900000        2.0926100000
 Cu        20.5006200000       10.3564900000        2.0926100000
 Cu        11.5313600000        8.1371800000        2.0926100000
 Cu        10.2500400000       10.3564900000        2.0926100000
 Cu        15.3753300000        5.9178600000        2.0926100000
 Cu        12.8126900000        5.9178600000        2.0926100000
 Cu        11.5313600000        3.6985500000        2.0926100000
 Cu        15.3753300000       10.3564900000        2.0926100000
 Cu        16.6566500000        8.1371800000        2.0926100000
 Cu         6.4066100000        8.1371800000        2.0926100000
 Cu         3.8439700000        3.6985500000        2.0926100000
 Cu         8.9687200000        8.1371800000        2.0926100000
 Cu        10.2503100000        1.4797000000        2.0926100000
 Cu         5.1250200000        1.4797000000        2.0926100000
 Cu        14.0940100000        8.1371800000        2.0926100000
 Cu         7.6876700000        5.9180200000        2.0928300000
 Cu         8.9689900000        3.6987000000        2.0928300000
 Cu         6.4063400000        3.6987000000        2.0928300000
 Cu         5.1252900000        2.9590900000        4.1847800000
 Cu         1.2813200000        0.7397700000        4.1847800000
 Cu        14.0940100000        0.7397700000        4.1847800000
 Cu         7.6876600000       11.8358800000        4.1847800000
 Cu         7.6876600000        7.3972500000        4.1847800000
 Cu        10.2500400000        2.9590900000        4.1847800000
 Cu        20.5003500000       11.8358800000        4.1847800000
 Cu        12.8126900000        2.9590900000        4.1847800000
 Cu        11.5313600000        0.7397700000        4.1847800000
 Cu         3.8439700000        0.7397700000        4.1847800000
 Cu         8.9689900000        9.6165700000        4.1847800000
 Cu        15.3753300000        2.9590900000        4.1847800000
 Cu        10.2503100000       11.8358800000        4.1847800000
 Cu         2.5626400000        2.9590900000        4.1847800000
 Cu         6.4063400000        9.6165700000        4.1847800000
 Cu         6.4063400000        0.7399300000        4.1850000000
 Cu         3.8439700000        5.1780900000        4.1850000000
 Cu         8.9689900000        0.7399300000        4.1850000000
 Cu        12.8126900000        7.3974100000        4.1850000000
 Cu         5.1252900000        7.3974100000        4.1850000000
 Cu        17.9379700000        7.3974100000        4.1850000000
 Cu        10.2500400000        7.3974100000        4.1850000000
 Cu        11.5313600000        5.1780900000        4.1850000000
 Cu        15.3753300000       11.8360400000        4.1850000000
 Cu         6.4066100000        5.1780900000        4.1850000000
 Cu         8.9687200000        5.1780900000        4.1850000000
 Cu        14.0940100000        5.1780900000        4.1850000000
 Cu        14.0940100000        9.6167200000        4.1850000000
 Cu         7.6876600000        2.9592400000        4.1850000000
 Cu        11.5313600000        9.6167200000        4.1850000000
 Cu        16.6566500000        9.6167200000        4.1850000000
 Cu        12.8126900000       11.8360400000        4.1850000000
 Cu        19.2193000000        9.6167200000        4.1850000000
 Cu        17.9379700000       11.8360400000        4.1850000000
 Cu        15.3753300000        7.3974100000        4.1850000000
 Cu        16.6566500000        5.1780900000        4.1850000000
 Cu         7.6929663028        4.4395308282        6.2358627084
 Cu        10.2532557688       -0.0055331615        6.2315955574
 Cu         3.8476220044        2.2188494915        6.2311990898
 Cu        11.5352532501        2.2156037781        6.2286027764
 Cu         2.5676982537        4.4367922385        6.2331157484
 Cu         7.7026328212        8.8699452002        6.2418837725
 Cu         8.9748625086        6.6577364762        6.2377759750
 Cu         5.1299743750        4.4375207701        6.2341940822
 Cu        10.2535579360        4.4434605609        6.2382642281
 Cu         6.4095308074        2.2195168347        6.2341503081
 Cu         8.9742318978        2.2198945890        6.2348089764
 Cu         6.4124811522        6.6567779331        6.2371618333
 Cu        10.2571969677        8.8676539031        6.2423328277
 Cu         5.1340148290        8.8714589044        6.2338970320
 Cu        12.8185956636        4.4423307512        6.2364184328
 Cu         5.1298307385       -0.0013234285        6.2314039361
 Cu         0.0021942508       -0.0016384794        6.2308605562
 Cu        12.8168802230       -0.0058309961        6.2311782127
 Cu         1.2855346512        2.2182379348        6.2340765412
 Cu        19.2229597176       11.0904339842        6.2340711854
 Cu        15.3785619142        4.4384916819        6.2331685263
 Cu         2.5651497263       -0.0014502715        6.2315407547
 Cu         8.9721122536       11.0921459054        6.2319671756
 Cu         6.4116112282       11.0902607625        6.2329708753
 Cu        11.5340960227       11.0929596278        6.2333474871
 Cu        14.0965042381        2.2178170261        6.2316530823
 Cu        15.3664427322        8.8667666860        6.2460112340
 Cu        14.0969807842        6.6576659190        6.2418482231
 Cu        16.6585644744        6.6565083942        6.2352095477
 Cu        12.8126771448        8.8668582948        6.2484927594
 Cu         3.8472345017        6.6543619285        6.2342759968
 Cu        16.6587192515       11.0900294306        6.2299879742
 Cu        17.9402361361        8.8723714546        6.2327536431
 Cu         7.6932270286       -0.0013192624        6.2320701109
 Cu        14.0972193794       11.0912428299        6.2340913399
 Cu        11.5367618357        6.6544803562        6.2428933060
 Cu         6.4226018467        3.6987486748        8.2649257494
 Cu         5.1428932134        5.9152102151        8.2661606673
 Cu         7.7073090554        5.9211260610        8.2760297909
 Cu        10.2552879719        5.9334079430        8.2866938702
 Cu         8.9821833178        3.6962504006        8.2658825784
 Cu         7.7019540598        1.4747275365        8.2593853443
 Cu        15.3883669709        5.9155140614        8.2687327248
 Cu        12.8283380033       10.3482696296        8.2580072674
 Cu        17.9504230584       10.3459027038        8.2601848030
 Cu        16.6708884346       12.5650243230        8.2583840328
 Cu         5.1417377099        1.4775221673        8.2594546338
 Cu        21.7899096972       12.5628758084        8.2588102844
 Cu        10.2596937184        1.4671279556        8.2575801326
 Cu        19.2302268410       12.5625634362        8.2586270005
 Cu        11.5349555162        8.1164670783        8.3088828034
 Cu         7.7017066906       10.3462213930        8.2645928376
 Cu         3.8563408490        3.6973163971        8.2586719014
 Cu        17.9532083982        5.9175992257        8.2635050254
 Cu        19.2312560736        8.1316708386        8.2617721123
 Cu         8.9776944897       12.5721631123        8.2554939528
 Cu        16.6663594143        3.6948653678        8.2618966648
 Cu        11.5425404512       12.5748489375        8.2576371931
 Cu        12.8293724915        5.9259222153        8.2849660659
 Cu        15.3831983388        1.4712631273        8.2575106764
 Cu         2.5718752931        1.4783170490        8.2579649445
 Cu        14.1092713849       12.5719365273        8.2564421340
 Cu         9.0041713909        8.1180659366        8.3050530180
 Cu         6.4217128058        8.1315834314        8.2689870551
 Cu        10.2516650678       10.3509056760        8.2545323232
 Cu        12.8246400921        1.4651501761        8.2569124302
 Cu        11.5400433213        3.6826207862        8.2432635269
 Cu        20.5133004725       10.3442452384        8.2627249747
 Cu        14.1028625183        3.6904826957        8.2585123582
 Cu        15.3876030329       10.3468596564        8.2610522706
 Cu        14.0743567966        8.1150103658        8.3129538211
 Cu        16.6638378009        8.1287087103        8.2642311210
 Cu        10.2646759194        2.9320028880       10.3270630437
 Cu         6.4269474226        0.7311653837       10.3233171221
 Cu         7.7088849992        2.9475684617       10.3291513902
 Cu         3.8661273085        5.1700050829       10.3318341479
 Cu        15.3964605747       11.8296390285       10.3232272587
 Cu        12.8376121957        7.3908770228       10.4899337746
 Ni        10.2457289694        7.3801321002       10.4402586689
 Cu         6.4263541348        5.1687847379       10.3317951037
 Cu         5.1471627858        2.9506600041       10.3282745018
 Cu        11.5433659675        5.0963827586       10.2675187997
 Cu         8.9869503182        0.7258256492       10.3266496108
 Cu         5.1493765197        7.3873327145       10.3298927275
 Cu         8.9854172011        5.1706776982       10.3461681809
 Cu         7.7262563676        7.3863165340       10.3446408880
 Cu        17.9558722449        7.3865878074       10.3270845188
 Cu        12.8327939593       11.8372413278       10.3225772910
 Cu        19.2392276413        9.6028120904       10.3326876010
 Cu        16.6805834276        5.1671028167       10.3224778474
 Cu        20.5217950377       11.8223775286       10.3276608502
 Cu        11.5375364159        9.6648615945       10.2765561241
 Cu        15.3969856096        2.9449558679       10.3215646429
 Cu        10.2605698582       11.8394508425       10.3230604671
 Cu        17.9581054251       11.8229878884       10.3248961426
 Cu        14.1227590693        5.1587819018       10.3267570597
 Cu         1.2999543166        0.7311041875       10.3236777191
 Cu        14.1217458752        9.6236352425       10.3257299092
 Cu        11.5523438383        0.7223161410       10.3205621803
 Cu        14.1155631307        0.7255579942       10.3227781220
 Cu         3.8634388070        0.7337399643       10.3195427432
 Cu        15.3864761896        7.3865837724       10.3350976536
 Cu         6.4251725781        9.6042964153       10.3309014066
 Cu        16.6778174261        9.6053098343       10.3219325630
 Cu        12.8349754826        2.9363105852       10.3233404569
 Cu         8.9841885676        9.6061770266       10.3384776052
 Cu         2.5838315663        2.9494021223       10.3266485556
 Cu         7.7071893174       11.8250800261       10.3265176877
  N        11.4552725784        7.3364219328       11.9618868747
  C        11.4273718877        8.3614402173       13.0316081691
  H        11.4332960372        6.4177860662       12.4150929573
  H        12.2613757391        8.2197095760       13.7328775085
  H        10.4780208517        8.3401841526       13.5835842179
  H        11.5326209476        9.3677327534       12.5924509862
