# Supplementary material for: Single Atom Alloys Segregation in the Presence of Ligands
Source: J Phys Chem C Nanomater Interfaces. 2023 Nov 13;127(46):22790–8. doi: 10.1021/acs.jpcc.3c05827 (PMC10683009; doi:10.1021/acs.jpcc.3c05827)
Supplement: Supplementary file 2 — jp3c05827_si_002.zip [file jp3c05827_si_002.zip › xyz/RNH/111/pt/pt111agnh.txt]

     222

 Pt        12.4901900000        7.2112100000        0.0000000000
 Pt        15.2659100000        2.4035100000        0.0000000000
 Pt         1.3878600000        2.4035100000        0.0000000000
 Pt        11.1026200000        0.0001700000        0.0000000000
 Pt         2.7757300000        4.8073600000        0.0000000000
 Pt        15.2659200000       12.0189100000        0.0000000000
 Pt        13.8780500000        4.8073600000        0.0000000000
 Pt        12.4901900000       12.0189100000        0.0000000000
 Pt         5.5511600000        0.0001700000        0.0000000000
 Pt        18.0416400000       12.0189100000        0.0000000000
 Pt        11.1023200000        9.6150600000        0.0000000000
 Pt         6.9393200000       12.0189100000        0.0000000000
 Pt        16.6537800000        9.6150600000        0.0000000000
 Pt        20.8173700000       12.0189100000        0.0000000000
 Pt        15.2659100000        7.2112100000        0.0000000000
 Pt        13.8783400000        0.0001700000        0.0000000000
 Pt         4.1635900000        7.2112100000        0.0000000000
 Pt        19.4295100000        9.6150600000        0.0000000000
 Pt         5.5514600000        9.6150600000        0.0000000000
 Pt         2.7754300000        0.0001700000        0.0000000000
 Pt        16.6537800000        4.8073600000        0.0000000000
 Pt        18.0416400000        7.2112100000        0.0000000000
 Pt        13.8780500000        9.6150600000        0.0000000000
 Pt         9.7144600000       12.0189100000        0.0000000000
 Pt         8.3268900000        0.0001700000        0.0000000000
 Pt         0.0000000000        0.0000000000        0.0000000000
 Pt         9.7147500000        2.4036800000        0.0004800000
 Pt         8.3268900000        4.8075300000        0.0004800000
 Pt         6.9390300000        2.4036800000        0.0004800000
 Pt        12.4904800000        2.4036800000        0.0004800000
 Pt         4.1633000000        2.4036800000        0.0004800000
 Pt         9.7147500000        7.2113800000        0.0004800000
 Pt         8.3268900000        9.6152300000        0.0004800000
 Pt        11.1026200000        4.8075300000        0.0004800000
 Pt         5.5511600000        4.8075300000        0.0004800000
 Pt         6.9390300000        7.2113800000        0.0004800000
 Pt         8.3268900000       11.2174600000        2.2663700000
 Pt        13.8780500000        1.6025700000        2.2663700000
 Pt        16.6537800000        1.6025700000        2.2663700000
 Pt         9.7147500000       13.6213100000        2.2663700000
 Pt        23.5928000000       13.6213100000        2.2663700000
 Pt         2.7757300000        1.6025700000        2.2663700000
 Pt        15.2659100000        4.0060800000        2.2666100000
 Pt         9.7144600000        8.8137800000        2.2666100000
 Pt         4.1635900000        4.0060800000        2.2666100000
 Pt        15.2659200000        8.8137800000        2.2666100000
 Pt        13.8780500000       11.2176300000        2.2666100000
 Pt         5.5511600000        1.6027400000        2.2666100000
 Pt        16.6537800000       11.2176300000        2.2666100000
 Pt        12.4901900000        4.0060800000        2.2666100000
 Pt        11.1026200000        1.6027400000        2.2666100000
 Pt        11.1023200000        6.4099300000        2.2666100000
 Pt        20.8173700000       13.6214800000        2.2666100000
 Pt         5.5514500000        6.4099300000        2.2666100000
 Pt        13.8780500000        6.4099300000        2.2666100000
 Pt        20.8173700000        8.8137800000        2.2666100000
 Pt        19.4295100000        6.4099300000        2.2666100000
 Pt        18.0416400000        4.0060800000        2.2666100000
 Pt        15.2659100000       13.6214800000        2.2666100000
 Pt        11.1023200000       11.2176300000        2.2666100000
 Pt         8.3268900000        1.6027400000        2.2666100000
 Pt        22.2052300000       11.2176300000        2.2666100000
 Pt        12.4901900000        8.8137800000        2.2666100000
 Pt        19.4295100000       11.2176300000        2.2666100000
 Pt        18.0416400000        8.8137800000        2.2666100000
 Pt        12.4901900000       13.6214800000        2.2666100000
 Pt        18.0416400000       13.6214800000        2.2666100000
 Pt         6.9393200000        8.8137800000        2.2666100000
 Pt        16.6537800000        6.4099300000        2.2666100000
 Pt         9.7147500000        4.0062500000        2.2668500000
 Pt         6.9390300000        4.0062500000        2.2668500000
 Pt         8.3268900000        6.4101000000        2.2668500000
 Pt         6.9390300000       10.4161800000        4.5327400000
 Pt        22.2049400000       12.8200300000        4.5327400000
 Pt         8.3268900000       12.8200300000        4.5327400000
 Pt        11.1026200000       12.8200300000        4.5327400000
 Pt         4.1635900000        0.8012800000        4.5327400000
 Pt        13.8780500000        3.2051300000        4.5327400000
 Pt         5.5514500000        3.2051300000        4.5327400000
 Pt        11.1023200000        3.2051300000        4.5327400000
 Pt        15.2659100000        0.8012800000        4.5327400000
 Pt         1.3878600000        0.8012800000        4.5327400000
 Pt         8.3268900000        8.0123300000        4.5327400000
 Pt         2.7757300000        3.2051300000        4.5327400000
 Pt         9.7147500000       10.4161800000        4.5327400000
 Pt        16.6537800000        3.2051300000        4.5327400000
 Pt        12.4901900000        0.8012800000        4.5327400000
 Pt        12.4901900000        5.6086500000        4.5329800000
 Pt        18.0416400000       10.4163500000        4.5329800000
 Pt        18.0416400000        5.6086500000        4.5329800000
 Pt         6.9393200000        5.6086500000        4.5329800000
 Pt         4.1635900000        5.6086500000        4.5329800000
 Pt        16.6537800000       12.8202000000        4.5329800000
 Pt        13.8780500000        8.0125000000        4.5329800000
 Pt        19.4295100000        8.0125000000        4.5329800000
 Pt         8.3268900000        3.2053000000        4.5329800000
 Pt         9.7144600000        5.6086500000        4.5329800000
 Pt        12.4901900000       10.4163500000        4.5329800000
 Pt        13.8780500000       12.8202000000        4.5329800000
 Pt        15.2659200000       10.4163500000        4.5329800000
 Pt        19.4295100000       12.8202000000        4.5329800000
 Pt        11.1023200000        8.0125000000        4.5329800000
 Pt        16.6537800000        8.0125000000        4.5329800000
 Pt         5.5514600000        8.0125000000        4.5329800000
 Pt        20.8173700000       10.4163500000        4.5329800000
 Pt         6.9390300000        0.8014500000        4.5329800000
 Pt         9.7147500000        0.8014500000        4.5329800000
 Pt        15.2659100000        5.6086500000        4.5329800000
 Pt         8.3354416625        4.8064272042        6.8561405857
 Pt         6.9469065458        2.4132057547        6.8281346727
 Pt        -0.0016121266       -0.0016545984        6.8050822068
 Pt         4.1703462233        2.4018857884        6.8040551489
 Pt        11.0982104266        0.0078216026        6.7989411684
 Pt        11.0979319757        9.6052601684        6.8058063229
 Pt        16.6513629652        4.8050871091        6.8029874082
 Pt         2.7813904300        4.8033810813        6.7999381255
 Pt        20.8162097970       12.0172579317        6.8015825075
 Pt         5.5545575689        9.6063541797        6.7990975007
 Pt         5.5657814122        4.8010362586        6.7998818296
 Pt         8.3302155973        9.6042725396        6.8072292806
 Pt         1.3884191593        2.4020239604        6.8039318431
 Pt        13.8749844565       -0.0000308370        6.8018108084
 Pt         2.7764866062       -0.0029077568        6.8036395066
 Pt         9.7134823964        7.1969289390        6.8315330483
 Pt         9.7136136163       12.0123655893        6.8066068074
 Pt        12.4836239641        2.4084076094        6.8036142498
 Pt        11.0914441363        4.8107723511        6.8204625073
 Pt         6.9391446640       12.0133703099        6.8026671090
 Pt         9.7109375776        2.4162056799        6.8185845834
 Pt         6.9520863900        7.1993538579        6.7995041783
 Pt        12.4883552900       12.0152484057        6.8021567486
 Pt        15.2622120036        2.4034497894        6.8048587408
 Pt        13.8691575092        4.8055972404        6.8013408383
 Pt         5.5535826090        0.0056309812        6.8033852354
 Pt         4.1709502401        7.2040678104        6.7980681190
 Pt        15.2605344165        7.2087714913        6.7986109130
 Pt        16.6518363196        9.6156879686        6.7994352878
 Pt        18.0415792593        7.2079700003        6.8028113831
 Pt         8.3264015032        0.0180472568        6.8069289532
 Pt        13.8746300500        9.6116972020        6.7993182835
 Pt        19.4297649993        9.6130349086        6.7999400064
 Pt        12.4795167366        7.2043404639        6.7977745396
 Pt        15.2651024580       12.0254359306        6.8025849978
 Pt        18.0383693603       12.0251454343        6.7988720899
 Pt         9.7198378229        4.0140257100        9.1819796215
 Pt         6.9582240732        4.0035154165        9.1416197529
 Pt         5.5580548010        6.4030078748        9.0647712700
 Pt         8.3307067109        1.6286014153        9.1349448935
 Pt         8.3426246715        6.3959338061        9.1609003067
 Pt        11.0894908672        6.3935151517        9.1444352560
 Pt        13.8706716271        6.4076712009        9.0673930571
 Pt        12.4893146093        8.8001685105        9.0708992156
 Pt         6.9369411107        8.8013250962        9.0704543823
 Pt        22.1974464821       11.2077921058        9.0730823011
 Pt        18.0358493020       13.6251431931        9.0704711344
 Pt        11.1043273101       11.2079910407        9.0796143339
 Pt        16.6511735546        1.6021277003        9.0800508402
 Pt        20.8119243204       13.6145758645        9.0697546933
 Pt        23.5896636866       13.6126076048        9.0774403180
 Pt        13.8811202110       11.2082519883        9.0702871660
 Pt        11.0969907622        1.6026523491        9.0800241924
 Pt         8.3230562121       11.2096243550        9.0817844026
 Pt        20.8138119355        8.8065237457        9.0717550849
 Pt         9.7121699388       13.6155628984        9.0783868206
 Pt        13.8748314385        1.5951814532        9.0761924201
 Pt        19.4256526051       11.2113411309        9.0722612167
 Pt         4.1655554053        4.0054988122        9.0691668070
 Pt         5.5537198909        1.5986484164        9.0886411580
 Pt        19.4278818667        6.4081348477        9.0695776836
 Pt        15.2722123517       13.6195321040        9.0726859295
 Pt         9.7134908651        8.8005947499        9.0930682546
 Pt        16.6505434130        6.4108865540        9.0763514454
 Pt         2.7744236464        1.5979320383        9.0740477037
 Pt        12.4924517993       13.6136590659        9.0740525801
 Pt        12.4830223570        4.0058842896        9.0821650938
 Pt        18.0374158820        4.0088886985        9.0746577680
 Pt        15.2633034369        4.0069244395        9.0768130587
 Pt        16.6544996515       11.2143030688        9.0735856055
 Pt        18.0382417757        8.8095193304        9.0749867323
 Pt        15.2645987869        8.8070708453        9.0735165140
 Pt        11.1481443526        3.1588754142       11.3689660379
 Pt        19.4205570496        8.0050380016       11.3707743315
 Ag         9.7132687819        5.6069259300       11.6910174862
 Pt         6.8712681185        5.6109603250       11.3760156394
 Pt        12.5290266411        5.5936082348       11.3715986088
 Pt         8.2972973712        3.1224243656       11.5264295544
 Pt         4.1219592552        5.6027540831       11.3716608174
 Pt         6.9048081175        0.7377207111       11.3832571915
 Pt        16.6548609605       12.7959643014       11.3784941861
 Pt         5.5378290531        8.0101141773       11.3659766614
 Pt        13.8773724809        8.0039178460       11.3713485648
 Pt         9.7383820805        0.7478455721       11.3804375173
 Pt         5.5035028227        3.1915421090       11.3684342672
 Pt         8.3045062579        8.0454670046       11.3749819779
 Pt        11.1125660145        8.0420428732       11.3721821861
 Pt        19.4323512006       12.7951616416       11.3612228497
 Pt        15.2657135767       10.4032925346       11.3680912230
 Pt        13.8726236131       12.8002828564       11.3706173939
 Pt         8.3266195813       12.8140961190       11.3830033894
 Pt         2.7548990490        3.1959111485       11.3654615339
 Pt        11.0951382277       12.8132531611       11.3717548689
 Pt         4.1467506403        0.7876683060       11.3760693220
 Pt        13.8942105792        3.1907002353       11.3678733200
 Pt        16.6531163915        3.1887864896       11.3876081850
 Pt        20.8154748036       10.4067236186       11.3806528027
 Pt        16.6513930561        8.0040815118       11.3779483003
 Pt        12.5110025751        0.7627559141       11.3773475563
 Pt        18.0311965348        5.5994846264       11.3823505922
 Pt        12.5000549404       10.4248931641       11.3764898590
 Pt         1.3825055866        0.7895873149       11.3726731414
 Pt         9.7125903411       10.4193390340       11.3781963762
 Pt         6.9215183065       10.4302967569       11.3736895644
 Pt        22.2102347550       12.8080910084       11.3772178622
 Pt        15.2858278234        5.5998970978       11.3732222397
 Pt        18.0413772551       10.4009078304       11.3692410953
 Pt        15.2710750882        0.7891604268       11.3735753330
  N         8.3678359461        3.1503782827       13.4744724228
  C         7.2872996096        2.6733417528       14.3108806741
  H         6.3488904162        3.1829939521       14.0485791358
  H         7.5271569261        2.8616244737       15.3694891724
  H         7.1195978260        1.5833186290       14.1764823271
  H         9.2939824811        2.9096755076       13.8435894298
