# Supplementary material for: Single Atom Alloys Segregation in the Presence of Ligands
Source: J Phys Chem C Nanomater Interfaces. 2023 Nov 13;127(46):22790–8. doi: 10.1021/acs.jpcc.3c05827 (PMC10683009; doi:10.1021/acs.jpcc.3c05827)
Supplement: Supplementary file 2 — jp3c05827_si_002.zip [file jp3c05827_si_002.zip › xyz/RNH/111/pt/pt111ninh.txt]

     222

 Pt        12.4901900000        7.2112100000        0.0000000000
 Pt        15.2659100000        2.4035100000        0.0000000000
 Pt         1.3878600000        2.4035100000        0.0000000000
 Pt        11.1026200000        0.0001700000        0.0000000000
 Pt         2.7757300000        4.8073600000        0.0000000000
 Pt        15.2659200000       12.0189100000        0.0000000000
 Pt        13.8780500000        4.8073600000        0.0000000000
 Pt        12.4901900000       12.0189100000        0.0000000000
 Pt         5.5511600000        0.0001700000        0.0000000000
 Pt        18.0416400000       12.0189100000        0.0000000000
 Pt        11.1023200000        9.6150600000        0.0000000000
 Pt         6.9393200000       12.0189100000        0.0000000000
 Pt        16.6537800000        9.6150600000        0.0000000000
 Pt        20.8173700000       12.0189100000        0.0000000000
 Pt        15.2659100000        7.2112100000        0.0000000000
 Pt        13.8783400000        0.0001700000        0.0000000000
 Pt         4.1635900000        7.2112100000        0.0000000000
 Pt        19.4295100000        9.6150600000        0.0000000000
 Pt         5.5514600000        9.6150600000        0.0000000000
 Pt         2.7754300000        0.0001700000        0.0000000000
 Pt        16.6537800000        4.8073600000        0.0000000000
 Pt        18.0416400000        7.2112100000        0.0000000000
 Pt        13.8780500000        9.6150600000        0.0000000000
 Pt         9.7144600000       12.0189100000        0.0000000000
 Pt         8.3268900000        0.0001700000        0.0000000000
 Pt         0.0000000000        0.0000000000        0.0000000000
 Pt         9.7147500000        2.4036800000        0.0004800000
 Pt         8.3268900000        4.8075300000        0.0004800000
 Pt         6.9390300000        2.4036800000        0.0004800000
 Pt        12.4904800000        2.4036800000        0.0004800000
 Pt         4.1633000000        2.4036800000        0.0004800000
 Pt         9.7147500000        7.2113800000        0.0004800000
 Pt         8.3268900000        9.6152300000        0.0004800000
 Pt        11.1026200000        4.8075300000        0.0004800000
 Pt         5.5511600000        4.8075300000        0.0004800000
 Pt         6.9390300000        7.2113800000        0.0004800000
 Pt         8.3268900000       11.2174600000        2.2663700000
 Pt        13.8780500000        1.6025700000        2.2663700000
 Pt        16.6537800000        1.6025700000        2.2663700000
 Pt         9.7147500000       13.6213100000        2.2663700000
 Pt        23.5928000000       13.6213100000        2.2663700000
 Pt         2.7757300000        1.6025700000        2.2663700000
 Pt        15.2659100000        4.0060800000        2.2666100000
 Pt         9.7144600000        8.8137800000        2.2666100000
 Pt         4.1635900000        4.0060800000        2.2666100000
 Pt        15.2659200000        8.8137800000        2.2666100000
 Pt        13.8780500000       11.2176300000        2.2666100000
 Pt         5.5511600000        1.6027400000        2.2666100000
 Pt        16.6537800000       11.2176300000        2.2666100000
 Pt        12.4901900000        4.0060800000        2.2666100000
 Pt        11.1026200000        1.6027400000        2.2666100000
 Pt        11.1023200000        6.4099300000        2.2666100000
 Pt        20.8173700000       13.6214800000        2.2666100000
 Pt         5.5514500000        6.4099300000        2.2666100000
 Pt        13.8780500000        6.4099300000        2.2666100000
 Pt        20.8173700000        8.8137800000        2.2666100000
 Pt        19.4295100000        6.4099300000        2.2666100000
 Pt        18.0416400000        4.0060800000        2.2666100000
 Pt        15.2659100000       13.6214800000        2.2666100000
 Pt        11.1023200000       11.2176300000        2.2666100000
 Pt         8.3268900000        1.6027400000        2.2666100000
 Pt        22.2052300000       11.2176300000        2.2666100000
 Pt        12.4901900000        8.8137800000        2.2666100000
 Pt        19.4295100000       11.2176300000        2.2666100000
 Pt        18.0416400000        8.8137800000        2.2666100000
 Pt        12.4901900000       13.6214800000        2.2666100000
 Pt        18.0416400000       13.6214800000        2.2666100000
 Pt         6.9393200000        8.8137800000        2.2666100000
 Pt        16.6537800000        6.4099300000        2.2666100000
 Pt         9.7147500000        4.0062500000        2.2668500000
 Pt         6.9390300000        4.0062500000        2.2668500000
 Pt         8.3268900000        6.4101000000        2.2668500000
 Pt         6.9390300000       10.4161800000        4.5327400000
 Pt        22.2049400000       12.8200300000        4.5327400000
 Pt         8.3268900000       12.8200300000        4.5327400000
 Pt        11.1026200000       12.8200300000        4.5327400000
 Pt         4.1635900000        0.8012800000        4.5327400000
 Pt        13.8780500000        3.2051300000        4.5327400000
 Pt         5.5514500000        3.2051300000        4.5327400000
 Pt        11.1023200000        3.2051300000        4.5327400000
 Pt        15.2659100000        0.8012800000        4.5327400000
 Pt         1.3878600000        0.8012800000        4.5327400000
 Pt         8.3268900000        8.0123300000        4.5327400000
 Pt         2.7757300000        3.2051300000        4.5327400000
 Pt         9.7147500000       10.4161800000        4.5327400000
 Pt        16.6537800000        3.2051300000        4.5327400000
 Pt        12.4901900000        0.8012800000        4.5327400000
 Pt        12.4901900000        5.6086500000        4.5329800000
 Pt        18.0416400000       10.4163500000        4.5329800000
 Pt        18.0416400000        5.6086500000        4.5329800000
 Pt         6.9393200000        5.6086500000        4.5329800000
 Pt         4.1635900000        5.6086500000        4.5329800000
 Pt        16.6537800000       12.8202000000        4.5329800000
 Pt        13.8780500000        8.0125000000        4.5329800000
 Pt        19.4295100000        8.0125000000        4.5329800000
 Pt         8.3268900000        3.2053000000        4.5329800000
 Pt         9.7144600000        5.6086500000        4.5329800000
 Pt        12.4901900000       10.4163500000        4.5329800000
 Pt        13.8780500000       12.8202000000        4.5329800000
 Pt        15.2659200000       10.4163500000        4.5329800000
 Pt        19.4295100000       12.8202000000        4.5329800000
 Pt        11.1023200000        8.0125000000        4.5329800000
 Pt        16.6537800000        8.0125000000        4.5329800000
 Pt         5.5514600000        8.0125000000        4.5329800000
 Pt        20.8173700000       10.4163500000        4.5329800000
 Pt         6.9390300000        0.8014500000        4.5329800000
 Pt         9.7147500000        0.8014500000        4.5329800000
 Pt        15.2659100000        5.6086500000        4.5329800000
 Pt         8.3276699250        4.8074093469        6.8320363476
 Pt         6.9473522968        2.4019984488        6.8278410230
 Pt         0.0014650001       -0.0035688641        6.8054433215
 Pt         4.1688375920        2.3989841418        6.8067913356
 Pt        11.0986967296        0.0016626410        6.8012567591
 Pt        11.1007520077        9.6078456455        6.8126101492
 Pt        16.6536005093        4.8084325229        6.8028392185
 Pt         2.7775060823        4.8051556297        6.8006103267
 Pt        20.8166455898       12.0151652837        6.8026518660
 Pt         5.5542001852        9.6092930143        6.7999838264
 Pt         5.5567843313        4.7974914203        6.7913780766
 Pt         8.3337429674        9.6071110615        6.8073463578
 Pt         1.3902378813        2.4022974792        6.8044986390
 Pt        13.8782710566       -0.0027999778        6.8012396551
 Pt         2.7782540035       -0.0019057778        6.8068859159
 Pt         9.7192593569        7.2007921073        6.8313141975
 Pt         9.7157065492       12.0126622178        6.8075693079
 Pt        12.4877171359        2.4042589849        6.7943762193
 Pt        11.0949072996        4.8099358480        6.8197627822
 Pt         6.9410919019       12.0125419894        6.8040593241
 Pt         9.7069063998        2.4048765022        6.8117166115
 Pt         6.9500552013        7.2057060591        6.7911683161
 Pt        12.4888537994       12.0168575846        6.8038108424
 Pt        15.2666009862        2.4029648531        6.8025390895
 Pt        13.8733211187        4.8082040981        6.8027432043
 Pt         5.5533217933        0.0018940737        6.8113779421
 Pt         4.1645746630        7.2081627551        6.7950204428
 Pt        15.2560742212        7.2126086873        6.8014389492
 Pt        16.6460091785        9.6191991282        6.8032086766
 Pt        18.0354151096        7.2127494458        6.8029148396
 Pt         8.3236559265        0.0112011141        6.8099667154
 Pt        13.8710497866        9.6138255935        6.8037730389
 Pt        19.4243383295        9.6167676163        6.8024505725
 Pt        12.4792424781        7.2060764570        6.8069568763
 Pt        15.2620507468       12.0251858306        6.8052514875
 Pt        18.0349681375       12.0257857527        6.8021654723
 Pt         9.7153846291        4.0152135499        9.1310990647
 Pt         6.9374392497        4.0034581239        9.1075134747
 Pt         5.5403480117        6.4115591157        9.0384965848
 Pt         8.3291145525        1.6371793648        9.1554309869
 Pt         8.3357975098        6.3968810792        9.1284276383
 Pt        11.0764949982        6.3860349731        9.1590332148
 Pt        13.8630804439        6.4063427737        9.0812122858
 Pt        12.4765778289        8.7951492339        9.0910902079
 Pt         6.9382815942        8.8026504619        9.0718254974
 Pt        22.1989626283       11.2076715496        9.0758194793
 Pt        18.0355607337       13.6314143803        9.0791769033
 Pt        11.1013562496       11.2086774529        9.0850318024
 Pt        16.6544062180        1.5991462790        9.0812412061
 Pt        20.8150758329       13.6112893376        9.0719138291
 Pt        23.5909618323       13.6104683353        9.0804035279
 Pt        13.8723149202       11.2171503273        9.0753488011
 Pt        11.0992808625        1.5957766467        9.0642849139
 Pt         8.3262088209       11.2083964212        9.0835557322
 Pt        20.8034123264        8.8121673650        9.0691265599
 Pt         9.7133944494       13.6152785124        9.0821210820
 Pt        13.8812976937        1.5938494084        9.0691386885
 Pt        19.4188369602       11.2154218248        9.0742423190
 Pt         4.1583277890        4.0059012534        9.0745738536
 Pt         5.5525334158        1.6060238956        9.1000126251
 Pt        19.4163418175        6.4156027509        9.0691121361
 Pt        15.2715228687       13.6389589552        9.0916162400
 Pt         9.7129581825        8.7995206273        9.1014008312
 Pt        16.6431205468        6.4149833581        9.0755930557
 Pt         2.7741462888        1.5991417591        9.0821631981
 Pt        12.4926134447       13.6198978789        9.0837751327
 Pt        12.4947043244        4.0077425798        9.0682042418
 Pt        18.0374402852        4.0086100453        9.0779445764
 Pt        15.2685069476        4.0063486598        9.0747767484
 Pt        16.6438626565       11.2275015095        9.0793835826
 Pt        18.0243446918        8.8191528303        9.0785705120
 Pt        15.2483273892        8.8130624936        9.0787547289
 Pt        11.2021603036        3.1457443004       11.3127530936
 Pt        19.4025396487        8.0171182471       11.3722822677
 Ni         9.7517861580        5.5886165750       11.4471832132
 Pt         6.8398500857        5.6479246272       11.3033297513
 Pt        12.4825985757        5.5825186395       11.3926466860
 Pt         8.3891336901        3.2504195450       11.4945383798
 Pt         4.1090932521        5.6134994175       11.3661470128
 Pt         6.9466905540        0.8195572944       11.4142376060
 Pt        16.6483338026       12.8282072602       11.3875886082
 Pt         5.5181253900        8.0283345851       11.3571260974
 Pt        13.8565515168        8.0001818888       11.3871797928
 Pt         9.7426861007        0.7864414720       11.3961694912
 Pt         5.5345025564        3.2165150649       11.3911325375
 Pt         8.3195510761        7.9867800705       11.3763259926
 Pt        11.0807859682        7.9787678136       11.4089935297
 Pt        19.4264887503       12.8080417042       11.3641056535
 Pt        15.2558497528       10.4162695175       11.3638035633
 Pt        13.8788226361       12.8280047825       11.3771104296
 Pt         8.3341540024       12.8008197176       11.3807302659
 Pt         2.7658668630        3.1996973027       11.3714122620
 Pt        11.1020056166       12.8111345611       11.3730428466
 Pt         4.1694060032        0.8033809428       11.3830609093
 Pt        13.9141301915        3.1845443608       11.3654764585
 Pt        16.6598954207        3.1922745242       11.3840745509
 Pt        20.8095531279       10.4167947351       11.3780872830
 Pt        16.6358728554        8.0106935027       11.3733257479
 Pt        12.5234728108        0.7570639496       11.3691439802
 Pt        18.0225535769        5.6026045125       11.3812803550
 Pt        12.4835878119       10.4069732647       11.3778910937
 Pt         1.3941308236        0.7878562120       11.3792075505
 Pt         9.7118778175       10.3905626072       11.3853206329
 Pt         6.9300253596       10.4077348267       11.3696115013
 Pt        22.2137771520       12.8020180697       11.3842379443
 Pt        15.2641948779        5.6014044482       11.3692770125
 Pt        18.0281818104       10.4167335145       11.3726451006
 Pt        15.2867052655        0.7782331631       11.3727430366
  N         9.1388875955        4.5435152808       12.9319771583
  C         8.3040039667        5.0856665788       14.0199149799
  H         7.4095801128        5.5800303687       13.6033965004
  H         8.8834787791        5.8324341186       14.5818843265
  H         7.9842720676        4.2761554206       14.6910520821
  H         9.9580053555        4.0777767642       13.3509873178
