# Supplementary material for: Single Atom Alloys Segregation in the Presence of Ligands
Source: J Phys Chem C Nanomater Interfaces. 2023 Nov 13;127(46):22790–8. doi: 10.1021/acs.jpcc.3c05827 (PMC10683009; doi:10.1021/acs.jpcc.3c05827)
Supplement: Supplementary file 2 — jp3c05827_si_002.zip [file jp3c05827_si_002.zip › xyz/RNH/111/pt/pt111aunh.txt]

     222

 Pt        12.4901900000        7.2112100000        0.0000000000
 Pt        15.2659100000        2.4035100000        0.0000000000
 Pt         1.3878600000        2.4035100000        0.0000000000
 Pt        11.1026200000        0.0001700000        0.0000000000
 Pt         2.7757300000        4.8073600000        0.0000000000
 Pt        15.2659200000       12.0189100000        0.0000000000
 Pt        13.8780500000        4.8073600000        0.0000000000
 Pt        12.4901900000       12.0189100000        0.0000000000
 Pt         5.5511600000        0.0001700000        0.0000000000
 Pt        18.0416400000       12.0189100000        0.0000000000
 Pt        11.1023200000        9.6150600000        0.0000000000
 Pt         6.9393200000       12.0189100000        0.0000000000
 Pt        16.6537800000        9.6150600000        0.0000000000
 Pt        20.8173700000       12.0189100000        0.0000000000
 Pt        15.2659100000        7.2112100000        0.0000000000
 Pt        13.8783400000        0.0001700000        0.0000000000
 Pt         4.1635900000        7.2112100000        0.0000000000
 Pt        19.4295100000        9.6150600000        0.0000000000
 Pt         5.5514600000        9.6150600000        0.0000000000
 Pt         2.7754300000        0.0001700000        0.0000000000
 Pt        16.6537800000        4.8073600000        0.0000000000
 Pt        18.0416400000        7.2112100000        0.0000000000
 Pt        13.8780500000        9.6150600000        0.0000000000
 Pt         9.7144600000       12.0189100000        0.0000000000
 Pt         8.3268900000        0.0001700000        0.0000000000
 Pt         0.0000000000        0.0000000000        0.0000000000
 Pt         9.7147500000        2.4036800000        0.0004800000
 Pt         8.3268900000        4.8075300000        0.0004800000
 Pt         6.9390300000        2.4036800000        0.0004800000
 Pt        12.4904800000        2.4036800000        0.0004800000
 Pt         4.1633000000        2.4036800000        0.0004800000
 Pt         9.7147500000        7.2113800000        0.0004800000
 Pt         8.3268900000        9.6152300000        0.0004800000
 Pt        11.1026200000        4.8075300000        0.0004800000
 Pt         5.5511600000        4.8075300000        0.0004800000
 Pt         6.9390300000        7.2113800000        0.0004800000
 Pt         8.3268900000       11.2174600000        2.2663700000
 Pt        13.8780500000        1.6025700000        2.2663700000
 Pt        16.6537800000        1.6025700000        2.2663700000
 Pt         9.7147500000       13.6213100000        2.2663700000
 Pt        23.5928000000       13.6213100000        2.2663700000
 Pt         2.7757300000        1.6025700000        2.2663700000
 Pt        15.2659100000        4.0060800000        2.2666100000
 Pt         9.7144600000        8.8137800000        2.2666100000
 Pt         4.1635900000        4.0060800000        2.2666100000
 Pt        15.2659200000        8.8137800000        2.2666100000
 Pt        13.8780500000       11.2176300000        2.2666100000
 Pt         5.5511600000        1.6027400000        2.2666100000
 Pt        16.6537800000       11.2176300000        2.2666100000
 Pt        12.4901900000        4.0060800000        2.2666100000
 Pt        11.1026200000        1.6027400000        2.2666100000
 Pt        11.1023200000        6.4099300000        2.2666100000
 Pt        20.8173700000       13.6214800000        2.2666100000
 Pt         5.5514500000        6.4099300000        2.2666100000
 Pt        13.8780500000        6.4099300000        2.2666100000
 Pt        20.8173700000        8.8137800000        2.2666100000
 Pt        19.4295100000        6.4099300000        2.2666100000
 Pt        18.0416400000        4.0060800000        2.2666100000
 Pt        15.2659100000       13.6214800000        2.2666100000
 Pt        11.1023200000       11.2176300000        2.2666100000
 Pt         8.3268900000        1.6027400000        2.2666100000
 Pt        22.2052300000       11.2176300000        2.2666100000
 Pt        12.4901900000        8.8137800000        2.2666100000
 Pt        19.4295100000       11.2176300000        2.2666100000
 Pt        18.0416400000        8.8137800000        2.2666100000
 Pt        12.4901900000       13.6214800000        2.2666100000
 Pt        18.0416400000       13.6214800000        2.2666100000
 Pt         6.9393200000        8.8137800000        2.2666100000
 Pt        16.6537800000        6.4099300000        2.2666100000
 Pt         9.7147500000        4.0062500000        2.2668500000
 Pt         6.9390300000        4.0062500000        2.2668500000
 Pt         8.3268900000        6.4101000000        2.2668500000
 Pt         6.9390300000       10.4161800000        4.5327400000
 Pt        22.2049400000       12.8200300000        4.5327400000
 Pt         8.3268900000       12.8200300000        4.5327400000
 Pt        11.1026200000       12.8200300000        4.5327400000
 Pt         4.1635900000        0.8012800000        4.5327400000
 Pt        13.8780500000        3.2051300000        4.5327400000
 Pt         5.5514500000        3.2051300000        4.5327400000
 Pt        11.1023200000        3.2051300000        4.5327400000
 Pt        15.2659100000        0.8012800000        4.5327400000
 Pt         1.3878600000        0.8012800000        4.5327400000
 Pt         8.3268900000        8.0123300000        4.5327400000
 Pt         2.7757300000        3.2051300000        4.5327400000
 Pt         9.7147500000       10.4161800000        4.5327400000
 Pt        16.6537800000        3.2051300000        4.5327400000
 Pt        12.4901900000        0.8012800000        4.5327400000
 Pt        12.4901900000        5.6086500000        4.5329800000
 Pt        18.0416400000       10.4163500000        4.5329800000
 Pt        18.0416400000        5.6086500000        4.5329800000
 Pt         6.9393200000        5.6086500000        4.5329800000
 Pt         4.1635900000        5.6086500000        4.5329800000
 Pt        16.6537800000       12.8202000000        4.5329800000
 Pt        13.8780500000        8.0125000000        4.5329800000
 Pt        19.4295100000        8.0125000000        4.5329800000
 Pt         8.3268900000        3.2053000000        4.5329800000
 Pt         9.7144600000        5.6086500000        4.5329800000
 Pt        12.4901900000       10.4163500000        4.5329800000
 Pt        13.8780500000       12.8202000000        4.5329800000
 Pt        15.2659200000       10.4163500000        4.5329800000
 Pt        19.4295100000       12.8202000000        4.5329800000
 Pt        11.1023200000        8.0125000000        4.5329800000
 Pt        16.6537800000        8.0125000000        4.5329800000
 Pt         5.5514600000        8.0125000000        4.5329800000
 Pt        20.8173700000       10.4163500000        4.5329800000
 Pt         6.9390300000        0.8014500000        4.5329800000
 Pt         9.7147500000        0.8014500000        4.5329800000
 Pt        15.2659100000        5.6086500000        4.5329800000
 Pt         8.3320152412        4.8097211432        6.8407465630
 Pt         6.9487762506        2.4094519451        6.8311996082
 Pt         0.0013245667        0.0001196573        6.8042349936
 Pt         4.1709447254        2.4032276985        6.8057571776
 Pt        11.1008180783        0.0091494044        6.8012018563
 Pt        11.1004623908        9.6076647389        6.8100904978
 Pt        16.6539673926        4.8102392883        6.8026079050
 Pt         2.7810093423        4.8078970930        6.8000121977
 Pt        20.8202339514       12.0204608956        6.8022780948
 Pt         5.5575723298        9.6112865274        6.7985370633
 Pt         5.5621136605        4.8013499513        6.7950180913
 Pt         8.3348001689        9.6066331583        6.8076755085
 Pt         1.3907314832        2.4055400582        6.8039440755
 Pt        13.8790596947        0.0035644137        6.8016875358
 Pt         2.7783281821        0.0011179603        6.8052755136
 Pt         9.7176785778        7.2018674400        6.8315415325
 Pt         9.7164155088       12.0141830522        6.8053800971
 Pt        12.4864250395        2.4101749171        6.7988756333
 Pt        11.0938001734        4.8132412815        6.8214466600
 Pt         6.9431987046       12.0157840744        6.8031077966
 Pt         9.7082236284        2.4123466215        6.8143091939
 Pt         6.9529193406        7.2049465661        6.7955837566
 Pt        12.4895078271       12.0180960056        6.8013852974
 Pt        15.2656882538        2.4075711616        6.8029677554
 Pt        13.8722464778        4.8102690279        6.8017085933
 Pt         5.5544268461        0.0071580906        6.8073572423
 Pt         4.1693000731        7.2103064603        6.7950323425
 Pt        15.2592494131        7.2144035890        6.7988511766
 Pt        16.6504739835        9.6220595209        6.8005453109
 Pt        18.0396712959        7.2145609635        6.8030625929
 Pt         8.3260587405        0.0162416845        6.8035814903
 Pt        13.8742365935        9.6151870494        6.7994862557
 Pt        19.4292082351        9.6199808904        6.8000593417
 Pt        12.4792789642        7.2066890146        6.8074719076
 Pt        15.2639888976       12.0280411056        6.8038058166
 Pt        18.0391216441       12.0303850314        6.8002599281
 Pt         9.7190764981        4.0140276256        9.1506296956
 Pt         6.9468424557        4.0085689113        9.1211977280
 Pt         5.5499853911        6.4160606207        9.0479481897
 Pt         8.3309638841        1.6272350790        9.1493131640
 Pt         8.3425920971        6.4017949671        9.1423942990
 Pt        11.0865343177        6.3940731375        9.1588371083
 Pt        13.8732661877        6.4140783554        9.0752160521
 Pt        12.4894523456        8.8037331285        9.0807652233
 Pt         6.9421880560        8.8093319043        9.0705076694
 Pt        22.2025780007       11.2146015720        9.0737882756
 Pt        18.0409607476       13.6339752004        9.0753341302
 Pt        11.1056631199       11.2141112244        9.0792214148
 Pt        16.6567629704        1.6066453424        9.0788105048
 Pt        20.8169559335       13.6204237328        9.0701149866
 Pt        23.5924664317       13.6186752174        9.0769066830
 Pt        13.8799447362       11.2203100057        9.0719338064
 Pt        11.1003299545        1.6069443484        9.0733065166
 Pt         8.3296972570       11.2137814488        9.0808627193
 Pt        20.8126865029        8.8168911638        9.0683753078
 Pt         9.7153773223       13.6222980867        9.0770400328
 Pt        13.8818732158        1.6048981479        9.0724831009
 Pt        19.4270996068       11.2207945610        9.0724206658
 Pt         4.1663534271        4.0105892575        9.0713607972
 Pt         5.5555400896        1.6061778610        9.0986590168
 Pt        19.4257711929        6.4193839550        9.0678312485
 Pt        15.2759146722       13.6355405483        9.0796000564
 Pt         9.7200583088        8.8024691994        9.1040316502
 Pt        16.6528210376        6.4187270546        9.0743535149
 Pt         2.7787432924        1.6052124471        9.0795562238
 Pt        12.4961440878       13.6234920315        9.0762722390
 Pt        12.4921984809        4.0160016142        9.0771331389
 Pt        18.0426120873        4.0142339536        9.0759040066
 Pt        15.2708562729        4.0138775096        9.0748397490
 Pt        16.6540870750       11.2280835878        9.0746589742
 Pt        18.0362124308        8.8224282259        9.0749013302
 Pt        15.2613206615        8.8169217770        9.0749480031
 Pt        11.1898725575        3.1538729526       11.3398084556
 Pt        19.4223166637        8.0223735271       11.3705141107
 Au         9.7446954237        5.6298393059       11.7616783644
 Pt         6.8524590540        5.6515493327       11.3332027988
 Pt        12.5589889001        5.6036027398       11.3931178097
 Pt         8.3155965834        3.1381050504       11.4902572420
 Pt         4.1238994240        5.6166188028       11.3632901237
 Pt         6.9285167630        0.7827140116       11.4135669130
 Pt        16.6588994724       12.8183359909       11.3843455830
 Pt         5.5308862749        8.0375023110       11.3647812965
 Pt        13.8865114140        8.0192928522       11.3862028680
 Pt         9.7444160129        0.7726202024       11.3983027913
 Pt         5.5186957265        3.2120222324       11.3883132764
 Pt         8.3003306526        8.0575898056       11.3858564278
 Pt        11.1250115139        8.0486394776       11.4096899319
 Pt        19.4364424692       12.8138769891       11.3648182367
 Pt        15.2726688291       10.4210423287       11.3622526709
 Pt        13.8886462097       12.8332679945       11.3701136993
 Pt         8.3360933439       12.8202571615       11.3761478671
 Pt         2.7675313452        3.2055164613       11.3703076128
 Pt        11.1081363099       12.8237303272       11.3652908708
 Pt         4.1608612836        0.8010186901       11.3853942597
 Pt        13.9185581674        3.1974320568       11.3691262619
 Pt        16.6674297639        3.1977880043       11.3835023127
 Pt        20.8160790868       10.4245636663       11.3783337952
 Pt        16.6574604191        8.0176649049       11.3721648982
 Pt        12.5242390573        0.7684872166       11.3689897626
 Pt        18.0408506998        5.6115461310       11.3801125045
 Pt        12.5044208919       10.4285432794       11.3684981393
 Pt         1.3939655870        0.7977554346       11.3755155492
 Pt         9.7203163780       10.4252167382       11.3831625413
 Pt         6.9274559220       10.4376687081       11.3693273474
 Pt        22.2170082748       12.8203985608       11.3804489041
 Pt        15.2963199774        5.6126756640       11.3698907452
 Pt        18.0438323909       10.4198500412       11.3699336059
 Pt        15.2861051627        0.7949501750       11.3729022527
  N         8.7829814703        3.9692565650       13.2581843799
  C         7.7919098715        4.3406920250       14.2701803051
  H         6.9897806322        4.9365743967       13.8112281072
  H         8.2758734908        4.9431711683       15.0543321124
  H         7.3484954738        3.4400900349       14.7259279721
  H         9.5734156700        3.4708940529       13.6844671814
