# Supplementary material for: Single Atom Alloys Segregation in the Presence of Ligands
Source: J Phys Chem C Nanomater Interfaces. 2023 Nov 13;127(46):22790–8. doi: 10.1021/acs.jpcc.3c05827 (PMC10683009; doi:10.1021/acs.jpcc.3c05827)
Supplement: Supplementary file 2 — jp3c05827_si_002.zip [file jp3c05827_si_002.zip › xyz/RNH/111/pt/pt111cunh.txt]

     222

 Pt        12.4901900000        7.2112100000        0.0000000000
 Pt        15.2659100000        2.4035100000        0.0000000000
 Pt         1.3878600000        2.4035100000        0.0000000000
 Pt        11.1026200000        0.0001700000        0.0000000000
 Pt         2.7757300000        4.8073600000        0.0000000000
 Pt        15.2659200000       12.0189100000        0.0000000000
 Pt        13.8780500000        4.8073600000        0.0000000000
 Pt        12.4901900000       12.0189100000        0.0000000000
 Pt         5.5511600000        0.0001700000        0.0000000000
 Pt        18.0416400000       12.0189100000        0.0000000000
 Pt        11.1023200000        9.6150600000        0.0000000000
 Pt         6.9393200000       12.0189100000        0.0000000000
 Pt        16.6537800000        9.6150600000        0.0000000000
 Pt        20.8173700000       12.0189100000        0.0000000000
 Pt        15.2659100000        7.2112100000        0.0000000000
 Pt        13.8783400000        0.0001700000        0.0000000000
 Pt         4.1635900000        7.2112100000        0.0000000000
 Pt        19.4295100000        9.6150600000        0.0000000000
 Pt         5.5514600000        9.6150600000        0.0000000000
 Pt         2.7754300000        0.0001700000        0.0000000000
 Pt        16.6537800000        4.8073600000        0.0000000000
 Pt        18.0416400000        7.2112100000        0.0000000000
 Pt        13.8780500000        9.6150600000        0.0000000000
 Pt         9.7144600000       12.0189100000        0.0000000000
 Pt         8.3268900000        0.0001700000        0.0000000000
 Pt         0.0000000000        0.0000000000        0.0000000000
 Pt         9.7147500000        2.4036800000        0.0004800000
 Pt         8.3268900000        4.8075300000        0.0004800000
 Pt         6.9390300000        2.4036800000        0.0004800000
 Pt        12.4904800000        2.4036800000        0.0004800000
 Pt         4.1633000000        2.4036800000        0.0004800000
 Pt         9.7147500000        7.2113800000        0.0004800000
 Pt         8.3268900000        9.6152300000        0.0004800000
 Pt        11.1026200000        4.8075300000        0.0004800000
 Pt         5.5511600000        4.8075300000        0.0004800000
 Pt         6.9390300000        7.2113800000        0.0004800000
 Pt         8.3268900000       11.2174600000        2.2663700000
 Pt        13.8780500000        1.6025700000        2.2663700000
 Pt        16.6537800000        1.6025700000        2.2663700000
 Pt         9.7147500000       13.6213100000        2.2663700000
 Pt        23.5928000000       13.6213100000        2.2663700000
 Pt         2.7757300000        1.6025700000        2.2663700000
 Pt        15.2659100000        4.0060800000        2.2666100000
 Pt         9.7144600000        8.8137800000        2.2666100000
 Pt         4.1635900000        4.0060800000        2.2666100000
 Pt        15.2659200000        8.8137800000        2.2666100000
 Pt        13.8780500000       11.2176300000        2.2666100000
 Pt         5.5511600000        1.6027400000        2.2666100000
 Pt        16.6537800000       11.2176300000        2.2666100000
 Pt        12.4901900000        4.0060800000        2.2666100000
 Pt        11.1026200000        1.6027400000        2.2666100000
 Pt        11.1023200000        6.4099300000        2.2666100000
 Pt        20.8173700000       13.6214800000        2.2666100000
 Pt         5.5514500000        6.4099300000        2.2666100000
 Pt        13.8780500000        6.4099300000        2.2666100000
 Pt        20.8173700000        8.8137800000        2.2666100000
 Pt        19.4295100000        6.4099300000        2.2666100000
 Pt        18.0416400000        4.0060800000        2.2666100000
 Pt        15.2659100000       13.6214800000        2.2666100000
 Pt        11.1023200000       11.2176300000        2.2666100000
 Pt         8.3268900000        1.6027400000        2.2666100000
 Pt        22.2052300000       11.2176300000        2.2666100000
 Pt        12.4901900000        8.8137800000        2.2666100000
 Pt        19.4295100000       11.2176300000        2.2666100000
 Pt        18.0416400000        8.8137800000        2.2666100000
 Pt        12.4901900000       13.6214800000        2.2666100000
 Pt        18.0416400000       13.6214800000        2.2666100000
 Pt         6.9393200000        8.8137800000        2.2666100000
 Pt        16.6537800000        6.4099300000        2.2666100000
 Pt         9.7147500000        4.0062500000        2.2668500000
 Pt         6.9390300000        4.0062500000        2.2668500000
 Pt         8.3268900000        6.4101000000        2.2668500000
 Pt         6.9390300000       10.4161800000        4.5327400000
 Pt        22.2049400000       12.8200300000        4.5327400000
 Pt         8.3268900000       12.8200300000        4.5327400000
 Pt        11.1026200000       12.8200300000        4.5327400000
 Pt         4.1635900000        0.8012800000        4.5327400000
 Pt        13.8780500000        3.2051300000        4.5327400000
 Pt         5.5514500000        3.2051300000        4.5327400000
 Pt        11.1023200000        3.2051300000        4.5327400000
 Pt        15.2659100000        0.8012800000        4.5327400000
 Pt         1.3878600000        0.8012800000        4.5327400000
 Pt         8.3268900000        8.0123300000        4.5327400000
 Pt         2.7757300000        3.2051300000        4.5327400000
 Pt         9.7147500000       10.4161800000        4.5327400000
 Pt        16.6537800000        3.2051300000        4.5327400000
 Pt        12.4901900000        0.8012800000        4.5327400000
 Pt        12.4901900000        5.6086500000        4.5329800000
 Pt        18.0416400000       10.4163500000        4.5329800000
 Pt        18.0416400000        5.6086500000        4.5329800000
 Pt         6.9393200000        5.6086500000        4.5329800000
 Pt         4.1635900000        5.6086500000        4.5329800000
 Pt        16.6537800000       12.8202000000        4.5329800000
 Pt        13.8780500000        8.0125000000        4.5329800000
 Pt        19.4295100000        8.0125000000        4.5329800000
 Pt         8.3268900000        3.2053000000        4.5329800000
 Pt         9.7144600000        5.6086500000        4.5329800000
 Pt        12.4901900000       10.4163500000        4.5329800000
 Pt        13.8780500000       12.8202000000        4.5329800000
 Pt        15.2659200000       10.4163500000        4.5329800000
 Pt        19.4295100000       12.8202000000        4.5329800000
 Pt        11.1023200000        8.0125000000        4.5329800000
 Pt        16.6537800000        8.0125000000        4.5329800000
 Pt         5.5514600000        8.0125000000        4.5329800000
 Pt        20.8173700000       10.4163500000        4.5329800000
 Pt         6.9390300000        0.8014500000        4.5329800000
 Pt         9.7147500000        0.8014500000        4.5329800000
 Pt        15.2659100000        5.6086500000        4.5329800000
 Pt         8.3340446142        4.8129926518        6.8372012690
 Pt         6.9514122761        2.4092206539        6.8297970362
 Pt         0.0036723851        0.0012196687        6.8048875123
 Pt         4.1731363787        2.4039397972        6.8070333061
 Pt        11.1010750068        0.0098004449        6.8017068602
 Pt        11.1025779651        9.6098161850        6.8112956125
 Pt        16.6564087595        4.8127458225        6.8024745168
 Pt         2.7820884117        4.8091121148        6.8003385764
 Pt        20.8207932407       12.0207321078        6.8024502645
 Pt         5.5592034483        9.6115608168        6.7987800323
 Pt         5.5624848753        4.8014815477        6.7930031575
 Pt         8.3366825779        9.6081051696        6.8083435357
 Pt         1.3933513779        2.4068249705        6.8047522105
 Pt        13.8808560226        0.0036666745        6.8009451221
 Pt         2.7809713216        0.0025454456        6.8062968538
 Pt         9.7209410048        7.2025276309        6.8306928136
 Pt         9.7181503934       12.0159458214        6.8065540385
 Pt        12.4886977017        2.4105343395        6.7963936906
 Pt        11.0944654962        4.8135628117        6.8219719690
 Pt         6.9444972401       12.0164507680        6.8033158224
 Pt         9.7087062549        2.4131567727        6.8117633992
 Pt         6.9556521950        7.2061827056        6.7930723409
 Pt        12.4910861708       12.0201405293        6.8027077930
 Pt        15.2688026150        2.4087111116        6.8032698340
 Pt        13.8750413046        4.8122512909        6.8017825285
 Pt         5.5566215433        0.0075688607        6.8102540744
 Pt         4.1711038455        7.2110006293        6.7959513498
 Pt        15.2601229580        7.2172879548        6.7990099918
 Pt        16.6517220478        9.6249703126        6.8003944156
 Pt        18.0407882495        7.2167575109        6.8031457584
 Pt         8.3268888630        0.0187259328        6.8087908250
 Pt        13.8753470287        9.6170933168        6.7997134931
 Pt        19.4301642973        9.6213534376        6.8004939615
 Pt        12.4808848607        7.2080156419        6.8062171068
 Pt        15.2653815023       12.0308276145        6.8056639415
 Pt        18.0393810159       12.0329861010        6.8014313384
 Pt         9.7250019089        4.0254884870        9.1495512332
 Pt         6.9475966482        4.0121667943        9.1096859303
 Pt         5.5512791894        6.4192733100        9.0429377918
 Pt         8.3353520757        1.6393915251        9.1569267770
 Pt         8.3496886077        6.4022425079        9.1430674532
 Pt        11.0877141488        6.3955095009        9.1609479009
 Pt        13.8749234457        6.4172295432        9.0776861771
 Pt        12.4896564093        8.8050494221        9.0838027875
 Pt         6.9445910319        8.8089032715        9.0716640619
 Pt        22.2056948253       11.2146302639        9.0738762437
 Pt        18.0430201446       13.6389679909        9.0795394430
 Pt        11.1087974352       11.2154770519        9.0830293338
 Pt        16.6607907332        1.6087177106        9.0799226363
 Pt        20.8204443832       13.6208742010        9.0696323834
 Pt        23.5965465265       13.6196272586        9.0771845767
 Pt        13.8813650478       11.2236531437        9.0731112569
 Pt        11.1034030311        1.6061159666        9.0678660488
 Pt         8.3326202759       11.2141585167        9.0825513497
 Pt        20.8129117830        8.8189594376        9.0693927701
 Pt         9.7205834549       13.6233080549        9.0782768316
 Pt        13.8856597977        1.6046836904        9.0713831588
 Pt        19.4285124728       11.2236426482        9.0731262950
 Pt         4.1681420937        4.0147714706        9.0749575343
 Pt         5.5619239636        1.6124083673        9.1016765163
 Pt        19.4262681475        6.4230070491        9.0685019535
 Pt        15.2795336649       13.6440489260        9.0881486337
 Pt         9.7226687864        8.8047888816        9.1008035120
 Pt        16.6525825625        6.4227896993        9.0739235179
 Pt         2.7840880342        1.6080055691        9.0810274807
 Pt        12.5011720062       13.6264969929        9.0804317117
 Pt        12.5008609684        4.0183891714        9.0690209625
 Pt        18.0459252034        4.0167466305        9.0774658725
 Pt        15.2754955794        4.0166111366        9.0754367587
 Pt        16.6542911625       11.2342687318        9.0769160659
 Pt        18.0353490880        8.8263696680        9.0758978647
 Pt        15.2599283837        8.8213517654        9.0755998626
 Pt        11.2157703065        3.1551844384       11.3150037119
 Pt        19.4202365737        8.0296809801       11.3730189783
 Cu         9.7554146043        5.6251540757       11.5420650879
 Pt         6.8425729434        5.6596899539       11.3096933935
 Pt        12.5214305159        5.5982388084       11.3816885172
 Pt         8.3728275533        3.2186448190       11.4672121716
 Pt         4.1148371387        5.6233491648       11.3701319962
 Pt         6.9446856986        0.8088805374       11.4248675297
 Pt        16.6623876034       12.8344343488       11.3884311476
 Pt         5.5328847635        8.0444446416       11.3640295243
 Pt        13.8728161451        8.0156481686       11.3869714764
 Pt         9.7522090125        0.7934893995       11.4033462706
 Pt         5.5391617991        3.2238226031       11.3939077021
 Pt         8.3260573734        8.0272500166       11.3714602910
 Pt        11.1072848948        8.0226134979       11.4004528642
 Pt        19.4390959332       12.8222628615       11.3652225474
 Pt        15.2730946773       10.4269662528       11.3620764025
 Pt        13.8938599550       12.8399579918       11.3775067012
 Pt         8.3462876118       12.8170563006       11.3770978175
 Pt         2.7784433847        3.2092113707       11.3745381470
 Pt        11.1148664819       12.8270191420       11.3701983014
 Pt         4.1773888698        0.8123268390       11.3862009937
 Pt        13.9280680552        3.2000689036       11.3692603061
 Pt        16.6744547986        3.2046308735       11.3851371749
 Pt        20.8224927302       10.4315197678       11.3792863627
 Pt        16.6520717297        8.0216103357       11.3710992470
 Pt        12.5387457572        0.7644500693       11.3737267406
 Pt        18.0384694186        5.6168627220       11.3798299239
 Pt        12.5079509673       10.4349871076       11.3787327490
 Pt         1.4052314743        0.8009548459       11.3716498595
 Pt         9.7264909183       10.4140618022       11.3862810194
 Pt         6.9357591883       10.4361414080       11.3747546695
 Pt        22.2256003123       12.8199357902       11.3814293394
 Pt        15.2926912558        5.6144754885       11.3757842772
 Pt        18.0442160791       10.4274230796       11.3674090644
 Pt        15.2977875084        0.7954691221       11.3733345143
  N         9.0419386547        4.3928768667       13.0216272247
  C         8.1275464579        4.8567046215       14.0779691818
  H         7.2854782115        5.4148229724       13.6300764801
  H         8.6672378696        5.5425312527       14.7494543433
  H         7.7246508965        4.0109528893       14.6552784140
  H         9.8240176135        3.8870278981       13.4589250185
