# Supplementary material for: Single Atom Alloys Segregation in the Presence of Ligands
Source: J Phys Chem C Nanomater Interfaces. 2023 Nov 13;127(46):22790–8. doi: 10.1021/acs.jpcc.3c05827 (PMC10683009; doi:10.1021/acs.jpcc.3c05827)
Supplement: Supplementary file 2 — jp3c05827_si_002.zip [file jp3c05827_si_002.zip › xyz/RNH/111/pt/pt111nh.txt]

     222

 Pt        12.4901900000        7.2112100000        0.0000000000
 Pt        15.2659100000        2.4035100000        0.0000000000
 Pt         1.3878600000        2.4035100000        0.0000000000
 Pt        11.1026200000        0.0001700000        0.0000000000
 Pt         2.7757300000        4.8073600000        0.0000000000
 Pt        15.2659200000       12.0189100000        0.0000000000
 Pt        13.8780500000        4.8073600000        0.0000000000
 Pt        12.4901900000       12.0189100000        0.0000000000
 Pt         5.5511600000        0.0001700000        0.0000000000
 Pt        18.0416400000       12.0189100000        0.0000000000
 Pt        11.1023200000        9.6150600000        0.0000000000
 Pt         6.9393200000       12.0189100000        0.0000000000
 Pt        16.6537800000        9.6150600000        0.0000000000
 Pt        20.8173700000       12.0189100000        0.0000000000
 Pt        15.2659100000        7.2112100000        0.0000000000
 Pt        13.8783400000        0.0001700000        0.0000000000
 Pt         4.1635900000        7.2112100000        0.0000000000
 Pt        19.4295100000        9.6150600000        0.0000000000
 Pt         5.5514600000        9.6150600000        0.0000000000
 Pt         2.7754300000        0.0001700000        0.0000000000
 Pt        16.6537800000        4.8073600000        0.0000000000
 Pt        18.0416400000        7.2112100000        0.0000000000
 Pt        13.8780500000        9.6150600000        0.0000000000
 Pt         9.7144600000       12.0189100000        0.0000000000
 Pt         8.3268900000        0.0001700000        0.0000000000
 Pt         0.0000000000        0.0000000000        0.0000000000
 Pt         9.7147500000        2.4036800000        0.0004800000
 Pt         8.3268900000        4.8075300000        0.0004800000
 Pt         6.9390300000        2.4036800000        0.0004800000
 Pt        12.4904800000        2.4036800000        0.0004800000
 Pt         4.1633000000        2.4036800000        0.0004800000
 Pt         9.7147500000        7.2113800000        0.0004800000
 Pt         8.3268900000        9.6152300000        0.0004800000
 Pt        11.1026200000        4.8075300000        0.0004800000
 Pt         5.5511600000        4.8075300000        0.0004800000
 Pt         6.9390300000        7.2113800000        0.0004800000
 Pt         8.3268900000       11.2174600000        2.2663700000
 Pt        13.8780500000        1.6025700000        2.2663700000
 Pt        16.6537800000        1.6025700000        2.2663700000
 Pt         9.7147500000       13.6213100000        2.2663700000
 Pt        23.5928000000       13.6213100000        2.2663700000
 Pt         2.7757300000        1.6025700000        2.2663700000
 Pt        15.2659100000        4.0060800000        2.2666100000
 Pt         9.7144600000        8.8137800000        2.2666100000
 Pt         4.1635900000        4.0060800000        2.2666100000
 Pt        15.2659200000        8.8137800000        2.2666100000
 Pt        13.8780500000       11.2176300000        2.2666100000
 Pt         5.5511600000        1.6027400000        2.2666100000
 Pt        16.6537800000       11.2176300000        2.2666100000
 Pt        12.4901900000        4.0060800000        2.2666100000
 Pt        11.1026200000        1.6027400000        2.2666100000
 Pt        11.1023200000        6.4099300000        2.2666100000
 Pt        20.8173700000       13.6214800000        2.2666100000
 Pt         5.5514500000        6.4099300000        2.2666100000
 Pt        13.8780500000        6.4099300000        2.2666100000
 Pt        20.8173700000        8.8137800000        2.2666100000
 Pt        19.4295100000        6.4099300000        2.2666100000
 Pt        18.0416400000        4.0060800000        2.2666100000
 Pt        15.2659100000       13.6214800000        2.2666100000
 Pt        11.1023200000       11.2176300000        2.2666100000
 Pt         8.3268900000        1.6027400000        2.2666100000
 Pt        22.2052300000       11.2176300000        2.2666100000
 Pt        12.4901900000        8.8137800000        2.2666100000
 Pt        19.4295100000       11.2176300000        2.2666100000
 Pt        18.0416400000        8.8137800000        2.2666100000
 Pt        12.4901900000       13.6214800000        2.2666100000
 Pt        18.0416400000       13.6214800000        2.2666100000
 Pt         6.9393200000        8.8137800000        2.2666100000
 Pt        16.6537800000        6.4099300000        2.2666100000
 Pt         9.7147500000        4.0062500000        2.2668500000
 Pt         6.9390300000        4.0062500000        2.2668500000
 Pt         8.3268900000        6.4101000000        2.2668500000
 Pt         6.9390300000       10.4161800000        4.5327400000
 Pt        22.2049400000       12.8200300000        4.5327400000
 Pt         8.3268900000       12.8200300000        4.5327400000
 Pt        11.1026200000       12.8200300000        4.5327400000
 Pt         4.1635900000        0.8012800000        4.5327400000
 Pt        13.8780500000        3.2051300000        4.5327400000
 Pt         5.5514500000        3.2051300000        4.5327400000
 Pt        11.1023200000        3.2051300000        4.5327400000
 Pt        15.2659100000        0.8012800000        4.5327400000
 Pt         1.3878600000        0.8012800000        4.5327400000
 Pt         8.3268900000        8.0123300000        4.5327400000
 Pt         2.7757300000        3.2051300000        4.5327400000
 Pt         9.7147500000       10.4161800000        4.5327400000
 Pt        16.6537800000        3.2051300000        4.5327400000
 Pt        12.4901900000        0.8012800000        4.5327400000
 Pt        12.4901900000        5.6086500000        4.5329800000
 Pt        18.0416400000       10.4163500000        4.5329800000
 Pt        18.0416400000        5.6086500000        4.5329800000
 Pt         6.9393200000        5.6086500000        4.5329800000
 Pt         4.1635900000        5.6086500000        4.5329800000
 Pt        16.6537800000       12.8202000000        4.5329800000
 Pt        13.8780500000        8.0125000000        4.5329800000
 Pt        19.4295100000        8.0125000000        4.5329800000
 Pt         8.3268900000        3.2053000000        4.5329800000
 Pt         9.7144600000        5.6086500000        4.5329800000
 Pt        12.4901900000       10.4163500000        4.5329800000
 Pt        13.8780500000       12.8202000000        4.5329800000
 Pt        15.2659200000       10.4163500000        4.5329800000
 Pt        19.4295100000       12.8202000000        4.5329800000
 Pt        11.1023200000        8.0125000000        4.5329800000
 Pt        16.6537800000        8.0125000000        4.5329800000
 Pt         5.5514600000        8.0125000000        4.5329800000
 Pt        20.8173700000       10.4163500000        4.5329800000
 Pt         6.9390300000        0.8014500000        4.5329800000
 Pt         9.7147500000        0.8014500000        4.5329800000
 Pt        15.2659100000        5.6086500000        4.5329800000
 Pt         8.3300698074        4.8051636885        6.8241753040
 Pt         6.9504744801        2.3989779633        6.8279381112
 Pt         0.0054280299       -0.0035287663        6.8066218936
 Pt         4.1728511753        2.3977953145        6.8059198115
 Pt        11.1027676116        0.0000066466        6.8023180128
 Pt        11.1039188265        9.6089514312        6.8125949877
 Pt        16.6575304765        4.8061223352        6.8034802628
 Pt         2.7814413332        4.8042105421        6.8004657636
 Pt        20.8191365533       12.0149218508        6.8032453462
 Pt         5.5558724391        9.6109679161        6.8007340313
 Pt         5.5601099811        4.7975427976        6.7914301164
 Pt         8.3358075069        9.6096745538        6.8061236648
 Pt         1.3944170922        2.4013322234        6.8049529640
 Pt        13.8820876101       -0.0034969510        6.8024243904
 Pt         2.7818069342       -0.0022768772        6.8071341320
 Pt         9.7235008598        7.2031910155        6.8275948952
 Pt         9.7189431603       12.0137326388        6.8073143953
 Pt        12.4914861730        2.4023257523        6.7949887556
 Pt        11.1015657501        4.8104215606        6.8151493314
 Pt         6.9436055211       12.0137485369        6.8048656042
 Pt         9.7110062598        2.4017966074        6.8153791147
 Pt         6.9515740170        7.2084129602        6.7915101303
 Pt        12.4927927495       12.0162229003        6.8043037520
 Pt        15.2706095169        2.4011322181        6.8027139119
 Pt        13.8775246241        4.8057759239        6.8024541296
 Pt         5.5568219666        0.0003014398        6.8121867609
 Pt         4.1671515927        7.2085321772        6.7947985368
 Pt        15.2584041794        7.2098664108        6.8030008835
 Pt        16.6478458270        9.6167001738        6.8048922271
 Pt        18.0383691168        7.2113095199        6.8031676952
 Pt         8.3272736915        0.0089741139        6.8111418880
 Pt        13.8729314005        9.6116595602        6.8059897878
 Pt        19.4263691916        9.6159042695        6.8032277603
 Pt        12.4817118045        7.2051229715        6.8109869483
 Pt        15.2652480392       12.0228497044        6.8056530286
 Pt        18.0378507871       12.0239366414        6.8027998897
 Pt         9.7194530068        4.0011908829        9.1113242074
 Pt         6.9456701947        4.0002092671        9.1061480546
 Pt         5.5480730018        6.4108097565        9.0404883010
 Pt         8.3343713017        1.6288284097        9.1592120440
 Pt         8.3336219279        6.4049281541        9.1059712963
 Pt        11.0820045192        6.3878325493        9.1579176520
 Pt        13.8726271027        6.4026656138        9.0814169589
 Pt        12.4843939582        8.7941115015        9.0942263260
 Pt         6.9443789618        8.8090058620        9.0730250178
 Pt        22.2065146883       11.2094129208        9.0778391616
 Pt        18.0437494022       13.6266111023        9.0809849983
 Pt        11.1086972911       11.2086346271        9.0847682436
 Pt        16.6644293404        1.5992895758        9.0830594636
 Pt        20.8238328328       13.6095516903        9.0739661167
 Pt        23.5997753481       13.6117686062        9.0826009512
 Pt        13.8803557996       11.2135527499        9.0766952973
 Pt        11.1086720488        1.5907400624        9.0690856464
 Pt         8.3337362605       11.2121463257        9.0833816555
 Pt        20.8123948256        8.8117057205        9.0701863644
 Pt         9.7212263811       13.6159089164        9.0838257840
 Pt        13.8915893644        1.5931201772        9.0692767394
 Pt        19.4273411671       11.2128155509        9.0754327256
 Pt         4.1695625518        4.0018875245        9.0726054700
 Pt         5.5596141609        1.6004432311        9.1005929178
 Pt        19.4276481278        6.4129575218        9.0697011980
 Pt        15.2785835293       13.6326166572        9.0932834100
 Pt         9.7184924962        8.8050635059        9.1011407919
 Pt        16.6548310774        6.4113613571        9.0756003947
 Pt         2.7826288756        1.5967860470        9.0827013911
 Pt        12.4994707016       13.6168735803        9.0838131749
 Pt        12.5018530198        4.0038570720        9.0691160418
 Pt        18.0481891812        4.0066799448        9.0777752192
 Pt        15.2778938866        4.0038694710        9.0747126276
 Pt        16.6526333385       11.2222846530        9.0800598139
 Pt        18.0345196262        8.8156275044        9.0793143193
 Pt        15.2584523936        8.8085661299        9.0807287830
 Pt        11.2068279041        3.1416279730       11.3228962135
 Pt        19.4256354369        8.0125311914       11.3721657540
 Pt         9.7644595188        5.5858286707       11.5076699617
 Pt         6.8705421170        5.6448139559       11.3096413033
 Pt        12.5380663113        5.5853924734       11.4009605459
 Pt         8.3666421932        3.1731999638       11.5124853091
 Pt         4.1409766537        5.6101372232       11.3587143707
 Pt         6.9537199252        0.7953310993       11.4174327128
 Pt        16.6646929085       12.8128816099       11.3890776371
 Pt         5.5368625603        8.0270370193       11.3593366166
 Pt        13.8873339875        8.0026567713       11.3910301570
 Pt         9.7552562791        0.7685498164       11.4012339924
 Pt         5.5473532462        3.2069091568       11.3881493247
 Pt         8.3210265743        8.0096573878       11.3880945157
 Pt        11.1129959855        7.9978706138       11.4179733814
 Pt        19.4439549767       12.8018806171       11.3649078928
 Pt        15.2730070784       10.4096856658       11.3658871155
 Pt        13.8924390132       12.8173119159       11.3744418846
 Pt         8.3464924606       12.8045133905       11.3834154802
 Pt         2.7820375873        3.1988227957       11.3682134946
 Pt        11.1159587445       12.8085674044       11.3727854905
 Pt         4.1785696388        0.7952175276       11.3830431399
 Pt        13.9309827218        3.1816417291       11.3647222376
 Pt        16.6772481479        3.1900369327       11.3842816688
 Pt        20.8261758101       10.4132700202       11.3801743033
 Pt        16.6597966861        8.0073582475       11.3748270259
 Pt        12.5339590173        0.7625287580       11.3640626688
 Pt        18.0460753573        5.5991752782       11.3789652959
 Pt        12.4967701181       10.3999259183       11.3762859113
 Pt         1.4078487598        0.7872021769       11.3831847455
 Pt         9.7248941302       10.4005813794       11.3852167325
 Pt         6.9457391193       10.4091876933       11.3692085437
 Pt        22.2274393037       12.8026639962       11.3833807377
 Pt        15.2865689533        5.6010501621       11.3654485774
 Pt        18.0475137257       10.4100438310       11.3746455330
 Pt        15.2997830854        0.7784926526       11.3739755499
  N         9.0538126350        4.3915062216       13.0523979125
  C         8.1814486742        4.9081614173       14.1226199213
  H         7.3416652501        5.4722548915       13.6850038113
  H         8.7639701440        5.5776736111       14.7725901739
  H         7.7828241041        4.0664083729       14.7072648328
  H         9.8618913788        3.9191214052       13.4762376705
