# Supplementary material for: Single Atom Alloys Segregation in the Presence of Ligands
Source: J Phys Chem C Nanomater Interfaces. 2023 Nov 13;127(46):22790–8. doi: 10.1021/acs.jpcc.3c05827 (PMC10683009; doi:10.1021/acs.jpcc.3c05827)
Supplement: Supplementary file 2 — jp3c05827_si_002.zip [file jp3c05827_si_002.zip › xyz/RNH/111/pt/pt111pdnh.txt]

     222

 Pt        12.4901900000        7.2112100000        0.0000000000
 Pt        15.2659100000        2.4035100000        0.0000000000
 Pt         1.3878600000        2.4035100000        0.0000000000
 Pt        11.1026200000        0.0001700000        0.0000000000
 Pt         2.7757300000        4.8073600000        0.0000000000
 Pt        15.2659200000       12.0189100000        0.0000000000
 Pt        13.8780500000        4.8073600000        0.0000000000
 Pt        12.4901900000       12.0189100000        0.0000000000
 Pt         5.5511600000        0.0001700000        0.0000000000
 Pt        18.0416400000       12.0189100000        0.0000000000
 Pt        11.1023200000        9.6150600000        0.0000000000
 Pt         6.9393200000       12.0189100000        0.0000000000
 Pt        16.6537800000        9.6150600000        0.0000000000
 Pt        20.8173700000       12.0189100000        0.0000000000
 Pt        15.2659100000        7.2112100000        0.0000000000
 Pt        13.8783400000        0.0001700000        0.0000000000
 Pt         4.1635900000        7.2112100000        0.0000000000
 Pt        19.4295100000        9.6150600000        0.0000000000
 Pt         5.5514600000        9.6150600000        0.0000000000
 Pt         2.7754300000        0.0001700000        0.0000000000
 Pt        16.6537800000        4.8073600000        0.0000000000
 Pt        18.0416400000        7.2112100000        0.0000000000
 Pt        13.8780500000        9.6150600000        0.0000000000
 Pt         9.7144600000       12.0189100000        0.0000000000
 Pt         8.3268900000        0.0001700000        0.0000000000
 Pt         0.0000000000        0.0000000000        0.0000000000
 Pt         9.7147500000        2.4036800000        0.0004800000
 Pt         8.3268900000        4.8075300000        0.0004800000
 Pt         6.9390300000        2.4036800000        0.0004800000
 Pt        12.4904800000        2.4036800000        0.0004800000
 Pt         4.1633000000        2.4036800000        0.0004800000
 Pt         9.7147500000        7.2113800000        0.0004800000
 Pt         8.3268900000        9.6152300000        0.0004800000
 Pt        11.1026200000        4.8075300000        0.0004800000
 Pt         5.5511600000        4.8075300000        0.0004800000
 Pt         6.9390300000        7.2113800000        0.0004800000
 Pt         8.3268900000       11.2174600000        2.2663700000
 Pt        13.8780500000        1.6025700000        2.2663700000
 Pt        16.6537800000        1.6025700000        2.2663700000
 Pt         9.7147500000       13.6213100000        2.2663700000
 Pt        23.5928000000       13.6213100000        2.2663700000
 Pt         2.7757300000        1.6025700000        2.2663700000
 Pt        15.2659100000        4.0060800000        2.2666100000
 Pt         9.7144600000        8.8137800000        2.2666100000
 Pt         4.1635900000        4.0060800000        2.2666100000
 Pt        15.2659200000        8.8137800000        2.2666100000
 Pt        13.8780500000       11.2176300000        2.2666100000
 Pt         5.5511600000        1.6027400000        2.2666100000
 Pt        16.6537800000       11.2176300000        2.2666100000
 Pt        12.4901900000        4.0060800000        2.2666100000
 Pt        11.1026200000        1.6027400000        2.2666100000
 Pt        11.1023200000        6.4099300000        2.2666100000
 Pt        20.8173700000       13.6214800000        2.2666100000
 Pt         5.5514500000        6.4099300000        2.2666100000
 Pt        13.8780500000        6.4099300000        2.2666100000
 Pt        20.8173700000        8.8137800000        2.2666100000
 Pt        19.4295100000        6.4099300000        2.2666100000
 Pt        18.0416400000        4.0060800000        2.2666100000
 Pt        15.2659100000       13.6214800000        2.2666100000
 Pt        11.1023200000       11.2176300000        2.2666100000
 Pt         8.3268900000        1.6027400000        2.2666100000
 Pt        22.2052300000       11.2176300000        2.2666100000
 Pt        12.4901900000        8.8137800000        2.2666100000
 Pt        19.4295100000       11.2176300000        2.2666100000
 Pt        18.0416400000        8.8137800000        2.2666100000
 Pt        12.4901900000       13.6214800000        2.2666100000
 Pt        18.0416400000       13.6214800000        2.2666100000
 Pt         6.9393200000        8.8137800000        2.2666100000
 Pt        16.6537800000        6.4099300000        2.2666100000
 Pt         9.7147500000        4.0062500000        2.2668500000
 Pt         6.9390300000        4.0062500000        2.2668500000
 Pt         8.3268900000        6.4101000000        2.2668500000
 Pt         6.9390300000       10.4161800000        4.5327400000
 Pt        22.2049400000       12.8200300000        4.5327400000
 Pt         8.3268900000       12.8200300000        4.5327400000
 Pt        11.1026200000       12.8200300000        4.5327400000
 Pt         4.1635900000        0.8012800000        4.5327400000
 Pt        13.8780500000        3.2051300000        4.5327400000
 Pt         5.5514500000        3.2051300000        4.5327400000
 Pt        11.1023200000        3.2051300000        4.5327400000
 Pt        15.2659100000        0.8012800000        4.5327400000
 Pt         1.3878600000        0.8012800000        4.5327400000
 Pt         8.3268900000        8.0123300000        4.5327400000
 Pt         2.7757300000        3.2051300000        4.5327400000
 Pt         9.7147500000       10.4161800000        4.5327400000
 Pt        16.6537800000        3.2051300000        4.5327400000
 Pt        12.4901900000        0.8012800000        4.5327400000
 Pt        12.4901900000        5.6086500000        4.5329800000
 Pt        18.0416400000       10.4163500000        4.5329800000
 Pt        18.0416400000        5.6086500000        4.5329800000
 Pt         6.9393200000        5.6086500000        4.5329800000
 Pt         4.1635900000        5.6086500000        4.5329800000
 Pt        16.6537800000       12.8202000000        4.5329800000
 Pt        13.8780500000        8.0125000000        4.5329800000
 Pt        19.4295100000        8.0125000000        4.5329800000
 Pt         8.3268900000        3.2053000000        4.5329800000
 Pt         9.7144600000        5.6086500000        4.5329800000
 Pt        12.4901900000       10.4163500000        4.5329800000
 Pt        13.8780500000       12.8202000000        4.5329800000
 Pt        15.2659200000       10.4163500000        4.5329800000
 Pt        19.4295100000       12.8202000000        4.5329800000
 Pt        11.1023200000        8.0125000000        4.5329800000
 Pt        16.6537800000        8.0125000000        4.5329800000
 Pt         5.5514600000        8.0125000000        4.5329800000
 Pt        20.8173700000       10.4163500000        4.5329800000
 Pt         6.9390300000        0.8014500000        4.5329800000
 Pt         9.7147500000        0.8014500000        4.5329800000
 Pt        15.2659100000        5.6086500000        4.5329800000
 Pt         8.3317683834        4.8096839397        6.8330140087
 Pt         6.9510127672        2.4055011926        6.8287700643
 Pt         0.0044753447       -0.0003082218        6.8059762246
 Pt         4.1725224447        2.4012274967        6.8057608489
 Pt        11.1026242202        0.0065504086        6.8020510058
 Pt        11.1038704827        9.6104372602        6.8118443545
 Pt        16.6565613562        4.8098629291        6.8026167588
 Pt         2.7817296143        4.8072667156        6.8000193444
 Pt        20.8201363880       12.0191358983        6.8026378887
 Pt         5.5580810948        9.6129153143        6.7999442645
 Pt         5.5616805385        4.8002676813        6.7921125098
 Pt         8.3374344757        9.6102910303        6.8066263249
 Pt         1.3934897537        2.4046528948        6.8043348972
 Pt        13.8813925814        0.0014249119        6.8020078390
 Pt         2.7814954229        0.0006993219        6.8066012513
 Pt         9.7231026386        7.2034138892        6.8314016031
 Pt         9.7192989131       12.0157952359        6.8066592919
 Pt        12.4897754564        2.4085811421        6.7958260272
 Pt        11.0987355036        4.8145065515        6.8201610404
 Pt         6.9444717179       12.0166121792        6.8040732243
 Pt         9.7106622330        2.4091420691        6.8144620307
 Pt         6.9540527661        7.2087331649        6.7913418473
 Pt        12.4929894607       12.0190402168        6.8025923341
 Pt        15.2690556457        2.4059807448        6.8023869877
 Pt        13.8755945475        4.8100661732        6.8022831956
 Pt         5.5571240382        0.0048306327        6.8107120531
 Pt         4.1693002709        7.2107298803        6.7943811083
 Pt        15.2591161115        7.2137255104        6.8015992235
 Pt        16.6502641941        9.6210401529        6.8034742741
 Pt        18.0396863351        7.2142961419        6.8031079790
 Pt         8.3278197714        0.0149229550        6.8083469333
 Pt        13.8746049187        9.6146945772        6.8037753074
 Pt        19.4284744823        9.6193605771        6.8019871552
 Pt        12.4808895586        7.2074510207        6.8090392382
 Pt        15.2663197189       12.0273836173        6.8049550540
 Pt        18.0393646259       12.0290340025        6.8015758519
 Pt         9.7211853701        4.0149206031        9.1309830068
 Pt         6.9471600597        4.0101045339        9.1115431506
 Pt         5.5504126580        6.4180407860        9.0401930793
 Pt         8.3354248618        1.6363574683        9.1559869669
 Pt         8.3411191018        6.4097572648        9.1247482188
 Pt        11.0835905777        6.3939501978        9.1659209011
 Pt        13.8737213633        6.4126109852        9.0786895485
 Pt        12.4889490049        8.8022962988        9.0889748864
 Pt         6.9447653963        8.8137226404        9.0711798649
 Pt        22.2061740109       11.2166218904        9.0755600138
 Pt        18.0444479229       13.6349504319        9.0784711137
 Pt        11.1107282781       11.2163522881        9.0821205695
 Pt        16.6625089024        1.6065962178        9.0811406966
 Pt        20.8225412726       13.6188156050        9.0724530772
 Pt        23.5976085066       13.6192058068        9.0810183186
 Pt        13.8842853429       11.2224514723        9.0731787112
 Pt        11.1063180082        1.6028423852        9.0700773687
 Pt         8.3337536864       11.2178455765        9.0816450038
 Pt        20.8136001282        8.8183170530        9.0689618690
 Pt         9.7206302113       13.6228261183        9.0817290334
 Pt        13.8889272893        1.6031738217        9.0691498497
 Pt        19.4285450193       11.2203549459        9.0740391093
 Pt         4.1690998022        4.0098480674        9.0717476640
 Pt         5.5599775346        1.6091986327        9.0991393929
 Pt        19.4280432770        6.4202512408        9.0686513341
 Pt        15.2804538817       13.6405566935        9.0890356302
 Pt         9.7217533062        8.8088488917        9.1012424673
 Pt        16.6557993697        6.4196077931        9.0746402570
 Pt         2.7819522500        1.6039532329        9.0813906840
 Pt        12.5010609524       13.6245963381        9.0816758669
 Pt        12.4994155993        4.0141619496        9.0720053023
 Pt        18.0471051302        4.0141800663        9.0765982457
 Pt        15.2767461887        4.0133057115        9.0744272579
 Pt        16.6558274955       11.2301509575        9.0786277713
 Pt        18.0366769541        8.8230873528        9.0786312393
 Pt        15.2619506131        8.8172004637        9.0790060488
 Pt        11.2069334776        3.1539494669       11.3268804438
 Pt        19.4250378395        8.0254224914       11.3721443373
 Pd         9.7378665467        5.5809340655       11.5685827543
 Pt         6.8609260708        5.6625140044       11.3112799524
 Pt        12.5408581523        5.5994147661       11.3918801419
 Pt         8.3587708577        3.1701231841       11.5005516440
 Pt         4.1330974293        5.6231070425       11.3593840473
 Pt         6.9501736159        0.7999607626       11.4141453081
 Pt        16.6653231844       12.8236848240       11.3883625556
 Pt         5.5355770699        8.0429452443       11.3616147364
 Pt        13.8856807720        8.0159947097       11.3891565232
 Pt         9.7566668876        0.7767421039       11.4007094503
 Pt         5.5408556345        3.2192230855       11.3882752546
 Pt         8.3198388679        8.0328960803       11.3810306341
 Pt        11.1156120271        8.0236901635       11.4078725046
 Pt        19.4438235244       12.8143900713       11.3638906573
 Pt        15.2750554002       10.4221467138       11.3648742584
 Pt        13.8931789801       12.8322653484       11.3760376587
 Pt         8.3463556438       12.8193220386       11.3810218115
 Pt         2.7802074806        3.2096212440       11.3681429081
 Pt        11.1158617529       12.8247076664       11.3714321254
 Pt         4.1776244800        0.8074232418       11.3831249653
 Pt        13.9296472580        3.1958734009       11.3657302850
 Pt        16.6763521195        3.2010598918       11.3839581069
 Pt        20.8253107081       10.4265238286       11.3788645035
 Pt        16.6603120055        8.0192077491       11.3750471695
 Pt        12.5353766196        0.7713822761       11.3660572784
 Pt        18.0446053361        5.6095240583       11.3811939319
 Pt        12.5041731965       10.4223156423       11.3707812343
 Pt         1.4062179514        0.7998552680       11.3819897606
 Pt         9.7256583576       10.4171560464       11.3823581028
 Pt         6.9417399593       10.4295260393       11.3687630416
 Pt        22.2254892307       12.8162918614       11.3844685658
 Pt        15.2924877093        5.6147455046       11.3665064359
 Pt        18.0476614524       10.4213518397       11.3749602267
 Pt        15.2985467328        0.7928110829       11.3729717235
  N         8.9725964860        4.2995728651       13.0855951102
  C         8.0711157521        4.7848254529       14.1417625494
  H         7.1978355453        5.2865949926       13.6939234843
  H         8.6061003284        5.5046582165       14.7785767480
  H         7.7194501363        3.9396432750       14.7528293682
  H         9.7890970046        3.8449269711       13.5164889855
