# Supplementary material for: Single Atom Alloys Segregation in the Presence of Ligands
Source: J Phys Chem C Nanomater Interfaces. 2023 Nov 13;127(46):22790–8. doi: 10.1021/acs.jpcc.3c05827 (PMC10683009; doi:10.1021/acs.jpcc.3c05827)
Supplement: Supplementary file 2 — jp3c05827_si_002.zip [file jp3c05827_si_002.zip › xyz/RNH/111/ag/ag111pdnh.txt]

     222

 Ag         1.4620600000        0.8441200000        0.0000000000
 Ag         4.3861800000        0.8441200000        0.0000000000
 Ag         7.3103100000        0.8441200000        0.0000000000
 Ag        10.2344300000        0.8441200000        0.0000000000
 Ag        13.1585500000        0.8441200000        0.0000000000
 Ag        16.0826700000        0.8441200000        0.0000000000
 Ag         2.9241200000        3.3764900000        0.0000000000
 Ag         5.8482400000        3.3764900000        0.0000000000
 Ag         8.7723700000        3.3764900000        0.0000000000
 Ag        11.6964900000        3.3764900000        0.0000000000
 Ag        14.6206100000        3.3764900000        0.0000000000
 Ag        17.5447300000        3.3764900000        0.0000000000
 Ag         4.3861800000        5.9088500000        0.0000000000
 Ag         7.3103100000        5.9088500000        0.0000000000
 Ag        10.2344300000        5.9088500000        0.0000000000
 Ag        13.1585500000        5.9088500000        0.0000000000
 Ag        16.0826700000        5.9088500000        0.0000000000
 Ag        19.0067900000        5.9088500000        0.0000000000
 Ag         5.8482400000        8.4412100000        0.0000000000
 Ag         8.7723700000        8.4412100000        0.0000000000
 Ag        11.6964900000        8.4412100000        0.0000000000
 Ag        14.6206100000        8.4412100000        0.0000000000
 Ag        17.5447300000        8.4412100000        0.0000000000
 Ag        20.4688600000        8.4412100000        0.0000000000
 Ag         7.3103100000       10.9735800000        0.0000000000
 Ag        10.2344300000       10.9735800000        0.0000000000
 Ag        13.1585500000       10.9735800000        0.0000000000
 Ag        16.0826700000       10.9735800000        0.0000000000
 Ag        19.0067900000       10.9735800000        0.0000000000
 Ag        21.9309200000       10.9735800000        0.0000000000
 Ag         8.7723700000       13.5059400000        0.0000000000
 Ag        11.6964900000       13.5059400000        0.0000000000
 Ag        14.6206100000       13.5059400000        0.0000000000
 Ag        17.5447300000       13.5059400000        0.0000000000
 Ag        20.4688600000       13.5059400000        0.0000000000
 Ag        23.3929800000       13.5059400000        0.0000000000
 Ag         0.0000000000        1.6882400000        2.3875400000
 Ag         2.9241200000        1.6882400000        2.3875400000
 Ag         5.8482400000        1.6882400000        2.3875400000
 Ag         8.7723700000        1.6882400000        2.3875400000
 Ag        11.6964900000        1.6882400000        2.3875400000
 Ag        14.6206100000        1.6882400000        2.3875400000
 Ag         1.4620600000        4.2206100000        2.3875400000
 Ag         4.3861800000        4.2206100000        2.3875400000
 Ag         7.3103100000        4.2206100000        2.3875400000
 Ag        10.2344300000        4.2206100000        2.3875400000
 Ag        13.1585500000        4.2206100000        2.3875400000
 Ag        16.0826700000        4.2206100000        2.3875400000
 Ag         2.9241200000        6.7529700000        2.3875400000
 Ag         5.8482400000        6.7529700000        2.3875400000
 Ag         8.7723700000        6.7529700000        2.3875400000
 Ag        11.6964900000        6.7529700000        2.3875400000
 Ag        14.6206100000        6.7529700000        2.3875400000
 Ag        17.5447300000        6.7529700000        2.3875400000
 Ag         4.3861800000        9.2853400000        2.3875400000
 Ag         7.3103100000        9.2853400000        2.3875400000
 Ag        10.2344300000        9.2853400000        2.3875400000
 Ag        13.1585500000        9.2853400000        2.3875400000
 Ag        16.0826700000        9.2853400000        2.3875400000
 Ag        19.0067900000        9.2853400000        2.3875400000
 Ag         5.8482400000       11.8177000000        2.3875400000
 Ag         8.7723700000       11.8177000000        2.3875400000
 Ag        11.6964900000       11.8177000000        2.3875400000
 Ag        14.6206100000       11.8177000000        2.3875400000
 Ag        17.5447300000       11.8177000000        2.3875400000
 Ag        20.4688600000       11.8177000000        2.3875400000
 Ag         7.3103100000       14.3500600000        2.3875400000
 Ag        10.2344300000       14.3500600000        2.3875400000
 Ag        13.1585500000       14.3500600000        2.3875400000
 Ag        16.0826700000       14.3500600000        2.3875400000
 Ag        19.0067900000       14.3500600000        2.3875400000
 Ag        21.9309200000       14.3500600000        2.3875400000
 Ag         0.0000000000        0.0000000000        4.7750700000
 Ag         2.9241200000        0.0000000000        4.7750700000
 Ag         5.8482400000        0.0000000000        4.7750700000
 Ag         8.7723700000        0.0000000000        4.7750700000
 Ag        11.6964900000        0.0000000000        4.7750700000
 Ag        14.6206100000        0.0000000000        4.7750700000
 Ag         1.4620600000        2.5323600000        4.7750700000
 Ag         4.3861800000        2.5323600000        4.7750700000
 Ag         7.3103100000        2.5323600000        4.7750700000
 Ag        10.2344300000        2.5323600000        4.7750700000
 Ag        13.1585500000        2.5323600000        4.7750700000
 Ag        16.0826700000        2.5323600000        4.7750700000
 Ag         2.9241200000        5.0647300000        4.7750700000
 Ag         5.8482400000        5.0647300000        4.7750700000
 Ag         8.7723700000        5.0647300000        4.7750700000
 Ag        11.6964900000        5.0647300000        4.7750700000
 Ag        14.6206100000        5.0647300000        4.7750700000
 Ag        17.5447300000        5.0647300000        4.7750700000
 Ag         4.3861800000        7.5970900000        4.7750700000
 Ag         7.3103100000        7.5970900000        4.7750700000
 Ag        10.2344300000        7.5970900000        4.7750700000
 Ag        13.1585500000        7.5970900000        4.7750700000
 Ag        16.0826700000        7.5970900000        4.7750700000
 Ag        19.0067900000        7.5970900000        4.7750700000
 Ag         5.8482400000       10.1294600000        4.7750700000
 Ag         8.7723700000       10.1294600000        4.7750700000
 Ag        11.6964900000       10.1294600000        4.7750700000
 Ag        14.6206100000       10.1294600000        4.7750700000
 Ag        17.5447300000       10.1294600000        4.7750700000
 Ag        20.4688600000       10.1294600000        4.7750700000
 Ag         7.3103100000       12.6618200000        4.7750700000
 Ag        10.2344300000       12.6618200000        4.7750700000
 Ag        13.1585500000       12.6618200000        4.7750700000
 Ag        16.0826700000       12.6618200000        4.7750700000
 Ag        19.0067900000       12.6618200000        4.7750700000
 Ag        21.9309200000       12.6618200000        4.7750700000
 Ag         1.4706949361        0.8437598880        7.1130356118
 Ag         4.3960975399        0.8499797553        7.1128349125
 Ag         7.3103563731        0.8491084967        7.1153287424
 Ag        10.2363435015        0.8537083705        7.1163952361
 Ag        13.1544693402        0.8487947294        7.1135151707
 Ag        16.0859688474        0.8444653566        7.1105797114
 Ag         2.9329016647        3.3777668905        7.1146529085
 Ag         5.8616976916        3.3898709096        7.1233014451
 Ag         8.7718942480        3.3808170685        7.1092998817
 Ag        11.6920074152        3.3836474201        7.1162779300
 Ag        14.6230637473        3.3782112938        7.1106220240
 Ag        17.5500452531        3.3764093676        7.1116482781
 Ag         4.3888179959        5.9094972234        7.1084793019
 Ag         7.3227239873        5.9056922949        7.1219752127
 Ag        10.2428089240        5.9111447390        7.1230039833
 Ag        13.1536756114        5.9167264378        7.1148264482
 Ag        16.0821040590        5.9110520063        7.1106865135
 Ag        19.0059160797        5.9059695579        7.1100622538
 Ag         5.8523559978        8.4407460006        7.1111824630
 Ag         8.7819995966        8.4316902918        7.1289194504
 Ag        11.6951421733        8.4456224100        7.1227084576
 Ag        14.6171122472        8.4405196633        7.1110202385
 Ag        17.5456693043        8.4461231769        7.1115027378
 Ag        20.4696531438        8.4388990431        7.1100619596
 Ag         7.3135964141       10.9709129108        7.1113195353
 Ag        10.2353778440       10.9522824337        7.1296591285
 Ag        13.1557018700       10.9749649805        7.1132819406
 Ag        16.0820609338       10.9767654799        7.1112637543
 Ag        19.0105318217       10.9748690654        7.1121875175
 Ag        21.9368490902       10.9781629651        7.1111015529
 Ag         8.7791058243       13.5017721483        7.1090207492
 Ag        11.6964592400       13.5037844119        7.1117158915
 Ag        14.6222905955       13.5063512983        7.1119054312
 Ag        17.5461963281       13.5094180856        7.1125693207
 Ag        20.4676999070       13.5056327781        7.1128100112
 Ag        23.3985631961       13.5131882935        7.1115059674
 Ag         0.0095458723        1.6885674566        9.4080330735
 Ag         2.9376854038        1.6946039409        9.4139901591
 Ag         5.8556657606        1.6939493101        9.4198808364
 Ag         8.7735006475        1.6971116186        9.4250759588
 Ag        11.7019361674        1.6909692148        9.4182349974
 Ag        14.6271239354        1.6902082295        9.4074479400
 Ag         1.4716679740        4.2186837479        9.4107221533
 Ag         4.4072325080        4.2272521601        9.4203105729
 Ag         7.3454375058        4.2394846512        9.4558639032
 Ag        10.2135404355        4.2188908908        9.4298454495
 Ag        13.1579798649        4.2223550787        9.3963609614
 Ag        16.0902800907        4.2200965365        9.4083134473
 Ag         2.9255452811        6.7548878777        9.4061839101
 Ag         5.8407252709        6.7463122903        9.4005051876
 Ag         8.7834508298        6.7451537466        9.4568461782
 Ag        11.6927655377        6.7683368376        9.4404688615
 Ag        14.6275950457        6.7536080059        9.4091871135
 Ag        17.5470718753        6.7492330700        9.4077754913
 Ag         4.3872435133        9.2888820750        9.4087664664
 Ag         7.3189284104        9.2969900047        9.4062352830
 Ag        10.2322403641        9.2441222244        9.4707536286
 Ag        13.1594631053        9.2967940159        9.4177407220
 Ag        16.0840801683        9.2851713643        9.4116976297
 Ag        19.0025366220        9.2854303736        9.4077559960
 Ag         5.8532696956       11.8243300911        9.4073441793
 Ag         8.7794091284       11.8172637294        9.4140537764
 Ag        11.6976227314       11.8137068338        9.4150139757
 Ag        14.6215904430       11.8271222338        9.4133299379
 Ag        17.5453768534       11.8216460827        9.4072560135
 Ag        20.4714800668       11.8262288802        9.4104412906
 Ag         7.3214458748       14.3562090668        9.4065581537
 Ag        10.2433555746       14.3522653980        9.4099703014
 Ag        13.1603686157       14.3550547305        9.4110000987
 Ag        16.0857557568       14.3616754069        9.4149015692
 Ag        19.0094029502       14.3586346604        9.4148270556
 Ag        21.9370405043       14.3566474585        9.4105164255
 Ag         0.0096878638        0.0044353898       11.7519299537
 Ag         2.9360740200        0.0042777784       11.7592876431
 Ag         5.8591993144        0.0132066323       11.7607626729
 Ag         8.7766761077        0.0052285449       11.7681597709
 Ag        11.7019695871        0.0051965862       11.7617331669
 Ag        14.6301519439        0.0010003620       11.7547112060
 Ag         1.4752790223        2.5379241205       11.7580716833
 Ag         4.4015772237        2.5400798802       11.7669862823
 Ag         7.3345096286        2.5595882648       11.7690246827
 Ag        10.2360831213        2.5368117798       11.7731015266
 Ag        13.1776991737        2.5212079983       11.7587212542
 Ag        16.0963935160        2.5343854907       11.7557426925
 Ag         2.9412873247        5.0682300393       11.7569691965
 Ag         5.8796656928        5.0751644594       11.7882443035
 Pd         8.7822416917        5.0267349736       11.8053478297
 Ag        11.7419871270        5.0265877000       11.7124665510
 Ag        14.6315314678        5.0645035726       11.7539480553
 Ag        17.5547002138        5.0675878126       11.7534601883
 Ag         4.3741794322        7.6003793709       11.7562384460
 Ag         7.2536156456        7.6243953037       11.6999131004
 Ag        10.2393461995        7.6303904935       11.9113169746
 Ag        13.1716363816        7.6020111524       11.7550004096
 Ag        16.0907351285        7.5998774057       11.7546054222
 Ag        19.0093098998        7.5993297595       11.7524190166
 Ag         5.8428246901       10.1424643404       11.7575160140
 Ag         8.7634027167       10.1475160549       11.7694263554
 Ag        11.6987435160       10.1254137774       11.7684086104
 Ag        14.6267739231       10.1356863305       11.7573632343
 Ag        17.5487450850       10.1347780495       11.7540886231
 Ag        20.4687186369       10.1350809909       11.7514688443
 Ag         7.3139497907       12.6711475463       11.7542222455
 Ag        10.2420909920       12.6665169810       11.7569151785
 Ag        13.1635924611       12.6653647039       11.7547779180
 Ag        16.0851955734       12.6707245211       11.7561916279
 Ag        19.0111191791       12.6686358296       11.7564588772
 Ag        21.9337901633       12.6687114244       11.7534977873
  N         9.3987906534        6.2333969405       13.4804852475
  C        10.2164284693        5.6490794738       14.5591370724
  H         8.5562129727        6.6300601469       13.9048986607
  H        11.1842037971        5.3039906137       14.1560065142
  H         9.7318993949        4.7815989758       15.0314040940
  H        10.4365509921        6.3945066505       15.3387079437
