# Supplementary material for: Single Atom Alloys Segregation in the Presence of Ligands
Source: J Phys Chem C Nanomater Interfaces. 2023 Nov 13;127(46):22790–8. doi: 10.1021/acs.jpcc.3c05827 (PMC10683009; doi:10.1021/acs.jpcc.3c05827)
Supplement: Supplementary file 2 — jp3c05827_si_002.zip [file jp3c05827_si_002.zip › xyz/RNH/111/ag/ag111nh.txt]

222

 Ag         1.4620600000        0.8441200000        0.0000000000
 Ag         4.3861800000        0.8441200000        0.0000000000
 Ag         7.3103100000        0.8441200000        0.0000000000
 Ag        10.2344300000        0.8441200000        0.0000000000
 Ag        13.1585500000        0.8441200000        0.0000000000
 Ag        16.0826700000        0.8441200000        0.0000000000
 Ag         2.9241200000        3.3764900000        0.0000000000
 Ag         5.8482400000        3.3764900000        0.0000000000
 Ag         8.7723700000        3.3764900000        0.0000000000
 Ag        11.6964900000        3.3764900000        0.0000000000
 Ag        14.6206100000        3.3764900000        0.0000000000
 Ag        17.5447300000        3.3764900000        0.0000000000
 Ag         4.3861800000        5.9088500000        0.0000000000
 Ag         7.3103100000        5.9088500000        0.0000000000
 Ag        10.2344300000        5.9088500000        0.0000000000
 Ag        13.1585500000        5.9088500000        0.0000000000
 Ag        16.0826700000        5.9088500000        0.0000000000
 Ag        19.0067900000        5.9088500000        0.0000000000
 Ag         5.8482400000        8.4412100000        0.0000000000
 Ag         8.7723700000        8.4412100000        0.0000000000
 Ag        11.6964900000        8.4412100000        0.0000000000
 Ag        14.6206100000        8.4412100000        0.0000000000
 Ag        17.5447300000        8.4412100000        0.0000000000
 Ag        20.4688600000        8.4412100000        0.0000000000
 Ag         7.3103100000       10.9735800000        0.0000000000
 Ag        10.2344300000       10.9735800000        0.0000000000
 Ag        13.1585500000       10.9735800000        0.0000000000
 Ag        16.0826700000       10.9735800000        0.0000000000
 Ag        19.0067900000       10.9735800000        0.0000000000
 Ag        21.9309200000       10.9735800000        0.0000000000
 Ag         8.7723700000       13.5059400000        0.0000000000
 Ag        11.6964900000       13.5059400000        0.0000000000
 Ag        14.6206100000       13.5059400000        0.0000000000
 Ag        17.5447300000       13.5059400000        0.0000000000
 Ag        20.4688600000       13.5059400000        0.0000000000
 Ag        23.3929800000       13.5059400000        0.0000000000
 Ag         0.0000000000        1.6882400000        2.3875400000
 Ag         2.9241200000        1.6882400000        2.3875400000
 Ag         5.8482400000        1.6882400000        2.3875400000
 Ag         8.7723700000        1.6882400000        2.3875400000
 Ag        11.6964900000        1.6882400000        2.3875400000
 Ag        14.6206100000        1.6882400000        2.3875400000
 Ag         1.4620600000        4.2206100000        2.3875400000
 Ag         4.3861800000        4.2206100000        2.3875400000
 Ag         7.3103100000        4.2206100000        2.3875400000
 Ag        10.2344300000        4.2206100000        2.3875400000
 Ag        13.1585500000        4.2206100000        2.3875400000
 Ag        16.0826700000        4.2206100000        2.3875400000
 Ag         2.9241200000        6.7529700000        2.3875400000
 Ag         5.8482400000        6.7529700000        2.3875400000
 Ag         8.7723700000        6.7529700000        2.3875400000
 Ag        11.6964900000        6.7529700000        2.3875400000
 Ag        14.6206100000        6.7529700000        2.3875400000
 Ag        17.5447300000        6.7529700000        2.3875400000
 Ag         4.3861800000        9.2853400000        2.3875400000
 Ag         7.3103100000        9.2853400000        2.3875400000
 Ag        10.2344300000        9.2853400000        2.3875400000
 Ag        13.1585500000        9.2853400000        2.3875400000
 Ag        16.0826700000        9.2853400000        2.3875400000
 Ag        19.0067900000        9.2853400000        2.3875400000
 Ag         5.8482400000       11.8177000000        2.3875400000
 Ag         8.7723700000       11.8177000000        2.3875400000
 Ag        11.6964900000       11.8177000000        2.3875400000
 Ag        14.6206100000       11.8177000000        2.3875400000
 Ag        17.5447300000       11.8177000000        2.3875400000
 Ag        20.4688600000       11.8177000000        2.3875400000
 Ag         7.3103100000       14.3500600000        2.3875400000
 Ag        10.2344300000       14.3500600000        2.3875400000
 Ag        13.1585500000       14.3500600000        2.3875400000
 Ag        16.0826700000       14.3500600000        2.3875400000
 Ag        19.0067900000       14.3500600000        2.3875400000
 Ag        21.9309200000       14.3500600000        2.3875400000
 Ag         0.0000000000        0.0000000000        4.7750700000
 Ag         2.9241200000        0.0000000000        4.7750700000
 Ag         5.8482400000        0.0000000000        4.7750700000
 Ag         8.7723700000        0.0000000000        4.7750700000
 Ag        11.6964900000        0.0000000000        4.7750700000
 Ag        14.6206100000        0.0000000000        4.7750700000
 Ag         1.4620600000        2.5323600000        4.7750700000
 Ag         4.3861800000        2.5323600000        4.7750700000
 Ag         7.3103100000        2.5323600000        4.7750700000
 Ag        10.2344300000        2.5323600000        4.7750700000
 Ag        13.1585500000        2.5323600000        4.7750700000
 Ag        16.0826700000        2.5323600000        4.7750700000
 Ag         2.9241200000        5.0647300000        4.7750700000
 Ag         5.8482400000        5.0647300000        4.7750700000
 Ag         8.7723700000        5.0647300000        4.7750700000
 Ag        11.6964900000        5.0647300000        4.7750700000
 Ag        14.6206100000        5.0647300000        4.7750700000
 Ag        17.5447300000        5.0647300000        4.7750700000
 Ag         4.3861800000        7.5970900000        4.7750700000
 Ag         7.3103100000        7.5970900000        4.7750700000
 Ag        10.2344300000        7.5970900000        4.7750700000
 Ag        13.1585500000        7.5970900000        4.7750700000
 Ag        16.0826700000        7.5970900000        4.7750700000
 Ag        19.0067900000        7.5970900000        4.7750700000
 Ag         5.8482400000       10.1294600000        4.7750700000
 Ag         8.7723700000       10.1294600000        4.7750700000
 Ag        11.6964900000       10.1294600000        4.7750700000
 Ag        14.6206100000       10.1294600000        4.7750700000
 Ag        17.5447300000       10.1294600000        4.7750700000
 Ag        20.4688600000       10.1294600000        4.7750700000
 Ag         7.3103100000       12.6618200000        4.7750700000
 Ag        10.2344300000       12.6618200000        4.7750700000
 Ag        13.1585500000       12.6618200000        4.7750700000
 Ag        16.0826700000       12.6618200000        4.7750700000
 Ag        19.0067900000       12.6618200000        4.7750700000
 Ag        21.9309200000       12.6618200000        4.7750700000
 Ag         1.4683986837        0.8404721744        7.1098695607
 Ag         4.3919954833        0.8482068869        7.1096894459
 Ag         7.3114660818        0.8472070409        7.1128553724
 Ag        10.2354372387        0.8492841515        7.1119951479
 Ag        13.1592078195        0.8447933593        7.1107731181
 Ag        16.0873707281        0.8415367067        7.1088216592
 Ag         2.9350311290        3.3746833981        7.1086066522
 Ag         5.8687919592        3.3883600329        7.1304795110
 Ag         8.7719186117        3.3796298480        7.1251014548
 Ag        11.6892688615        3.3799853541        7.1178644872
 Ag        14.6222010681        3.3755859943        7.1081152652
 Ag        17.5493149856        3.3737757141        7.1088242282
 Ag         4.3918500579        5.9080159729        7.1101646667
 Ag         7.3245750851        5.9046862019        7.1285941489
 Ag        10.2393559864        5.9059355475        7.1325230860
 Ag        13.1518635678        5.9133254610        7.1178340921
 Ag        16.0823789379        5.9080064497        7.1107536034
 Ag        19.0080291916        5.9029835422        7.1105916800
 Ag         5.8515277897        8.4392793418        7.1119430347
 Ag         8.7830298451        8.4308146366        7.1285841855
 Ag        11.6934745283        8.4399545977        7.1250539015
 Ag        14.6165891395        8.4377864217        7.1119826968
 Ag        17.5450438219        8.4417405890        7.1117667275
 Ag        20.4694011031        8.4370925997        7.1103423054
 Ag         7.3138842755       10.9690280184        7.1101862091
 Ag        10.2343905967       10.9497754423        7.1304656337
 Ag        13.1564134291       10.9709998011        7.1128601353
 Ag        16.0828441053       10.9732005787        7.1104885951
 Ag        19.0088027944       10.9724115964        7.1114026375
 Ag        21.9347768743       10.9751259433        7.1103185936
 Ag         8.7793906984       13.4973816217        7.1086200608
 Ag        11.6958124026       13.4988333497        7.1096854766
 Ag        14.6202433868       13.5061238527        7.1108378809
 Ag        17.5451251693       13.5059519770        7.1104985260
 Ag        20.4685805095       13.5054040360        7.1117349035
 Ag        23.3987134653       13.5077782673        7.1105773148
 Ag         0.0085653498        1.6833754155        9.4054755460
 Ag         2.9326287459        1.6863252325        9.4077617977
 Ag         5.8545669986        1.6897776055        9.4120413135
 Ag         8.7697118989        1.6884203345        9.4154820811
 Ag        11.7067331367        1.6815540584        9.4081527157
 Ag        14.6306917573        1.6838256248        9.4046239574
 Ag         1.4685388995        4.2139444217        9.4051166754
 Ag         4.3945644961        4.2187336270        9.4117003356
 Ag         7.3514194020        4.2474709262        9.4734729124
 Ag        10.2257953919        4.2218136533        9.4491774772
 Ag        13.1653976296        4.2166626409        9.3931784823
 Ag        16.0915460951        4.2141849344        9.4046301776
 Ag         2.9258939689        6.7508032510        9.4057662993
 Ag         5.8420128403        6.7428500588        9.4037291410
 Ag         8.7802764261        6.7482432898        9.4669435055
 Ag        11.6909987435        6.7597279384        9.4491160792
 Ag        14.6314285090        6.7474876452        9.4081068553
 Ag        17.5489814799        6.7460195016        9.4078539861
 Ag         4.3847214375        9.2861807746        9.4079290410
 Ag         7.3159341910        9.2956882564        9.4037215859
 Ag        10.2315861529        9.2361851423        9.4733912840
 Ag        13.1568833561        9.2875014380        9.4154559104
 Ag        16.0821806509        9.2799415591        9.4110184817
 Ag        19.0014654590        9.2834262902        9.4089807417
 Ag         5.8510466115       11.8172342433        9.4057450677
 Ag         8.7781651532       11.8113765659        9.4116918483
 Ag        11.6982429474       11.8114066104        9.4120322013
 Ag        14.6179301901       11.8195232140        9.4110603834
 Ag        17.5428309477       11.8187781765        9.4076356947
 Ag        20.4678793857       11.8232509099        9.4089422227
 Ag         7.3193610417       14.3478397302        9.4050999709
 Ag        10.2403550042       14.3437085241        9.4077745955
 Ag        13.1562611076       14.3513298309        9.4066258260
 Ag        16.0797148110       14.3514154801        9.4110733462
 Ag        19.0112697626       14.3530841875        9.4110046894
 Ag        21.9391387475       14.3498304556        9.4078333935
 Ag         0.0067827587       -0.0040442661       11.7525792191
 Ag         2.9286706602       -0.0026116533       11.7554456405
 Ag         5.8478853382       -0.0045130625       11.7549760486
 Ag         8.7737030244       -0.0065117133       11.7574266901
 Ag        11.7038482244       -0.0082641254       11.7549502405
 Ag        14.6309266987       -0.0067792490       11.7523913310
 Ag         1.4690264419        2.5286161854       11.7525922595
 Ag         4.3890493024        2.5292899125       11.7557559197
 Ag         7.3076362769        2.5159923484       11.7605222474
 Ag        10.2456718849        2.5129568059       11.7529859654
 Ag        13.1807910130        2.5077597913       11.7523545962
 Ag        16.0955574724        2.5249678914       11.7519000015
 Ag         2.9208124917        5.0623480414       11.7524639992
 Ag         5.8291177692        5.0695030407       11.7637072369
 Ag         8.7377042465        5.0108060742       11.9297505836
 Ag        11.7815063504        5.0155913181       11.7135282743
 Ag        14.6530040685        5.0578259173       11.7523363944
 Ag        17.5557425584        5.0592675107       11.7524097506
 Ag         4.3597431841        7.6004538654       11.7570824819
 Ag         7.2336984956        7.6413222451       11.7031283146
 Ag        10.2634760799        7.6538791326       11.9294428541
 Ag        13.1807688761        7.5970189567       11.7529092047
 Ag        16.0933512715        7.5948728771       11.7549866178
 Ag        19.0028485936        7.5963574677       11.7539614169
 Ag         5.8321773104       10.1507067147       11.7570511831
 Ag         8.7586663466       10.1436740529       11.7636832455
 Ag        11.7091357855       10.1398646209       11.7604995786
 Ag        14.6267168958       10.1314961358       11.7574150049
 Ag        17.5455229605       10.1297644909       11.7558356275
 Ag        20.4629455358       10.1328632573       11.7519461931
 Ag         7.3107705523       12.6659530001       11.7524730824
 Ag        10.2384650393       12.6609152196       11.7557593261
 Ag        13.1621405183       12.6643188355       11.7549740910
 Ag        16.0829489297       12.6615556738       11.7560775179
 Ag        19.0069435374       12.6608551031       11.7558387753
 Ag        21.9296715601       12.6655534568       11.7539424955
  N         9.4875743406        6.3400549595       13.5855478930
  C        10.3762800174        5.8275080615       14.6426536188
  H         8.6903613749        6.8003714609       14.0335615527
  H        11.2477227968        5.3232971496       14.1881573584
  H         9.8750167857        5.0868864450       15.2847110436
  H        10.7684730443        6.6325477515       15.2830477842
