# Supplementary material for: Single Atom Alloys Segregation in the Presence of Ligands
Source: J Phys Chem C Nanomater Interfaces. 2023 Nov 13;127(46):22790–8. doi: 10.1021/acs.jpcc.3c05827 (PMC10683009; doi:10.1021/acs.jpcc.3c05827)
Supplement: Supplementary file 2 — jp3c05827_si_002.zip [file jp3c05827_si_002.zip › xyz/RNH/111/ag/ag111cunh.txt]

     222

 Ag         1.4620600000        0.8441200000        0.0000000000
 Ag         4.3861800000        0.8441200000        0.0000000000
 Ag         7.3103100000        0.8441200000        0.0000000000
 Ag        10.2344300000        0.8441200000        0.0000000000
 Ag        13.1585500000        0.8441200000        0.0000000000
 Ag        16.0826700000        0.8441200000        0.0000000000
 Ag         2.9241200000        3.3764900000        0.0000000000
 Ag         5.8482400000        3.3764900000        0.0000000000
 Ag         8.7723700000        3.3764900000        0.0000000000
 Ag        11.6964900000        3.3764900000        0.0000000000
 Ag        14.6206100000        3.3764900000        0.0000000000
 Ag        17.5447300000        3.3764900000        0.0000000000
 Ag         4.3861800000        5.9088500000        0.0000000000
 Ag         7.3103100000        5.9088500000        0.0000000000
 Ag        10.2344300000        5.9088500000        0.0000000000
 Ag        13.1585500000        5.9088500000        0.0000000000
 Ag        16.0826700000        5.9088500000        0.0000000000
 Ag        19.0067900000        5.9088500000        0.0000000000
 Ag         5.8482400000        8.4412100000        0.0000000000
 Ag         8.7723700000        8.4412100000        0.0000000000
 Ag        11.6964900000        8.4412100000        0.0000000000
 Ag        14.6206100000        8.4412100000        0.0000000000
 Ag        17.5447300000        8.4412100000        0.0000000000
 Ag        20.4688600000        8.4412100000        0.0000000000
 Ag         7.3103100000       10.9735800000        0.0000000000
 Ag        10.2344300000       10.9735800000        0.0000000000
 Ag        13.1585500000       10.9735800000        0.0000000000
 Ag        16.0826700000       10.9735800000        0.0000000000
 Ag        19.0067900000       10.9735800000        0.0000000000
 Ag        21.9309200000       10.9735800000        0.0000000000
 Ag         8.7723700000       13.5059400000        0.0000000000
 Ag        11.6964900000       13.5059400000        0.0000000000
 Ag        14.6206100000       13.5059400000        0.0000000000
 Ag        17.5447300000       13.5059400000        0.0000000000
 Ag        20.4688600000       13.5059400000        0.0000000000
 Ag        23.3929800000       13.5059400000        0.0000000000
 Ag         0.0000000000        1.6882400000        2.3875400000
 Ag         2.9241200000        1.6882400000        2.3875400000
 Ag         5.8482400000        1.6882400000        2.3875400000
 Ag         8.7723700000        1.6882400000        2.3875400000
 Ag        11.6964900000        1.6882400000        2.3875400000
 Ag        14.6206100000        1.6882400000        2.3875400000
 Ag         1.4620600000        4.2206100000        2.3875400000
 Ag         4.3861800000        4.2206100000        2.3875400000
 Ag         7.3103100000        4.2206100000        2.3875400000
 Ag        10.2344300000        4.2206100000        2.3875400000
 Ag        13.1585500000        4.2206100000        2.3875400000
 Ag        16.0826700000        4.2206100000        2.3875400000
 Ag         2.9241200000        6.7529700000        2.3875400000
 Ag         5.8482400000        6.7529700000        2.3875400000
 Ag         8.7723700000        6.7529700000        2.3875400000
 Ag        11.6964900000        6.7529700000        2.3875400000
 Ag        14.6206100000        6.7529700000        2.3875400000
 Ag        17.5447300000        6.7529700000        2.3875400000
 Ag         4.3861800000        9.2853400000        2.3875400000
 Ag         7.3103100000        9.2853400000        2.3875400000
 Ag        10.2344300000        9.2853400000        2.3875400000
 Ag        13.1585500000        9.2853400000        2.3875400000
 Ag        16.0826700000        9.2853400000        2.3875400000
 Ag        19.0067900000        9.2853400000        2.3875400000
 Ag         5.8482400000       11.8177000000        2.3875400000
 Ag         8.7723700000       11.8177000000        2.3875400000
 Ag        11.6964900000       11.8177000000        2.3875400000
 Ag        14.6206100000       11.8177000000        2.3875400000
 Ag        17.5447300000       11.8177000000        2.3875400000
 Ag        20.4688600000       11.8177000000        2.3875400000
 Ag         7.3103100000       14.3500600000        2.3875400000
 Ag        10.2344300000       14.3500600000        2.3875400000
 Ag        13.1585500000       14.3500600000        2.3875400000
 Ag        16.0826700000       14.3500600000        2.3875400000
 Ag        19.0067900000       14.3500600000        2.3875400000
 Ag        21.9309200000       14.3500600000        2.3875400000
 Ag         0.0000000000        0.0000000000        4.7750700000
 Ag         2.9241200000        0.0000000000        4.7750700000
 Ag         5.8482400000        0.0000000000        4.7750700000
 Ag         8.7723700000        0.0000000000        4.7750700000
 Ag        11.6964900000        0.0000000000        4.7750700000
 Ag        14.6206100000        0.0000000000        4.7750700000
 Ag         1.4620600000        2.5323600000        4.7750700000
 Ag         4.3861800000        2.5323600000        4.7750700000
 Ag         7.3103100000        2.5323600000        4.7750700000
 Ag        10.2344300000        2.5323600000        4.7750700000
 Ag        13.1585500000        2.5323600000        4.7750700000
 Ag        16.0826700000        2.5323600000        4.7750700000
 Ag         2.9241200000        5.0647300000        4.7750700000
 Ag         5.8482400000        5.0647300000        4.7750700000
 Ag         8.7723700000        5.0647300000        4.7750700000
 Ag        11.6964900000        5.0647300000        4.7750700000
 Ag        14.6206100000        5.0647300000        4.7750700000
 Ag        17.5447300000        5.0647300000        4.7750700000
 Ag         4.3861800000        7.5970900000        4.7750700000
 Ag         7.3103100000        7.5970900000        4.7750700000
 Ag        10.2344300000        7.5970900000        4.7750700000
 Ag        13.1585500000        7.5970900000        4.7750700000
 Ag        16.0826700000        7.5970900000        4.7750700000
 Ag        19.0067900000        7.5970900000        4.7750700000
 Ag         5.8482400000       10.1294600000        4.7750700000
 Ag         8.7723700000       10.1294600000        4.7750700000
 Ag        11.6964900000       10.1294600000        4.7750700000
 Ag        14.6206100000       10.1294600000        4.7750700000
 Ag        17.5447300000       10.1294600000        4.7750700000
 Ag        20.4688600000       10.1294600000        4.7750700000
 Ag         7.3103100000       12.6618200000        4.7750700000
 Ag        10.2344300000       12.6618200000        4.7750700000
 Ag        13.1585500000       12.6618200000        4.7750700000
 Ag        16.0826700000       12.6618200000        4.7750700000
 Ag        19.0067900000       12.6618200000        4.7750700000
 Ag        21.9309200000       12.6618200000        4.7750700000
 Ag         1.4711336217        0.8430081119        7.1116690620
 Ag         4.3934041826        0.8504537106        7.1115012365
 Ag         7.3112718368        0.8515950188        7.1149672379
 Ag        10.2348015146        0.8560687317        7.1138613882
 Ag        13.1578560167        0.8518642350        7.1108569770
 Ag        16.0892265545        0.8462978376        7.1086185545
 Ag         2.9364427832        3.3770950522        7.1107594138
 Ag         5.8666050631        3.3901171311        7.1283831118
 Ag         8.7721202367        3.3823779279        7.1206576326
 Ag        11.6891280846        3.3867420281        7.1165165924
 Ag        14.6246464673        3.3786841030        7.1068912263
 Ag        17.5518209710        3.3769821147        7.1097403830
 Ag         4.3880193519        5.9109032415        7.1100544673
 Ag         7.3194204858        5.9082977988        7.1214101195
 Ag        10.2369848096        5.9096402761        7.1302381941
 Ag        13.1533423061        5.9177980961        7.1158400109
 Ag        16.0823847257        5.9119941060        7.1115629469
 Ag        19.0058135703        5.9059974079        7.1109102067
 Ag         5.8465720379        8.4442705407        7.1096526880
 Ag         8.7802881475        8.4341097645        7.1267508446
 Ag        11.6910441036        8.4443739560        7.1253675426
 Ag        14.6157923022        8.4417047872        7.1122121536
 Ag        17.5440299959        8.4467120027        7.1121834060
 Ag        20.4671620039        8.4415849071        7.1106028634
 Ag         7.3113922630       10.9784826717        7.1064052352
 Ag        10.2331260509       10.9538732437        7.1310959443
 Ag        13.1548080958       10.9742789111        7.1137037430
 Ag        16.0820268387       10.9779837727        7.1114230929
 Ag        19.0082207782       10.9779556329        7.1119320062
 Ag        21.9334403415       10.9815084710        7.1111695547
 Ag         8.7796006511       13.5028125554        7.1089786750
 Ag        11.6967215998       13.5008749145        7.1123608661
 Ag        14.6203308659       13.5094217924        7.1120679322
 Ag        17.5450918082       13.5115994849        7.1108211642
 Ag        20.4679597378       13.5117169578        7.1123505513
 Ag        23.3977163657       13.5161624280        7.1108162185
 Ag         0.0140311597        1.6896489044        9.4069978710
 Ag         2.9375750619        1.6922704321        9.4119618369
 Ag         5.8587027908        1.6993309045        9.4157027383
 Ag         8.7692094239        1.7022734286        9.4174464606
 Ag        11.7064172668        1.6963957154        9.4089996773
 Ag        14.6348392131        1.6911343385        9.4046993630
 Ag         1.4745013115        4.2212860452        9.4070119760
 Ag         4.4036332080        4.2270886141        9.4140289286
 Ag         7.3559991148        4.2542457982        9.4635015434
 Ag        10.2173815326        4.2357035756        9.4508711754
 Ag        13.1687127281        4.2211327790        9.3871461557
 Ag        16.0966860835        4.2209618544        9.4047174503
 Ag         2.9220598243        6.7598043916        9.4060554112
 Ag         5.8368018389        6.7499134830        9.3990496032
 Ag         8.7641640542        6.7451490266        9.4615625799
 Ag        11.6891163923        6.7619248501        9.4397937263
 Ag        14.6296215246        6.7543328307        9.4101585976
 Ag        17.5470985570        6.7537078151        9.4087165810
 Ag         4.3803023462        9.2973153135        9.4086780937
 Ag         7.3095103363        9.3123089745        9.3903513488
 Ag        10.2182926967        9.2327654095        9.4710851236
 Ag        13.1530206458        9.2915473408        9.4171258310
 Ag        16.0784690421        9.2870663028        9.4136686548
 Ag        18.9972483727        9.2931530655        9.4107198633
 Ag         5.8469613249       11.8317399912        9.4053323891
 Ag         8.7766882450       11.8184055394        9.4125325099
 Ag        11.6952676100       11.8091592662        9.4173421804
 Ag        14.6144016093       11.8237402201        9.4127282598
 Ag        17.5398420120       11.8279157696        9.4093006434
 Ag        20.4643820019       11.8350259164        9.4098227943
 Ag         7.3210954656       14.3557501221        9.4061235080
 Ag        10.2435043140       14.3466769640        9.4104990307
 Ag        13.1582156295       14.3559106395        9.4102658552
 Ag        16.0790072046       14.3590122322        9.4137348281
 Ag        19.0094844951       14.3655956923        9.4125375373
 Ag        21.9359012976       14.3641817592        9.4088873627
 Ag         0.0114371362        0.0021171160       11.7544282844
 Ag         2.9331189722        0.0050692818       11.7569748476
 Ag         5.8503912202        0.0113091559       11.7558062106
 Ag         8.7705918572        0.0151358358       11.7592831653
 Ag        11.6981648034        0.0127392173       11.7561502305
 Ag        14.6324960584        0.0035762297       11.7521646873
 Ag         1.4786341104        2.5380872865       11.7533839578
 Ag         4.4028919126        2.5459273836       11.7576224635
 Ag         7.3235995758        2.5529030003       11.7614099942
 Ag        10.2398279286        2.5471869061       11.7459472018
 Ag        13.1829147679        2.5169873511       11.7495688333
 Ag        16.1020648733        2.5325456343       11.7519346234
 Ag         2.9370562213        5.0733144877       11.7524268313
 Ag         5.8684033978        5.0899178369       11.7565209501
 Cu         8.7080742137        4.9481070203       11.7674804949
 Ag        11.7986756943        5.0273114478       11.6983812922
 Ag        14.6623154509        5.0648751124       11.7516550212
 Ag        17.5648254179        5.0681319029       11.7522019342
 Ag         4.3578351399        7.6100202876       11.7555701178
 Ag         7.2199347030        7.6808692746       11.6798008010
 Ag        10.2071958635        7.5670458569       11.9152142261
 Ag        13.1614010673        7.5978435525       11.7543634753
 Ag        16.0877278539        7.6038726423       11.7559700166
 Ag        19.0011609862        7.6072981957       11.7531940680
 Ag         5.8222903307       10.1731571348       11.7551547417
 Ag         8.7593425499       10.1397620835       11.7614934579
 Ag        11.6808649122       10.1056478377       11.7622410230
 Ag        14.6139478333       10.1351591567       11.7596402055
 Ag        17.5381296606       10.1415308982       11.7585976905
 Ag        20.4562721855       10.1472160077       11.7531200770
 Ag         7.3121052755       12.6732949605       11.7523911822
 Ag        10.2381909197       12.6597993754       11.7578623592
 Ag        13.1530360123       12.6608793942       11.7557710230
 Ag        16.0760117971       12.6732199760       11.7569675726
 Ag        19.0006634494       12.6776136950       11.7554747033
 Ag        21.9232611035       12.6842473583       11.7540277521
  N         9.2426935751        5.9950499919       13.3379816723
  C        10.0470464175        5.4447602012       14.4490146588
  H         8.4273325653        6.4609775238       13.7509857695
  H        10.9467908681        4.9446075490       14.0488462178
  H         9.4900245148        4.6902192601       15.0247369162
  H        10.3885924641        6.2314980725       15.1375911609
