# Supplementary material for: Single Atom Alloys Segregation in the Presence of Ligands
Source: J Phys Chem C Nanomater Interfaces. 2023 Nov 13;127(46):22790–8. doi: 10.1021/acs.jpcc.3c05827 (PMC10683009; doi:10.1021/acs.jpcc.3c05827)
Supplement: Supplementary file 2 — jp3c05827_si_002.zip [file jp3c05827_si_002.zip › xyz/RNH/111/ag/ag111aunh.txt]

     222

 Ag         1.4620600000        0.8441200000        0.0000000000
 Ag         4.3861800000        0.8441200000        0.0000000000
 Ag         7.3103100000        0.8441200000        0.0000000000
 Ag        10.2344300000        0.8441200000        0.0000000000
 Ag        13.1585500000        0.8441200000        0.0000000000
 Ag        16.0826700000        0.8441200000        0.0000000000
 Ag         2.9241200000        3.3764900000        0.0000000000
 Ag         5.8482400000        3.3764900000        0.0000000000
 Ag         8.7723700000        3.3764900000        0.0000000000
 Ag        11.6964900000        3.3764900000        0.0000000000
 Ag        14.6206100000        3.3764900000        0.0000000000
 Ag        17.5447300000        3.3764900000        0.0000000000
 Ag         4.3861800000        5.9088500000        0.0000000000
 Ag         7.3103100000        5.9088500000        0.0000000000
 Ag        10.2344300000        5.9088500000        0.0000000000
 Ag        13.1585500000        5.9088500000        0.0000000000
 Ag        16.0826700000        5.9088500000        0.0000000000
 Ag        19.0067900000        5.9088500000        0.0000000000
 Ag         5.8482400000        8.4412100000        0.0000000000
 Ag         8.7723700000        8.4412100000        0.0000000000
 Ag        11.6964900000        8.4412100000        0.0000000000
 Ag        14.6206100000        8.4412100000        0.0000000000
 Ag        17.5447300000        8.4412100000        0.0000000000
 Ag        20.4688600000        8.4412100000        0.0000000000
 Ag         7.3103100000       10.9735800000        0.0000000000
 Ag        10.2344300000       10.9735800000        0.0000000000
 Ag        13.1585500000       10.9735800000        0.0000000000
 Ag        16.0826700000       10.9735800000        0.0000000000
 Ag        19.0067900000       10.9735800000        0.0000000000
 Ag        21.9309200000       10.9735800000        0.0000000000
 Ag         8.7723700000       13.5059400000        0.0000000000
 Ag        11.6964900000       13.5059400000        0.0000000000
 Ag        14.6206100000       13.5059400000        0.0000000000
 Ag        17.5447300000       13.5059400000        0.0000000000
 Ag        20.4688600000       13.5059400000        0.0000000000
 Ag        23.3929800000       13.5059400000        0.0000000000
 Ag         0.0000000000        1.6882400000        2.3875400000
 Ag         2.9241200000        1.6882400000        2.3875400000
 Ag         5.8482400000        1.6882400000        2.3875400000
 Ag         8.7723700000        1.6882400000        2.3875400000
 Ag        11.6964900000        1.6882400000        2.3875400000
 Ag        14.6206100000        1.6882400000        2.3875400000
 Ag         1.4620600000        4.2206100000        2.3875400000
 Ag         4.3861800000        4.2206100000        2.3875400000
 Ag         7.3103100000        4.2206100000        2.3875400000
 Ag        10.2344300000        4.2206100000        2.3875400000
 Ag        13.1585500000        4.2206100000        2.3875400000
 Ag        16.0826700000        4.2206100000        2.3875400000
 Ag         2.9241200000        6.7529700000        2.3875400000
 Ag         5.8482400000        6.7529700000        2.3875400000
 Ag         8.7723700000        6.7529700000        2.3875400000
 Ag        11.6964900000        6.7529700000        2.3875400000
 Ag        14.6206100000        6.7529700000        2.3875400000
 Ag        17.5447300000        6.7529700000        2.3875400000
 Ag         4.3861800000        9.2853400000        2.3875400000
 Ag         7.3103100000        9.2853400000        2.3875400000
 Ag        10.2344300000        9.2853400000        2.3875400000
 Ag        13.1585500000        9.2853400000        2.3875400000
 Ag        16.0826700000        9.2853400000        2.3875400000
 Ag        19.0067900000        9.2853400000        2.3875400000
 Ag         5.8482400000       11.8177000000        2.3875400000
 Ag         8.7723700000       11.8177000000        2.3875400000
 Ag        11.6964900000       11.8177000000        2.3875400000
 Ag        14.6206100000       11.8177000000        2.3875400000
 Ag        17.5447300000       11.8177000000        2.3875400000
 Ag        20.4688600000       11.8177000000        2.3875400000
 Ag         7.3103100000       14.3500600000        2.3875400000
 Ag        10.2344300000       14.3500600000        2.3875400000
 Ag        13.1585500000       14.3500600000        2.3875400000
 Ag        16.0826700000       14.3500600000        2.3875400000
 Ag        19.0067900000       14.3500600000        2.3875400000
 Ag        21.9309200000       14.3500600000        2.3875400000
 Ag         0.0000000000        0.0000000000        4.7750700000
 Ag         2.9241200000        0.0000000000        4.7750700000
 Ag         5.8482400000        0.0000000000        4.7750700000
 Ag         8.7723700000        0.0000000000        4.7750700000
 Ag        11.6964900000        0.0000000000        4.7750700000
 Ag        14.6206100000        0.0000000000        4.7750700000
 Ag         1.4620600000        2.5323600000        4.7750700000
 Ag         4.3861800000        2.5323600000        4.7750700000
 Ag         7.3103100000        2.5323600000        4.7750700000
 Ag        10.2344300000        2.5323600000        4.7750700000
 Ag        13.1585500000        2.5323600000        4.7750700000
 Ag        16.0826700000        2.5323600000        4.7750700000
 Ag         2.9241200000        5.0647300000        4.7750700000
 Ag         5.8482400000        5.0647300000        4.7750700000
 Ag         8.7723700000        5.0647300000        4.7750700000
 Ag        11.6964900000        5.0647300000        4.7750700000
 Ag        14.6206100000        5.0647300000        4.7750700000
 Ag        17.5447300000        5.0647300000        4.7750700000
 Ag         4.3861800000        7.5970900000        4.7750700000
 Ag         7.3103100000        7.5970900000        4.7750700000
 Ag        10.2344300000        7.5970900000        4.7750700000
 Ag        13.1585500000        7.5970900000        4.7750700000
 Ag        16.0826700000        7.5970900000        4.7750700000
 Ag        19.0067900000        7.5970900000        4.7750700000
 Ag         5.8482400000       10.1294600000        4.7750700000
 Ag         8.7723700000       10.1294600000        4.7750700000
 Ag        11.6964900000       10.1294600000        4.7750700000
 Ag        14.6206100000       10.1294600000        4.7750700000
 Ag        17.5447300000       10.1294600000        4.7750700000
 Ag        20.4688600000       10.1294600000        4.7750700000
 Ag         7.3103100000       12.6618200000        4.7750700000
 Ag        10.2344300000       12.6618200000        4.7750700000
 Ag        13.1585500000       12.6618200000        4.7750700000
 Ag        16.0826700000       12.6618200000        4.7750700000
 Ag        19.0067900000       12.6618200000        4.7750700000
 Ag        21.9309200000       12.6618200000        4.7750700000
 Ag         1.4666591499        0.8437170708        7.1096349676
 Ag         4.3904819576        0.8507389379        7.1091072963
 Ag         7.3083176043        0.8510115983        7.1131277522
 Ag        10.2339440685        0.8530060101        7.1123055084
 Ag        13.1562459299        0.8477078324        7.1119276092
 Ag        16.0851824916        0.8449089131        7.1086068381
 Ag         2.9337950659        3.3782151973        7.1096140811
 Ag         5.8670652317        3.3913908621        7.1318060913
 Ag         8.7695078167        3.3825539357        7.1208625645
 Ag        11.6875779160        3.3820125695        7.1162460539
 Ag        14.6207513945        3.3793282104        7.1082223274
 Ag        17.5474848998        3.3753660188        7.1086497686
 Ag         4.3897449075        5.9090967559        7.1100223252
 Ag         7.3231870627        5.9049668468        7.1286777903
 Ag        10.2375438337        5.9098827517        7.1300852478
 Ag        13.1503627725        5.9153686084        7.1172916452
 Ag        16.0815941642        5.9106946931        7.1105259166
 Ag        19.0059662398        5.9048403103        7.1102742553
 Ag         5.8499725740        8.4413162664        7.1111937185
 Ag         8.7809062116        8.4325901821        7.1280452895
 Ag        11.6924398854        8.4457245433        7.1254167229
 Ag        14.6144150231        8.4409145293        7.1126537130
 Ag        17.5434886398        8.4438481723        7.1116221887
 Ag        20.4681830029        8.4395873638        7.1105798471
 Ag         7.3110451126       10.9712780958        7.1104450644
 Ag        10.2325204837       10.9525185512        7.1302501776
 Ag        13.1552163107       10.9755712048        7.1125730846
 Ag        16.0805670049       10.9760745550        7.1108877867
 Ag        19.0071867341       10.9755894008        7.1115499183
 Ag        21.9332225597       10.9782262278        7.1102120736
 Ag         8.7772911721       13.5008552891        7.1084116778
 Ag        11.6926433396       13.5022923638        7.1085409711
 Ag        14.6189128721       13.5094820309        7.1108592797
 Ag        17.5432374166       13.5095675310        7.1112228578
 Ag        20.4666376738       13.5084730116        7.1115575375
 Ag        23.3975469719       13.5115189330        7.1102491721
 Ag         0.0049321986        1.6873946491        9.4050482941
 Ag         2.9280687144        1.6916169368        9.4081128945
 Ag         5.8480005183        1.6937714478        9.4133927242
 Ag         8.7673862556        1.6870129472        9.4153495793
 Ag        11.7024313371        1.6887801621        9.4110224925
 Ag        14.6286918364        1.6885153542        9.4046699515
 Ag         1.4660071072        4.2180824359        9.4050205985
 Ag         4.3943516790        4.2232152482        9.4147332028
 Ag         7.3475553974        4.2495496451        9.4703428027
 Ag        10.2238382629        4.2222680360        9.4375297024
 Ag        13.1602050638        4.2194369481        9.3923245364
 Ag        16.0882625043        4.2189684261        9.4046093493
 Ag         2.9209578008        6.7563171539        9.4059532477
 Ag         5.8328699389        6.7482605212        9.4024764163
 Ag         8.7797532688        6.7567437932        9.4607716617
 Ag        11.6931833370        6.7702930561        9.4464294296
 Ag        14.6288067012        6.7530654039        9.4074693629
 Ag        17.5453258933        6.7499411190        9.4065153884
 Ag         4.3811781764        9.2913082787        9.4076326249
 Ag         7.3138644042        9.2991540594        9.4034036522
 Ag        10.2271608205        9.2435568383        9.4733402486
 Ag        13.1562245099        9.2965407251        9.4163467761
 Ag        16.0802640130        9.2853723627        9.4115182971
 Ag        18.9982632060        9.2889736070        9.4084727488
 Ag         5.8486821239       11.8223805605        9.4054299206
 Ag         8.7743320613       11.8181915220        9.4109201973
 Ag        11.6943125932       11.8173810550        9.4109618737
 Ag        14.6158102477       11.8269349006        9.4115247633
 Ag        17.5405246345       11.8246051666        9.4084753559
 Ag        20.4660681096       11.8285462330        9.4080622264
 Ag         7.3167445248       14.3542314554        9.4048195626
 Ag        10.2367348431       14.3496263481        9.4068086382
 Ag        13.1526138652       14.3557209365        9.4057578908
 Ag        16.0769914982       14.3579734351        9.4129084391
 Ag        19.0097126452       14.3572341750        9.4115571995
 Ag        21.9361676647       14.3562509284        9.4078642552
 Ag         0.0030232110        0.0032040777       11.7522084664
 Ag         2.9251245307        0.0037782584       11.7548650919
 Ag         5.8481956317        0.0067480774       11.7575625348
 Ag         8.7712219188       -0.0037038626       11.7589949415
 Ag        11.6980236295        0.0020310366       11.7578846090
 Ag        14.6272614876        0.0008939814       11.7526281339
 Ag         1.4650027833        2.5351121584       11.7526004770
 Ag         4.3806355739        2.5334194922       11.7574692435
 Ag         7.2997157563        2.5170978050       11.7616364677
 Ag        10.2456779392        2.5174818338       11.7600808083
 Ag        13.1794688406        2.5143800379       11.7515254816
 Ag        16.0914923882        2.5317049665       11.7520403157
 Ag         2.9200071843        5.0695385966       11.7551962113
 Ag         5.8186061547        5.0769992184       11.7731038731
 Au         8.7244921674        5.0013428813       11.8980764109
 Ag        11.7745393351        5.0237296336       11.7081335165
 Ag        14.6444576499        5.0649157262       11.7522850181
 Ag        17.5518122962        5.0655288390       11.7499335481
 Ag         4.3549025155        7.6082266205       11.7550140762
 Ag         7.2322466404        7.6475148470       11.7023048838
 Ag        10.2681426623        7.6785710058       11.9321331216
 Ag        13.1794302916        7.6048313142       11.7534698302
 Ag        16.0895923938        7.6009163227       11.7539979435
 Ag        18.9986203214        7.6031711152       11.7525544535
 Ag         5.8297321688       10.1542973055       11.7570031093
 Ag         8.7541741440       10.1548112862       11.7634978265
 Ag        11.7083705788       10.1509829603       11.7612341070
 Ag        14.6246183521       10.1382808150       11.7578046026
 Ag        17.5426120295       10.1362789431       11.7556418542
 Ag        20.4593399613       10.1390175141       11.7512907018
 Ag         7.3071992095       12.6732473473       11.7518626973
 Ag        10.2341169814       12.6683544093       11.7545386911
 Ag        13.1602934226       12.6739474163       11.7529986998
 Ag        16.0801273513       12.6678705320       11.7574088227
 Ag        19.0048951491       12.6668338768       11.7556131053
 Ag        21.9262290110       12.6729396121       11.7519855366
  N         9.4767338505        6.3249555621       13.5708103433
  C        10.3281085852        5.7408532679       14.6208383874
  H         8.6501121084        6.7335158705       14.0158002288
  H        11.2302891649        5.2953671302       14.1663043440
  H         9.8181193554        4.9446504891       15.1831079129
  H        10.6693401826        6.5093254153       15.3312113405
