# Supplementary material for: Single Atom Alloys Segregation in the Presence of Ligands
Source: J Phys Chem C Nanomater Interfaces. 2023 Nov 13;127(46):22790–8. doi: 10.1021/acs.jpcc.3c05827 (PMC10683009; doi:10.1021/acs.jpcc.3c05827)
Supplement: Supplementary file 2 — jp3c05827_si_002.zip [file jp3c05827_si_002.zip › xyz/RNH/111/ag/ag111ninh.txt]

     222

 Ag         1.4620600000        0.8441200000        0.0000000000
 Ag         4.3861800000        0.8441200000        0.0000000000
 Ag         7.3103100000        0.8441200000        0.0000000000
 Ag        10.2344300000        0.8441200000        0.0000000000
 Ag        13.1585500000        0.8441200000        0.0000000000
 Ag        16.0826700000        0.8441200000        0.0000000000
 Ag         2.9241200000        3.3764900000        0.0000000000
 Ag         5.8482400000        3.3764900000        0.0000000000
 Ag         8.7723700000        3.3764900000        0.0000000000
 Ag        11.6964900000        3.3764900000        0.0000000000
 Ag        14.6206100000        3.3764900000        0.0000000000
 Ag        17.5447300000        3.3764900000        0.0000000000
 Ag         4.3861800000        5.9088500000        0.0000000000
 Ag         7.3103100000        5.9088500000        0.0000000000
 Ag        10.2344300000        5.9088500000        0.0000000000
 Ag        13.1585500000        5.9088500000        0.0000000000
 Ag        16.0826700000        5.9088500000        0.0000000000
 Ag        19.0067900000        5.9088500000        0.0000000000
 Ag         5.8482400000        8.4412100000        0.0000000000
 Ag         8.7723700000        8.4412100000        0.0000000000
 Ag        11.6964900000        8.4412100000        0.0000000000
 Ag        14.6206100000        8.4412100000        0.0000000000
 Ag        17.5447300000        8.4412100000        0.0000000000
 Ag        20.4688600000        8.4412100000        0.0000000000
 Ag         7.3103100000       10.9735800000        0.0000000000
 Ag        10.2344300000       10.9735800000        0.0000000000
 Ag        13.1585500000       10.9735800000        0.0000000000
 Ag        16.0826700000       10.9735800000        0.0000000000
 Ag        19.0067900000       10.9735800000        0.0000000000
 Ag        21.9309200000       10.9735800000        0.0000000000
 Ag         8.7723700000       13.5059400000        0.0000000000
 Ag        11.6964900000       13.5059400000        0.0000000000
 Ag        14.6206100000       13.5059400000        0.0000000000
 Ag        17.5447300000       13.5059400000        0.0000000000
 Ag        20.4688600000       13.5059400000        0.0000000000
 Ag        23.3929800000       13.5059400000        0.0000000000
 Ag         0.0000000000        1.6882400000        2.3875400000
 Ag         2.9241200000        1.6882400000        2.3875400000
 Ag         5.8482400000        1.6882400000        2.3875400000
 Ag         8.7723700000        1.6882400000        2.3875400000
 Ag        11.6964900000        1.6882400000        2.3875400000
 Ag        14.6206100000        1.6882400000        2.3875400000
 Ag         1.4620600000        4.2206100000        2.3875400000
 Ag         4.3861800000        4.2206100000        2.3875400000
 Ag         7.3103100000        4.2206100000        2.3875400000
 Ag        10.2344300000        4.2206100000        2.3875400000
 Ag        13.1585500000        4.2206100000        2.3875400000
 Ag        16.0826700000        4.2206100000        2.3875400000
 Ag         2.9241200000        6.7529700000        2.3875400000
 Ag         5.8482400000        6.7529700000        2.3875400000
 Ag         8.7723700000        6.7529700000        2.3875400000
 Ag        11.6964900000        6.7529700000        2.3875400000
 Ag        14.6206100000        6.7529700000        2.3875400000
 Ag        17.5447300000        6.7529700000        2.3875400000
 Ag         4.3861800000        9.2853400000        2.3875400000
 Ag         7.3103100000        9.2853400000        2.3875400000
 Ag        10.2344300000        9.2853400000        2.3875400000
 Ag        13.1585500000        9.2853400000        2.3875400000
 Ag        16.0826700000        9.2853400000        2.3875400000
 Ag        19.0067900000        9.2853400000        2.3875400000
 Ag         5.8482400000       11.8177000000        2.3875400000
 Ag         8.7723700000       11.8177000000        2.3875400000
 Ag        11.6964900000       11.8177000000        2.3875400000
 Ag        14.6206100000       11.8177000000        2.3875400000
 Ag        17.5447300000       11.8177000000        2.3875400000
 Ag        20.4688600000       11.8177000000        2.3875400000
 Ag         7.3103100000       14.3500600000        2.3875400000
 Ag        10.2344300000       14.3500600000        2.3875400000
 Ag        13.1585500000       14.3500600000        2.3875400000
 Ag        16.0826700000       14.3500600000        2.3875400000
 Ag        19.0067900000       14.3500600000        2.3875400000
 Ag        21.9309200000       14.3500600000        2.3875400000
 Ag         0.0000000000        0.0000000000        4.7750700000
 Ag         2.9241200000        0.0000000000        4.7750700000
 Ag         5.8482400000        0.0000000000        4.7750700000
 Ag         8.7723700000        0.0000000000        4.7750700000
 Ag        11.6964900000        0.0000000000        4.7750700000
 Ag        14.6206100000        0.0000000000        4.7750700000
 Ag         1.4620600000        2.5323600000        4.7750700000
 Ag         4.3861800000        2.5323600000        4.7750700000
 Ag         7.3103100000        2.5323600000        4.7750700000
 Ag        10.2344300000        2.5323600000        4.7750700000
 Ag        13.1585500000        2.5323600000        4.7750700000
 Ag        16.0826700000        2.5323600000        4.7750700000
 Ag         2.9241200000        5.0647300000        4.7750700000
 Ag         5.8482400000        5.0647300000        4.7750700000
 Ag         8.7723700000        5.0647300000        4.7750700000
 Ag        11.6964900000        5.0647300000        4.7750700000
 Ag        14.6206100000        5.0647300000        4.7750700000
 Ag        17.5447300000        5.0647300000        4.7750700000
 Ag         4.3861800000        7.5970900000        4.7750700000
 Ag         7.3103100000        7.5970900000        4.7750700000
 Ag        10.2344300000        7.5970900000        4.7750700000
 Ag        13.1585500000        7.5970900000        4.7750700000
 Ag        16.0826700000        7.5970900000        4.7750700000
 Ag        19.0067900000        7.5970900000        4.7750700000
 Ag         5.8482400000       10.1294600000        4.7750700000
 Ag         8.7723700000       10.1294600000        4.7750700000
 Ag        11.6964900000       10.1294600000        4.7750700000
 Ag        14.6206100000       10.1294600000        4.7750700000
 Ag        17.5447300000       10.1294600000        4.7750700000
 Ag        20.4688600000       10.1294600000        4.7750700000
 Ag         7.3103100000       12.6618200000        4.7750700000
 Ag        10.2344300000       12.6618200000        4.7750700000
 Ag        13.1585500000       12.6618200000        4.7750700000
 Ag        16.0826700000       12.6618200000        4.7750700000
 Ag        19.0067900000       12.6618200000        4.7750700000
 Ag        21.9309200000       12.6618200000        4.7750700000
 Ag         1.4739443751        0.8427043827        7.1115111546
 Ag         4.4009299611        0.8490587389        7.1134466210
 Ag         7.3140527636        0.8494087923        7.1155417592
 Ag        10.2375530597        0.8553603338        7.1170374086
 Ag        13.1563993953        0.8501906361        7.1122015259
 Ag        16.0897292504        0.8441105331        7.1092067234
 Ag         2.9351878075        3.3757220710        7.1138047484
 Ag         5.8617135070        3.3884888730        7.1219824931
 Ag         8.7752490742        3.3828452438        7.1193580536
 Ag        11.6899149177        3.3869247197        7.1188753605
 Ag        14.6256822641        3.3763431044        7.1071207130
 Ag        17.5531878797        3.3751457578        7.1096274103
 Ag         4.3878217219        5.9090708093        7.1076066457
 Ag         7.3221413628        5.9046198906        7.1249251209
 Ag        10.2378827127        5.9069687948        7.1319277655
 Ag        13.1541739417        5.9166095503        7.1137122667
 Ag        16.0830812262        5.9106460230        7.1107537870
 Ag        19.0062302247        5.9046729673        7.1096785704
 Ag         5.8528154270        8.4410406322        7.1097046509
 Ag         8.7823793274        8.4296863229        7.1278585137
 Ag        11.6934079408        8.4426739348        7.1221454802
 Ag        14.6188015673        8.4389494560        7.1111144942
 Ag        17.5476703188        8.4464930154        7.1108681773
 Ag        20.4710170516        8.4383688597        7.1105730517
 Ag         7.3147602232       10.9739960870        7.1077790190
 Ag        10.2376594163       10.9524620902        7.1271703137
 Ag        13.1582830857       10.9725969648        7.1125319789
 Ag        16.0846702340       10.9770317287        7.1108808679
 Ag        19.0126699987       10.9760013491        7.1119482723
 Ag        21.9377122628       10.9793928349        7.1108400761
 Ag         8.7820336644       13.5021653446        7.1073290124
 Ag        11.6993027116       13.5033760623        7.1109912849
 Ag        14.6241595506       13.5055666380        7.1113266646
 Ag        17.5492775603       13.5109676724        7.1132072121
 Ag        20.4704709414       13.5082062704        7.1126735668
 Ag        23.4008209523       13.5148257608        7.1095438028
 Ag         0.0161866608        1.6858121677        9.4065734305
 Ag         2.9418880320        1.6909680388        9.4125501877
 Ag         5.8590661202        1.6940709766        9.4215391010
 Ag         8.7766899387        1.7012174370        9.4284164531
 Ag        11.7090093418        1.6913255819        9.4158728182
 Ag        14.6348398300        1.6873483869        9.4048209088
 Ag         1.4739398817        4.2151995854        9.4085638756
 Ag         4.4069942337        4.2248292301        9.4179737320
 Ag         7.3450074579        4.2417168352        9.4589640612
 Ag        10.2131143809        4.2261024466        9.4553900082
 Ag        13.1688104250        4.2163788616        9.3894651100
 Ag        16.0974991712        4.2165168845        9.4049920219
 Ag         2.9231823840        6.7538352910        9.4059164668
 Ag         5.8360559978        6.7465544354        9.4007505433
 Ag         8.7750545397        6.7424302446        9.4683822921
 Ag        11.6962476198        6.7639911274        9.4408392051
 Ag        14.6307352493        6.7509637694        9.4096035521
 Ag        17.5489916150        6.7477452940        9.4082655241
 Ag         4.3872257778        9.2919084415        9.4087257079
 Ag         7.3185570049        9.3053118567        9.3971330380
 Ag        10.2303647473        9.2440861255        9.4642684023
 Ag        13.1617056494        9.2936781744        9.4163210214
 Ag        16.0857299886        9.2840324461        9.4116456106
 Ag        19.0041196084        9.2859709420        9.4084067919
 Ag         5.8547322197       11.8278121153        9.4044936405
 Ag         8.7833406355       11.8195813722        9.4112643798
 Ag        11.7001947644       11.8095055918        9.4132848379
 Ag        14.6240970669       11.8246479578        9.4124718643
 Ag        17.5475632086       11.8212136554        9.4074281759
 Ag        20.4731955370       11.8280853970        9.4101603902
 Ag         7.3262492390       14.3548373340        9.4047784253
 Ag        10.2483442221       14.3499684663        9.4092213598
 Ag        13.1637791900       14.3523113602        9.4100532285
 Ag        16.0886038441       14.3603933652        9.4147184492
 Ag        19.0121244232       14.3604926069        9.4153245720
 Ag        21.9411768733       14.3579703144        9.4085033588
 Ag         0.0156507789       -0.0002777743       11.7518692680
 Ag         2.9394998231        0.0000809261       11.7579574322
 Ag         5.8598082282        0.0069602278       11.7578615657
 Ag         8.7784223772        0.0008520478       11.7684793664
 Ag        11.7098012601       -0.0025706238       11.7603029336
 Ag        14.6374949437       -0.0028917249       11.7527523538
 Ag         1.4805873465        2.5327911973       11.7563525853
 Ag         4.4022144228        2.5353665665       11.7657111464
 Ag         7.3340014432        2.5515380862       11.7665258182
 Ag        10.2560483886        2.5141651759       11.7680872664
 Ag        13.1904419925        2.5126501074       11.7572835272
 Ag        16.1053427037        2.5291416276       11.7535785407
 Ag         2.9355261494        5.0670007119       11.7558739113
 Ag         5.8537217281        5.0775601874       11.7782097301
 Ni         8.7745731624        4.9817550935       12.0122325617
 Ag        11.8004817481        5.0238309944       11.7074261055
 Ag        14.6597159078        5.0611324118       11.7543034084
 Ag        17.5634957684        5.0641297810       11.7511811800
 Ag         4.3644593209        7.6041427768       11.7578618557
 Ag         7.2290362399        7.6663472509       11.6897727221
 Ag        10.2350306572        7.6130716097       11.8881989505
 Ag        13.1753912255        7.6007150954       11.7552292392
 Ag        16.0940158862        7.6005278836       11.7553135443
 Ag        19.0074520613        7.6002526339       11.7524504035
 Ag         5.8340047931       10.1609330128       11.7563221843
 Ag         8.7669103614       10.1452367660       11.7638602286
 Ag        11.6974866119       10.1178345530       11.7645082711
 Ag        14.6266043566       10.1335083373       11.7576835777
 Ag        17.5481136656       10.1346611800       11.7551760776
 Ag        20.4660739277       10.1381806993       11.7525253538
 Ag         7.3195287864       12.6705055339       11.7521648209
 Ag        10.2458890712       12.6614005906       11.7556197952
 Ag        13.1640378920       12.6595107756       11.7523006920
 Ag        16.0857817599       12.6679911281       11.7552635568
 Ag        19.0106433355       12.6675317669       11.7561784128
 Ag        21.9342059056       12.6722357419       11.7518839736
  N         9.3123080871        6.0949229133       13.4340215589
  C        10.1667379938        5.6192778581       14.5442843671
  H         8.5073268868        6.5819617495       13.8419322259
  H        11.0892172998        5.1681735954       14.1432057588
  H         9.6656318923        4.8529942915       15.1529083837
  H        10.4629777217        6.4523562971       15.1982681262
