# Supplementary material for: Single Atom Alloys Segregation in the Presence of Ligands
Source: J Phys Chem C Nanomater Interfaces. 2023 Nov 13;127(46):22790–8. doi: 10.1021/acs.jpcc.3c05827 (PMC10683009; doi:10.1021/acs.jpcc.3c05827)
Supplement: Supplementary file 2 — jp3c05827_si_002.zip [file jp3c05827_si_002.zip › xyz/RNH/111/ag/ag111ptnh.txt]

222

 Ag         1.4620600000        0.8441200000        0.0000000000
 Ag         4.3861800000        0.8441200000        0.0000000000
 Ag         7.3103100000        0.8441200000        0.0000000000
 Ag        10.2344300000        0.8441200000        0.0000000000
 Ag        13.1585500000        0.8441200000        0.0000000000
 Ag        16.0826700000        0.8441200000        0.0000000000
 Ag         2.9241200000        3.3764900000        0.0000000000
 Ag         5.8482400000        3.3764900000        0.0000000000
 Ag         8.7723700000        3.3764900000        0.0000000000
 Ag        11.6964900000        3.3764900000        0.0000000000
 Ag        14.6206100000        3.3764900000        0.0000000000
 Ag        17.5447300000        3.3764900000        0.0000000000
 Ag         4.3861800000        5.9088500000        0.0000000000
 Ag         7.3103100000        5.9088500000        0.0000000000
 Ag        10.2344300000        5.9088500000        0.0000000000
 Ag        13.1585500000        5.9088500000        0.0000000000
 Ag        16.0826700000        5.9088500000        0.0000000000
 Ag        19.0067900000        5.9088500000        0.0000000000
 Ag         5.8482400000        8.4412100000        0.0000000000
 Ag         8.7723700000        8.4412100000        0.0000000000
 Ag        11.6964900000        8.4412100000        0.0000000000
 Ag        14.6206100000        8.4412100000        0.0000000000
 Ag        17.5447300000        8.4412100000        0.0000000000
 Ag        20.4688600000        8.4412100000        0.0000000000
 Ag         7.3103100000       10.9735800000        0.0000000000
 Ag        10.2344300000       10.9735800000        0.0000000000
 Ag        13.1585500000       10.9735800000        0.0000000000
 Ag        16.0826700000       10.9735800000        0.0000000000
 Ag        19.0067900000       10.9735800000        0.0000000000
 Ag        21.9309200000       10.9735800000        0.0000000000
 Ag         8.7723700000       13.5059400000        0.0000000000
 Ag        11.6964900000       13.5059400000        0.0000000000
 Ag        14.6206100000       13.5059400000        0.0000000000
 Ag        17.5447300000       13.5059400000        0.0000000000
 Ag        20.4688600000       13.5059400000        0.0000000000
 Ag        23.3929800000       13.5059400000        0.0000000000
 Ag         0.0000000000        1.6882400000        2.3875400000
 Ag         2.9241200000        1.6882400000        2.3875400000
 Ag         5.8482400000        1.6882400000        2.3875400000
 Ag         8.7723700000        1.6882400000        2.3875400000
 Ag        11.6964900000        1.6882400000        2.3875400000
 Ag        14.6206100000        1.6882400000        2.3875400000
 Ag         1.4620600000        4.2206100000        2.3875400000
 Ag         4.3861800000        4.2206100000        2.3875400000
 Ag         7.3103100000        4.2206100000        2.3875400000
 Ag        10.2344300000        4.2206100000        2.3875400000
 Ag        13.1585500000        4.2206100000        2.3875400000
 Ag        16.0826700000        4.2206100000        2.3875400000
 Ag         2.9241200000        6.7529700000        2.3875400000
 Ag         5.8482400000        6.7529700000        2.3875400000
 Ag         8.7723700000        6.7529700000        2.3875400000
 Ag        11.6964900000        6.7529700000        2.3875400000
 Ag        14.6206100000        6.7529700000        2.3875400000
 Ag        17.5447300000        6.7529700000        2.3875400000
 Ag         4.3861800000        9.2853400000        2.3875400000
 Ag         7.3103100000        9.2853400000        2.3875400000
 Ag        10.2344300000        9.2853400000        2.3875400000
 Ag        13.1585500000        9.2853400000        2.3875400000
 Ag        16.0826700000        9.2853400000        2.3875400000
 Ag        19.0067900000        9.2853400000        2.3875400000
 Ag         5.8482400000       11.8177000000        2.3875400000
 Ag         8.7723700000       11.8177000000        2.3875400000
 Ag        11.6964900000       11.8177000000        2.3875400000
 Ag        14.6206100000       11.8177000000        2.3875400000
 Ag        17.5447300000       11.8177000000        2.3875400000
 Ag        20.4688600000       11.8177000000        2.3875400000
 Ag         7.3103100000       14.3500600000        2.3875400000
 Ag        10.2344300000       14.3500600000        2.3875400000
 Ag        13.1585500000       14.3500600000        2.3875400000
 Ag        16.0826700000       14.3500600000        2.3875400000
 Ag        19.0067900000       14.3500600000        2.3875400000
 Ag        21.9309200000       14.3500600000        2.3875400000
 Ag         0.0000000000        0.0000000000        4.7750700000
 Ag         2.9241200000        0.0000000000        4.7750700000
 Ag         5.8482400000        0.0000000000        4.7750700000
 Ag         8.7723700000        0.0000000000        4.7750700000
 Ag        11.6964900000        0.0000000000        4.7750700000
 Ag        14.6206100000        0.0000000000        4.7750700000
 Ag         1.4620600000        2.5323600000        4.7750700000
 Ag         4.3861800000        2.5323600000        4.7750700000
 Ag         7.3103100000        2.5323600000        4.7750700000
 Ag        10.2344300000        2.5323600000        4.7750700000
 Ag        13.1585500000        2.5323600000        4.7750700000
 Ag        16.0826700000        2.5323600000        4.7750700000
 Ag         2.9241200000        5.0647300000        4.7750700000
 Ag         5.8482400000        5.0647300000        4.7750700000
 Ag         8.7723700000        5.0647300000        4.7750700000
 Ag        11.6964900000        5.0647300000        4.7750700000
 Ag        14.6206100000        5.0647300000        4.7750700000
 Ag        17.5447300000        5.0647300000        4.7750700000
 Ag         4.3861800000        7.5970900000        4.7750700000
 Ag         7.3103100000        7.5970900000        4.7750700000
 Ag        10.2344300000        7.5970900000        4.7750700000
 Ag        13.1585500000        7.5970900000        4.7750700000
 Ag        16.0826700000        7.5970900000        4.7750700000
 Ag        19.0067900000        7.5970900000        4.7750700000
 Ag         5.8482400000       10.1294600000        4.7750700000
 Ag         8.7723700000       10.1294600000        4.7750700000
 Ag        11.6964900000       10.1294600000        4.7750700000
 Ag        14.6206100000       10.1294600000        4.7750700000
 Ag        17.5447300000       10.1294600000        4.7750700000
 Ag        20.4688600000       10.1294600000        4.7750700000
 Ag         7.3103100000       12.6618200000        4.7750700000
 Ag        10.2344300000       12.6618200000        4.7750700000
 Ag        13.1585500000       12.6618200000        4.7750700000
 Ag        16.0826700000       12.6618200000        4.7750700000
 Ag        19.0067900000       12.6618200000        4.7750700000
 Ag        21.9309200000       12.6618200000        4.7750700000
 Ag         1.4709462637        0.8432073384        7.1130104193
 Ag         4.3972032727        0.8477841472        7.1130681734
 Ag         7.3093893983        0.8480217809        7.1144857319
 Ag        10.2372952248        0.8537363220        7.1161401175
 Ag        13.1545764724        0.8475245496        7.1136194494
 Ag        16.0865159398        0.8444472026        7.1112114908
 Ag         2.9314346505        3.3777045273        7.1155239404
 Ag         5.8578341314        3.3890305490        7.1224570012
 Ag         8.7713482566        3.3795196693        7.1023286776
 Ag        11.6924733814        3.3827238931        7.1160654868
 Ag        14.6245037825        3.3775906703        7.1102145739
 Ag        17.5500231565        3.3762914143        7.1119148109
 Ag         4.3878164316        5.9076275291        7.1075773763
 Ag         7.3227730422        5.9039877948        7.1191876880
 Ag        10.2440489965        5.9094472724        7.1200201098
 Ag        13.1552323673        5.9154959917        7.1146877337
 Ag        16.0827402838        5.9111294407        7.1112096412
 Ag        19.0056223880        5.9064335796        7.1095763154
 Ag         5.8514535679        8.4407174132        7.1098006067
 Ag         8.7814668955        8.4282799229        7.1292022264
 Ag        11.6947706767        8.4455600953        7.1239784405
 Ag        14.6165326579        8.4401962401        7.1125773295
 Ag        17.5445313388        8.4456922254        7.1121614582
 Ag        20.4693164296        8.4390735230        7.1111151625
 Ag         7.3133929556       10.9702232842        7.1105769344
 Ag        10.2353084983       10.9503400138        7.1303317514
 Ag        13.1552179925       10.9745388656        7.1133759581
 Ag        16.0802416001       10.9764575952        7.1120270870
 Ag        19.0106508218       10.9747569843        7.1126989688
 Ag        21.9367450592       10.9778020172        7.1106612319
 Ag         8.7793806751       13.5015721434        7.1092920919
 Ag        11.6952007723       13.5023853834        7.1122937387
 Ag        14.6220426345       13.5049027137        7.1116109861
 Ag        17.5470217769       13.5091310204        7.1131416204
 Ag        20.4686434258       13.5054724852        7.1122733646
 Ag        23.3998582405       13.5126173525        7.1111625513
 Ag         0.0100182324        1.6876413501        9.4077213992
 Ag         2.9368572351        1.6948723325        9.4140219527
 Ag         5.8529091332        1.6943843777        9.4205613735
 Ag         8.7736893038        1.6887374401        9.4211916332
 Ag        11.7030673363        1.6917757143        9.4197138088
 Ag        14.6286368626        1.6892563362        9.4081618309
 Ag         1.4718721895        4.2198172265        9.4109475628
 Ag         4.4113946037        4.2265398635        9.4218661647
 Ag         7.3473315803        4.2358116709        9.4479405615
 Ag        10.2049097131        4.2122032511        9.4212292343
 Ag        13.1551892441        4.2189605573        9.3945573049
 Ag        16.0903928526        4.2197670667        9.4085750854
 Ag         2.9229817550        6.7581505916        9.4072033833
 Ag         5.8319794135        6.7465515508        9.3947852267
 Ag         8.7864986600        6.7378760810        9.4527421639
 Ag        11.7007865002        6.7683765195        9.4368851040
 Ag        14.6282472297        6.7558635924        9.4114406905
 Ag        17.5466120007        6.7485581352        9.4074686633
 Ag         4.3859044490        9.2886358677        9.4092561030
 Ag         7.3205703198        9.2947598800        9.4028078820
 Ag        10.2279969332        9.2397507127        9.4715496563
 Ag        13.1597713959        9.2983540619        9.4199863743
 Ag        16.0829756048        9.2867874728        9.4133840380
 Ag        19.0008398448        9.2872446745        9.4085358953
 Ag         5.8537371558       11.8235820665        9.4071545785
 Ag         8.7785265745       11.8176130061        9.4149816004
 Ag        11.6936322277       11.8111057567        9.4170399543
 Ag        14.6183281786       11.8281934975        9.4133704640
 Ag        17.5442820041       11.8213415890        9.4077185890
 Ag        20.4726449704       11.8262936251        9.4089914512
 Ag         7.3225924658       14.3565376928        9.4070736118
 Ag        10.2416624355       14.3528257523        9.4101256830
 Ag        13.1592656228       14.3537731410        9.4115019392
 Ag        16.0859198555       14.3606988729        9.4150691167
 Ag        19.0090077933       14.3568906495        9.4144149537
 Ag        21.9378892570       14.3560932704        9.4106207028
 Ag         0.0082954123        0.0053156869       11.7517249417
 Ag         2.9351562262        0.0056113530       11.7583852643
 Ag         5.8638188020        0.0224308043       11.7623601314
 Ag         8.7761739246        0.0011536982       11.7671234225
 Ag        11.6972315011        0.0093918089       11.7632399085
 Ag        14.6292964028       -0.0000132331       11.7558413774
 Ag         1.4764577168        2.5394098151       11.7566184097
 Ag         4.4017814684        2.5398268746       11.7674109141
 Ag         7.3407581842        2.5629908050       11.7672049137
 Ag        10.2373095372        2.5373409222       11.7799732431
 Ag        13.1791515172        2.5188015940       11.7587333186
 Ag        16.0955286901        2.5352595969       11.7557689268
 Ag         2.9529432019        5.0689919460       11.7583721811
 Ag         5.8935330811        5.0772834397       11.7950743243
 Pt         8.7872136337        5.0066820359       11.7777756054
 Ag        11.7365754452        5.0273312153       11.7080604244
 Ag        14.6254557613        5.0646301973       11.7543305074
 Ag        17.5562939763        5.0683330800       11.7510563385
 Ag         4.3745801171        7.5991203222       11.7548263541
 Ag         7.2571130613        7.6226824340       11.6913291768
 Ag        10.2282510111        7.6195496419       11.9169951625
 Ag        13.1650208355        7.6007300319       11.7584712666
 Ag        16.0870595585        7.5997543934       11.7556118130
 Ag        19.0087070773        7.5992773778       11.7528629993
 Ag         5.8434398893       10.1370191446       11.7572701351
 Ag         8.7619923822       10.1458823393       11.7702128279
 Ag        11.6917411434       10.1189435523       11.7729074351
 Ag        14.6219824642       10.1348613159       11.7589571188
 Ag        17.5456420997       10.1341841036       11.7547516874
 Ag        20.4674057832       10.1333867437       11.7509029874
 Ag         7.3123449778       12.6690625212       11.7548860398
 Ag        10.2386769468       12.6655657619       11.7580284446
 Ag        13.1609647967       12.6666429506       11.7537178653
 Ag        16.0813657930       12.6707780066       11.7556140326
 Ag        19.0092968458       12.6672498463       11.7545204989
 Ag        21.9312172014       12.6676415218       11.7515194896
  N         9.3251399794        6.1356716886       13.4654490183
  C        10.1310655581        5.5272939901       14.5411643427
  H         8.4734243154        6.5176585435       13.8842843249
  H        11.1156931862        5.2229481351       14.1482213694
  H         9.6553966891        4.6342099743       14.9723838109
  H        10.3075528157        6.2593853102       15.3437197304
