# Supplementary material for: Single Atom Alloys Segregation in the Presence of Ligands
Source: J Phys Chem C Nanomater Interfaces. 2023 Nov 13;127(46):22790–8. doi: 10.1021/acs.jpcc.3c05827 (PMC10683009; doi:10.1021/acs.jpcc.3c05827)
Supplement: Supplementary file 2 — jp3c05827_si_002.zip [file jp3c05827_si_002.zip › xyz/RNH/111/au/au111ninh.txt]

     222

 Au         7.4158200000       12.8445900000        0.0000000000
 Au        19.2810800000       12.8445900000        0.0000000000
 Au        11.8650800000       10.2756100000        0.0000000000
 Au        16.3146800000        7.7066300000        0.0000000000
 Au        17.7978800000       10.2756100000        0.0000000000
 Au         2.9660600000        0.0000000000        0.0000000000
 Au        11.8652500000        0.0000000000        0.0000000000
 Au        20.7642800000       10.2756100000        0.0000000000
 Au         8.8988500000        0.0000000000        0.0000000000
 Au        14.8314800000        5.1376600000        0.0000000000
 Au        13.3482800000       12.8445900000        0.0000000000
 Au         2.9662300000        5.1376600000        0.0000000000
 Au        14.8316500000        0.0000000000        0.0000000000
 Au         5.9326300000       10.2756100000        0.0000000000
 Au        13.3482800000        7.7066300000        0.0000000000
 Au        17.7978800000        5.1376600000        0.0000000000
 Au         1.4830300000        2.5686800000        0.0000000000
 Au        19.2810800000        7.7066300000        0.0000000000
 Au        16.3146800000       12.8445900000        0.0000000000
 Au        14.8314800000       10.2756100000        0.0000000000
 Au        16.3146800000        2.5686800000        0.0000000000
 Au        10.3818800000       12.8445900000        0.0000000000
 Au         5.9324600000        0.0000000000        0.0000000000
 Au        22.2474700000       12.8445900000        0.0000000000
 Au         4.4494300000        7.7066300000        0.0000000000
 Au        11.8653400000        5.1378100000        0.0002100000
 Au         7.4157400000        2.5688300000        0.0002100000
 Au        13.3485400000        2.5688300000        0.0002100000
 Au         8.8989400000       10.2757600000        0.0002100000
 Au         5.9325400000        5.1378100000        0.0002100000
 Au         4.4493400000        2.5688300000        0.0002100000
 Au         8.8989400000        5.1378100000        0.0002100000
 Au         7.4157400000        7.7067800000        0.0002100000
 Au        10.3821400000        7.7067800000        0.0002100000
 Au        10.3821400000        2.5688300000        0.0002100000
 Au         0.7516200000        0.1564800000        0.0739800000
 Au         8.8989400000       11.9881100000        2.4218400000
 Au         2.9664000000        1.7126500000        2.4218400000
 Au        17.7978800000        1.7126500000        2.4218400000
 Au        10.3821400000       14.5570900000        2.4218400000
 Au        25.2136200000       14.5570900000        2.4218400000
 Au        14.8314800000        1.7126500000        2.4218400000
 Au        11.8653400000        1.7128000000        2.4220500000
 Au        16.3146800000        9.4192900000        2.4220500000
 Au        17.7978800000       11.9882600000        2.4220500000
 Au        13.3482800000       14.5572400000        2.4220500000
 Au         8.8989400000        1.7128000000        2.4220500000
 Au        14.8314800000        6.8503100000        2.4220500000
 Au        16.3146800000        4.2813300000        2.4220500000
 Au        11.8650800000       11.9882600000        2.4220500000
 Au         5.9325400000        1.7128000000        2.4220500000
 Au        17.7978800000        6.8503100000        2.4220500000
 Au        20.7642800000        6.8503100000        2.4220500000
 Au        16.3146800000       14.5572400000        2.4220500000
 Au        22.2474700000        9.4192800000        2.4220500000
 Au        20.7642800000       11.9882600000        2.4220500000
 Au        14.8314800000       11.9882600000        2.4220500000
 Au        11.8650800000        6.8503100000        2.4220500000
 Au         4.4496000000        4.2813300000        2.4220500000
 Au        22.2474700000       14.5572400000        2.4220500000
 Au        13.3482800000        9.4192800000        2.4220500000
 Au        13.3482800000        4.2813300000        2.4220500000
 Au        10.3818800000        9.4192800000        2.4220500000
 Au        23.7306700000       11.9882600000        2.4220500000
 Au        19.2810800000        9.4192900000        2.4220500000
 Au         5.9328000000        6.8503100000        2.4220500000
 Au         7.4159900000        9.4192800000        2.4220500000
 Au        19.2810800000        4.2813300000        2.4220500000
 Au        19.2810800000       14.5572400000        2.4220500000
 Au        10.3821400000        4.2814800000        2.4222600000
 Au         7.4157400000        4.2814800000        2.4222600000
 Au         8.8989400000        6.8504600000        2.4222600000
 Au        14.8314800000        3.4253000000        4.8439000000
 Au        10.3821400000       11.1317900000        4.8439000000
 Au        11.8653400000       13.7007600000        4.8439000000
 Au        17.7978800000        3.4253000000        4.8439000000
 Au         1.4832000000        0.8563300000        4.8439000000
 Au        13.3482800000        0.8563300000        4.8439000000
 Au        16.3146800000        0.8563300000        4.8439000000
 Au         2.9664000000        3.4253000000        4.8439000000
 Au         5.9328000000        3.4253000000        4.8439000000
 Au         8.8989400000       13.7007600000        4.8439000000
 Au         7.4157400000       11.1317900000        4.8439000000
 Au         4.4496000000        0.8563300000        4.8439000000
 Au        23.7304200000       13.7007600000        4.8439000000
 Au        11.8650800000        3.4253000000        4.8439000000
 Au         8.8989400000        8.5628100000        4.8439000000
 Au        13.3482800000       11.1319400000        4.8441100000
 Au        14.8314800000       13.7009100000        4.8441100000
 Au        17.7978800000       13.7009100000        4.8441100000
 Au        10.3821400000        0.8564700000        4.8441100000
 Au        20.7642700000        8.5629600000        4.8441100000
 Au        11.8650800000        8.5629600000        4.8441100000
 Au        19.2810800000       11.1319400000        4.8441100000
 Au        13.3482800000        5.9939800000        4.8441100000
 Au         4.4496000000        5.9939800000        4.8441100000
 Au        16.3146800000       11.1319400000        4.8441100000
 Au        20.7642800000       13.7009100000        4.8441100000
 Au         7.4157400000        0.8564700000        4.8441100000
 Au        19.2810800000        5.9939800000        4.8441100000
 Au         5.9328000000        8.5629600000        4.8441100000
 Au         8.8989400000        3.4254500000        4.8441100000
 Au        22.2474700000       11.1319400000        4.8441100000
 Au        14.8314800000        8.5629600000        4.8441100000
 Au        17.7978800000        8.5629600000        4.8441100000
 Au        16.3146800000        5.9939800000        4.8441100000
 Au         7.4159900000        5.9939800000        4.8441100000
 Au        10.3818800000        5.9939800000        4.8441100000
 Au         8.9105109372        5.1461943246        7.2109477701
 Au         5.9367508202        0.0077830534        7.1918660977
 Au         5.9439157987        5.1391531357        7.1944430122
 Au        10.3869969250        2.5918994928        7.1951572751
 Au         5.9408113913       10.2535225638        7.1864405269
 Au        11.8691990581       10.2802053099        7.1889684340
 Au        13.3580875762       12.8472839556        7.1912469495
 Au        10.3930254290        7.6919811269        7.2135010924
 Au        22.2556136737       12.8258347324        7.1860116176
 Au         7.4112424489       12.8527333365        7.1877206885
 Au        14.8313361765        0.0073669294        7.1919320448
 Au         4.4587711130        2.5734556909        7.1899971592
 Au         2.9713722437        0.0010246853        7.1876326827
 Au         7.4327136079        2.5777009050        7.1984365952
 Au         1.4809487959        2.5749753797        7.1883368200
 Au        13.3565969059        2.5883630734        7.1892964124
 Au        11.8665144580       -0.0208281126        7.1653033516
 Au        11.8680085797        5.1425861717        7.2232431828
 Au         7.4569373434        7.6917350960        7.2091830243
 Au        10.3820448277       12.8463250167        7.1931835981
 Au        17.7911592483        5.1439929385        7.1935311758
 Au        14.8246643595        5.1531062220        7.2156186979
 Au         2.9696978677        5.1342383171        7.1909558626
 Au         0.0052344849        0.0102551457        7.1886766902
 Au        16.3047895982        2.5801544201        7.1939598393
 Au         8.8949406912       10.2820130487        7.1821080728
 Au         8.9051388078        0.0098150752        7.1927451489
 Au        14.8431173952       10.2766136488        7.1805300372
 Au        13.3311807267        7.6913596461        7.2224621038
 Au        16.2780400744        7.6934519917        7.2134587621
 Au        16.3309828072       12.8493882346        7.1881256492
 Au         4.4701637816        7.6927779766        7.1913676908
 Au        20.7717842426       10.2551369401        7.1877796667
 Au        19.2866862373       12.8285621198        7.1855952907
 Au        17.7988492327       10.2568468753        7.1836557646
 Au        19.2754732616        7.6960571602        7.1898058693
 Au         8.9201776231        1.7173424892        9.5241082539
 Au        11.8483851107        6.8629920591        9.6248893216
 Au         8.9708866089        6.8293716378        9.6073000700
 Au         7.4334377094        4.2901128155        9.5332620488
 Au        10.3979764143        4.3088053521        9.5761966569
 Au         5.9668542001        6.8418151153        9.5247483843
 Au        22.2683730138        9.3941927748        9.5161886112
 Au         5.9508689690        1.7255382955        9.5178743257
 Au         7.4285692248        9.4071745167        9.5169859251
 Au        19.2801426347        4.2956482752        9.5152378139
 Au        11.8759696816        1.6520058249        9.4484351911
 Au         2.9721923550        1.7293878549        9.5066765828
 Au        13.3638657561       14.5753707017        9.5132400822
 Au        13.3404346010        4.3016218279        9.5597674394
 Au        20.7768560921        6.8460039814        9.5122107887
 Au         8.9070189876       12.0061187343        9.5099273278
 Au        10.3629475757        9.4482694615        9.4901768418
 Au        16.3320373281       14.5651899757        9.5155511501
 Au        14.8520170227       12.0082385012        9.5068196836
 Au        10.3818770141       14.5886485774        9.5082099403
 Au        22.2565064143       14.5188235655        9.5019439949
 Au        25.2029736076       14.5599216233        9.5138049708
 Au        14.8260694187        1.7165585827        9.5192781179
 Au        17.7864852949        6.8503537182        9.5184321840
 Au         4.4636813799        4.2855394334        9.5184148602
 Au        23.7403106893       11.9675532160        9.5064543826
 Au        20.7745365203       11.9563975780        9.5095340202
 Au        19.2873904119       14.5309150664        9.5032663782
 Au        11.8699772211       12.0087052429        9.5180056938
 Au        16.3089727418        4.2914480049        9.5271455235
 Au        17.7980730020        1.7266044836        9.5132118867
 Au        13.3858189274        9.4539747715        9.4918941485
 Au        14.7665442349        6.8438579545        9.6031961355
 Au        17.8101184938       11.9717646203        9.5069732212
 Au        19.2884408304        9.3999667995        9.5121205671
 Au        16.3259971610        9.4130929253        9.5166996386
 Au        14.8498340493        8.6402989676       11.9379889730
 Ni        10.3137388074        6.0601302983       11.9772333566
 Au         4.4791132752        5.9997161779       11.9214088461
 Au        20.7781766198        8.5434442548       11.9243320947
 Au        13.3721644872        6.0806174561       12.0923155713
 Au         7.4276324197        0.8849141119       11.9271261898
 Au        17.7989261316       13.6733795913       11.9241224328
 Au         5.9647021986        8.5455781830       11.9360807417
 Au        11.8801223269        8.7603257617       11.8322734910
 Au         8.9448490257        3.4531000971       11.9442000927
 Au        10.3563249662        0.7658249468       11.9299844031
 Au         5.9614801318        3.4495213518       11.9456990766
 Au         8.9378286390        8.5943244442       11.9436518276
 Au        11.8795723492        3.2034604444       11.8198673087
 Au         7.4836090014        5.9997351215       11.9503119425
 Au        17.7890123273        3.4479135523       11.9314601805
 Au         7.4274835519       11.1314819737       11.9211805048
 Au        17.8061200189        8.5600525841       11.9317759487
 Au        19.2954278181       11.1071839869       11.9243850831
 Au        10.3690219137       11.2191751171       11.9420035307
 Au         4.4623107849        0.8953782454       11.9256184770
 Au        23.7523229223       13.6699325842       11.9233684570
 Au        11.8744799941       13.7563371077       11.9218257282
 Au        16.3349110050       11.1508677095       11.9279101622
 Au        16.3273029486        0.8756817024       11.9303324175
 Au         8.8990456963       13.7412789691       11.9236397460
 Au         1.4901763890        0.8949252721       11.9249896614
 Au        13.3884258485        0.7657255060       11.9251697625
 Au        14.8126725859        3.4307854436       11.9301880507
 Au        16.2822139373        6.0077476696       11.9361914638
 Au         2.9772048325        3.4567200597       11.9219666445
 Au        14.8534260199       13.7477043456       11.9264715497
 Au        22.2679560273       11.1013541133       11.9230192234
 Au        20.7809200716       13.6536738064       11.9247010753
 Au        19.2685784842        6.0019924102       11.9186104774
 Au        13.3810328075       11.2294861007       11.9349531570
  N        11.5235570992        5.9116230203       13.4457180912
  C        11.4751077373        6.8191270331       14.6139792719
  H        12.3137121180        6.6271403301       15.2973932100
  H        10.5296477315        6.6959507998       15.1610110271
  H        11.5366792145        7.8640523891       14.2757043494
  H        11.5575040660        4.9456178090       13.7909553462
