# Supplementary material for: Single Atom Alloys Segregation in the Presence of Ligands
Source: J Phys Chem C Nanomater Interfaces. 2023 Nov 13;127(46):22790–8. doi: 10.1021/acs.jpcc.3c05827 (PMC10683009; doi:10.1021/acs.jpcc.3c05827)
Supplement: Supplementary file 2 — jp3c05827_si_002.zip [file jp3c05827_si_002.zip › xyz/RNH/111/au/au111nh.txt]

     222

 Au         7.4158200000       12.8445900000        0.0000000000
 Au        19.2810800000       12.8445900000        0.0000000000
 Au        11.8650800000       10.2756100000        0.0000000000
 Au        16.3146800000        7.7066300000        0.0000000000
 Au        17.7978800000       10.2756100000        0.0000000000
 Au         2.9660600000        0.0000000000        0.0000000000
 Au        11.8652500000        0.0000000000        0.0000000000
 Au        20.7642800000       10.2756100000        0.0000000000
 Au         8.8988500000        0.0000000000        0.0000000000
 Au        14.8314800000        5.1376600000        0.0000000000
 Au        13.3482800000       12.8445900000        0.0000000000
 Au         2.9662300000        5.1376600000        0.0000000000
 Au        14.8316500000        0.0000000000        0.0000000000
 Au         5.9326300000       10.2756100000        0.0000000000
 Au        13.3482800000        7.7066300000        0.0000000000
 Au        17.7978800000        5.1376600000        0.0000000000
 Au         1.4830300000        2.5686800000        0.0000000000
 Au        19.2810800000        7.7066300000        0.0000000000
 Au        16.3146800000       12.8445900000        0.0000000000
 Au        14.8314800000       10.2756100000        0.0000000000
 Au        16.3146800000        2.5686800000        0.0000000000
 Au        10.3818800000       12.8445900000        0.0000000000
 Au         5.9324600000        0.0000000000        0.0000000000
 Au        22.2474700000       12.8445900000        0.0000000000
 Au         4.4494300000        7.7066300000        0.0000000000
 Au        11.8653400000        5.1378100000        0.0002100000
 Au         7.4157400000        2.5688300000        0.0002100000
 Au        13.3485400000        2.5688300000        0.0002100000
 Au         8.8989400000       10.2757600000        0.0002100000
 Au         5.9325400000        5.1378100000        0.0002100000
 Au         4.4493400000        2.5688300000        0.0002100000
 Au         8.8989400000        5.1378100000        0.0002100000
 Au         7.4157400000        7.7067800000        0.0002100000
 Au        10.3821400000        7.7067800000        0.0002100000
 Au        10.3821400000        2.5688300000        0.0002100000
 Au         0.7516200000        0.1564800000        0.0739800000
 Au         8.8989400000       11.9881100000        2.4218400000
 Au         2.9664000000        1.7126500000        2.4218400000
 Au        17.7978800000        1.7126500000        2.4218400000
 Au        10.3821400000       14.5570900000        2.4218400000
 Au        25.2136200000       14.5570900000        2.4218400000
 Au        14.8314800000        1.7126500000        2.4218400000
 Au        11.8653400000        1.7128000000        2.4220500000
 Au        16.3146800000        9.4192900000        2.4220500000
 Au        17.7978800000       11.9882600000        2.4220500000
 Au        13.3482800000       14.5572400000        2.4220500000
 Au         8.8989400000        1.7128000000        2.4220500000
 Au        14.8314800000        6.8503100000        2.4220500000
 Au        16.3146800000        4.2813300000        2.4220500000
 Au        11.8650800000       11.9882600000        2.4220500000
 Au         5.9325400000        1.7128000000        2.4220500000
 Au        17.7978800000        6.8503100000        2.4220500000
 Au        20.7642800000        6.8503100000        2.4220500000
 Au        16.3146800000       14.5572400000        2.4220500000
 Au        22.2474700000        9.4192800000        2.4220500000
 Au        20.7642800000       11.9882600000        2.4220500000
 Au        14.8314800000       11.9882600000        2.4220500000
 Au        11.8650800000        6.8503100000        2.4220500000
 Au         4.4496000000        4.2813300000        2.4220500000
 Au        22.2474700000       14.5572400000        2.4220500000
 Au        13.3482800000        9.4192800000        2.4220500000
 Au        13.3482800000        4.2813300000        2.4220500000
 Au        10.3818800000        9.4192800000        2.4220500000
 Au        23.7306700000       11.9882600000        2.4220500000
 Au        19.2810800000        9.4192900000        2.4220500000
 Au         5.9328000000        6.8503100000        2.4220500000
 Au         7.4159900000        9.4192800000        2.4220500000
 Au        19.2810800000        4.2813300000        2.4220500000
 Au        19.2810800000       14.5572400000        2.4220500000
 Au        10.3821400000        4.2814800000        2.4222600000
 Au         7.4157400000        4.2814800000        2.4222600000
 Au         8.8989400000        6.8504600000        2.4222600000
 Au        14.8314800000        3.4253000000        4.8439000000
 Au        10.3821400000       11.1317900000        4.8439000000
 Au        11.8653400000       13.7007600000        4.8439000000
 Au        17.7978800000        3.4253000000        4.8439000000
 Au         1.4832000000        0.8563300000        4.8439000000
 Au        13.3482800000        0.8563300000        4.8439000000
 Au        16.3146800000        0.8563300000        4.8439000000
 Au         2.9664000000        3.4253000000        4.8439000000
 Au         5.9328000000        3.4253000000        4.8439000000
 Au         8.8989400000       13.7007600000        4.8439000000
 Au         7.4157400000       11.1317900000        4.8439000000
 Au         4.4496000000        0.8563300000        4.8439000000
 Au        23.7304200000       13.7007600000        4.8439000000
 Au        11.8650800000        3.4253000000        4.8439000000
 Au         8.8989400000        8.5628100000        4.8439000000
 Au        13.3482800000       11.1319400000        4.8441100000
 Au        14.8314800000       13.7009100000        4.8441100000
 Au        17.7978800000       13.7009100000        4.8441100000
 Au        10.3821400000        0.8564700000        4.8441100000
 Au        20.7642700000        8.5629600000        4.8441100000
 Au        11.8650800000        8.5629600000        4.8441100000
 Au        19.2810800000       11.1319400000        4.8441100000
 Au        13.3482800000        5.9939800000        4.8441100000
 Au         4.4496000000        5.9939800000        4.8441100000
 Au        16.3146800000       11.1319400000        4.8441100000
 Au        20.7642800000       13.7009100000        4.8441100000
 Au         7.4157400000        0.8564700000        4.8441100000
 Au        19.2810800000        5.9939800000        4.8441100000
 Au         5.9328000000        8.5629600000        4.8441100000
 Au         8.8989400000        3.4254500000        4.8441100000
 Au        22.2474700000       11.1319400000        4.8441100000
 Au        14.8314800000        8.5629600000        4.8441100000
 Au        17.7978800000        8.5629600000        4.8441100000
 Au        16.3146800000        5.9939800000        4.8441100000
 Au         7.4159900000        5.9939800000        4.8441100000
 Au        10.3818800000        5.9939800000        4.8441100000
 Au         8.9005983446        5.1465025699        7.2177738381
 Au         5.9297243013        0.0062069778        7.1898738625
 Au         5.9363750731        5.1413853830        7.1912107127
 Au        10.3757603238        2.5917838789        7.1885688827
 Au         5.9340340547       10.2590384873        7.1798054724
 Au        11.8623325103       10.2783367418        7.1875742548
 Au        13.3478235999       12.8466829944        7.1892991158
 Au        10.3875084307        7.6896700430        7.2199338194
 Au        22.2452096523       12.8329569842        7.1830193608
 Au         7.4056875093       12.8525255612        7.1873268376
 Au        14.8249101094        0.0081623546        7.1903334690
 Au         4.4498297299        2.5742430884        7.1866665525
 Au         2.9621249614        0.0022833437        7.1859511424
 Au         7.4209299512        2.5764275221        7.1912551886
 Au         1.4742916460        2.5758457406        7.1869749179
 Au        13.3496145632        2.5926831021        7.1906490417
 Au        11.8594232854       -0.0142843758        7.1626283431
 Au        11.8599910630        5.1453779718        7.2276221372
 Au         7.4535539157        7.6906165064        7.2162606114
 Au        10.3750497371       12.8449645292        7.1914359081
 Au        17.7852546577        5.1438894326        7.1909322754
 Au        14.8172909777        5.1533706111        7.2188029517
 Au         2.9627165820        5.1378043725        7.1890430989
 Au        -0.0043739767        0.0100592584        7.1877582835
 Au        16.2997630134        2.5818848152        7.1936223964
 Au         8.8890636212       10.2788805885        7.1828226981
 Au         8.8972044783        0.0042652115        7.1892834669
 Au        14.8331374088       10.2759293610        7.1818104242
 Au        13.3287055923        7.6909599764        7.2221200249
 Au        16.2679369071        7.6925808104        7.2161903602
 Au        16.3187860122       12.8475310625        7.1876760948
 Au         4.4587406360        7.7020352121        7.1814049483
 Au        20.7620421433       10.2642829450        7.1830890288
 Au        19.2778199208       12.8313241968        7.1836812611
 Au        17.7872924676       10.2584868507        7.1807321006
 Au        19.2662705070        7.7022811575        7.1826821753
 Au         8.9013153852        1.7083039301        9.5096157425
 Au        11.8500864154        6.8631072558        9.6255792711
 Au         8.9478852524        6.8380653843        9.6115827438
 Au         7.4114540019        4.2850332779        9.5219695102
 Au        10.3876615825        4.2977386741        9.5678917974
 Au         5.9284601522        6.8541797126        9.5066515534
 Au        22.2445697992        9.4101701655        9.5067061261
 Au         5.9316251526        1.7196586579        9.5102419477
 Au         7.3997786041        9.4230219201        9.5103377196
 Au        19.2661289812        4.2992870460        9.5127061974
 Au        11.8589034331        1.6591495417        9.4437783421
 Au         2.9595256291        1.7299729161        9.5033746624
 Au        13.3466919240       14.5735575779        9.5092038236
 Au        13.3263321911        4.3031349174        9.5711604275
 Au        20.7587483730        6.8590518435        9.5025789551
 Au         8.8916018586       12.0047016909        9.5077258771
 Au        10.3499209339        9.4471077975        9.4907252190
 Au        16.3137249449       14.5621118843        9.5120470534
 Au        14.8325168918       12.0051630749        9.5062521277
 Au        10.3703369238       14.5867551086        9.5059842891
 Au        22.2396989985       14.5330539439        9.4989733472
 Au        25.1920321286       14.5615675328        9.5122220266
 Au        14.8141482852        1.7166077827        9.5141723619
 Au        17.7889709123        6.8594934153        9.5073775269
 Au         4.4429908866        4.2911143700        9.5133069283
 Au        23.7187645173       11.9822275497        9.5005687274
 Au        20.7582244482       11.9706432736        9.5069598660
 Au        19.2724088077       14.5342382740        9.5004079027
 Au        11.8541253169       12.0076909914        9.5135529807
 Au        16.2963180959        4.2927983092        9.5227020327
 Au        17.7865151501        1.7255064524        9.5093728940
 Au        13.3676322346        9.4503658778        9.4934898862
 Au        14.7631749618        6.8437897860        9.6140094976
 Au        17.7953974594       11.9783541321        9.5031280332
 Au        19.2729588389        9.4128354778        9.5061933452
 Au        16.3135254154        9.4205971258        9.5119975308
 Au        14.8490730273        8.6843747794       11.9324975807
 Au        10.2055124088        6.1020269993       12.0974539934
 Au         4.4290558348        6.0054889658       11.9204124203
 Au        20.7526500051        8.5650463492       11.9223911603
 Au        13.5104185245        6.1110686349       12.1181211566
 Au         7.3979796500        0.8765508155       11.9222023758
 Au        17.7770130079       13.6843379196       11.9220586085
 Au         5.9128245004        8.5767984255       11.9254355874
 Au        11.8548309871        8.7635915536       11.8346396643
 Au         8.9014583360        3.4176377055       11.9154551659
 Au        10.3307916167        0.7660466948       11.9268107614
 Au         5.9221677821        3.4343144651       11.9287369856
 Au         8.8636225406        8.6801414758       11.9284420573
 Au        11.8532759439        3.1898603015       11.8194988679
 Au         7.3444518695        6.0055594638       11.9170711831
 Au        17.7797925994        3.4411589062       11.9266390439
 Au         7.3927162274       11.1718390659       11.9216597892
 Au        17.7967632775        8.5810090999       11.9278922336
 Au        19.2724774766       11.1249227639       11.9239522456
 Au        10.3531582254       11.2390888608       11.9394112357
 Au         4.4353342051        0.8908544051       11.9242282194
 Au        23.7275328563       13.6845182882       11.9213915391
 Au        11.8526842537       13.7622929464       11.9205451432
 Au        16.3181872440       11.1746473238       11.9246317654
 Au        16.3056666976        0.8798934708       11.9264287136
 Au         8.8785250435       13.7550326035       11.9226276483
 Au         1.4684104948        0.8950996842       11.9233237257
 Au        13.3736802298        0.7687416535       11.9261013041
 Au        14.8037033676        3.4273141113       11.9213414260
 Au        16.3622676051        6.0119444957       11.9183122719
 Au         2.9538028714        3.4485316432       11.9194746983
 Au        14.8277948362       13.7511603508       11.9248494370
 Au        22.2367266625       11.1266803809       11.9215753711
 Au        20.7550081769       13.6702198399       11.9221398018
 Au        19.2805735066        6.0089543134       11.9208155519
 Au        13.3546035955       11.2377117617       11.9354317747
  N        11.8495763027        5.9020027042       13.5943047001
  C        11.8383132529        6.8034297662       14.7638730863
  H        12.7366703930        6.6603657690       15.3819318290
  H        10.9466556083        6.6342035089       15.3850820030
  H        11.8226305361        7.8483645191       14.4193143069
  H        11.8529181164        4.9303149114       13.9238440405
