# Supplementary material for: Single Atom Alloys Segregation in the Presence of Ligands
Source: J Phys Chem C Nanomater Interfaces. 2023 Nov 13;127(46):22790–8. doi: 10.1021/acs.jpcc.3c05827 (PMC10683009; doi:10.1021/acs.jpcc.3c05827)
Supplement: Supplementary file 2 — jp3c05827_si_002.zip [file jp3c05827_si_002.zip › xyz/RNH/111/au/au111agnh.txt]

     222

 Au         7.4158200000       12.8445900000        0.0000000000
 Au        19.2810800000       12.8445900000        0.0000000000
 Au        11.8650800000       10.2756100000        0.0000000000
 Au        16.3146800000        7.7066300000        0.0000000000
 Au        17.7978800000       10.2756100000        0.0000000000
 Au         2.9660600000        0.0000000000        0.0000000000
 Au        11.8652500000        0.0000000000        0.0000000000
 Au        20.7642800000       10.2756100000        0.0000000000
 Au         8.8988500000        0.0000000000        0.0000000000
 Au        14.8314800000        5.1376600000        0.0000000000
 Au        13.3482800000       12.8445900000        0.0000000000
 Au         2.9662300000        5.1376600000        0.0000000000
 Au        14.8316500000        0.0000000000        0.0000000000
 Au         5.9326300000       10.2756100000        0.0000000000
 Au        13.3482800000        7.7066300000        0.0000000000
 Au        17.7978800000        5.1376600000        0.0000000000
 Au         1.4830300000        2.5686800000        0.0000000000
 Au        19.2810800000        7.7066300000        0.0000000000
 Au        16.3146800000       12.8445900000        0.0000000000
 Au        14.8314800000       10.2756100000        0.0000000000
 Au        16.3146800000        2.5686800000        0.0000000000
 Au        10.3818800000       12.8445900000        0.0000000000
 Au         5.9324600000        0.0000000000        0.0000000000
 Au        22.2474700000       12.8445900000        0.0000000000
 Au         4.4494300000        7.7066300000        0.0000000000
 Au        11.8653400000        5.1378100000        0.0002100000
 Au         7.4157400000        2.5688300000        0.0002100000
 Au        13.3485400000        2.5688300000        0.0002100000
 Au         8.8989400000       10.2757600000        0.0002100000
 Au         5.9325400000        5.1378100000        0.0002100000
 Au         4.4493400000        2.5688300000        0.0002100000
 Au         8.8989400000        5.1378100000        0.0002100000
 Au         7.4157400000        7.7067800000        0.0002100000
 Au        10.3821400000        7.7067800000        0.0002100000
 Au        10.3821400000        2.5688300000        0.0002100000
 Au         0.7516200000        0.1564800000        0.0739800000
 Au         8.8989400000       11.9881100000        2.4218400000
 Au         2.9664000000        1.7126500000        2.4218400000
 Au        17.7978800000        1.7126500000        2.4218400000
 Au        10.3821400000       14.5570900000        2.4218400000
 Au        25.2136200000       14.5570900000        2.4218400000
 Au        14.8314800000        1.7126500000        2.4218400000
 Au        11.8653400000        1.7128000000        2.4220500000
 Au        16.3146800000        9.4192900000        2.4220500000
 Au        17.7978800000       11.9882600000        2.4220500000
 Au        13.3482800000       14.5572400000        2.4220500000
 Au         8.8989400000        1.7128000000        2.4220500000
 Au        14.8314800000        6.8503100000        2.4220500000
 Au        16.3146800000        4.2813300000        2.4220500000
 Au        11.8650800000       11.9882600000        2.4220500000
 Au         5.9325400000        1.7128000000        2.4220500000
 Au        17.7978800000        6.8503100000        2.4220500000
 Au        20.7642800000        6.8503100000        2.4220500000
 Au        16.3146800000       14.5572400000        2.4220500000
 Au        22.2474700000        9.4192800000        2.4220500000
 Au        20.7642800000       11.9882600000        2.4220500000
 Au        14.8314800000       11.9882600000        2.4220500000
 Au        11.8650800000        6.8503100000        2.4220500000
 Au         4.4496000000        4.2813300000        2.4220500000
 Au        22.2474700000       14.5572400000        2.4220500000
 Au        13.3482800000        9.4192800000        2.4220500000
 Au        13.3482800000        4.2813300000        2.4220500000
 Au        10.3818800000        9.4192800000        2.4220500000
 Au        23.7306700000       11.9882600000        2.4220500000
 Au        19.2810800000        9.4192900000        2.4220500000
 Au         5.9328000000        6.8503100000        2.4220500000
 Au         7.4159900000        9.4192800000        2.4220500000
 Au        19.2810800000        4.2813300000        2.4220500000
 Au        19.2810800000       14.5572400000        2.4220500000
 Au        10.3821400000        4.2814800000        2.4222600000
 Au         7.4157400000        4.2814800000        2.4222600000
 Au         8.8989400000        6.8504600000        2.4222600000
 Au        14.8314800000        3.4253000000        4.8439000000
 Au        10.3821400000       11.1317900000        4.8439000000
 Au        11.8653400000       13.7007600000        4.8439000000
 Au        17.7978800000        3.4253000000        4.8439000000
 Au         1.4832000000        0.8563300000        4.8439000000
 Au        13.3482800000        0.8563300000        4.8439000000
 Au        16.3146800000        0.8563300000        4.8439000000
 Au         2.9664000000        3.4253000000        4.8439000000
 Au         5.9328000000        3.4253000000        4.8439000000
 Au         8.8989400000       13.7007600000        4.8439000000
 Au         7.4157400000       11.1317900000        4.8439000000
 Au         4.4496000000        0.8563300000        4.8439000000
 Au        23.7304200000       13.7007600000        4.8439000000
 Au        11.8650800000        3.4253000000        4.8439000000
 Au         8.8989400000        8.5628100000        4.8439000000
 Au        13.3482800000       11.1319400000        4.8441100000
 Au        14.8314800000       13.7009100000        4.8441100000
 Au        17.7978800000       13.7009100000        4.8441100000
 Au        10.3821400000        0.8564700000        4.8441100000
 Au        20.7642700000        8.5629600000        4.8441100000
 Au        11.8650800000        8.5629600000        4.8441100000
 Au        19.2810800000       11.1319400000        4.8441100000
 Au        13.3482800000        5.9939800000        4.8441100000
 Au         4.4496000000        5.9939800000        4.8441100000
 Au        16.3146800000       11.1319400000        4.8441100000
 Au        20.7642800000       13.7009100000        4.8441100000
 Au         7.4157400000        0.8564700000        4.8441100000
 Au        19.2810800000        5.9939800000        4.8441100000
 Au         5.9328000000        8.5629600000        4.8441100000
 Au         8.8989400000        3.4254500000        4.8441100000
 Au        22.2474700000       11.1319400000        4.8441100000
 Au        14.8314800000        8.5629600000        4.8441100000
 Au        17.7978800000        8.5629600000        4.8441100000
 Au        16.3146800000        5.9939800000        4.8441100000
 Au         7.4159900000        5.9939800000        4.8441100000
 Au        10.3818800000        5.9939800000        4.8441100000
 Au         8.8973062950        5.1460573108        7.2185504312
 Au         5.9326514547        0.0046324169        7.1910566997
 Au         5.9346050939        5.1413257409        7.1916631912
 Au        10.3749407189        2.5904296852        7.1938091219
 Au         5.9375431737       10.2599683137        7.1816237919
 Au        11.8690174485       10.2772768524        7.1894891480
 Au        13.3505281467       12.8457230662        7.1895811680
 Au        10.3934910054        7.6902202932        7.2181676328
 Au        22.2496940348       12.8327288864        7.1850561490
 Au         7.4095959758       12.8504930517        7.1877048386
 Au        14.8268307419        0.0090201031        7.1912039939
 Au         4.4501509352        2.5739075594        7.1875253478
 Au         2.9659731551        0.0023613372        7.1871761960
 Au         7.4203534075        2.5740087148        7.1913716523
 Au         1.4745941449        2.5747178313        7.1874465720
 Au        13.3487113689        2.5923930380        7.1931703918
 Au        11.8620695622       -0.0116725429        7.1663195022
 Au        11.8561032432        5.1412715888        7.2342525770
 Au         7.4518619959        7.6930268654        7.2127930775
 Au        10.3785693379       12.8456368489        7.1914533613
 Au        17.7807828703        5.1427106295        7.1931054880
 Au        14.8093036112        5.1520458871        7.2256619824
 Au         2.9599777993        5.1378040990        7.1895840000
 Au        -0.0018752989        0.0097931700        7.1883526117
 Au        16.2993338338        2.5831733961        7.1947404401
 Au         8.8968232339       10.2768652940        7.1853076817
 Au         8.8999469127        0.0004481868        7.1881937275
 Au        14.8361824371       10.2726222760        7.1817496345
 Au        13.3322858554        7.6873918861        7.2268600484
 Au        16.2656211083        7.6869796575        7.2209928858
 Au        16.3218428542       12.8438496572        7.1882197648
 Au         4.4593912499        7.7018044266        7.1850932934
 Au        20.7656356751       10.2630072942        7.1853833337
 Au        19.2833337257       12.8301759306        7.1848402090
 Au        17.7894406934       10.2550508897        7.1818376088
 Au        19.2662252355        7.7006979502        7.1845502819
 Au         8.9004639230        1.7021071580        9.5082713630
 Au        11.8425989248        6.8540020250        9.6382064302
 Au         8.9593053687        6.8365386691        9.6103889174
 Au         7.4035273688        4.2831031668        9.5208077093
 Au        10.3714552195        4.3055006915        9.5792630313
 Au         5.9454571857        6.8499017285        9.5094810690
 Au        22.2556265383        9.4069348202        9.5094157175
 Au         5.9310080201        1.7166182325        9.5126393530
 Au         7.4130586086        9.4194105063        9.5112380514
 Au        19.2606573640        4.2959795485        9.5134373485
 Au        11.8615059702        1.6646004440        9.4535244259
 Au         2.9590555919        1.7285381753        9.5047371787
 Au        13.3504056576       14.5688230552        9.5107437167
 Au        13.3105067922        4.2987206553        9.5832106985
 Au        20.7662549157        6.8566177492        9.5045673423
 Au         8.8992987603       12.0015742438        9.5083957006
 Au        10.3643055041        9.4422460013        9.4930231751
 Au        16.3159064217       14.5535175885        9.5123667705
 Au        14.8382008828       11.9989701158        9.5066699299
 Au        10.3752744634       14.5848406354        9.5066229352
 Au        22.2458289244       14.5323680604        9.5011943564
 Au        25.1974245174       14.5612085377        9.5116657657
 Au        14.8151882502        1.7178690563        9.5174267972
 Au        17.7916892241        6.8569327748        9.5109229677
 Au         4.4373984725        4.2901796898        9.5126618117
 Au        23.7299890289       11.9808539999        9.5041205394
 Au        20.7683390241       11.9684907998        9.5092096732
 Au        19.2791525607       14.5348387991        9.5012982728
 Au        11.8588036225       12.0030015699        9.5149305490
 Au        16.2870012707        4.2940161991        9.5278565911
 Au        17.7849840814        1.7249981062        9.5095034004
 Au        13.3745545124        9.4416587719        9.4980522202
 Au        14.7535460502        6.8329935628        9.6340063432
 Au        17.8031884582       11.9758987049        9.5031710366
 Au        19.2805591708        9.4096161631        9.5082335594
 Au        16.3197334103        9.4151008559        9.5124610513
 Au        14.8699395879        8.6964579133       11.9355961134
 Ag        10.3149152746        6.0022682128       12.0871481383
 Au         4.4409032295        6.0039781852       11.9165605744
 Au        20.7711517500        8.5615684254       11.9241535173
 Au        13.5197385171        6.1503263025       12.1679968497
 Au         7.3908588745        0.8586911719       11.9188936612
 Au        17.7861335508       13.6781083120       11.9227738848
 Au         5.9425712239        8.5608810071       11.9238715010
 Au        11.8592891467        8.7439244785       11.8424980035
 Au         8.8749528572        3.4098672630       11.9167914634
 Au        10.3278083725        0.7633205172       11.9284210766
 Au         5.9211649979        3.4376632684       11.9311972005
 Au         8.9050273217        8.6102989582       11.9220188799
 Au        11.8163121572        3.2083328410       11.8336253980
 Au         7.4000801221        5.9990737527       11.9227454412
 Au        17.7782920904        3.4332253804       11.9279886107
 Au         7.4076906571       11.1513166717       11.9178482497
 Au        17.8152553381        8.5787248951       11.9301389503
 Au        19.2909800003       11.1214703115       11.9274586432
 Au        10.3537084475       11.2150837241       11.9430140827
 Au         4.4342900916        0.8837710349       11.9259939456
 Au        23.7351912810       13.6864520177       11.9236406469
 Au        11.8523880213       13.7502320945       11.9219039219
 Au        16.3329464916       11.1773825930       11.9276311973
 Au        16.3033338395        0.8766055417       11.9281495166
 Au         8.8829684773       13.7433679057       11.9234017623
 Au         1.4689670364        0.8865247688       11.9244606322
 Au        13.3653651462        0.7835511176       11.9220090756
 Au        14.7856232610        3.4367730970       11.9241118871
 Au        16.3713367412        6.0078910329       11.9238495139
 Au         2.9556308882        3.4433149104       11.9210854140
 Au        14.8282107098       13.7401920249       11.9286592287
 Au        22.2566623110       11.1208661140       11.9231383555
 Au        20.7676714881       13.6682100326       11.9230296989
 Au        19.2888915081        6.0031722687       11.9230916567
 Au        13.3580783192       11.2296731464       11.9327022306
  N        11.9309315710        5.8929065820       13.6701200843
  C        11.8997298511        6.8243380648       14.8143722101
  H        12.7984140946        6.7428970401       15.4429329754
  H        11.0147970612        6.6348876772       15.4409182151
  H        11.8341228998        7.8593028024       14.4453670412
  H        12.0244271650        4.9361546717       14.0262438285
