# Supplementary material for: Single Atom Alloys Segregation in the Presence of Ligands
Source: J Phys Chem C Nanomater Interfaces. 2023 Nov 13;127(46):22790–8. doi: 10.1021/acs.jpcc.3c05827 (PMC10683009; doi:10.1021/acs.jpcc.3c05827)
Supplement: Supplementary file 2 — jp3c05827_si_002.zip [file jp3c05827_si_002.zip › xyz/RNH/111/au/au111ptnh.txt]

     222

 Au         7.4158200000       12.8445900000        0.0000000000
 Au        19.2810800000       12.8445900000        0.0000000000
 Au        11.8650800000       10.2756100000        0.0000000000
 Au        16.3146800000        7.7066300000        0.0000000000
 Au        17.7978800000       10.2756100000        0.0000000000
 Au         2.9660600000        0.0000000000        0.0000000000
 Au        11.8652500000        0.0000000000        0.0000000000
 Au        20.7642800000       10.2756100000        0.0000000000
 Au         8.8988500000        0.0000000000        0.0000000000
 Au        14.8314800000        5.1376600000        0.0000000000
 Au        13.3482800000       12.8445900000        0.0000000000
 Au         2.9662300000        5.1376600000        0.0000000000
 Au        14.8316500000        0.0000000000        0.0000000000
 Au         5.9326300000       10.2756100000        0.0000000000
 Au        13.3482800000        7.7066300000        0.0000000000
 Au        17.7978800000        5.1376600000        0.0000000000
 Au         1.4830300000        2.5686800000        0.0000000000
 Au        19.2810800000        7.7066300000        0.0000000000
 Au        16.3146800000       12.8445900000        0.0000000000
 Au        14.8314800000       10.2756100000        0.0000000000
 Au        16.3146800000        2.5686800000        0.0000000000
 Au        10.3818800000       12.8445900000        0.0000000000
 Au         5.9324600000        0.0000000000        0.0000000000
 Au        22.2474700000       12.8445900000        0.0000000000
 Au         4.4494300000        7.7066300000        0.0000000000
 Au        11.8653400000        5.1378100000        0.0002100000
 Au         7.4157400000        2.5688300000        0.0002100000
 Au        13.3485400000        2.5688300000        0.0002100000
 Au         8.8989400000       10.2757600000        0.0002100000
 Au         5.9325400000        5.1378100000        0.0002100000
 Au         4.4493400000        2.5688300000        0.0002100000
 Au         8.8989400000        5.1378100000        0.0002100000
 Au         7.4157400000        7.7067800000        0.0002100000
 Au        10.3821400000        7.7067800000        0.0002100000
 Au        10.3821400000        2.5688300000        0.0002100000
 Au         0.7516200000        0.1564800000        0.0739800000
 Au         8.8989400000       11.9881100000        2.4218400000
 Au         2.9664000000        1.7126500000        2.4218400000
 Au        17.7978800000        1.7126500000        2.4218400000
 Au        10.3821400000       14.5570900000        2.4218400000
 Au        25.2136200000       14.5570900000        2.4218400000
 Au        14.8314800000        1.7126500000        2.4218400000
 Au        11.8653400000        1.7128000000        2.4220500000
 Au        16.3146800000        9.4192900000        2.4220500000
 Au        17.7978800000       11.9882600000        2.4220500000
 Au        13.3482800000       14.5572400000        2.4220500000
 Au         8.8989400000        1.7128000000        2.4220500000
 Au        14.8314800000        6.8503100000        2.4220500000
 Au        16.3146800000        4.2813300000        2.4220500000
 Au        11.8650800000       11.9882600000        2.4220500000
 Au         5.9325400000        1.7128000000        2.4220500000
 Au        17.7978800000        6.8503100000        2.4220500000
 Au        20.7642800000        6.8503100000        2.4220500000
 Au        16.3146800000       14.5572400000        2.4220500000
 Au        22.2474700000        9.4192800000        2.4220500000
 Au        20.7642800000       11.9882600000        2.4220500000
 Au        14.8314800000       11.9882600000        2.4220500000
 Au        11.8650800000        6.8503100000        2.4220500000
 Au         4.4496000000        4.2813300000        2.4220500000
 Au        22.2474700000       14.5572400000        2.4220500000
 Au        13.3482800000        9.4192800000        2.4220500000
 Au        13.3482800000        4.2813300000        2.4220500000
 Au        10.3818800000        9.4192800000        2.4220500000
 Au        23.7306700000       11.9882600000        2.4220500000
 Au        19.2810800000        9.4192900000        2.4220500000
 Au         5.9328000000        6.8503100000        2.4220500000
 Au         7.4159900000        9.4192800000        2.4220500000
 Au        19.2810800000        4.2813300000        2.4220500000
 Au        19.2810800000       14.5572400000        2.4220500000
 Au        10.3821400000        4.2814800000        2.4222600000
 Au         7.4157400000        4.2814800000        2.4222600000
 Au         8.8989400000        6.8504600000        2.4222600000
 Au        14.8314800000        3.4253000000        4.8439000000
 Au        10.3821400000       11.1317900000        4.8439000000
 Au        11.8653400000       13.7007600000        4.8439000000
 Au        17.7978800000        3.4253000000        4.8439000000
 Au         1.4832000000        0.8563300000        4.8439000000
 Au        13.3482800000        0.8563300000        4.8439000000
 Au        16.3146800000        0.8563300000        4.8439000000
 Au         2.9664000000        3.4253000000        4.8439000000
 Au         5.9328000000        3.4253000000        4.8439000000
 Au         8.8989400000       13.7007600000        4.8439000000
 Au         7.4157400000       11.1317900000        4.8439000000
 Au         4.4496000000        0.8563300000        4.8439000000
 Au        23.7304200000       13.7007600000        4.8439000000
 Au        11.8650800000        3.4253000000        4.8439000000
 Au         8.8989400000        8.5628100000        4.8439000000
 Au        13.3482800000       11.1319400000        4.8441100000
 Au        14.8314800000       13.7009100000        4.8441100000
 Au        17.7978800000       13.7009100000        4.8441100000
 Au        10.3821400000        0.8564700000        4.8441100000
 Au        20.7642700000        8.5629600000        4.8441100000
 Au        11.8650800000        8.5629600000        4.8441100000
 Au        19.2810800000       11.1319400000        4.8441100000
 Au        13.3482800000        5.9939800000        4.8441100000
 Au         4.4496000000        5.9939800000        4.8441100000
 Au        16.3146800000       11.1319400000        4.8441100000
 Au        20.7642800000       13.7009100000        4.8441100000
 Au         7.4157400000        0.8564700000        4.8441100000
 Au        19.2810800000        5.9939800000        4.8441100000
 Au         5.9328000000        8.5629600000        4.8441100000
 Au         8.8989400000        3.4254500000        4.8441100000
 Au        22.2474700000       11.1319400000        4.8441100000
 Au        14.8314800000        8.5629600000        4.8441100000
 Au        17.7978800000        8.5629600000        4.8441100000
 Au        16.3146800000        5.9939800000        4.8441100000
 Au         7.4159900000        5.9939800000        4.8441100000
 Au        10.3818800000        5.9939800000        4.8441100000
 Au         8.9068506912        5.1478574178        7.1946491737
 Au         5.9371045275        0.0073185487        7.1923998458
 Au         5.9398119006        5.1413948750        7.1934823693
 Au        10.3870914515        2.5874005735        7.1955977066
 Au         5.9380240860       10.2553672321        7.1889799101
 Au        11.8676786417       10.2755147047        7.1892685166
 Au        13.3559100197       12.8450953679        7.1905411981
 Au        10.3924936239        7.6908212759        7.2086239859
 Au        22.2529072261       12.8274362520        7.1867675248
 Au         7.4107645165       12.8512190948        7.1877777482
 Au        14.8327764217        0.0037436407        7.1917832191
 Au         4.4600723445        2.5727065334        7.1903960847
 Au         2.9718724217       -0.0004714424        7.1877003494
 Au         7.4328805900        2.5789323499        7.1998465780
 Au         1.4832320525        2.5735916055        7.1891831156
 Au        13.3588430404        2.5820296076        7.1881633645
 Au        11.8667421396       -0.0190707321        7.1689047436
 Au        11.8741789176        5.1381502008        7.2093622722
 Au         7.4539263440        7.6956519054        7.2101028451
 Au        10.3807279715       12.8428076565        7.1927303619
 Au        17.7954752443        5.1432396634        7.1949263957
 Au        14.8334698062        5.1501001718        7.2156736103
 Au         2.9693853531        5.1338334187        7.1919243980
 Au         0.0059285663        0.0083089616        7.1892597196
 Au        16.3086041099        2.5788300268        7.1943568730
 Au         8.8903918276       10.2804763093        7.1826618768
 Au         8.9035813256        0.0117485382        7.1960026896
 Au        14.8369127141       10.2727508971        7.1861257500
 Au        13.3355329225        7.6886482142        7.2244024004
 Au        16.2752216863        7.6922108522        7.2183340801
 Au        16.3265780560       12.8490319287        7.1893415100
 Au         4.4663451798        7.6949312777        7.1909661567
 Au        20.7674497112       10.2573213520        7.1871475697
 Au        19.2823066155       12.8312345003        7.1867777868
 Au        17.7937513720       10.2576430074        7.1850538429
 Au        19.2722630540        7.6972161341        7.1896204999
 Au         8.9174780637        1.7243192354        9.5326700160
 Au        11.8673632787        6.8497035666        9.5945007884
 Au         8.9475071224        6.8354276056        9.5876356409
 Au         7.4255172296        4.2914813179        9.5307047115
 Au        10.3812490275        4.3025945097        9.5404636024
 Au         5.9518773682        6.8475242166        9.5253575076
 Au        22.2628334964        9.3995114580        9.5170464087
 Au         5.9525551758        1.7242250959        9.5192888515
 Au         7.4254658135        9.4076287518        9.5257813583
 Au        19.2875560144        4.2942054787        9.5176264024
 Au        11.8774125312        1.6624133397        9.4570492913
 Au         2.9777980441        1.7242240067        9.5074130189
 Au        13.3670525321       14.5697513208        9.5121584173
 Au        13.3509068352        4.2927434789        9.5482704223
 Au        20.7733354175        6.8471073445        9.5138148911
 Au         8.9051817803       12.0043284533        9.5122146717
 Au        10.3553172147        9.4470209171        9.4887872551
 Au        16.3322711823       14.5667379688        9.5192975842
 Au        14.8457653839       12.0016185791        9.5090123437
 Au        10.3858440800       14.5828795555        9.5078946546
 Au        22.2554559234       14.5241167295        9.5040206553
 Au        25.2051577241       14.5566020126        9.5135096014
 Au        14.8361190430        1.7122967401        9.5173867070
 Au        17.7869899428        6.8506965563        9.5204681268
 Au         4.4661261426        4.2837627569        9.5206554803
 Au        23.7375545604       11.9691604455        9.5090227484
 Au        20.7683913620       11.9614731350        9.5085099043
 Au        19.2861187001       14.5372581124        9.5052774926
 Au        11.8669781347       12.0041962635        9.5156464151
 Au        16.3218281202        4.2870090586        9.5307399009
 Au        17.8059076844        1.7212930551        9.5144494501
 Au        13.3714710468        9.4418235711        9.5029469783
 Au        14.7737592123        6.8302519998        9.6180268137
 Au        17.8058138820       11.9740701802        9.5078124307
 Au        19.2836265080        9.4037943309        9.5112772427
 Au        16.3174594663        9.4107999683        9.5208291823
 Au        14.8442067403        8.6335739118       11.9437673404
 Pt        10.3122783476        6.0592541957       11.9120167516
 Au         4.4863054234        5.9982835943       11.9323541620
 Au        20.7723326793        8.5469942809       11.9249921376
 Au        13.4163354449        6.0570617203       12.1171302161
 Au         7.4444485891        0.8981140752       11.9370540206
 Au        17.7993848790       13.6828850807       11.9260511123
 Au         5.9486568734        8.5596368198       11.9450261570
 Au        11.8473937137        8.7016684611       11.8364290550
 Au         8.9540950846        3.4728540431       11.9664388172
 Au        10.3707141577        0.7821816665       11.9292528909
 Au         5.9632256323        3.4413928223       11.9486083889
 Au         8.9198086489        8.5966697838       11.9789848514
 Au        11.8771479537        3.2534711355       11.8187212119
 Au         7.4486340576        6.0062777890       11.9538910899
 Au        17.8013240255        3.4368401371       11.9341637612
 Au         7.4313736320       11.1285491416       11.9304310455
 Au        17.8032712833        8.5622613786       11.9327730101
 Au        19.2886529753       11.1138929030       11.9205402770
 Au        10.3740643469       11.2065543738       11.9373677392
 Au         4.4742189732        0.8851315026       11.9266622452
 Au        23.7501134868       13.6800361664       11.9217497572
 Au        11.8817305212       13.7438817073       11.9212895562
 Au        16.3262505527       11.1508132850       11.9279447787
 Au        16.3288423612        0.8707657249       11.9318156751
 Au         8.9025760402       13.7351411862       11.9243761983
 Au         1.4985662957        0.8840072384       11.9237034042
 Au        13.3779674535        0.7934184406       11.9239074823
 Au        14.8270501683        3.4242207887       11.9287325695
 Au        16.3106066446        6.0013316460       11.9499728945
 Au         2.9849341746        3.4487848032       11.9240392791
 Au        14.8530799288       13.7359075276       11.9256518267
 Au        22.2632839770       11.1117769125       11.9232287848
 Au        20.7805205965       13.6628405799       11.9249789765
 Au        19.2813840795        5.9987752456       11.9227550702
 Au        13.3597223830       11.1916750529       11.9338705116
  N        11.6311433139        5.9150556849       13.5404227637
  C        11.5377843904        6.8515361532       14.6784656848
  H        12.3248013165        6.6322633794       15.4143347806
  H        10.5554631686        6.7841226583       15.1668250881
  H        11.6739120621        7.8835735222       14.3233301662
  H        11.6092193566        4.9571575744       13.9013178558
