# Supplementary material for: Single Atom Alloys Segregation in the Presence of Ligands
Source: J Phys Chem C Nanomater Interfaces. 2023 Nov 13;127(46):22790–8. doi: 10.1021/acs.jpcc.3c05827 (PMC10683009; doi:10.1021/acs.jpcc.3c05827)
Supplement: Supplementary file 2 — jp3c05827_si_002.zip [file jp3c05827_si_002.zip › xyz/RNH/111/au/au111cunh.txt]

     222

 Au         7.4158200000       12.8445900000        0.0000000000
 Au        19.2810800000       12.8445900000        0.0000000000
 Au        11.8650800000       10.2756100000        0.0000000000
 Au        16.3146800000        7.7066300000        0.0000000000
 Au        17.7978800000       10.2756100000        0.0000000000
 Au         2.9660600000        0.0000000000        0.0000000000
 Au        11.8652500000        0.0000000000        0.0000000000
 Au        20.7642800000       10.2756100000        0.0000000000
 Au         8.8988500000        0.0000000000        0.0000000000
 Au        14.8314800000        5.1376600000        0.0000000000
 Au        13.3482800000       12.8445900000        0.0000000000
 Au         2.9662300000        5.1376600000        0.0000000000
 Au        14.8316500000        0.0000000000        0.0000000000
 Au         5.9326300000       10.2756100000        0.0000000000
 Au        13.3482800000        7.7066300000        0.0000000000
 Au        17.7978800000        5.1376600000        0.0000000000
 Au         1.4830300000        2.5686800000        0.0000000000
 Au        19.2810800000        7.7066300000        0.0000000000
 Au        16.3146800000       12.8445900000        0.0000000000
 Au        14.8314800000       10.2756100000        0.0000000000
 Au        16.3146800000        2.5686800000        0.0000000000
 Au        10.3818800000       12.8445900000        0.0000000000
 Au         5.9324600000        0.0000000000        0.0000000000
 Au        22.2474700000       12.8445900000        0.0000000000
 Au         4.4494300000        7.7066300000        0.0000000000
 Au        11.8653400000        5.1378100000        0.0002100000
 Au         7.4157400000        2.5688300000        0.0002100000
 Au        13.3485400000        2.5688300000        0.0002100000
 Au         8.8989400000       10.2757600000        0.0002100000
 Au         5.9325400000        5.1378100000        0.0002100000
 Au         4.4493400000        2.5688300000        0.0002100000
 Au         8.8989400000        5.1378100000        0.0002100000
 Au         7.4157400000        7.7067800000        0.0002100000
 Au        10.3821400000        7.7067800000        0.0002100000
 Au        10.3821400000        2.5688300000        0.0002100000
 Au         0.7516200000        0.1564800000        0.0739800000
 Au         8.8989400000       11.9881100000        2.4218400000
 Au         2.9664000000        1.7126500000        2.4218400000
 Au        17.7978800000        1.7126500000        2.4218400000
 Au        10.3821400000       14.5570900000        2.4218400000
 Au        25.2136200000       14.5570900000        2.4218400000
 Au        14.8314800000        1.7126500000        2.4218400000
 Au        11.8653400000        1.7128000000        2.4220500000
 Au        16.3146800000        9.4192900000        2.4220500000
 Au        17.7978800000       11.9882600000        2.4220500000
 Au        13.3482800000       14.5572400000        2.4220500000
 Au         8.8989400000        1.7128000000        2.4220500000
 Au        14.8314800000        6.8503100000        2.4220500000
 Au        16.3146800000        4.2813300000        2.4220500000
 Au        11.8650800000       11.9882600000        2.4220500000
 Au         5.9325400000        1.7128000000        2.4220500000
 Au        17.7978800000        6.8503100000        2.4220500000
 Au        20.7642800000        6.8503100000        2.4220500000
 Au        16.3146800000       14.5572400000        2.4220500000
 Au        22.2474700000        9.4192800000        2.4220500000
 Au        20.7642800000       11.9882600000        2.4220500000
 Au        14.8314800000       11.9882600000        2.4220500000
 Au        11.8650800000        6.8503100000        2.4220500000
 Au         4.4496000000        4.2813300000        2.4220500000
 Au        22.2474700000       14.5572400000        2.4220500000
 Au        13.3482800000        9.4192800000        2.4220500000
 Au        13.3482800000        4.2813300000        2.4220500000
 Au        10.3818800000        9.4192800000        2.4220500000
 Au        23.7306700000       11.9882600000        2.4220500000
 Au        19.2810800000        9.4192900000        2.4220500000
 Au         5.9328000000        6.8503100000        2.4220500000
 Au         7.4159900000        9.4192800000        2.4220500000
 Au        19.2810800000        4.2813300000        2.4220500000
 Au        19.2810800000       14.5572400000        2.4220500000
 Au        10.3821400000        4.2814800000        2.4222600000
 Au         7.4157400000        4.2814800000        2.4222600000
 Au         8.8989400000        6.8504600000        2.4222600000
 Au        14.8314800000        3.4253000000        4.8439000000
 Au        10.3821400000       11.1317900000        4.8439000000
 Au        11.8653400000       13.7007600000        4.8439000000
 Au        17.7978800000        3.4253000000        4.8439000000
 Au         1.4832000000        0.8563300000        4.8439000000
 Au        13.3482800000        0.8563300000        4.8439000000
 Au        16.3146800000        0.8563300000        4.8439000000
 Au         2.9664000000        3.4253000000        4.8439000000
 Au         5.9328000000        3.4253000000        4.8439000000
 Au         8.8989400000       13.7007600000        4.8439000000
 Au         7.4157400000       11.1317900000        4.8439000000
 Au         4.4496000000        0.8563300000        4.8439000000
 Au        23.7304200000       13.7007600000        4.8439000000
 Au        11.8650800000        3.4253000000        4.8439000000
 Au         8.8989400000        8.5628100000        4.8439000000
 Au        13.3482800000       11.1319400000        4.8441100000
 Au        14.8314800000       13.7009100000        4.8441100000
 Au        17.7978800000       13.7009100000        4.8441100000
 Au        10.3821400000        0.8564700000        4.8441100000
 Au        20.7642700000        8.5629600000        4.8441100000
 Au        11.8650800000        8.5629600000        4.8441100000
 Au        19.2810800000       11.1319400000        4.8441100000
 Au        13.3482800000        5.9939800000        4.8441100000
 Au         4.4496000000        5.9939800000        4.8441100000
 Au        16.3146800000       11.1319400000        4.8441100000
 Au        20.7642800000       13.7009100000        4.8441100000
 Au         7.4157400000        0.8564700000        4.8441100000
 Au        19.2810800000        5.9939800000        4.8441100000
 Au         5.9328000000        8.5629600000        4.8441100000
 Au         8.8989400000        3.4254500000        4.8441100000
 Au        22.2474700000       11.1319400000        4.8441100000
 Au        14.8314800000        8.5629600000        4.8441100000
 Au        17.7978800000        8.5629600000        4.8441100000
 Au        16.3146800000        5.9939800000        4.8441100000
 Au         7.4159900000        5.9939800000        4.8441100000
 Au        10.3818800000        5.9939800000        4.8441100000
 Au         8.9065000718        5.1426539566        7.2195300954
 Au         5.9375173842        0.0072862741        7.1913999596
 Au         5.9418708055        5.1396058960        7.1940955144
 Au        10.3841048117        2.5968723971        7.1949646117
 Au         5.9366589105       10.2542916167        7.1812132340
 Au        11.8686851505       10.2864275797        7.1867291459
 Au        13.3548700954       12.8493410647        7.1909725069
 Au        10.3946786291        7.6973629212        7.2115660946
 Au        22.2518978238       12.8271738819        7.1845425212
 Au         7.4090631821       12.8508396301        7.1881559561
 Au        14.8288163020        0.0069295028        7.1916121787
 Au         4.4569215279        2.5734221728        7.1868424621
 Au         2.9682359155        0.0024181377        7.1868778467
 Au         7.4290614544        2.5752964010        7.1933074547
 Au         1.4794313978        2.5741905716        7.1872046979
 Au        13.3549697258        2.5916118311        7.1897505027
 Au        11.8649596352       -0.0185276782        7.1621505104
 Au        11.8595269637        5.1459750523        7.2347370907
 Au         7.4528936242        7.6896438531        7.2116593283
 Au        10.3796169549       12.8472730679        7.1925501528
 Au        17.7851238531        5.1427758924        7.1920787156
 Au        14.8160880124        5.1541384052        7.2179065001
 Au         2.9660052959        5.1353220653        7.1901180753
 Au         0.0008866672        0.0092391406        7.1887653904
 Au        16.3038765674        2.5802518223        7.1931859729
 Au         8.8927469916       10.2799414838        7.1833639030
 Au         8.9070486211        0.0065405698        7.1903309020
 Au        14.8449340598       10.2804478577        7.1779538279
 Au        13.3316088092        7.6945222620        7.2197117551
 Au        16.2768849961        7.6937424452        7.2144691135
 Au        16.3288907696       12.8512598293        7.1883913542
 Au         4.4636823879        7.6956935960        7.1878455157
 Au        20.7675576996       10.2567012894        7.1866544482
 Au        19.2862176389       12.8279499707        7.1847044228
 Au        17.7955960817       10.2567726567        7.1826264590
 Au        19.2718235877        7.6954671861        7.1879318469
 Au         8.9206324260        1.7153311487        9.5126855957
 Au        11.8400812860        6.8741041245        9.6343325541
 Au         8.9678417295        6.8328654707        9.5967066138
 Au         7.4231755465        4.2860644649        9.5251735835
 Au        10.4042337242        4.3171929671        9.6001649073
 Au         5.9600900869        6.8406558478        9.5177841182
 Au        22.2580410776        9.3947935391        9.5126903831
 Au         5.9465949706        1.7239013282        9.5139603004
 Au         7.4168089705        9.4130448951        9.5102060339
 Au        19.2667059136        4.2959408397        9.5125957898
 Au        11.8725837179        1.6519790208        9.4406436635
 Au         2.9686104961        1.7316179291        9.5053891815
 Au        13.3606499173       14.5791188838        9.5116622487
 Au        13.3291550141        4.3006666853        9.5685284126
 Au        20.7716255195        6.8486975487        9.5099163882
 Au         8.9015164798       12.0069906890        9.5092037600
 Au        10.3626152197        9.4536253891        9.4865451840
 Au        16.3299631827       14.5665895701        9.5145358841
 Au        14.8496753918       12.0131089665        9.5055775557
 Au        10.3808236034       14.5894483063        9.5091488493
 Au        22.2529821314       14.5198593595        9.4999780243
 Au        25.2011211985       14.5597997158        9.5132807607
 Au        14.8215865471        1.7143453741        9.5178399249
 Au        17.7873783366        6.8502293767        9.5154910620
 Au         4.4479798014        4.2870164522        9.5155870054
 Au        23.7345065984       11.9699330815        9.5034322981
 Au        20.7724431270       11.9576905474        9.5089506032
 Au        19.2862287372       14.5293220436        9.5025263318
 Au        11.8671924911       12.0127516794        9.5182890020
 Au        16.2934286457        4.2918674469        9.5232714595
 Au        17.7930744295        1.7263802469        9.5107057011
 Au        13.3851814453        9.4616352775        9.4835310477
 Au        14.7511924786        6.8486367354        9.6004378542
 Au        17.8078682870       11.9735254893        9.5046074007
 Au        19.2802909893        9.4002840626        9.5100069366
 Au        16.3216790684        9.4158109257        9.5141377474
 Au        14.8472808504        8.6538452870       11.9304780339
 Cu        10.2455914213        6.1074635388       11.8801590347
 Au         4.4567459616        6.0020543482       11.9146387291
 Au        20.7707755455        8.5463755836       11.9233398948
 Au        13.3819358320        6.1081469411       12.1197228105
 Au         7.4161618724        0.8846874730       11.9178144586
 Au        17.7939346224       13.6720763248       11.9206174549
 Au         5.9588174893        8.5444123262       11.9231122968
 Au        11.8813151919        8.7873370290       11.8228363986
 Au         8.9365556880        3.4500270920       11.9189633086
 Au        10.3400709738        0.7605687841       11.9255789364
 Au         5.9527460736        3.4551828416       11.9322112591
 Au         8.9311816696        8.6009226401       11.9133472262
 Au        11.8753527709        3.1682511422       11.8202365603
 Au         7.4600456321        5.9994173737       11.9365738195
 Au        17.7771485149        3.4532815930       11.9272966332
 Au         7.4202808539       11.1349400215       11.9155126792
 Au        17.8016318454        8.5641201706       11.9288201726
 Au        19.2915117541       11.1077042948       11.9264590716
 Au        10.3601581477       11.2316965845       11.9401324507
 Au         4.4534721702        0.9019361866       11.9244603124
 Au        23.7520307099       13.6613094591       11.9242019139
 Au        11.8699772772       13.7644347319       11.9215606543
 Au        16.3328715230       11.1571993741       11.9231246710
 Au        16.3243608738        0.8772617847       11.9263989772
 Au         8.8955585380       13.7492958434       11.9238994205
 Au         1.4837869600        0.9015942052       11.9254371894
 Au        13.3970352105        0.7461461164       11.9235178852
 Au        14.7986241888        3.4315978606       11.9231861400
 Au        16.2770670181        6.0126241605       11.9158647606
 Au         2.9654378249        3.4582741015       11.9215017994
 Au        14.8492739483       13.7576850905       11.9280966500
 Au        22.2612847923       11.1015237082       11.9206485545
 Au        20.7737620165       13.6537822558       11.9207578083
 Au        19.2572825785        6.0045126676       11.9194955022
 Au        13.3847222123       11.2475515351       11.9329713055
  N        11.5160982885        5.9040440488       13.3761765814
  C        11.4298102727        6.7728827286       14.5716096370
  H        12.2690035083        6.6029777011       15.2602440456
  H        10.4851055465        6.5995259651       15.1073221318
  H        11.4498411897        7.8286976216       14.2596267327
  H        11.5322160047        4.9267952805       13.6947394319
