# Supplementary material for: Single Atom Alloys Segregation in the Presence of Ligands
Source: J Phys Chem C Nanomater Interfaces. 2023 Nov 13;127(46):22790–8. doi: 10.1021/acs.jpcc.3c05827 (PMC10683009; doi:10.1021/acs.jpcc.3c05827)
Supplement: Supplementary file 2 — jp3c05827_si_002.zip [file jp3c05827_si_002.zip › xyz/RNH/111/au/au111pdnh.txt]

     222

 Au         7.4158200000       12.8445900000        0.0000000000
 Au        19.2810800000       12.8445900000        0.0000000000
 Au        11.8650800000       10.2756100000        0.0000000000
 Au        16.3146800000        7.7066300000        0.0000000000
 Au        17.7978800000       10.2756100000        0.0000000000
 Au         2.9660600000        0.0000000000        0.0000000000
 Au        11.8652500000        0.0000000000        0.0000000000
 Au        20.7642800000       10.2756100000        0.0000000000
 Au         8.8988500000        0.0000000000        0.0000000000
 Au        14.8314800000        5.1376600000        0.0000000000
 Au        13.3482800000       12.8445900000        0.0000000000
 Au         2.9662300000        5.1376600000        0.0000000000
 Au        14.8316500000        0.0000000000        0.0000000000
 Au         5.9326300000       10.2756100000        0.0000000000
 Au        13.3482800000        7.7066300000        0.0000000000
 Au        17.7978800000        5.1376600000        0.0000000000
 Au         1.4830300000        2.5686800000        0.0000000000
 Au        19.2810800000        7.7066300000        0.0000000000
 Au        16.3146800000       12.8445900000        0.0000000000
 Au        14.8314800000       10.2756100000        0.0000000000
 Au        16.3146800000        2.5686800000        0.0000000000
 Au        10.3818800000       12.8445900000        0.0000000000
 Au         5.9324600000        0.0000000000        0.0000000000
 Au        22.2474700000       12.8445900000        0.0000000000
 Au         4.4494300000        7.7066300000        0.0000000000
 Au        11.8653400000        5.1378100000        0.0002100000
 Au         7.4157400000        2.5688300000        0.0002100000
 Au        13.3485400000        2.5688300000        0.0002100000
 Au         8.8989400000       10.2757600000        0.0002100000
 Au         5.9325400000        5.1378100000        0.0002100000
 Au         4.4493400000        2.5688300000        0.0002100000
 Au         8.8989400000        5.1378100000        0.0002100000
 Au         7.4157400000        7.7067800000        0.0002100000
 Au        10.3821400000        7.7067800000        0.0002100000
 Au        10.3821400000        2.5688300000        0.0002100000
 Au         0.7516200000        0.1564800000        0.0739800000
 Au         8.8989400000       11.9881100000        2.4218400000
 Au         2.9664000000        1.7126500000        2.4218400000
 Au        17.7978800000        1.7126500000        2.4218400000
 Au        10.3821400000       14.5570900000        2.4218400000
 Au        25.2136200000       14.5570900000        2.4218400000
 Au        14.8314800000        1.7126500000        2.4218400000
 Au        11.8653400000        1.7128000000        2.4220500000
 Au        16.3146800000        9.4192900000        2.4220500000
 Au        17.7978800000       11.9882600000        2.4220500000
 Au        13.3482800000       14.5572400000        2.4220500000
 Au         8.8989400000        1.7128000000        2.4220500000
 Au        14.8314800000        6.8503100000        2.4220500000
 Au        16.3146800000        4.2813300000        2.4220500000
 Au        11.8650800000       11.9882600000        2.4220500000
 Au         5.9325400000        1.7128000000        2.4220500000
 Au        17.7978800000        6.8503100000        2.4220500000
 Au        20.7642800000        6.8503100000        2.4220500000
 Au        16.3146800000       14.5572400000        2.4220500000
 Au        22.2474700000        9.4192800000        2.4220500000
 Au        20.7642800000       11.9882600000        2.4220500000
 Au        14.8314800000       11.9882600000        2.4220500000
 Au        11.8650800000        6.8503100000        2.4220500000
 Au         4.4496000000        4.2813300000        2.4220500000
 Au        22.2474700000       14.5572400000        2.4220500000
 Au        13.3482800000        9.4192800000        2.4220500000
 Au        13.3482800000        4.2813300000        2.4220500000
 Au        10.3818800000        9.4192800000        2.4220500000
 Au        23.7306700000       11.9882600000        2.4220500000
 Au        19.2810800000        9.4192900000        2.4220500000
 Au         5.9328000000        6.8503100000        2.4220500000
 Au         7.4159900000        9.4192800000        2.4220500000
 Au        19.2810800000        4.2813300000        2.4220500000
 Au        19.2810800000       14.5572400000        2.4220500000
 Au        10.3821400000        4.2814800000        2.4222600000
 Au         7.4157400000        4.2814800000        2.4222600000
 Au         8.8989400000        6.8504600000        2.4222600000
 Au        14.8314800000        3.4253000000        4.8439000000
 Au        10.3821400000       11.1317900000        4.8439000000
 Au        11.8653400000       13.7007600000        4.8439000000
 Au        17.7978800000        3.4253000000        4.8439000000
 Au         1.4832000000        0.8563300000        4.8439000000
 Au        13.3482800000        0.8563300000        4.8439000000
 Au        16.3146800000        0.8563300000        4.8439000000
 Au         2.9664000000        3.4253000000        4.8439000000
 Au         5.9328000000        3.4253000000        4.8439000000
 Au         8.8989400000       13.7007600000        4.8439000000
 Au         7.4157400000       11.1317900000        4.8439000000
 Au         4.4496000000        0.8563300000        4.8439000000
 Au        23.7304200000       13.7007600000        4.8439000000
 Au        11.8650800000        3.4253000000        4.8439000000
 Au         8.8989400000        8.5628100000        4.8439000000
 Au        13.3482800000       11.1319400000        4.8441100000
 Au        14.8314800000       13.7009100000        4.8441100000
 Au        17.7978800000       13.7009100000        4.8441100000
 Au        10.3821400000        0.8564700000        4.8441100000
 Au        20.7642700000        8.5629600000        4.8441100000
 Au        11.8650800000        8.5629600000        4.8441100000
 Au        19.2810800000       11.1319400000        4.8441100000
 Au        13.3482800000        5.9939800000        4.8441100000
 Au         4.4496000000        5.9939800000        4.8441100000
 Au        16.3146800000       11.1319400000        4.8441100000
 Au        20.7642800000       13.7009100000        4.8441100000
 Au         7.4157400000        0.8564700000        4.8441100000
 Au        19.2810800000        5.9939800000        4.8441100000
 Au         5.9328000000        8.5629600000        4.8441100000
 Au         8.8989400000        3.4254500000        4.8441100000
 Au        22.2474700000       11.1319400000        4.8441100000
 Au        14.8314800000        8.5629600000        4.8441100000
 Au        17.7978800000        8.5629600000        4.8441100000
 Au        16.3146800000        5.9939800000        4.8441100000
 Au         7.4159900000        5.9939800000        4.8441100000
 Au        10.3818800000        5.9939800000        4.8441100000
 Au         8.9044773764        5.1474783031        7.2011233852
 Au         5.9328172869        0.0082734182        7.1905544194
 Au         5.9396235481        5.1425950221        7.1930745467
 Au        10.3827389133        2.5858485034        7.1937432094
 Au         5.9444816709       10.2551701213        7.1863746103
 Au        11.8715541959       10.2757366414        7.1899175378
 Au        13.3558765959       12.8465414041        7.1894203088
 Au        10.3965114998        7.6888538615        7.2122698032
 Au        22.2541883727       12.8281855781        7.1868631671
 Au         7.4115001208       12.8504469296        7.1870010860
 Au        14.8297269366        0.0059945101        7.1906674094
 Au         4.4538463509        2.5765450154        7.1891276012
 Au         2.9686503339        0.0029303430        7.1871457888
 Au         7.4264894959        2.5790035517        7.1960733776
 Au         1.4786923775        2.5771401634        7.1882550510
 Au        13.3543720214        2.5866862708        7.1892445900
 Au        11.8657214282       -0.0157250307        7.1689930693
 Au        11.8717600890        5.1374520579        7.2150787765
 Au         7.4621408656        7.6921813351        7.2130928740
 Au        10.3819864110       12.8457234674        7.1910323235
 Au        17.7903626440        5.1456767561        7.1938890128
 Au        14.8260499038        5.1507410250        7.2185402462
 Au         2.9667149454        5.1390872169        7.1905284563
 Au         0.0030010229        0.0098678166        7.1879979377
 Au        16.3043112300        2.5810347125        7.1933531385
 Au         8.8998819313       10.2793022598        7.1830803405
 Au         8.9006103911        0.0101770552        7.1912951111
 Au        14.8376094860       10.2728418707        7.1837144897
 Au        13.3383819407        7.6892744874        7.2243329988
 Au        16.2732006281        7.6903090727        7.2190154489
 Au        16.3264406955       12.8472559971        7.1889068019
 Au         4.4704373627        7.6982639885        7.1889503428
 Au        20.7710580087       10.2595432931        7.1873591847
 Au        19.2838070749       12.8320793900        7.1860312715
 Au        17.7945797291       10.2569728435        7.1835286486
 Au        19.2734304360        7.7007181484        7.1875792590
 Au         8.9050002777        1.7168243053        9.5239502210
 Au        11.8698097849        6.8513302899        9.6023614422
 Au         8.9663497472        6.8295458621        9.6076267904
 Au         7.4207026913        4.2898555131        9.5297126695
 Au        10.3764995794        4.2978589345        9.5454057891
 Au         5.9610166620        6.8484892213        9.5217098168
 Au        22.2710460342        9.4035473356        9.5150669952
 Au         5.9398948810        1.7247289214        9.5162484121
 Au         7.4343322666        9.4090966995        9.5208688300
 Au        19.2806819946        4.2975081002        9.5158392256
 Au        11.8739115883        1.6643153011        9.4592910196
 Au         2.9684466725        1.7292942067        9.5063638031
 Au        13.3576406510       14.5718675853        9.5114474645
 Au        13.3358148934        4.2957278620        9.5624017328
 Au        20.7788112680        6.8541070672        9.5107235895
 Au         8.9080653584       12.0010439484        9.5083553501
 Au        10.3678965603        9.4390379850        9.4925666024
 Au        16.3228363225       14.5636516207        9.5144694926
 Au        14.8443861976       12.0025403900        9.5076055042
 Au        10.3797084167       14.5854853013        9.5062254105
 Au        22.2518565135       14.5255181250        9.5033596481
 Au        25.2012732391       14.5580747630        9.5114822028
 Au        14.8276531391        1.7153776393        9.5155456542
 Au        17.7948650890        6.8561058095        9.5175007822
 Au         4.4586353120        4.2913121394        9.5173383934
 Au        23.7408000478       11.9709104333        9.5080303308
 Au        20.7710710697       11.9648342814        9.5096100369
 Au        19.2812369819       14.5404438973        9.5019926307
 Au        11.8663373301       12.0034441703        9.5141580129
 Au        16.3127536992        4.2914818682        9.5297130454
 Au        17.7964057707        1.7242823392        9.5119074284
 Au        13.3791018334        9.4419235576        9.5045249638
 Au        14.7783015889        6.8282952152        9.6253534243
 Au        17.8059107195       11.9762688338        9.5066898403
 Au        19.2890440132        9.4068799352        9.5111262282
 Au        16.3225606453        9.4136491064        9.5165141705
 Au        14.8665547709        8.6585925525       11.9428372747
 Pd        10.3810203533        6.0059007858       11.9422694232
 Au         4.4788792249        6.0053760791       11.9255091574
 Au        20.7817882970        8.5556457088       11.9256572578
 Au        13.4590260534        6.0974075535       12.1235516679
 Au         7.4182050560        0.8810529714       11.9287701477
 Au        17.7926212989       13.6840534944       11.9227112329
 Au         5.9623556127        8.5562600897       11.9383261196
 Au        11.8564743221        8.7050628659       11.8424762718
 Au         8.9181987336        3.4517789246       11.9519725916
 Au        10.3521183780        0.7779249121       11.9293153271
 Au         5.9491935434        3.4453596628       11.9463143789
 Au         8.9341915977        8.5783956837       11.9625546840
 Au        11.8340753333        3.2550055125       11.8268931355
 Au         7.4637530058        6.0019581149       11.9496984689
 Au        17.7979442897        3.4340682134       11.9309764470
 Au         7.4272874718       11.1328547039       11.9234569868
 Au        17.8178763892        8.5702186395       11.9331526289
 Au        19.2936614563       11.1189313341       11.9241589672
 Au        10.3694268950       11.1990257893       11.9381545456
 Au         4.4573749626        0.8859517549       11.9273019921
 Au        23.7412743767       13.6882974843       11.9221730448
 Au        11.8682566084       13.7433021003       11.9207509278
 Au        16.3314515790       11.1633537839       11.9279710174
 Au        16.3171462854        0.8700995105       11.9294550657
 Au         8.8943755590       13.7317197285       11.9219427759
 Au         1.4871245932        0.8831216738       11.9227352604
 Au        13.3627753346        0.8038888913       11.9192408862
 Au        14.8135586981        3.4272474552       11.9259496769
 Au        16.3396960170        6.0030024393       11.9446240911
 Au         2.9783149420        3.4503995712       11.9233540001
 Au        14.8399583516       13.7353130980       11.9248905741
 Au        22.2678459131       11.1162705432       11.9242431785
 Au        20.7765906464       13.6668737006       11.9243618506
 Au        19.2900752049        6.0023730932       11.9223446526
 Au        13.3589925983       11.2014130007       11.9321747657
  N        11.7937592865        5.8970433535       13.5809987393
  C        11.7001610780        6.8340510391       14.7160747945
  H        12.5271697542        6.6835250887       15.4253473042
  H        10.7464053327        6.7082043668       15.2492086191
  H        11.7477492832        7.8700981780       14.3481470614
  H        11.8212404808        4.9407644457       13.9470403959
