# Supplementary material for: Single Atom Alloys Segregation in the Presence of Ligands
Source: J Phys Chem C Nanomater Interfaces. 2023 Nov 13;127(46):22790–8. doi: 10.1021/acs.jpcc.3c05827 (PMC10683009; doi:10.1021/acs.jpcc.3c05827)
Supplement: Supplementary file 2 — jp3c05827_si_002.zip [file jp3c05827_si_002.zip › xyz/RNH/100/pd/pd100aunh.txt]

     222

 Pd         1.3778000000        1.3778000000        0.0000000000
 Pd         4.1333900000        1.3778000000        0.0000000000
 Pd         6.8889900000        1.3778000000        0.0000000000
 Pd         9.6445800000        1.3778000000        0.0000000000
 Pd        12.4001800000        1.3778000000        0.0000000000
 Pd        15.1557700000        1.3778000000        0.0000000000
 Pd         1.3778000000        4.1333900000        0.0000000000
 Pd         4.1333900000        4.1333900000        0.0000000000
 Pd         6.8889900000        4.1333900000        0.0000000000
 Pd         9.6445800000        4.1333900000        0.0000000000
 Pd        12.4001800000        4.1333900000        0.0000000000
 Pd        15.1557700000        4.1333900000        0.0000000000
 Pd         1.3778000000        6.8889900000        0.0000000000
 Pd         4.1333900000        6.8889900000        0.0000000000
 Pd         6.8889900000        6.8889900000        0.0000000000
 Pd         9.6445800000        6.8889900000        0.0000000000
 Pd        12.4001800000        6.8889900000        0.0000000000
 Pd        15.1557700000        6.8889900000        0.0000000000
 Pd         1.3778000000        9.6445800000        0.0000000000
 Pd         4.1333900000        9.6445800000        0.0000000000
 Pd         6.8889900000        9.6445800000        0.0000000000
 Pd         9.6445800000        9.6445800000        0.0000000000
 Pd        12.4001800000        9.6445800000        0.0000000000
 Pd        15.1557700000        9.6445800000        0.0000000000
 Pd         1.3778000000       12.4001800000        0.0000000000
 Pd         4.1333900000       12.4001800000        0.0000000000
 Pd         6.8889900000       12.4001800000        0.0000000000
 Pd         9.6445800000       12.4001800000        0.0000000000
 Pd        12.4001800000       12.4001800000        0.0000000000
 Pd        15.1557700000       12.4001800000        0.0000000000
 Pd         1.3778000000       15.1557700000        0.0000000000
 Pd         4.1333900000       15.1557700000        0.0000000000
 Pd         6.8889900000       15.1557700000        0.0000000000
 Pd         9.6445800000       15.1557700000        0.0000000000
 Pd        12.4001800000       15.1557700000        0.0000000000
 Pd        15.1557700000       15.1557700000        0.0000000000
 Pd         0.0000000000        0.0000000000        1.9485000000
 Pd         2.7556000000        0.0000000000        1.9485000000
 Pd         5.5111900000        0.0000000000        1.9485000000
 Pd         8.2667900000        0.0000000000        1.9485000000
 Pd        11.0223800000        0.0000000000        1.9485000000
 Pd        13.7779800000        0.0000000000        1.9485000000
 Pd         0.0000000000        2.7556000000        1.9485000000
 Pd         2.7556000000        2.7556000000        1.9485000000
 Pd         5.5111900000        2.7556000000        1.9485000000
 Pd         8.2667900000        2.7556000000        1.9485000000
 Pd        11.0223800000        2.7556000000        1.9485000000
 Pd        13.7779800000        2.7556000000        1.9485000000
 Pd         0.0000000000        5.5111900000        1.9485000000
 Pd         2.7556000000        5.5111900000        1.9485000000
 Pd         5.5111900000        5.5111900000        1.9485000000
 Pd         8.2667900000        5.5111900000        1.9485000000
 Pd        11.0223800000        5.5111900000        1.9485000000
 Pd        13.7779800000        5.5111900000        1.9485000000
 Pd         0.0000000000        8.2667900000        1.9485000000
 Pd         2.7556000000        8.2667900000        1.9485000000
 Pd         5.5111900000        8.2667900000        1.9485000000
 Pd         8.2667900000        8.2667900000        1.9485000000
 Pd        11.0223800000        8.2667900000        1.9485000000
 Pd        13.7779800000        8.2667900000        1.9485000000
 Pd         0.0000000000       11.0223800000        1.9485000000
 Pd         2.7556000000       11.0223800000        1.9485000000
 Pd         5.5111900000       11.0223800000        1.9485000000
 Pd         8.2667900000       11.0223800000        1.9485000000
 Pd        11.0223800000       11.0223800000        1.9485000000
 Pd        13.7779800000       11.0223800000        1.9485000000
 Pd         0.0000000000       13.7779800000        1.9485000000
 Pd         2.7556000000       13.7779800000        1.9485000000
 Pd         5.5111900000       13.7779800000        1.9485000000
 Pd         8.2667900000       13.7779800000        1.9485000000
 Pd        11.0223800000       13.7779800000        1.9485000000
 Pd        13.7779800000       13.7779800000        1.9485000000
 Pd         1.3778000000        1.3778000000        3.8970000000
 Pd         4.1333900000        1.3778000000        3.8970000000
 Pd         6.8889900000        1.3778000000        3.8970000000
 Pd         9.6445800000        1.3778000000        3.8970000000
 Pd        12.4001800000        1.3778000000        3.8970000000
 Pd        15.1557700000        1.3778000000        3.8970000000
 Pd         1.3778000000        4.1333900000        3.8970000000
 Pd         4.1333900000        4.1333900000        3.8970000000
 Pd         6.8889900000        4.1333900000        3.8970000000
 Pd         9.6445800000        4.1333900000        3.8970000000
 Pd        12.4001800000        4.1333900000        3.8970000000
 Pd        15.1557700000        4.1333900000        3.8970000000
 Pd         1.3778000000        6.8889900000        3.8970000000
 Pd         4.1333900000        6.8889900000        3.8970000000
 Pd         6.8889900000        6.8889900000        3.8970000000
 Pd         9.6445800000        6.8889900000        3.8970000000
 Pd        12.4001800000        6.8889900000        3.8970000000
 Pd        15.1557700000        6.8889900000        3.8970000000
 Pd         1.3778000000        9.6445800000        3.8970000000
 Pd         4.1333900000        9.6445800000        3.8970000000
 Pd         6.8889900000        9.6445800000        3.8970000000
 Pd         9.6445800000        9.6445800000        3.8970000000
 Pd        12.4001800000        9.6445800000        3.8970000000
 Pd        15.1557700000        9.6445800000        3.8970000000
 Pd         1.3778000000       12.4001800000        3.8970000000
 Pd         4.1333900000       12.4001800000        3.8970000000
 Pd         6.8889900000       12.4001800000        3.8970000000
 Pd         9.6445800000       12.4001800000        3.8970000000
 Pd        12.4001800000       12.4001800000        3.8970000000
 Pd        15.1557700000       12.4001800000        3.8970000000
 Pd         1.3778000000       15.1557700000        3.8970000000
 Pd         4.1333900000       15.1557700000        3.8970000000
 Pd         6.8889900000       15.1557700000        3.8970000000
 Pd         9.6445800000       15.1557700000        3.8970000000
 Pd        12.4001800000       15.1557700000        3.8970000000
 Pd        15.1557700000       15.1557700000        3.8970000000
 Pd        -0.0020578289       -0.0005835846        5.8634250925
 Pd         2.7533085655        0.0019672312        5.8597698706
 Pd         5.5111053559        0.0040810077        5.8587787626
 Pd         8.2687405332        0.0018673090        5.8593401155
 Pd        11.0241909616       -0.0004614617        5.8633137368
 Pd        13.7778007059       -0.0035781002        5.8627847509
 Pd         0.0022291253        2.7521265271        5.8587688011
 Pd         2.7635658964        2.7597684643        5.8616827586
 Pd         5.5105244296        2.7679298996        5.8741345551
 Pd         8.2589526656        2.7591264071        5.8607285929
 Pd        11.0198260537        2.7522951827        5.8584936592
 Pd        13.7777056229        2.7503065916        5.8585403878
 Pd         0.0027002517        5.5098074355        5.8564078277
 Pd         2.7687896208        5.5118265679        5.8728036217
 Pd         5.5098281134        5.5120829964        5.8857918087
 Pd         8.2510600658        5.5119984813        5.8724291466
 Pd        11.0168517194        5.5101291915        5.8569221237
 Pd        13.7769241900        5.5099864914        5.8565390585
 Pd         0.0024564241        8.2699575503        5.8563551315
 Pd         2.7634146736        8.2656987600        5.8636816379
 Pd         5.5099982172        8.2547935747        5.8762031324
 Pd         8.2570173400        8.2661541052        5.8628050593
 Pd        11.0175689574        8.2692930496        5.8564014936
 Pd        13.7770583642        8.2694528379        5.8588989224
 Pd         0.0005119120       11.0252927345        5.8617155766
 Pd         2.7571732183       11.0224455653        5.8557878659
 Pd         5.5108025252       11.0065190183        5.8649368274
 Pd         8.2659726497       11.0234759271        5.8543839986
 Pd        11.0229488095       11.0256304246        5.8606251245
 Pd        13.7785904080       11.0259223581        5.8612770802
 Pd        -0.0034343776       13.7791237680        5.8637619901
 Pd         2.7524638714       13.7773422257        5.8598613152
 Pd         5.5112527859       13.7710510291        5.8574982585
 Pd         8.2700149695       13.7776914586        5.8593438578
 Pd        11.0263097746       13.7794480241        5.8635488150
 Pd        13.7782030597       13.7793362924        5.8633104807
 Pd         1.3785324451        1.3771080713        7.8155097919
 Pd         4.1332368477        1.3778437831        7.8170815968
 Pd         6.8887917402        1.3767293386        7.8161560047
 Pd         9.6426265523        1.3774170060        7.8152506228
 Pd        12.3992870600        1.3763133946        7.8175159394
 Pd        15.1552880641        1.3762484502        7.8175796185
 Pd         1.3758108758        4.1280431314        7.8069756284
 Pd         4.1429951511        4.1357833324        7.8647557495
 Pd         6.8772250379        4.1341949756        7.8604843696
 Pd         9.6425256912        4.1286859809        7.8069726100
 Pd        12.4005337655        4.1314486271        7.8063861964
 Pd        15.1517472292        4.1314128041        7.8066371969
 Pd         1.3754119286        6.8909562182        7.8031220124
 Pd         4.1441532530        6.8859029616        7.8638394567
 Pd         6.8715958910        6.8859902235        7.8623085326
 Pd         9.6395440389        6.8913607656        7.8049836507
 Pd        12.4004453890        6.8896927257        7.8060017972
 Pd        15.1492669408        6.8894999459        7.8057832659
 Pd         1.3806226904        9.6493854045        7.8070965021
 Pd         4.1457703867        9.6338552403        7.8355891513
 Pd         6.8782383237        9.6373592022        7.8306282654
 Pd         9.6404821424        9.6505784420        7.8052908665
 Pd        12.3998497611        9.6454494263        7.8115233757
 Pd        15.1542650412        9.6450914739        7.8125227830
 Pd         1.3785992626       12.3999645188        7.8168276333
 Pd         4.1338139131       12.3902913780        7.8123469557
 Pd         6.8902860556       12.3923669663        7.8113080422
 Pd         9.6445563080       12.4007029792        7.8164126028
 Pd        12.4002261181       12.3999940711        7.8203605586
 Pd        15.1564414346       12.3998914362        7.8206429700
 Pd         1.3755677501       15.1551064746        7.8164700875
 Pd         4.1303662605       15.1479760775        7.8035085976
 Pd         6.8919561363       15.1484154722        7.8042561494
 Pd         9.6468274390       15.1553558879        7.8160468453
 Pd        12.4010998750       15.1555339960        7.8229366149
 Pd        15.1551503375       15.1554053870        7.8230908441
 Pd         0.0002994436        0.0019557181        9.7857178886
 Pd         2.7557125425       -0.0045746432        9.7791160678
 Pd         5.5106431385       -0.0348256664        9.7685207753
 Pd         8.2660326797       -0.0037459546        9.7789717448
 Pd        11.0212072518        0.0022065136        9.7856415002
 Pd        13.7776199591       -0.0002121397        9.7884841665
 Pd        -0.0015442297        2.7591243982        9.7788552534
 Pd         2.7436447821        2.7430048921        9.7956098869
 Pd         5.5106874966        2.6671879388        9.8209694582
 Pd         8.2741098991        2.7454748993        9.7944303832
 Pd        11.0201650709        2.7597748398        9.7783727142
 Pd        13.7761481872        2.7540849810        9.7808164034
 Pd        -0.0239429930        5.5148837745        9.7678362445
 Pd         2.6863098342        5.5073950800        9.7800621092
 Au         5.5023961672        5.3844816451       10.0344091014
 Pd         8.3231168722        5.5109775480        9.7815836394
 Pd        11.0373055289        5.5145646259        9.7674570629
 Pd        13.7736772206        5.5083764373        9.7833113907
 Pd        -0.0040284402        8.2620458621        9.7668724067
 Pd         2.7336477046        8.2745938281        9.7750155009
 Pd         5.5036593213        8.3653480296        9.8836257290
 Pd         8.2769647349        8.2745419462        9.7727257964
 Pd        11.0181133687        8.2640544023        9.7654385150
 Pd        13.7740681710        8.2688998675        9.7854375598
 Pd         0.0033967574       11.0172427244        9.7825597234
 Pd         2.7552277433       11.0267279687        9.7865770910
 Pd         5.5131560631       11.0504707737        9.8069695929
 Pd         8.2667410718       11.0259206394        9.7856806206
 Pd        11.0185769005       11.0176395344        9.7817269905
 Pd        13.7777655862       11.0216953670        9.7840712293
 Pd         0.0001852430       13.7760551958        9.7870566322
 Pd         2.7551805341       13.7766723351        9.7811591232
 Pd         5.5116311182       13.7712208675        9.7746787235
 Pd         8.2685661441       13.7770423949        9.7816525772
 Pd        11.0229673838       13.7765128685        9.7870300746
 Pd        13.7783504417       13.7772149019        9.7883346241
  N         5.5689677107        7.0360862943       11.4678485027
  C         4.5520320536        7.0937269856       12.5324134408
  H         4.6498653129        8.0274889314       13.1048951475
  H         4.6536195983        6.2388454139       13.2172557945
  H         3.5480897291        7.0630325119       12.0815851585
  H         6.5065055986        7.0338899767       11.8784663514
