# Supplementary material for: Single Atom Alloys Segregation in the Presence of Ligands
Source: J Phys Chem C Nanomater Interfaces. 2023 Nov 13;127(46):22790–8. doi: 10.1021/acs.jpcc.3c05827 (PMC10683009; doi:10.1021/acs.jpcc.3c05827)
Supplement: Supplementary file 2 — jp3c05827_si_002.zip [file jp3c05827_si_002.zip › xyz/RNH/100/pd/pd100cunh.txt]

     222

 Pd         1.3778000000        1.3778000000        0.0000000000
 Pd         4.1333900000        1.3778000000        0.0000000000
 Pd         6.8889900000        1.3778000000        0.0000000000
 Pd         9.6445800000        1.3778000000        0.0000000000
 Pd        12.4001800000        1.3778000000        0.0000000000
 Pd        15.1557700000        1.3778000000        0.0000000000
 Pd         1.3778000000        4.1333900000        0.0000000000
 Pd         4.1333900000        4.1333900000        0.0000000000
 Pd         6.8889900000        4.1333900000        0.0000000000
 Pd         9.6445800000        4.1333900000        0.0000000000
 Pd        12.4001800000        4.1333900000        0.0000000000
 Pd        15.1557700000        4.1333900000        0.0000000000
 Pd         1.3778000000        6.8889900000        0.0000000000
 Pd         4.1333900000        6.8889900000        0.0000000000
 Pd         6.8889900000        6.8889900000        0.0000000000
 Pd         9.6445800000        6.8889900000        0.0000000000
 Pd        12.4001800000        6.8889900000        0.0000000000
 Pd        15.1557700000        6.8889900000        0.0000000000
 Pd         1.3778000000        9.6445800000        0.0000000000
 Pd         4.1333900000        9.6445800000        0.0000000000
 Pd         6.8889900000        9.6445800000        0.0000000000
 Pd         9.6445800000        9.6445800000        0.0000000000
 Pd        12.4001800000        9.6445800000        0.0000000000
 Pd        15.1557700000        9.6445800000        0.0000000000
 Pd         1.3778000000       12.4001800000        0.0000000000
 Pd         4.1333900000       12.4001800000        0.0000000000
 Pd         6.8889900000       12.4001800000        0.0000000000
 Pd         9.6445800000       12.4001800000        0.0000000000
 Pd        12.4001800000       12.4001800000        0.0000000000
 Pd        15.1557700000       12.4001800000        0.0000000000
 Pd         1.3778000000       15.1557700000        0.0000000000
 Pd         4.1333900000       15.1557700000        0.0000000000
 Pd         6.8889900000       15.1557700000        0.0000000000
 Pd         9.6445800000       15.1557700000        0.0000000000
 Pd        12.4001800000       15.1557700000        0.0000000000
 Pd        15.1557700000       15.1557700000        0.0000000000
 Pd         0.0000000000        0.0000000000        1.9485000000
 Pd         2.7556000000        0.0000000000        1.9485000000
 Pd         5.5111900000        0.0000000000        1.9485000000
 Pd         8.2667900000        0.0000000000        1.9485000000
 Pd        11.0223800000        0.0000000000        1.9485000000
 Pd        13.7779800000        0.0000000000        1.9485000000
 Pd         0.0000000000        2.7556000000        1.9485000000
 Pd         2.7556000000        2.7556000000        1.9485000000
 Pd         5.5111900000        2.7556000000        1.9485000000
 Pd         8.2667900000        2.7556000000        1.9485000000
 Pd        11.0223800000        2.7556000000        1.9485000000
 Pd        13.7779800000        2.7556000000        1.9485000000
 Pd         0.0000000000        5.5111900000        1.9485000000
 Pd         2.7556000000        5.5111900000        1.9485000000
 Pd         5.5111900000        5.5111900000        1.9485000000
 Pd         8.2667900000        5.5111900000        1.9485000000
 Pd        11.0223800000        5.5111900000        1.9485000000
 Pd        13.7779800000        5.5111900000        1.9485000000
 Pd         0.0000000000        8.2667900000        1.9485000000
 Pd         2.7556000000        8.2667900000        1.9485000000
 Pd         5.5111900000        8.2667900000        1.9485000000
 Pd         8.2667900000        8.2667900000        1.9485000000
 Pd        11.0223800000        8.2667900000        1.9485000000
 Pd        13.7779800000        8.2667900000        1.9485000000
 Pd         0.0000000000       11.0223800000        1.9485000000
 Pd         2.7556000000       11.0223800000        1.9485000000
 Pd         5.5111900000       11.0223800000        1.9485000000
 Pd         8.2667900000       11.0223800000        1.9485000000
 Pd        11.0223800000       11.0223800000        1.9485000000
 Pd        13.7779800000       11.0223800000        1.9485000000
 Pd         0.0000000000       13.7779800000        1.9485000000
 Pd         2.7556000000       13.7779800000        1.9485000000
 Pd         5.5111900000       13.7779800000        1.9485000000
 Pd         8.2667900000       13.7779800000        1.9485000000
 Pd        11.0223800000       13.7779800000        1.9485000000
 Pd        13.7779800000       13.7779800000        1.9485000000
 Pd         1.3778000000        1.3778000000        3.8970000000
 Pd         4.1333900000        1.3778000000        3.8970000000
 Pd         6.8889900000        1.3778000000        3.8970000000
 Pd         9.6445800000        1.3778000000        3.8970000000
 Pd        12.4001800000        1.3778000000        3.8970000000
 Pd        15.1557700000        1.3778000000        3.8970000000
 Pd         1.3778000000        4.1333900000        3.8970000000
 Pd         4.1333900000        4.1333900000        3.8970000000
 Pd         6.8889900000        4.1333900000        3.8970000000
 Pd         9.6445800000        4.1333900000        3.8970000000
 Pd        12.4001800000        4.1333900000        3.8970000000
 Pd        15.1557700000        4.1333900000        3.8970000000
 Pd         1.3778000000        6.8889900000        3.8970000000
 Pd         4.1333900000        6.8889900000        3.8970000000
 Pd         6.8889900000        6.8889900000        3.8970000000
 Pd         9.6445800000        6.8889900000        3.8970000000
 Pd        12.4001800000        6.8889900000        3.8970000000
 Pd        15.1557700000        6.8889900000        3.8970000000
 Pd         1.3778000000        9.6445800000        3.8970000000
 Pd         4.1333900000        9.6445800000        3.8970000000
 Pd         6.8889900000        9.6445800000        3.8970000000
 Pd         9.6445800000        9.6445800000        3.8970000000
 Pd        12.4001800000        9.6445800000        3.8970000000
 Pd        15.1557700000        9.6445800000        3.8970000000
 Pd         1.3778000000       12.4001800000        3.8970000000
 Pd         4.1333900000       12.4001800000        3.8970000000
 Pd         6.8889900000       12.4001800000        3.8970000000
 Pd         9.6445800000       12.4001800000        3.8970000000
 Pd        12.4001800000       12.4001800000        3.8970000000
 Pd        15.1557700000       12.4001800000        3.8970000000
 Pd         1.3778000000       15.1557700000        3.8970000000
 Pd         4.1333900000       15.1557700000        3.8970000000
 Pd         6.8889900000       15.1557700000        3.8970000000
 Pd         9.6445800000       15.1557700000        3.8970000000
 Pd        12.4001800000       15.1557700000        3.8970000000
 Pd        15.1557700000       15.1557700000        3.8970000000
 Pd        -0.0004153620       -0.0009084230        5.8634688000
 Pd         2.7554934753        0.0015821220        5.8617155539
 Pd         5.5111754482        0.0072260864        5.8617619297
 Pd         8.2668935009        0.0009713107        5.8609288911
 Pd        11.0233438208       -0.0010389572        5.8631464490
 Pd        13.7782679320       -0.0031669722        5.8626462995
 Pd         0.0034637875        2.7514109502        5.8591850126
 Pd         2.7637205055        2.7572036553        5.8594575378
 Pd         5.5116047493        2.7681888480        5.8732214309
 Pd         8.2604100203        2.7563864437        5.8582658757
 Pd        11.0205680108        2.7511313860        5.8582050309
 Pd        13.7786807563        2.7506913542        5.8593722644
 Pd         0.0023489372        5.5085972739        5.8565546418
 Pd         2.7684371169        5.5118173364        5.8702296485
 Pd         5.5103843035        5.5096510661        5.8822165651
 Pd         8.2519379008        5.5119763431        5.8713748204
 Pd        11.0180038052        5.5089734177        5.8568196556
 Pd        13.7774421660        5.5093623229        5.8575988678
 Pd         0.0018770595        8.2693939025        5.8564451894
 Pd         2.7616903151        8.2678376225        5.8602305631
 Pd         5.5106483605        8.2538347673        5.8749175429
 Pd         8.2598339014        8.2676972691        5.8601251540
 Pd        11.0187068417        8.2683450913        5.8573600774
 Pd        13.7772772510        8.2683899533        5.8600875955
 Pd         0.0012397981       11.0245809996        5.8620680004
 Pd         2.7584048077       11.0238589189        5.8572361718
 Pd         5.5111857490       11.0063387635        5.8666334198
 Pd         8.2655887711       11.0242830668        5.8560194270
 Pd        11.0229334277       11.0243518042        5.8608816122
 Pd        13.7788843473       11.0245289111        5.8609980357
 Pd        -0.0022137007       13.7786084623        5.8636187970
 Pd         2.7540998031       13.7779920709        5.8619140955
 Pd         5.5110249204       13.7726647798        5.8620786800
 Pd         8.2679258660       13.7778206306        5.8612343006
 Pd        11.0247831500       13.7787269851        5.8633013633
 Pd        13.7781344411       13.7785037026        5.8627175593
 Pd         1.3822931278        1.3773696357        7.8168972460
 Pd         4.1364643078        1.3856739785        7.8223665840
 Pd         6.8883674040        1.3836998435        7.8210406380
 Pd         9.6412870063        1.3764536714        7.8160546430
 Pd        12.3997219541        1.3755697930        7.8170096401
 Pd        15.1571007745        1.3755442717        7.8172175451
 Pd         1.3802436963        4.1267502449        7.8061857759
 Pd         4.1475277022        4.1422553050        7.8602646063
 Pd         6.8747718893        4.1401669437        7.8575724989
 Pd         9.6419548972        4.1255565289        7.8046123115
 Pd        12.3997560522        4.1307612240        7.8076868293
 Pd        15.1548672346        4.1309585949        7.8081584009
 Pd         1.3753581635        6.8906558093        7.8017108587
 Pd         4.1417389343        6.8780437905        7.8529424383
 Pd         6.8731480578        6.8784441033        7.8533955342
 Pd         9.6404055907        6.8903920543        7.8050210925
 Pd        12.3992143742        6.8878264663        7.8082563242
 Pd        15.1513931839        6.8880791467        7.8074630024
 Pd         1.3812233631        9.6482756656        7.8073075596
 Pd         4.1448535623        9.6276385970        7.8355853473
 Pd         6.8807823609        9.6310226864        7.8307203323
 Pd         9.6413430635        9.6488559825        7.8063387987
 Pd        12.4004923090        9.6441780221        7.8128298301
 Pd        15.1551063528        9.6439675137        7.8133777950
 Pd         1.3795132646       12.3996270626        7.8166379043
 Pd         4.1363064938       12.3877642047        7.8170425162
 Pd         6.8879979235       12.3895637253        7.8158941453
 Pd         9.6438349542       12.3998222150        7.8160305648
 Pd        12.4005271246       12.3988564821        7.8191891866
 Pd        15.1561384004       12.3988891069        7.8197119747
 Pd         1.3764326340       15.1553472707        7.8172498186
 Pd         4.1320154744       15.1535239283        7.8094274061
 Pd         6.8899416136       15.1535445235        7.8101329273
 Pd         9.6456536754       15.1550560920        7.8164334656
 Pd        12.4008499777       15.1549680352        7.8215024383
 Pd        15.1554418355       15.1548525404        7.8219259142
 Pd         0.0012231984        0.0011854018        9.7846794456
 Pd         2.7565038977       -0.0011193821        9.7816647991
 Pd         5.5113756998       -0.0116166718        9.7776680643
 Pd         8.2665798244       -0.0014340672        9.7817541667
 Pd        11.0216925217        0.0010340069        9.7844699848
 Pd        13.7782730771       -0.0008116821        9.7872272713
 Pd         0.0043507781        2.7569543071        9.7782095706
 Pd         2.7579403738        2.7527754757        9.7968533975
 Pd         5.5133061999        2.7397576010        9.8126027110
 Pd         8.2652202832        2.7535601540        9.7952088135
 Pd        11.0184554891        2.7569043663        9.7779577050
 Pd        13.7780263068        2.7535019368        9.7799498857
 Pd        -0.0182697602        5.5123333501        9.7712469858
 Pd         2.7072839240        5.5029245000        9.7659988214
 Cu         5.4902541572        5.4144880688        9.7819135251
 Pd         8.3025648272        5.5031934892        9.7649095571
 Pd        11.0319054207        5.5112401509        9.7720136464
 Pd        13.7740540773        5.5080154215        9.7810061083
 Pd        -0.0001178937        8.2617326299        9.7682289891
 Pd         2.7395391308        8.2692378885        9.7739462475
 Pd         5.4998406572        8.2789007222        9.8511787497
 Pd         8.2715876178        8.2670571223        9.7733288461
 Pd        11.0160263465        8.2636361258        9.7680847948
 Pd        13.7749747550        8.2666756555        9.7843865688
 Pd         0.0042689571       11.0168645694        9.7806764026
 Pd         2.7570847046       11.0245960442        9.7860111124
 Pd         5.5141002780       11.0187843470        9.8068148069
 Pd         8.2660368748       11.0226085782        9.7855999725
 Pd        11.0188514079       11.0171945940        9.7800959089
 Pd        13.7782238981       11.0198706907        9.7845480151
 Pd         0.0000693051       13.7751283793        9.7855403338
 Pd         2.7545241555       13.7767835814        9.7816620939
 Pd         5.5109667410       13.7728754892        9.7736406245
 Pd         8.2682053495       13.7760007958        9.7817466138
 Pd        11.0219363936       13.7755181377        9.7850089568
 Pd        13.7777355658       13.7762315792        9.7860072452
  N         5.5925446674        6.7201522848       11.2385414035
  C         4.6103319800        6.6985129296       12.3391679547
  H         4.6904855615        7.5974625664       12.9667770373
  H         4.7574309009        5.8079931972       12.9677126418
  H         3.5913718478        6.6567373798       11.9178862376
  H         6.5376173175        6.7522832390       11.6340994726
