# Supplementary material for: Single Atom Alloys Segregation in the Presence of Ligands
Source: J Phys Chem C Nanomater Interfaces. 2023 Nov 13;127(46):22790–8. doi: 10.1021/acs.jpcc.3c05827 (PMC10683009; doi:10.1021/acs.jpcc.3c05827)
Supplement: Supplementary file 2 — jp3c05827_si_002.zip [file jp3c05827_si_002.zip › xyz/RNH/100/pd/pd100ninh.txt]

     222

 Pd         1.3778000000        1.3778000000        0.0000000000
 Pd         4.1333900000        1.3778000000        0.0000000000
 Pd         6.8889900000        1.3778000000        0.0000000000
 Pd         9.6445800000        1.3778000000        0.0000000000
 Pd        12.4001800000        1.3778000000        0.0000000000
 Pd        15.1557700000        1.3778000000        0.0000000000
 Pd         1.3778000000        4.1333900000        0.0000000000
 Pd         4.1333900000        4.1333900000        0.0000000000
 Pd         6.8889900000        4.1333900000        0.0000000000
 Pd         9.6445800000        4.1333900000        0.0000000000
 Pd        12.4001800000        4.1333900000        0.0000000000
 Pd        15.1557700000        4.1333900000        0.0000000000
 Pd         1.3778000000        6.8889900000        0.0000000000
 Pd         4.1333900000        6.8889900000        0.0000000000
 Pd         6.8889900000        6.8889900000        0.0000000000
 Pd         9.6445800000        6.8889900000        0.0000000000
 Pd        12.4001800000        6.8889900000        0.0000000000
 Pd        15.1557700000        6.8889900000        0.0000000000
 Pd         1.3778000000        9.6445800000        0.0000000000
 Pd         4.1333900000        9.6445800000        0.0000000000
 Pd         6.8889900000        9.6445800000        0.0000000000
 Pd         9.6445800000        9.6445800000        0.0000000000
 Pd        12.4001800000        9.6445800000        0.0000000000
 Pd        15.1557700000        9.6445800000        0.0000000000
 Pd         1.3778000000       12.4001800000        0.0000000000
 Pd         4.1333900000       12.4001800000        0.0000000000
 Pd         6.8889900000       12.4001800000        0.0000000000
 Pd         9.6445800000       12.4001800000        0.0000000000
 Pd        12.4001800000       12.4001800000        0.0000000000
 Pd        15.1557700000       12.4001800000        0.0000000000
 Pd         1.3778000000       15.1557700000        0.0000000000
 Pd         4.1333900000       15.1557700000        0.0000000000
 Pd         6.8889900000       15.1557700000        0.0000000000
 Pd         9.6445800000       15.1557700000        0.0000000000
 Pd        12.4001800000       15.1557700000        0.0000000000
 Pd        15.1557700000       15.1557700000        0.0000000000
 Pd         0.0000000000        0.0000000000        1.9485000000
 Pd         2.7556000000        0.0000000000        1.9485000000
 Pd         5.5111900000        0.0000000000        1.9485000000
 Pd         8.2667900000        0.0000000000        1.9485000000
 Pd        11.0223800000        0.0000000000        1.9485000000
 Pd        13.7779800000        0.0000000000        1.9485000000
 Pd         0.0000000000        2.7556000000        1.9485000000
 Pd         2.7556000000        2.7556000000        1.9485000000
 Pd         5.5111900000        2.7556000000        1.9485000000
 Pd         8.2667900000        2.7556000000        1.9485000000
 Pd        11.0223800000        2.7556000000        1.9485000000
 Pd        13.7779800000        2.7556000000        1.9485000000
 Pd         0.0000000000        5.5111900000        1.9485000000
 Pd         2.7556000000        5.5111900000        1.9485000000
 Pd         5.5111900000        5.5111900000        1.9485000000
 Pd         8.2667900000        5.5111900000        1.9485000000
 Pd        11.0223800000        5.5111900000        1.9485000000
 Pd        13.7779800000        5.5111900000        1.9485000000
 Pd         0.0000000000        8.2667900000        1.9485000000
 Pd         2.7556000000        8.2667900000        1.9485000000
 Pd         5.5111900000        8.2667900000        1.9485000000
 Pd         8.2667900000        8.2667900000        1.9485000000
 Pd        11.0223800000        8.2667900000        1.9485000000
 Pd        13.7779800000        8.2667900000        1.9485000000
 Pd         0.0000000000       11.0223800000        1.9485000000
 Pd         2.7556000000       11.0223800000        1.9485000000
 Pd         5.5111900000       11.0223800000        1.9485000000
 Pd         8.2667900000       11.0223800000        1.9485000000
 Pd        11.0223800000       11.0223800000        1.9485000000
 Pd        13.7779800000       11.0223800000        1.9485000000
 Pd         0.0000000000       13.7779800000        1.9485000000
 Pd         2.7556000000       13.7779800000        1.9485000000
 Pd         5.5111900000       13.7779800000        1.9485000000
 Pd         8.2667900000       13.7779800000        1.9485000000
 Pd        11.0223800000       13.7779800000        1.9485000000
 Pd        13.7779800000       13.7779800000        1.9485000000
 Pd         1.3778000000        1.3778000000        3.8970000000
 Pd         4.1333900000        1.3778000000        3.8970000000
 Pd         6.8889900000        1.3778000000        3.8970000000
 Pd         9.6445800000        1.3778000000        3.8970000000
 Pd        12.4001800000        1.3778000000        3.8970000000
 Pd        15.1557700000        1.3778000000        3.8970000000
 Pd         1.3778000000        4.1333900000        3.8970000000
 Pd         4.1333900000        4.1333900000        3.8970000000
 Pd         6.8889900000        4.1333900000        3.8970000000
 Pd         9.6445800000        4.1333900000        3.8970000000
 Pd        12.4001800000        4.1333900000        3.8970000000
 Pd        15.1557700000        4.1333900000        3.8970000000
 Pd         1.3778000000        6.8889900000        3.8970000000
 Pd         4.1333900000        6.8889900000        3.8970000000
 Pd         6.8889900000        6.8889900000        3.8970000000
 Pd         9.6445800000        6.8889900000        3.8970000000
 Pd        12.4001800000        6.8889900000        3.8970000000
 Pd        15.1557700000        6.8889900000        3.8970000000
 Pd         1.3778000000        9.6445800000        3.8970000000
 Pd         4.1333900000        9.6445800000        3.8970000000
 Pd         6.8889900000        9.6445800000        3.8970000000
 Pd         9.6445800000        9.6445800000        3.8970000000
 Pd        12.4001800000        9.6445800000        3.8970000000
 Pd        15.1557700000        9.6445800000        3.8970000000
 Pd         1.3778000000       12.4001800000        3.8970000000
 Pd         4.1333900000       12.4001800000        3.8970000000
 Pd         6.8889900000       12.4001800000        3.8970000000
 Pd         9.6445800000       12.4001800000        3.8970000000
 Pd        12.4001800000       12.4001800000        3.8970000000
 Pd        15.1557700000       12.4001800000        3.8970000000
 Pd         1.3778000000       15.1557700000        3.8970000000
 Pd         4.1333900000       15.1557700000        3.8970000000
 Pd         6.8889900000       15.1557700000        3.8970000000
 Pd         9.6445800000       15.1557700000        3.8970000000
 Pd        12.4001800000       15.1557700000        3.8970000000
 Pd        15.1557700000       15.1557700000        3.8970000000
 Pd         0.0000630587       -0.0000350028        5.8633076307
 Pd         2.7571721403        0.0027556771        5.8645893196
 Pd         5.5112186373        0.0117872550        5.8671824694
 Pd         8.2652519710        0.0018308537        5.8635872267
 Pd        11.0232744765       -0.0006611955        5.8628650050
 Pd        13.7785028745       -0.0013452408        5.8630095138
 Pd         0.0030767551        2.7526705499        5.8614051568
 Pd         2.7615797725        2.7552320285        5.8592486102
 Pd         5.5116372578        2.7714856214        5.8700211310
 Pd         8.2625091914        2.7542140326        5.8582044501
 Pd        11.0219793067        2.7519545249        5.8597137873
 Pd        13.7795405341        2.7527863923        5.8615092137
 Pd         0.0013151867        5.5086309230        5.8589350461
 Pd         2.7632445917        5.5113076708        5.8650918143
 Pd         5.5110684657        5.5181204209        5.8668243319
 Pd         8.2575107571        5.5114496368        5.8659698674
 Pd        11.0191871233        5.5091987511        5.8586088305
 Pd        13.7776895169        5.5102477504        5.8607961790
 Pd         0.0000846299        8.2681624094        5.8584028038
 Pd         2.7613067857        8.2701669485        5.8634059801
 Pd         5.5109566193        8.2635676520        5.8708643256
 Pd         8.2592481678        8.2689547900        5.8645072494
 Pd        11.0196595944        8.2672402914        5.8592103662
 Pd        13.7772024686        8.2669521456        5.8603491153
 Pd         0.0018592429       11.0247255214        5.8610185652
 Pd         2.7604727641       11.0257363319        5.8589741743
 Pd         5.5111069687       11.0111962739        5.8696526933
 Pd         8.2630156565       11.0251762609        5.8582798464
 Pd        11.0214684208       11.0239405956        5.8605953623
 Pd        13.7783598848       11.0237813548        5.8610790949
 Pd        -0.0005602118       13.7787586289        5.8638894152
 Pd         2.7561824980       13.7806201226        5.8637530751
 Pd         5.5110671008       13.7775422891        5.8661952419
 Pd         8.2656907925       13.7797871544        5.8632017718
 Pd        11.0229011863       13.7781563428        5.8634879529
 Pd        13.7780231367       13.7787899162        5.8629685718
 Pd         1.3836881500        1.3796154669        7.8196037851
 Pd         4.1395980071        1.4005495708        7.8306299771
 Pd         6.8858961020        1.3973181457        7.8293081890
 Pd         9.6411144044        1.3776884355        7.8184070984
 Pd        12.4000492733        1.3772214383        7.8181932537
 Pd        15.1583313028        1.3774360246        7.8188207436
 Pd         1.3842631461        4.1289684917        7.8103768679
 Pd         4.1519282096        4.1588535428        7.8408585273
 Pd         6.8747824373        4.1542835202        7.8381132581
 Pd         9.6397174374        4.1263089902        7.8077108298
 Pd        12.3991242539        4.1322419240        7.8118724665
 Pd        15.1572965930        4.1328082061        7.8135947618
 Pd         1.3774877023        6.8892884197        7.8060351826
 Pd         4.1423379543        6.8889137125        7.8397853357
 Pd         6.8709209806        6.8870096324        7.8451034496
 Pd         9.6372379235        6.8877704447        7.8094495715
 Pd        12.3984128491        6.8874795601        7.8115360999
 Pd        15.1522599537        6.8878608934        7.8117882170
 Pd         1.3807086859        9.6495420589        7.8094527300
 Pd         4.1459977023        9.6319438904        7.8424293938
 Pd         6.8777540058        9.6333301730        7.8391408556
 Pd         9.6397021878        9.6484533258        7.8096660935
 Pd        12.3994769693        9.6443286016        7.8129076774
 Pd        15.1549900552        9.6444016258        7.8133268171
 Pd         1.3806204434       12.4014990394        7.8167608884
 Pd         4.1371905054       12.3939065481        7.8219751612
 Pd         6.8860089235       12.3948092651        7.8208521466
 Pd         9.6420854131       12.4005674106        7.8163168978
 Pd        12.3999523968       12.3994038325        7.8184592139
 Pd        15.1561698492       12.3997498306        7.8185731667
 Pd         1.3777746692       15.1582885124        7.8184698463
 Pd         4.1336398755       15.1656077676        7.8161383530
 Pd         6.8886810828       15.1647098366        7.8166892510
 Pd         9.6445187751       15.1571928486        7.8174960734
 Pd        12.4008718076       15.1553053486        7.8207405344
 Pd        15.1555017756       15.1556355400        7.8211986616
 Pd         0.0003189308        0.0016958042        9.7861196676
 Pd         2.7560846398        0.0039478436        9.7868009686
 Pd         5.5119591565        0.0279978886        9.7851425232
 Pd         8.2681432481        0.0022726708        9.7872505210
 Pd        11.0233869183        0.0007504277        9.7854637903
 Pd        13.7786111289       -0.0003682538        9.7868486520
 Pd         0.0060136913        2.7587101381        9.7823176933
 Pd         2.7616471708        2.7586441727        9.7952457192
 Pd         5.5137006626        2.8397700973        9.8101551319
 Pd         8.2639845050        2.7573030831        9.7936934105
 Pd        11.0191448734        2.7574648336        9.7811644951
 Pd        13.7792188281        2.7551012407        9.7813660854
 Pd         0.0034358600        5.5141984391        9.7723919034
 Pd         2.7605420058        5.5051211684        9.7633654652
 Ni         5.4818918567        5.4700626135        9.7450570589
 Pd         8.2533770869        5.5025125784        9.7628341284
 Pd        11.0123038878        5.5111834655        9.7708732913
 Pd        13.7745904124        5.5083461372        9.7824859367
 Pd        -0.0037389674        8.2633290687        9.7714768395
 Pd         2.7370294762        8.2702932739        9.7722852348
 Pd         5.4976684889        8.2561911302        9.8777325296
 Pd         8.2730284116        8.2654194829        9.7750387430
 Pd        11.0185998644        8.2640793581        9.7705925621
 Pd        13.7743701741        8.2679349221        9.7849099514
 Pd         0.0033349093       11.0190161999        9.7803124347
 Pd         2.7547895795       11.0303663483        9.7903673329
 Pd         5.5127189130       11.0091395738        9.8054619712
 Pd         8.2667755144       11.0270780448        9.7899520441
 Pd        11.0186243478       11.0183920347        9.7798409928
 Pd        13.7780188786       11.0213483304        9.7828316787
 Pd         0.0002885444       13.7767875884        9.7848273631
 Pd         2.7554302874       13.7823416005        9.7821219464
 Pd         5.5104786813       13.7854081024        9.7752627753
 Pd         8.2667392286       13.7802616628        9.7816807362
 Pd        11.0212897731       13.7764700388        9.7843822791
 Pd        13.7775898298       13.7768539488        9.7866818501
  N         5.5869153003        6.6363431192       11.2083375905
  C         4.6213673844        6.5645240827       12.3231673428
  H         4.7306276692        7.4344038948       12.9870384324
  H         4.7773004315        5.6437530014       12.9040759686
  H         3.5940150145        6.5560913371       11.9220777249
  H         6.5390006946        6.6477233417       11.5926349025
