# Supplementary material for: Single Atom Alloys Segregation in the Presence of Ligands
Source: J Phys Chem C Nanomater Interfaces. 2023 Nov 13;127(46):22790–8. doi: 10.1021/acs.jpcc.3c05827 (PMC10683009; doi:10.1021/acs.jpcc.3c05827)
Supplement: Supplementary file 2 — jp3c05827_si_002.zip [file jp3c05827_si_002.zip › xyz/RNH/100/pd/pd100nh.txt]

 222
 i =       32, E =    -27506.3733726876
 Pd         1.3778000000        1.3778000000        0.0000000000
 Pd         4.1333900000        1.3778000000        0.0000000000
 Pd         6.8889900000        1.3778000000        0.0000000000
 Pd         9.6445800000        1.3778000000        0.0000000000
 Pd        12.4001800000        1.3778000000        0.0000000000
 Pd        15.1557700000        1.3778000000        0.0000000000
 Pd         1.3778000000        4.1333900000        0.0000000000
 Pd         4.1333900000        4.1333900000        0.0000000000
 Pd         6.8889900000        4.1333900000        0.0000000000
 Pd         9.6445800000        4.1333900000        0.0000000000
 Pd        12.4001800000        4.1333900000        0.0000000000
 Pd        15.1557700000        4.1333900000        0.0000000000
 Pd         1.3778000000        6.8889900000        0.0000000000
 Pd         4.1333900000        6.8889900000        0.0000000000
 Pd         6.8889900000        6.8889900000        0.0000000000
 Pd         9.6445800000        6.8889900000        0.0000000000
 Pd        12.4001800000        6.8889900000        0.0000000000
 Pd        15.1557700000        6.8889900000        0.0000000000
 Pd         1.3778000000        9.6445800000        0.0000000000
 Pd         4.1333900000        9.6445800000        0.0000000000
 Pd         6.8889900000        9.6445800000        0.0000000000
 Pd         9.6445800000        9.6445800000        0.0000000000
 Pd        12.4001800000        9.6445800000        0.0000000000
 Pd        15.1557700000        9.6445800000        0.0000000000
 Pd         1.3778000000       12.4001800000        0.0000000000
 Pd         4.1333900000       12.4001800000        0.0000000000
 Pd         6.8889900000       12.4001800000        0.0000000000
 Pd         9.6445800000       12.4001800000        0.0000000000
 Pd        12.4001800000       12.4001800000        0.0000000000
 Pd        15.1557700000       12.4001800000        0.0000000000
 Pd         1.3778000000       15.1557700000        0.0000000000
 Pd         4.1333900000       15.1557700000        0.0000000000
 Pd         6.8889900000       15.1557700000        0.0000000000
 Pd         9.6445800000       15.1557700000        0.0000000000
 Pd        12.4001800000       15.1557700000        0.0000000000
 Pd        15.1557700000       15.1557700000        0.0000000000
 Pd         0.0000000000        0.0000000000        1.9485000000
 Pd         2.7556000000        0.0000000000        1.9485000000
 Pd         5.5111900000        0.0000000000        1.9485000000
 Pd         8.2667900000        0.0000000000        1.9485000000
 Pd        11.0223800000        0.0000000000        1.9485000000
 Pd        13.7779800000        0.0000000000        1.9485000000
 Pd         0.0000000000        2.7556000000        1.9485000000
 Pd         2.7556000000        2.7556000000        1.9485000000
 Pd         5.5111900000        2.7556000000        1.9485000000
 Pd         8.2667900000        2.7556000000        1.9485000000
 Pd        11.0223800000        2.7556000000        1.9485000000
 Pd        13.7779800000        2.7556000000        1.9485000000
 Pd         0.0000000000        5.5111900000        1.9485000000
 Pd         2.7556000000        5.5111900000        1.9485000000
 Pd         5.5111900000        5.5111900000        1.9485000000
 Pd         8.2667900000        5.5111900000        1.9485000000
 Pd        11.0223800000        5.5111900000        1.9485000000
 Pd        13.7779800000        5.5111900000        1.9485000000
 Pd         0.0000000000        8.2667900000        1.9485000000
 Pd         2.7556000000        8.2667900000        1.9485000000
 Pd         5.5111900000        8.2667900000        1.9485000000
 Pd         8.2667900000        8.2667900000        1.9485000000
 Pd        11.0223800000        8.2667900000        1.9485000000
 Pd        13.7779800000        8.2667900000        1.9485000000
 Pd         0.0000000000       11.0223800000        1.9485000000
 Pd         2.7556000000       11.0223800000        1.9485000000
 Pd         5.5111900000       11.0223800000        1.9485000000
 Pd         8.2667900000       11.0223800000        1.9485000000
 Pd        11.0223800000       11.0223800000        1.9485000000
 Pd        13.7779800000       11.0223800000        1.9485000000
 Pd         0.0000000000       13.7779800000        1.9485000000
 Pd         2.7556000000       13.7779800000        1.9485000000
 Pd         5.5111900000       13.7779800000        1.9485000000
 Pd         8.2667900000       13.7779800000        1.9485000000
 Pd        11.0223800000       13.7779800000        1.9485000000
 Pd        13.7779800000       13.7779800000        1.9485000000
 Pd         1.3778000000        1.3778000000        3.8970000000
 Pd         4.1333900000        1.3778000000        3.8970000000
 Pd         6.8889900000        1.3778000000        3.8970000000
 Pd         9.6445800000        1.3778000000        3.8970000000
 Pd        12.4001800000        1.3778000000        3.8970000000
 Pd        15.1557700000        1.3778000000        3.8970000000
 Pd         1.3778000000        4.1333900000        3.8970000000
 Pd         4.1333900000        4.1333900000        3.8970000000
 Pd         6.8889900000        4.1333900000        3.8970000000
 Pd         9.6445800000        4.1333900000        3.8970000000
 Pd        12.4001800000        4.1333900000        3.8970000000
 Pd        15.1557700000        4.1333900000        3.8970000000
 Pd         1.3778000000        6.8889900000        3.8970000000
 Pd         4.1333900000        6.8889900000        3.8970000000
 Pd         6.8889900000        6.8889900000        3.8970000000
 Pd         9.6445800000        6.8889900000        3.8970000000
 Pd        12.4001800000        6.8889900000        3.8970000000
 Pd        15.1557700000        6.8889900000        3.8970000000
 Pd         1.3778000000        9.6445800000        3.8970000000
 Pd         4.1333900000        9.6445800000        3.8970000000
 Pd         6.8889900000        9.6445800000        3.8970000000
 Pd         9.6445800000        9.6445800000        3.8970000000
 Pd        12.4001800000        9.6445800000        3.8970000000
 Pd        15.1557700000        9.6445800000        3.8970000000
 Pd         1.3778000000       12.4001800000        3.8970000000
 Pd         4.1333900000       12.4001800000        3.8970000000
 Pd         6.8889900000       12.4001800000        3.8970000000
 Pd         9.6445800000       12.4001800000        3.8970000000
 Pd        12.4001800000       12.4001800000        3.8970000000
 Pd        15.1557700000       12.4001800000        3.8970000000
 Pd         1.3778000000       15.1557700000        3.8970000000
 Pd         4.1333900000       15.1557700000        3.8970000000
 Pd         6.8889900000       15.1557700000        3.8970000000
 Pd         9.6445800000       15.1557700000        3.8970000000
 Pd        12.4001800000       15.1557700000        3.8970000000
 Pd        15.1557700000       15.1557700000        3.8970000000
 Pd        -0.0012400502       -0.0007767093        5.8634142705
 Pd         2.7554992685       -0.0000894651        5.8622650414
 Pd         5.5118219535        0.0040798434        5.8625775504
 Pd         8.2678711174       -0.0001581951        5.8618715147
 Pd        11.0246897659       -0.0008389583        5.8634727665
 Pd        13.7783679174       -0.0020943676        5.8633328393
 Pd         0.0016685761        2.7524317155        5.8607358749
 Pd         2.7598663587        2.7539588037        5.8575534605
 Pd         5.5115534871        2.7674645428        5.8683353239
 Pd         8.2645223234        2.7534943742        5.8567384014
 Pd        11.0225703643        2.7522757597        5.8601483748
 Pd        13.7788176256        2.7521653038        5.8614447370
 Pd         0.0008609338        5.5087496354        5.8576630638
 Pd         2.7630092964        5.5099308753        5.8653146036
 Pd         5.5111938154        5.5160461069        5.8699354894
 Pd         8.2588352863        5.5100988885        5.8652971783
 Pd        11.0204426787        5.5092949921        5.8578630231
 Pd        13.7778966537        5.5097913407        5.8597632450
 Pd         0.0008344848        8.2684001371        5.8577026350
 Pd         2.7629817461        8.2678680646        5.8655590565
 Pd         5.5108795456        8.2616644168        5.8702097900
 Pd         8.2582500089        8.2677436071        5.8656270872
 Pd        11.0199665557        8.2679522339        5.8579735718
 Pd        13.7776700770        8.2665924087        5.8597058176
 Pd         0.0015081901       11.0247666829        5.8606382390
 Pd         2.7597695471       11.0236091838        5.8579084161
 Pd         5.5109982219       11.0097223417        5.8689767070
 Pd         8.2635156226       11.0239877155        5.8572095630
 Pd        11.0217013003       11.0248835300        5.8601436052
 Pd        13.7783165730       11.0243185720        5.8612056756
 Pd        -0.0014236948       13.7779674271        5.8634636549
 Pd         2.7552910576       13.7775397257        5.8624913578
 Pd         5.5114821885       13.7727563642        5.8629353170
 Pd         8.2673906307       13.7775205148        5.8620971787
 Pd        11.0241997781       13.7779861268        5.8635316741
 Pd        13.7780407510       13.7787123209        5.8632699849
 Pd         1.3809513675        1.3769848747        7.8170336071
 Pd         4.1366443130        1.3851428646        7.8195520157
 Pd         6.8886820117        1.3834854288        7.8186612277
 Pd         9.6435706051        1.3769518273        7.8170663322
 Pd        12.4008163959        1.3765453197        7.8197440696
 Pd        15.1571255487        1.3763394555        7.8195257873
 Pd         1.3809195156        4.1276211654        7.8081811287
 Pd         4.1479349066        4.1445023014        7.8403487578
 Pd         6.8777603836        4.1421152071        7.8366111024
 Pd         9.6417583623        4.1276383954        7.8079525689
 Pd        12.4009076805        4.1315639185        7.8122754339
 Pd        15.1551550391        4.1316959183        7.8129451979
 Pd         1.3760926353        6.8884123022        7.8042149393
 Pd         4.1425674984        6.8885378504        7.8443585291
 Pd         6.8751395459        6.8886074885        7.8452734743
 Pd         9.6413602470        6.8884900023        7.8066507048
 Pd        12.4014476982        6.8878434081        7.8106842378
 Pd        15.1511438695        6.8878094196        7.8106797667
 Pd         1.3805175212        9.6494861743        7.8083729731
 Pd         4.1473404466        9.6320743299        7.8419232309
 Pd         6.8763179762        9.6344175216        7.8384126167
 Pd         9.6404580609        9.6494758609        7.8082958527
 Pd        12.4000780006        9.6442949249        7.8118718169
 Pd        15.1545931383        9.6441341325        7.8124874240
 Pd         1.3802490660       12.4000883467        7.8173182601
 Pd         4.1357768343       12.3914710632        7.8205410319
 Pd         6.8875994223       12.3930784803        7.8196679803
 Pd         9.6424264314       12.4001037368        7.8173442254
 Pd        12.3998884839       12.3991782643        7.8193426261
 Pd        15.1563665984       12.3993345250        7.8191634768
 Pd         1.3771658409       15.1554044662        7.8175786748
 Pd         4.1329280246       15.1552517948        7.8114576382
 Pd         6.8912450183       15.1552316462        7.8121644438
 Pd         9.6464468994       15.1554046680        7.8175535443
 Pd        12.4016937582       15.1547064407        7.8223603111
 Pd        15.1556787614       15.1546771352        7.8222355196
 Pd         0.0012957129        0.0003548720        9.7863148075
 Pd         2.7567837940       -0.0014409965        9.7825144307
 Pd         5.5123352439       -0.0019080413        9.7785141855
 Pd         8.2686215550       -0.0009894880        9.7831720462
 Pd        11.0236418031        0.0003187081        9.7865433932
 Pd        13.7794000098       -0.0016228821        9.7888396917
 Pd         0.0040544295        2.7584791503        9.7809743727
 Pd         2.7551925404        2.7488213154        9.7906095601
 Pd         5.5133311534        2.7509734338        9.8031217403
 Pd         8.2682903976        2.7509032384        9.7896198005
 Pd        11.0196730829        2.7586347039        9.7810251021
 Pd        13.7788591990        2.7536696011        9.7835083465
 Pd        -0.0042428537        5.5137239202        9.7699563712
 Pd         2.7339057769        5.5051907150        9.7694849756
 Pd         5.5065214703        5.4584446680        9.8934579743
 Pd         8.2804492007        5.5086267186        9.7709910050
 Pd        11.0223758151        5.5123243056        9.7689520996
 Pd        13.7760652341        5.5070490319        9.7864330070
 Pd        -0.0048874399        8.2624103124        9.7695503700
 Pd         2.7330680174        8.2710622710        9.7699517849
 Pd         5.5042096716        8.3152861329        9.8982105685
 Pd         8.2791634946        8.2676859423        9.7714561336
 Pd        11.0215554384        8.2640271565        9.7685469656
 Pd        13.7754278546        8.2677295926        9.7860203271
 Pd         0.0028043991       11.0175250990        9.7808688281
 Pd         2.7537325665       11.0280918827        9.7914741713
 Pd         5.5119656358       11.0245342316        9.8046950157
 Pd         8.2672326227       11.0259975879        9.7904971581
 Pd        11.0187425932       11.0175245261        9.7807608415
 Pd        13.7778240276       11.0209336438        9.7829948269
 Pd         0.0002877011       13.7754526858        9.7863964523
 Pd         2.7557361954       13.7790399172        9.7827228392
 Pd         5.5114517198       13.7783567760        9.7787914773
 Pd         8.2678135367       13.7785229066        9.7833696213
 Pd        11.0228410378       13.7755841363        9.7864945066
 Pd        13.7784868114       13.7760994242        9.7884973049
  N         5.5589680717        6.8830353959       11.3913705141
  C         4.5428995579        6.8732808791       12.4582431014
  H         4.6430624752        7.7648953359       13.0950613426
  H         4.6489597225        5.9735922138       13.0826739353
  H         3.5364946042        6.8728686563       12.0106458194
  H         6.4925729836        6.8835060865       11.8123306353
