# Supplementary material for: Single Atom Alloys Segregation in the Presence of Ligands
Source: J Phys Chem C Nanomater Interfaces. 2023 Nov 13;127(46):22790–8. doi: 10.1021/acs.jpcc.3c05827 (PMC10683009; doi:10.1021/acs.jpcc.3c05827)
Supplement: Supplementary file 2 — jp3c05827_si_002.zip [file jp3c05827_si_002.zip › xyz/RNH/100/pd/pd100agnh.txt]

     222

 Pd         1.3778000000        1.3778000000        0.0000000000
 Pd         4.1333900000        1.3778000000        0.0000000000
 Pd         6.8889900000        1.3778000000        0.0000000000
 Pd         9.6445800000        1.3778000000        0.0000000000
 Pd        12.4001800000        1.3778000000        0.0000000000
 Pd        15.1557700000        1.3778000000        0.0000000000
 Pd         1.3778000000        4.1333900000        0.0000000000
 Pd         4.1333900000        4.1333900000        0.0000000000
 Pd         6.8889900000        4.1333900000        0.0000000000
 Pd         9.6445800000        4.1333900000        0.0000000000
 Pd        12.4001800000        4.1333900000        0.0000000000
 Pd        15.1557700000        4.1333900000        0.0000000000
 Pd         1.3778000000        6.8889900000        0.0000000000
 Pd         4.1333900000        6.8889900000        0.0000000000
 Pd         6.8889900000        6.8889900000        0.0000000000
 Pd         9.6445800000        6.8889900000        0.0000000000
 Pd        12.4001800000        6.8889900000        0.0000000000
 Pd        15.1557700000        6.8889900000        0.0000000000
 Pd         1.3778000000        9.6445800000        0.0000000000
 Pd         4.1333900000        9.6445800000        0.0000000000
 Pd         6.8889900000        9.6445800000        0.0000000000
 Pd         9.6445800000        9.6445800000        0.0000000000
 Pd        12.4001800000        9.6445800000        0.0000000000
 Pd        15.1557700000        9.6445800000        0.0000000000
 Pd         1.3778000000       12.4001800000        0.0000000000
 Pd         4.1333900000       12.4001800000        0.0000000000
 Pd         6.8889900000       12.4001800000        0.0000000000
 Pd         9.6445800000       12.4001800000        0.0000000000
 Pd        12.4001800000       12.4001800000        0.0000000000
 Pd        15.1557700000       12.4001800000        0.0000000000
 Pd         1.3778000000       15.1557700000        0.0000000000
 Pd         4.1333900000       15.1557700000        0.0000000000
 Pd         6.8889900000       15.1557700000        0.0000000000
 Pd         9.6445800000       15.1557700000        0.0000000000
 Pd        12.4001800000       15.1557700000        0.0000000000
 Pd        15.1557700000       15.1557700000        0.0000000000
 Pd         0.0000000000        0.0000000000        1.9485000000
 Pd         2.7556000000        0.0000000000        1.9485000000
 Pd         5.5111900000        0.0000000000        1.9485000000
 Pd         8.2667900000        0.0000000000        1.9485000000
 Pd        11.0223800000        0.0000000000        1.9485000000
 Pd        13.7779800000        0.0000000000        1.9485000000
 Pd         0.0000000000        2.7556000000        1.9485000000
 Pd         2.7556000000        2.7556000000        1.9485000000
 Pd         5.5111900000        2.7556000000        1.9485000000
 Pd         8.2667900000        2.7556000000        1.9485000000
 Pd        11.0223800000        2.7556000000        1.9485000000
 Pd        13.7779800000        2.7556000000        1.9485000000
 Pd         0.0000000000        5.5111900000        1.9485000000
 Pd         2.7556000000        5.5111900000        1.9485000000
 Pd         5.5111900000        5.5111900000        1.9485000000
 Pd         8.2667900000        5.5111900000        1.9485000000
 Pd        11.0223800000        5.5111900000        1.9485000000
 Pd        13.7779800000        5.5111900000        1.9485000000
 Pd         0.0000000000        8.2667900000        1.9485000000
 Pd         2.7556000000        8.2667900000        1.9485000000
 Pd         5.5111900000        8.2667900000        1.9485000000
 Pd         8.2667900000        8.2667900000        1.9485000000
 Pd        11.0223800000        8.2667900000        1.9485000000
 Pd        13.7779800000        8.2667900000        1.9485000000
 Pd         0.0000000000       11.0223800000        1.9485000000
 Pd         2.7556000000       11.0223800000        1.9485000000
 Pd         5.5111900000       11.0223800000        1.9485000000
 Pd         8.2667900000       11.0223800000        1.9485000000
 Pd        11.0223800000       11.0223800000        1.9485000000
 Pd        13.7779800000       11.0223800000        1.9485000000
 Pd         0.0000000000       13.7779800000        1.9485000000
 Pd         2.7556000000       13.7779800000        1.9485000000
 Pd         5.5111900000       13.7779800000        1.9485000000
 Pd         8.2667900000       13.7779800000        1.9485000000
 Pd        11.0223800000       13.7779800000        1.9485000000
 Pd        13.7779800000       13.7779800000        1.9485000000
 Pd         1.3778000000        1.3778000000        3.8970000000
 Pd         4.1333900000        1.3778000000        3.8970000000
 Pd         6.8889900000        1.3778000000        3.8970000000
 Pd         9.6445800000        1.3778000000        3.8970000000
 Pd        12.4001800000        1.3778000000        3.8970000000
 Pd        15.1557700000        1.3778000000        3.8970000000
 Pd         1.3778000000        4.1333900000        3.8970000000
 Pd         4.1333900000        4.1333900000        3.8970000000
 Pd         6.8889900000        4.1333900000        3.8970000000
 Pd         9.6445800000        4.1333900000        3.8970000000
 Pd        12.4001800000        4.1333900000        3.8970000000
 Pd        15.1557700000        4.1333900000        3.8970000000
 Pd         1.3778000000        6.8889900000        3.8970000000
 Pd         4.1333900000        6.8889900000        3.8970000000
 Pd         6.8889900000        6.8889900000        3.8970000000
 Pd         9.6445800000        6.8889900000        3.8970000000
 Pd        12.4001800000        6.8889900000        3.8970000000
 Pd        15.1557700000        6.8889900000        3.8970000000
 Pd         1.3778000000        9.6445800000        3.8970000000
 Pd         4.1333900000        9.6445800000        3.8970000000
 Pd         6.8889900000        9.6445800000        3.8970000000
 Pd         9.6445800000        9.6445800000        3.8970000000
 Pd        12.4001800000        9.6445800000        3.8970000000
 Pd        15.1557700000        9.6445800000        3.8970000000
 Pd         1.3778000000       12.4001800000        3.8970000000
 Pd         4.1333900000       12.4001800000        3.8970000000
 Pd         6.8889900000       12.4001800000        3.8970000000
 Pd         9.6445800000       12.4001800000        3.8970000000
 Pd        12.4001800000       12.4001800000        3.8970000000
 Pd        15.1557700000       12.4001800000        3.8970000000
 Pd         1.3778000000       15.1557700000        3.8970000000
 Pd         4.1333900000       15.1557700000        3.8970000000
 Pd         6.8889900000       15.1557700000        3.8970000000
 Pd         9.6445800000       15.1557700000        3.8970000000
 Pd        12.4001800000       15.1557700000        3.8970000000
 Pd        15.1557700000       15.1557700000        3.8970000000
 Pd        -0.0022132228       -0.0006773232        5.8627916660
 Pd         2.7534198142        0.0017389975        5.8590307428
 Pd         5.5112548025        0.0049369814        5.8584324296
 Pd         8.2688108198        0.0020935444        5.8588356449
 Pd        11.0245001539       -0.0003355299        5.8627703171
 Pd        13.7778639100       -0.0032214466        5.8622686908
 Pd         0.0025643900        2.7519269013        5.8577259604
 Pd         2.7631544482        2.7603400696        5.8600733146
 Pd         5.5105615530        2.7701268928        5.8751236582
 Pd         8.2585454498        2.7605647999        5.8601555413
 Pd        11.0186319149        2.7522505709        5.8578091596
 Pd        13.7772670404        2.7508490753        5.8583502541
 Pd         0.0025842264        5.5100920388        5.8555892043
 Pd         2.7703235846        5.5124561604        5.8740474578
 Pd         5.5097226531        5.5113593516        5.8905700680
 Pd         8.2486364193        5.5127191150        5.8744002915
 Pd        11.0159613550        5.5102358923        5.8563849823
 Pd        13.7764181268        5.5103263128        5.8557814160
 Pd         0.0032386766        8.2705623121        5.8560998608
 Pd         2.7647270684        8.2649747809        5.8635981024
 Pd         5.5099088570        8.2508363374        5.8777920916
 Pd         8.2554581834        8.2654856276        5.8626548237
 Pd        11.0163017540        8.2697742137        5.8561188616
 Pd        13.7767959440        8.2700543288        5.8586909598
 Pd         0.0005585360       11.0256118894        5.8615360076
 Pd         2.7566526652       11.0216129002        5.8557719725
 Pd         5.5106840287       11.0039214196        5.8652810439
 Pd         8.2663450498       11.0227896614        5.8542521233
 Pd        11.0230022131       11.0260660053        5.8602942164
 Pd        13.7786634919       11.0264317869        5.8612011069
 Pd        -0.0033510353       13.7793686333        5.8631695879
 Pd         2.7527020869       13.7769283861        5.8597740028
 Pd         5.5112738084       13.7702952353        5.8577453859
 Pd         8.2700451324       13.7774695543        5.8590392558
 Pd        11.0265635601       13.7799048747        5.8629587799
 Pd        13.7783180363       13.7795576136        5.8630842309
 Pd         1.3785471892        1.3776261760        7.8143931015
 Pd         4.1317971006        1.3791642774        7.8133694034
 Pd         6.8900762407        1.3785852564        7.8131218550
 Pd         9.6424543817        1.3782786516        7.8145580227
 Pd        12.3992990075        1.3766868901        7.8170435602
 Pd        15.1551707377        1.3764811744        7.8169153482
 Pd         1.3765029773        4.1278886068        7.8051068167
 Pd         4.1446511500        4.1403181736        7.8704108813
 Pd         6.8732449491        4.1398182348        7.8689549286
 Pd         9.6404453452        4.1290306726        7.8064693607
 Pd        12.3992846375        4.1316560853        7.8053176546
 Pd        15.1517413726        4.1315731308        7.8052525999
 Pd         1.3758454700        6.8931278129        7.8016250987
 Pd         4.1462828560        6.8798623911        7.8731478916
 Pd         6.8691607186        6.8801516250        7.8716979404
 Pd         9.6385090727        6.8938134512        7.8038532458
 Pd        12.3993327836        6.8908019443        7.8045369665
 Pd        15.1493779719        6.8905007651        7.8041347266
 Pd         1.3814836403        9.6492816956        7.8071330532
 Pd         4.1453040672        9.6278910178        7.8357302947
 Pd         6.8784134484        9.6322850468        7.8304472225
 Pd         9.6396982701        9.6511292507        7.8049687705
 Pd        12.3994683678        9.6464672377        7.8109825099
 Pd        15.1543880718        9.6461042928        7.8119811686
 Pd         1.3789868239       12.3998258285        7.8166960755
 Pd         4.1342265908       12.3881281312        7.8113876723
 Pd         6.8901059183       12.3905415725        7.8099859607
 Pd         9.6443604273       12.4008108779        7.8161177574
 Pd        12.4003144293       12.4007258655        7.8200963929
 Pd        15.1565759988       12.4006195763        7.8204600617
 Pd         1.3754807738       15.1552747806        7.8157022240
 Pd         4.1311058084       15.1477553300        7.8027650225
 Pd         6.8917899568       15.1484651596        7.8033197429
 Pd         9.6473594918       15.1556881937        7.8151781469
 Pd        12.4015878505       15.1564639209        7.8225804626
 Pd        15.1552399057       15.1562008121        7.8227391364
 Pd         0.0011237508        0.0026535302        9.7845395713
 Pd         2.7567339244       -0.0025531252        9.7762861405
 Pd         5.5109334499       -0.0342337113        9.7683359509
 Pd         8.2656612333       -0.0016502097        9.7762223334
 Pd        11.0210586864        0.0028836404        9.7844580708
 Pd        13.7779876330        0.0012436332        9.7886609362
 Pd        -0.0000809699        2.7593058359        9.7769692068
 Pd         2.7486303363        2.7469134588        9.7943928693
 Pd         5.5096836370        2.6730608777        9.8082723797
 Pd         8.2685906806        2.7495804992        9.7941667462
 Pd        11.0182422112        2.7598887712        9.7771046452
 Pd        13.7759911604        2.7555239763        9.7796381847
 Pd        -0.0310147760        5.5145068044        9.7679211601
 Pd         2.6750796795        5.5077195953        9.7760202683
 Ag         5.5034684208        5.4258723950       10.0284863940
 Pd         8.3339640452        5.5128755599        9.7797420982
 Pd        11.0435890335        5.5146236251        9.7681783517
 Pd        13.7731770629        5.5101022370        9.7806552066
 Pd        -0.0025229784        8.2631649248        9.7651952055
 Pd         2.7355211606        8.2737472165        9.7798824571
 Pd         5.5054598963        8.3536641683        9.8827895854
 Pd         8.2740365719        8.2749776493        9.7758386639
 Pd        11.0158262775        8.2656099810        9.7639755569
 Pd        13.7738031287        8.2693143962        9.7837006656
 Pd         0.0036135520       11.0178150052        9.7818417579
 Pd         2.7565974560       11.0260015281        9.7848985289
 Pd         5.5135385022       11.0445916217        9.8043709401
 Pd         8.2656921385       11.0256497214        9.7841399478
 Pd        11.0184334606       11.0186045852        9.7810812882
 Pd        13.7777636697       11.0215724246        9.7840235298
 Pd         0.0010473533       13.7766028827        9.7861353304
 Pd         2.7561993392       13.7774466837        9.7799905638
 Pd         5.5118349283       13.7699740161        9.7726704316
 Pd         8.2680526231       13.7779227454        9.7804083994
 Pd        11.0224857791       13.7772290250        9.7859852706
 Pd        13.7785144853       13.7780308806        9.7875498676
  N         5.5679485720        7.0942070775       11.5038468178
  C         4.5430869674        7.2279928404       12.5511642399
  H         4.6146221087        8.1948911051       13.0708312635
  H         4.6458458065        6.4204190632       13.2930986906
  H         3.5416744070        7.1504263167       12.0983673948
  H         6.5000356143        7.1451298373       11.9234449755
