# Supplementary material for: Single Atom Alloys Segregation in the Presence of Ligands
Source: J Phys Chem C Nanomater Interfaces. 2023 Nov 13;127(46):22790–8. doi: 10.1021/acs.jpcc.3c05827 (PMC10683009; doi:10.1021/acs.jpcc.3c05827)
Supplement: Supplementary file 2 — jp3c05827_si_002.zip [file jp3c05827_si_002.zip › xyz/RNH/100/pd/pd100ptnh.txt]

     222

 Pd         1.3778000000        1.3778000000        0.0000000000
 Pd         4.1333900000        1.3778000000        0.0000000000
 Pd         6.8889900000        1.3778000000        0.0000000000
 Pd         9.6445800000        1.3778000000        0.0000000000
 Pd        12.4001800000        1.3778000000        0.0000000000
 Pd        15.1557700000        1.3778000000        0.0000000000
 Pd         1.3778000000        4.1333900000        0.0000000000
 Pd         4.1333900000        4.1333900000        0.0000000000
 Pd         6.8889900000        4.1333900000        0.0000000000
 Pd         9.6445800000        4.1333900000        0.0000000000
 Pd        12.4001800000        4.1333900000        0.0000000000
 Pd        15.1557700000        4.1333900000        0.0000000000
 Pd         1.3778000000        6.8889900000        0.0000000000
 Pd         4.1333900000        6.8889900000        0.0000000000
 Pd         6.8889900000        6.8889900000        0.0000000000
 Pd         9.6445800000        6.8889900000        0.0000000000
 Pd        12.4001800000        6.8889900000        0.0000000000
 Pd        15.1557700000        6.8889900000        0.0000000000
 Pd         1.3778000000        9.6445800000        0.0000000000
 Pd         4.1333900000        9.6445800000        0.0000000000
 Pd         6.8889900000        9.6445800000        0.0000000000
 Pd         9.6445800000        9.6445800000        0.0000000000
 Pd        12.4001800000        9.6445800000        0.0000000000
 Pd        15.1557700000        9.6445800000        0.0000000000
 Pd         1.3778000000       12.4001800000        0.0000000000
 Pd         4.1333900000       12.4001800000        0.0000000000
 Pd         6.8889900000       12.4001800000        0.0000000000
 Pd         9.6445800000       12.4001800000        0.0000000000
 Pd        12.4001800000       12.4001800000        0.0000000000
 Pd        15.1557700000       12.4001800000        0.0000000000
 Pd         1.3778000000       15.1557700000        0.0000000000
 Pd         4.1333900000       15.1557700000        0.0000000000
 Pd         6.8889900000       15.1557700000        0.0000000000
 Pd         9.6445800000       15.1557700000        0.0000000000
 Pd        12.4001800000       15.1557700000        0.0000000000
 Pd        15.1557700000       15.1557700000        0.0000000000
 Pd         0.0000000000        0.0000000000        1.9485000000
 Pd         2.7556000000        0.0000000000        1.9485000000
 Pd         5.5111900000        0.0000000000        1.9485000000
 Pd         8.2667900000        0.0000000000        1.9485000000
 Pd        11.0223800000        0.0000000000        1.9485000000
 Pd        13.7779800000        0.0000000000        1.9485000000
 Pd         0.0000000000        2.7556000000        1.9485000000
 Pd         2.7556000000        2.7556000000        1.9485000000
 Pd         5.5111900000        2.7556000000        1.9485000000
 Pd         8.2667900000        2.7556000000        1.9485000000
 Pd        11.0223800000        2.7556000000        1.9485000000
 Pd        13.7779800000        2.7556000000        1.9485000000
 Pd         0.0000000000        5.5111900000        1.9485000000
 Pd         2.7556000000        5.5111900000        1.9485000000
 Pd         5.5111900000        5.5111900000        1.9485000000
 Pd         8.2667900000        5.5111900000        1.9485000000
 Pd        11.0223800000        5.5111900000        1.9485000000
 Pd        13.7779800000        5.5111900000        1.9485000000
 Pd         0.0000000000        8.2667900000        1.9485000000
 Pd         2.7556000000        8.2667900000        1.9485000000
 Pd         5.5111900000        8.2667900000        1.9485000000
 Pd         8.2667900000        8.2667900000        1.9485000000
 Pd        11.0223800000        8.2667900000        1.9485000000
 Pd        13.7779800000        8.2667900000        1.9485000000
 Pd         0.0000000000       11.0223800000        1.9485000000
 Pd         2.7556000000       11.0223800000        1.9485000000
 Pd         5.5111900000       11.0223800000        1.9485000000
 Pd         8.2667900000       11.0223800000        1.9485000000
 Pd        11.0223800000       11.0223800000        1.9485000000
 Pd        13.7779800000       11.0223800000        1.9485000000
 Pd         0.0000000000       13.7779800000        1.9485000000
 Pd         2.7556000000       13.7779800000        1.9485000000
 Pd         5.5111900000       13.7779800000        1.9485000000
 Pd         8.2667900000       13.7779800000        1.9485000000
 Pd        11.0223800000       13.7779800000        1.9485000000
 Pd        13.7779800000       13.7779800000        1.9485000000
 Pd         1.3778000000        1.3778000000        3.8970000000
 Pd         4.1333900000        1.3778000000        3.8970000000
 Pd         6.8889900000        1.3778000000        3.8970000000
 Pd         9.6445800000        1.3778000000        3.8970000000
 Pd        12.4001800000        1.3778000000        3.8970000000
 Pd        15.1557700000        1.3778000000        3.8970000000
 Pd         1.3778000000        4.1333900000        3.8970000000
 Pd         4.1333900000        4.1333900000        3.8970000000
 Pd         6.8889900000        4.1333900000        3.8970000000
 Pd         9.6445800000        4.1333900000        3.8970000000
 Pd        12.4001800000        4.1333900000        3.8970000000
 Pd        15.1557700000        4.1333900000        3.8970000000
 Pd         1.3778000000        6.8889900000        3.8970000000
 Pd         4.1333900000        6.8889900000        3.8970000000
 Pd         6.8889900000        6.8889900000        3.8970000000
 Pd         9.6445800000        6.8889900000        3.8970000000
 Pd        12.4001800000        6.8889900000        3.8970000000
 Pd        15.1557700000        6.8889900000        3.8970000000
 Pd         1.3778000000        9.6445800000        3.8970000000
 Pd         4.1333900000        9.6445800000        3.8970000000
 Pd         6.8889900000        9.6445800000        3.8970000000
 Pd         9.6445800000        9.6445800000        3.8970000000
 Pd        12.4001800000        9.6445800000        3.8970000000
 Pd        15.1557700000        9.6445800000        3.8970000000
 Pd         1.3778000000       12.4001800000        3.8970000000
 Pd         4.1333900000       12.4001800000        3.8970000000
 Pd         6.8889900000       12.4001800000        3.8970000000
 Pd         9.6445800000       12.4001800000        3.8970000000
 Pd        12.4001800000       12.4001800000        3.8970000000
 Pd        15.1557700000       12.4001800000        3.8970000000
 Pd         1.3778000000       15.1557700000        3.8970000000
 Pd         4.1333900000       15.1557700000        3.8970000000
 Pd         6.8889900000       15.1557700000        3.8970000000
 Pd         9.6445800000       15.1557700000        3.8970000000
 Pd        12.4001800000       15.1557700000        3.8970000000
 Pd        15.1557700000       15.1557700000        3.8970000000
 Pd        -0.0017226814       -0.0003450966        5.8632846203
 Pd         2.7550085469        0.0003801394        5.8632619896
 Pd         5.5108712054        0.0061541868        5.8648261110
 Pd         8.2664398145       -0.0003654611        5.8626083168
 Pd        11.0236346983       -0.0009665464        5.8631199175
 Pd        13.7777269477       -0.0008668662        5.8635804399
 Pd         0.0018211891        2.7528638832        5.8613061414
 Pd         2.7592867371        2.7530205132        5.8586193243
 Pd         5.5109312423        2.7666822682        5.8673385849
 Pd         8.2643509969        2.7517064748        5.8572240035
 Pd        11.0225358866        2.7520723442        5.8601097577
 Pd        13.7791109425        2.7533766316        5.8613687607
 Pd         0.0007932252        5.5091945901        5.8585248933
 Pd         2.7602537974        5.5094476370        5.8626848080
 Pd         5.5116312723        5.5185879230        5.8613848167
 Pd         8.2623532936        5.5097015759        5.8620401337
 Pd        11.0217460041        5.5095354519        5.8579487671
 Pd        13.7786758160        5.5113514765        5.8605785251
 Pd         0.0003564533        8.2680953838        5.8589381201
 Pd         2.7623804587        8.2683998834        5.8667586390
 Pd         5.5112061317        8.2670030903        5.8684822468
 Pd         8.2592606076        8.2681036744        5.8665076887
 Pd        11.0208764882        8.2675177316        5.8589490309
 Pd        13.7780046073        8.2680119700        5.8602836673
 Pd         0.0014049636       11.0249937417        5.8609904154
 Pd         2.7599310150       11.0243696168        5.8583173394
 Pd         5.5110452883       11.0122920101        5.8690416366
 Pd         8.2633828662       11.0243559468        5.8575094072
 Pd        11.0219040463       11.0248161376        5.8603874292
 Pd        13.7783829486       11.0250768293        5.8613500601
 Pd        -0.0010190332       13.7785869067        5.8641027062
 Pd         2.7552746330       13.7790031494        5.8629172640
 Pd         5.5111149430       13.7750545543        5.8639319338
 Pd         8.2666711900       13.7785694677        5.8624244612
 Pd        11.0232829909       13.7782365512        5.8639586265
 Pd        13.7778257409       13.7798497972        5.8637121486
 Pd         1.3802239822        1.3775574915        7.8187799558
 Pd         4.1362896970        1.3889482944        7.8257360890
 Pd         6.8862125561        1.3864325162        7.8247194935
 Pd         9.6420200620        1.3762766154        7.8179669158
 Pd        12.3994779023        1.3783087278        7.8192358632
 Pd        15.1565759596        1.3786353562        7.8196947896
 Pd         1.3812651056        4.1281435322        7.8105770537
 Pd         4.1461643968        4.1462150984        7.8302348234
 Pd         6.8820387619        4.1421015225        7.8248201991
 Pd         9.6429692286        4.1266494810        7.8081509114
 Pd        12.4013732554        4.1332682449        7.8121998674
 Pd        15.1560743241        4.1337802295        7.8137128796
 Pd         1.3763051181        6.8863990142        7.8084093443
 Pd         4.1390737424        6.8960374488        7.8348851481
 Pd         6.8800857146        6.8959069979        7.8366496274
 Pd         9.6425859652        6.8859439022        7.8094143175
 Pd        12.4019085988        6.8892117917        7.8117157439
 Pd        15.1522782528        6.8894501890        7.8125801604
 Pd         1.3801026604        9.6495417555        7.8093305876
 Pd         4.1475500164        9.6370711241        7.8437984995
 Pd         6.8769323476        9.6390166180        7.8404641471
 Pd         9.6410256590        9.6487986984        7.8090450918
 Pd        12.4000516753        9.6459169069        7.8130398301
 Pd        15.1548818889        9.6459928554        7.8139282953
 Pd         1.3801196821       12.4007681488        7.8175334988
 Pd         4.1357976903       12.3945397887        7.8205855182
 Pd         6.8874599361       12.3958039624        7.8195546388
 Pd         9.6423253771       12.4000203397        7.8174639121
 Pd        12.3997803139       12.4007765467        7.8197069842
 Pd        15.1560863295       12.4012314346        7.8194975361
 Pd         1.3767828028       15.1568637574        7.8189011279
 Pd         4.1321030680       15.1603953483        7.8142324917
 Pd         6.8893652816       15.1597957956        7.8148936727
 Pd         9.6444959517       15.1558922116        7.8184915178
 Pd        12.4002766070       15.1559713088        7.8222663360
 Pd        15.1548725283       15.1564892109        7.8223394138
 Pd        -0.0016130552        0.0020025126        9.7877878645
 Pd         2.7541970836       -0.0012396656        9.7870372295
 Pd         5.5103552272        0.0129046107        9.7846708887
 Pd         8.2670150443       -0.0022890503        9.7874322636
 Pd        11.0222811927        0.0011841199        9.7873041448
 Pd        13.7771095838        0.0013733359        9.7877323087
 Pd         0.0019944984        2.7599128827        9.7831178386
 Pd         2.7509553836        2.7477538699        9.7928103359
 Pd         5.5131315614        2.7854057251        9.8063106991
 Pd         8.2715622678        2.7481186853        9.7904558897
 Pd        11.0209739464        2.7589300548        9.7817155012
 Pd        13.7783362119        2.7570313664        9.7833195754
 Pd         0.0034693850        5.5147146983        9.7726956537
 Pd         2.7543022985        5.5027244105        9.7719593537
 Pt         5.5052073404        5.4526011867        9.8398417441
 Pd         8.2642857311        5.5033426471        9.7698513087
 Pd        11.0165110803        5.5118913216        9.7696209555
 Pd        13.7766800119        5.5098108708        9.7848492542
 Pd        -0.0056733253        8.2635489234        9.7723970410
 Pd         2.7316941339        8.2745050425        9.7700255569
 Pd         5.5032472301        8.3093654276        9.8992205540
 Pd         8.2824855801        8.2705208803        9.7724023538
 Pd        11.0230052487        8.2639323521        9.7707241782
 Pd        13.7754980774        8.2708673821        9.7867123834
 Pd         0.0024869073       11.0195637893        9.7819660656
 Pd         2.7532594606       11.0306552984        9.7919067648
 Pd         5.5124642993       11.0258964107        9.8065890622
 Pd         8.2681949962       11.0278121702        9.7914327298
 Pd        11.0191961970       11.0184556104        9.7817461155
 Pd        13.7778509680       11.0245264738        9.7835315577
 Pd         0.0001827335       13.7774032077        9.7863730902
 Pd         2.7556868792       13.7800979828        9.7831177315
 Pd         5.5105454596       13.7817651626        9.7756784610
 Pd         8.2663519942       13.7786469191        9.7833166794
 Pd        11.0215932521       13.7767969659        9.7864309069
 Pd        13.7778463758       13.7790675520        9.7890443835
  N         5.5733280077        6.8088341174       11.3599343189
  C         4.5685784115        6.7848235899       12.4402781733
  H         4.6908253835        7.6686928278       13.0822136170
  H         4.6773382384        5.8741472017       13.0463186350
  H         3.5586260672        6.8006696875       12.0025403644
  H         6.5132774542        6.8152822963       11.7663956505
