# Supplementary material for: Single Atom Alloys Segregation in the Presence of Ligands
Source: J Phys Chem C Nanomater Interfaces. 2023 Nov 13;127(46):22790–8. doi: 10.1021/acs.jpcc.3c05827 (PMC10683009; doi:10.1021/acs.jpcc.3c05827)
Supplement: Supplementary file 2 — jp3c05827_si_002.zip [file jp3c05827_si_002.zip › xyz/RNH/100/ni/ni100ptnh.txt]

     222

 Ni         1.2329600000        1.2329600000        0.0000000000
 Ni         3.6988800000        1.2329600000        0.0000000000
 Ni         6.1647900000        1.2329600000        0.0000000000
 Ni         8.6307100000        1.2329600000        0.0000000000
 Ni        11.0966300000        1.2329600000        0.0000000000
 Ni        13.5625400000        1.2329600000        0.0000000000
 Ni         1.2329600000        3.6988800000        0.0000000000
 Ni         3.6988800000        3.6988800000        0.0000000000
 Ni         6.1647900000        3.6988800000        0.0000000000
 Ni         8.6307100000        3.6988800000        0.0000000000
 Ni        11.0966300000        3.6988800000        0.0000000000
 Ni        13.5625400000        3.6988800000        0.0000000000
 Ni         1.2329600000        6.1647900000        0.0000000000
 Ni         3.6988800000        6.1647900000        0.0000000000
 Ni         6.1647900000        6.1647900000        0.0000000000
 Ni         8.6307100000        6.1647900000        0.0000000000
 Ni        11.0966300000        6.1647900000        0.0000000000
 Ni        13.5625400000        6.1647900000        0.0000000000
 Ni         1.2329600000        8.6307100000        0.0000000000
 Ni         3.6988800000        8.6307100000        0.0000000000
 Ni         6.1647900000        8.6307100000        0.0000000000
 Ni         8.6307100000        8.6307100000        0.0000000000
 Ni        11.0966300000        8.6307100000        0.0000000000
 Ni        13.5625400000        8.6307100000        0.0000000000
 Ni         1.2329600000       11.0966300000        0.0000000000
 Ni         3.6988800000       11.0966300000        0.0000000000
 Ni         6.1647900000       11.0966300000        0.0000000000
 Ni         8.6307100000       11.0966300000        0.0000000000
 Ni        11.0966300000       11.0966300000        0.0000000000
 Ni        13.5625400000       11.0966300000        0.0000000000
 Ni         1.2329600000       13.5625400000        0.0000000000
 Ni         3.6988800000       13.5625400000        0.0000000000
 Ni         6.1647900000       13.5625400000        0.0000000000
 Ni         8.6307100000       13.5625400000        0.0000000000
 Ni        11.0966300000       13.5625400000        0.0000000000
 Ni        13.5625400000       13.5625400000        0.0000000000
 Ni         0.0000000000        0.0000000000        1.7436700000
 Ni         2.4659200000        0.0000000000        1.7436700000
 Ni         4.9318300000        0.0000000000        1.7436700000
 Ni         7.3977500000        0.0000000000        1.7436700000
 Ni         9.8636700000        0.0000000000        1.7436700000
 Ni        12.3295900000        0.0000000000        1.7436700000
 Ni         0.0000000000        2.4659200000        1.7436700000
 Ni         2.4659200000        2.4659200000        1.7436700000
 Ni         4.9318300000        2.4659200000        1.7436700000
 Ni         7.3977500000        2.4659200000        1.7436700000
 Ni         9.8636700000        2.4659200000        1.7436700000
 Ni        12.3295900000        2.4659200000        1.7436700000
 Ni         0.0000000000        4.9318300000        1.7436700000
 Ni         2.4659200000        4.9318300000        1.7436700000
 Ni         4.9318300000        4.9318300000        1.7436700000
 Ni         7.3977500000        4.9318300000        1.7436700000
 Ni         9.8636700000        4.9318300000        1.7436700000
 Ni        12.3295900000        4.9318300000        1.7436700000
 Ni         0.0000000000        7.3977500000        1.7436700000
 Ni         2.4659200000        7.3977500000        1.7436700000
 Ni         4.9318300000        7.3977500000        1.7436700000
 Ni         7.3977500000        7.3977500000        1.7436700000
 Ni         9.8636700000        7.3977500000        1.7436700000
 Ni        12.3295900000        7.3977500000        1.7436700000
 Ni         0.0000000000        9.8636700000        1.7436700000
 Ni         2.4659200000        9.8636700000        1.7436700000
 Ni         4.9318300000        9.8636700000        1.7436700000
 Ni         7.3977500000        9.8636700000        1.7436700000
 Ni         9.8636700000        9.8636700000        1.7436700000
 Ni        12.3295900000        9.8636700000        1.7436700000
 Ni         0.0000000000       12.3295900000        1.7436700000
 Ni         2.4659200000       12.3295900000        1.7436700000
 Ni         4.9318300000       12.3295900000        1.7436700000
 Ni         7.3977500000       12.3295900000        1.7436700000
 Ni         9.8636700000       12.3295900000        1.7436700000
 Ni        12.3295900000       12.3295900000        1.7436700000
 Ni         1.2329600000        1.2329600000        3.4873300000
 Ni         3.6988800000        1.2329600000        3.4873300000
 Ni         6.1647900000        1.2329600000        3.4873300000
 Ni         8.6307100000        1.2329600000        3.4873300000
 Ni        11.0966300000        1.2329600000        3.4873300000
 Ni        13.5625400000        1.2329600000        3.4873300000
 Ni         1.2329600000        3.6988800000        3.4873300000
 Ni         3.6988800000        3.6988800000        3.4873300000
 Ni         6.1647900000        3.6988800000        3.4873300000
 Ni         8.6307100000        3.6988800000        3.4873300000
 Ni        11.0966300000        3.6988800000        3.4873300000
 Ni        13.5625400000        3.6988800000        3.4873300000
 Ni         1.2329600000        6.1647900000        3.4873300000
 Ni         3.6988800000        6.1647900000        3.4873300000
 Ni         6.1647900000        6.1647900000        3.4873300000
 Ni         8.6307100000        6.1647900000        3.4873300000
 Ni        11.0966300000        6.1647900000        3.4873300000
 Ni        13.5625400000        6.1647900000        3.4873300000
 Ni         1.2329600000        8.6307100000        3.4873300000
 Ni         3.6988800000        8.6307100000        3.4873300000
 Ni         6.1647900000        8.6307100000        3.4873300000
 Ni         8.6307100000        8.6307100000        3.4873300000
 Ni        11.0966300000        8.6307100000        3.4873300000
 Ni        13.5625400000        8.6307100000        3.4873300000
 Ni         1.2329600000       11.0966300000        3.4873300000
 Ni         3.6988800000       11.0966300000        3.4873300000
 Ni         6.1647900000       11.0966300000        3.4873300000
 Ni         8.6307100000       11.0966300000        3.4873300000
 Ni        11.0966300000       11.0966300000        3.4873300000
 Ni        13.5625400000       11.0966300000        3.4873300000
 Ni         1.2329600000       13.5625400000        3.4873300000
 Ni         3.6988800000       13.5625400000        3.4873300000
 Ni         6.1647900000       13.5625400000        3.4873300000
 Ni         8.6307100000       13.5625400000        3.4873300000
 Ni        11.0966300000       13.5625400000        3.4873300000
 Ni        13.5625400000       13.5625400000        3.4873300000
 Ni        -0.0117918277        0.0129266728        5.2290776872
 Ni         2.4643598201        0.0158592125        5.2319160565
 Ni         4.9189532427        0.0152045227        5.2286675775
 Ni         7.3969866673        0.0121399490        5.2287587354
 Ni         9.8744241322        0.0110997435        5.2283113948
 Ni        12.3295417077        0.0177754313        5.2352585142
 Ni        -0.0124208851        2.4642209219        5.2324713861
 Ni         2.4661342273        2.4644838498        5.2357865915
 Ni         4.9158902665        2.4748604856        5.2392370950
 Ni         7.3953241613        2.4658902282        5.2325449957
 Ni         9.8775897974        2.4653970526        5.2315798456
 Ni        12.3297937510        2.4625173096        5.2364313974
 Ni        -0.0105627645        4.9231416965        5.2270881655
 Ni         2.4681732691        4.9157594985        5.2372616088
 Ni         4.9204517907        4.9459122860        5.2417692870
 Ni         7.3906082729        4.9181452477        5.2361334309
 Ni         9.8612058246        4.9301584414        5.2257123170
 Ni        12.3271569157        4.9187392151        5.2298605030
 Ni        -0.0128263692        7.3945510594        5.2304530013
 Ni         2.4680220661        7.3925086677        5.2403551394
 Ni         4.9184829007        7.3918391039        5.2420427057
 Ni         7.3868148555        7.3929691709        5.2402086082
 Ni         9.8475816657        7.3966738867        5.2312462622
 Ni        12.3247190602        7.3953706046        5.2326886984
 Ni        -0.0046617604        9.8533766819        5.2261303571
 Ni         2.4663891593        9.8465743719        5.2311522983
 Ni         4.9188523134        9.8369033351        5.2375640583
 Ni         7.3904812963        9.8470439099        5.2314109063
 Ni         9.8521117681        9.8544558888        5.2271241899
 Ni        12.3266830874        9.8534830704        5.2297661477
 Ni        -0.0105810941       12.3296882460        5.2287822291
 Ni         2.4636725039       12.3287262167        5.2316700511
 Ni         4.9203109351       12.3266379576        5.2297530548
 Ni         7.3936723652       12.3287492221        5.2318469842
 Ni         9.8520392904       12.3297535828        5.2288434732
 Ni        12.3267634951       12.3300662422        5.2327584881
 Ni         1.2294895242        1.2247406525        6.9656675109
 Ni         3.7077996608        1.2279666656        7.0006067490
 Ni         6.1564897012        1.2299742794        6.9619295051
 Ni         8.6374956072        1.2270775637        6.9590462698
 Ni        11.0904171291        1.2243454327        7.0005743881
 Ni        13.5694763913        1.2238553776        7.0014351178
 Ni         1.2250580717        3.6965745546        6.9573074743
 Ni         3.7097155247        3.7060422550        7.0095180603
 Ni         6.1540039321        3.7066062421        6.9981474462
 Ni         8.6382906374        3.6988460105        6.9556642110
 Ni        11.0924499420        3.6984844902        6.9633760583
 Ni        13.5643380306        3.6950488870        6.9651140620
 Ni         1.2191703530        6.1532694525        6.9589791965
 Ni         3.7044006760        6.1593594388        7.0181322559
 Ni         6.1511282147        6.1588269275        7.0153543562
 Ni         8.6342676886        6.1547220021        6.9628537470
 Ni        11.0883157008        6.1581441009        6.9627813114
 Ni        13.5529903328        6.1554372293        6.9619798898
 Ni         1.2253354753        8.6357918059        6.9583067604
 Ni         3.7108810876        8.5953464556        7.0185806701
 Ni         6.1439578253        8.6030468340        7.0145546477
 Ni         8.6260164723        8.6387018194        6.9642611786
 Ni        11.0856882518        8.6369723339        6.9683382486
 Ni        13.5611598531        8.6361341408        6.9647330154
 Ni         1.2262206589       11.0884291640        6.9559357891
 Ni         3.7038905541       11.0814610045        6.9592120313
 Ni         6.1527647533       11.0834300468        6.9614958897
 Ni         8.6288070669       11.0917614009        6.9564674788
 Ni        11.0872334793       11.0905663529        6.9596622307
 Ni        13.5695992398       11.0888028805        6.9637684131
 Ni         1.2267370162       13.5674563499        6.9547688851
 Ni         3.7034593621       13.5686369455        6.9567387992
 Ni         6.1580326382       13.5678487296        6.9560669490
 Ni         8.6327535642       13.5705349404        6.9568190226
 Ni        11.0885471337       13.5674360329        6.9619332877
 Ni        13.5687066436       13.5668519958        6.9636091537
 Ni         0.0219667202       -0.0224033261        8.6774640522
 Ni         2.4688270364       -0.0229749407        8.6724063216
 Ni         4.9535322744       -0.0307291915        8.6782007269
 Ni         7.3970392444        0.0187640075        8.6688983290
 Ni         9.8418224256       -0.0212996783        8.6765628275
 Ni        12.3295866514       -0.0246131240        8.6763347587
 Ni         0.0227478476        2.4638162787        8.6733297642
 Ni         2.4640007560        2.4587811710        8.6768362824
 Ni         4.9550054599        2.4021892742        8.7280760134
 Ni         7.4019482782        2.4622938099        8.6712051748
 Ni         9.8414951486        2.4644235807        8.6723425287
 Ni        12.3294841410        2.4656707555        8.6744257173
 Ni        -0.0266086693        4.9135512842        8.6688876119
 Ni         2.3915309792        4.9094016308        8.6825540205
 Pt         4.9243037766        4.8760144533        8.9542271766
 Ni         7.4681519455        4.9105766749        8.6796262051
 Ni         9.8881542804        4.9142983201        8.6696374344
 Ni        12.3283940567        4.9130268754        8.6740122155
 Ni        -0.0273576352        7.3919241068        8.6664326172
 Ni         2.4039060306        7.4007478356        8.6700285564
 Ni         4.9023313903        7.5222277235        8.9169661085
 Ni         7.4068758232        7.4018926483        8.6685033848
 Ni         9.8416297090        7.3965736393        8.6670434748
 Ni        12.3227807068        7.3971000146        8.6691857472
 Ni         0.0178094793        9.8432771530        8.6718728864
 Ni         2.4635754340        9.8822852811        8.6730793779
 Ni         4.9126399225        9.8963209281        8.7180278915
 Ni         7.3936238514        9.8844718343        8.6735622702
 Ni         9.8432389529        9.8799490352        8.6716447587
 Ni        12.3285716929        9.8803974068        8.6698988541
 Ni         0.0184367125       12.3240138532        8.6683840034
 Ni         2.4656888206       12.3279908605        8.6635903487
 Ni         4.9124468212       12.3292380117        8.6691799266
 Ni         7.3928827450       12.3334662461        8.6637513142
 Ni         9.8432201173       12.3284118216        8.6679067075
 Ni        12.3286234742       12.3279009994        8.6654416965
  N         4.9879784500        6.3636281447       10.4115336512
  C         3.9667332572        6.4154279048       11.4777161529
  H         4.0653236783        5.5523235146       12.1504860194
  H         2.9645077048        6.3938337557       11.0221088091
  H         4.0734433708        7.3460172950       12.0522057797
  H         5.9240783032        6.3707240936       10.8287182169
