# Supplementary material for: Single Atom Alloys Segregation in the Presence of Ligands
Source: J Phys Chem C Nanomater Interfaces. 2023 Nov 13;127(46):22790–8. doi: 10.1021/acs.jpcc.3c05827 (PMC10683009; doi:10.1021/acs.jpcc.3c05827)
Supplement: Supplementary file 2 — jp3c05827_si_002.zip [file jp3c05827_si_002.zip › xyz/RNH/100/ni/ni100agnh.txt]

     222

 Ni         1.2329600000        1.2329600000        0.0000000000
 Ni         3.6988800000        1.2329600000        0.0000000000
 Ni         6.1647900000        1.2329600000        0.0000000000
 Ni         8.6307100000        1.2329600000        0.0000000000
 Ni        11.0966300000        1.2329600000        0.0000000000
 Ni        13.5625400000        1.2329600000        0.0000000000
 Ni         1.2329600000        3.6988800000        0.0000000000
 Ni         3.6988800000        3.6988800000        0.0000000000
 Ni         6.1647900000        3.6988800000        0.0000000000
 Ni         8.6307100000        3.6988800000        0.0000000000
 Ni        11.0966300000        3.6988800000        0.0000000000
 Ni        13.5625400000        3.6988800000        0.0000000000
 Ni         1.2329600000        6.1647900000        0.0000000000
 Ni         3.6988800000        6.1647900000        0.0000000000
 Ni         6.1647900000        6.1647900000        0.0000000000
 Ni         8.6307100000        6.1647900000        0.0000000000
 Ni        11.0966300000        6.1647900000        0.0000000000
 Ni        13.5625400000        6.1647900000        0.0000000000
 Ni         1.2329600000        8.6307100000        0.0000000000
 Ni         3.6988800000        8.6307100000        0.0000000000
 Ni         6.1647900000        8.6307100000        0.0000000000
 Ni         8.6307100000        8.6307100000        0.0000000000
 Ni        11.0966300000        8.6307100000        0.0000000000
 Ni        13.5625400000        8.6307100000        0.0000000000
 Ni         1.2329600000       11.0966300000        0.0000000000
 Ni         3.6988800000       11.0966300000        0.0000000000
 Ni         6.1647900000       11.0966300000        0.0000000000
 Ni         8.6307100000       11.0966300000        0.0000000000
 Ni        11.0966300000       11.0966300000        0.0000000000
 Ni        13.5625400000       11.0966300000        0.0000000000
 Ni         1.2329600000       13.5625400000        0.0000000000
 Ni         3.6988800000       13.5625400000        0.0000000000
 Ni         6.1647900000       13.5625400000        0.0000000000
 Ni         8.6307100000       13.5625400000        0.0000000000
 Ni        11.0966300000       13.5625400000        0.0000000000
 Ni        13.5625400000       13.5625400000        0.0000000000
 Ni         0.0000000000        0.0000000000        1.7436700000
 Ni         2.4659200000        0.0000000000        1.7436700000
 Ni         4.9318300000        0.0000000000        1.7436700000
 Ni         7.3977500000        0.0000000000        1.7436700000
 Ni         9.8636700000        0.0000000000        1.7436700000
 Ni        12.3295900000        0.0000000000        1.7436700000
 Ni         0.0000000000        2.4659200000        1.7436700000
 Ni         2.4659200000        2.4659200000        1.7436700000
 Ni         4.9318300000        2.4659200000        1.7436700000
 Ni         7.3977500000        2.4659200000        1.7436700000
 Ni         9.8636700000        2.4659200000        1.7436700000
 Ni        12.3295900000        2.4659200000        1.7436700000
 Ni         0.0000000000        4.9318300000        1.7436700000
 Ni         2.4659200000        4.9318300000        1.7436700000
 Ni         4.9318300000        4.9318300000        1.7436700000
 Ni         7.3977500000        4.9318300000        1.7436700000
 Ni         9.8636700000        4.9318300000        1.7436700000
 Ni        12.3295900000        4.9318300000        1.7436700000
 Ni         0.0000000000        7.3977500000        1.7436700000
 Ni         2.4659200000        7.3977500000        1.7436700000
 Ni         4.9318300000        7.3977500000        1.7436700000
 Ni         7.3977500000        7.3977500000        1.7436700000
 Ni         9.8636700000        7.3977500000        1.7436700000
 Ni        12.3295900000        7.3977500000        1.7436700000
 Ni         0.0000000000        9.8636700000        1.7436700000
 Ni         2.4659200000        9.8636700000        1.7436700000
 Ni         4.9318300000        9.8636700000        1.7436700000
 Ni         7.3977500000        9.8636700000        1.7436700000
 Ni         9.8636700000        9.8636700000        1.7436700000
 Ni        12.3295900000        9.8636700000        1.7436700000
 Ni         0.0000000000       12.3295900000        1.7436700000
 Ni         2.4659200000       12.3295900000        1.7436700000
 Ni         4.9318300000       12.3295900000        1.7436700000
 Ni         7.3977500000       12.3295900000        1.7436700000
 Ni         9.8636700000       12.3295900000        1.7436700000
 Ni        12.3295900000       12.3295900000        1.7436700000
 Ni         1.2329600000        1.2329600000        3.4873300000
 Ni         3.6988800000        1.2329600000        3.4873300000
 Ni         6.1647900000        1.2329600000        3.4873300000
 Ni         8.6307100000        1.2329600000        3.4873300000
 Ni        11.0966300000        1.2329600000        3.4873300000
 Ni        13.5625400000        1.2329600000        3.4873300000
 Ni         1.2329600000        3.6988800000        3.4873300000
 Ni         3.6988800000        3.6988800000        3.4873300000
 Ni         6.1647900000        3.6988800000        3.4873300000
 Ni         8.6307100000        3.6988800000        3.4873300000
 Ni        11.0966300000        3.6988800000        3.4873300000
 Ni        13.5625400000        3.6988800000        3.4873300000
 Ni         1.2329600000        6.1647900000        3.4873300000
 Ni         3.6988800000        6.1647900000        3.4873300000
 Ni         6.1647900000        6.1647900000        3.4873300000
 Ni         8.6307100000        6.1647900000        3.4873300000
 Ni        11.0966300000        6.1647900000        3.4873300000
 Ni        13.5625400000        6.1647900000        3.4873300000
 Ni         1.2329600000        8.6307100000        3.4873300000
 Ni         3.6988800000        8.6307100000        3.4873300000
 Ni         6.1647900000        8.6307100000        3.4873300000
 Ni         8.6307100000        8.6307100000        3.4873300000
 Ni        11.0966300000        8.6307100000        3.4873300000
 Ni        13.5625400000        8.6307100000        3.4873300000
 Ni         1.2329600000       11.0966300000        3.4873300000
 Ni         3.6988800000       11.0966300000        3.4873300000
 Ni         6.1647900000       11.0966300000        3.4873300000
 Ni         8.6307100000       11.0966300000        3.4873300000
 Ni        11.0966300000       11.0966300000        3.4873300000
 Ni        13.5625400000       11.0966300000        3.4873300000
 Ni         1.2329600000       13.5625400000        3.4873300000
 Ni         3.6988800000       13.5625400000        3.4873300000
 Ni         6.1647900000       13.5625400000        3.4873300000
 Ni         8.6307100000       13.5625400000        3.4873300000
 Ni        11.0966300000       13.5625400000        3.4873300000
 Ni        13.5625400000       13.5625400000        3.4873300000
 Ni        -0.0136887430        0.0057412128        5.2281592750
 Ni         2.4640849079       -0.0116972740        5.2275371638
 Ni         4.9313574749       -0.0039777951        5.2221849185
 Ni         7.3996379753       -0.0114298658        5.2271361225
 Ni         9.8772405080        0.0089971666        5.2281792325
 Ni        12.3295692457        0.0165064738        5.2345033714
 Ni        -0.0137471075        2.4598960919        5.2288971346
 Ni         2.4666662199        2.4619083766        5.2326310155
 Ni         4.9227307103        2.4733365733        5.2379454503
 Ni         7.3959943788        2.4641106810        5.2327264538
 Ni         9.8779319757        2.4641168560        5.2305727413
 Ni        12.3290691697        2.4610115123        5.2355718913
 Ni        -0.0118447976        4.9150151017        5.2291869956
 Ni         2.4685099932        4.9133870805        5.2395170333
 Ni         4.9235379096        4.9419751109        5.2512340180
 Ni         7.3906093311        4.9171206902        5.2375451721
 Ni         9.8671997697        4.9260256963        5.2256171337
 Ni        12.3285342601        4.9161616072        5.2305373043
 Ni        -0.0154578361        7.3933264793        5.2304306817
 Ni         2.4662689810        7.3928482173        5.2367109759
 Ni         4.9173798980        7.3895512677        5.2429652996
 Ni         7.3872854485        7.3933188973        5.2356199331
 Ni         9.8482623826        7.3966848230        5.2318303532
 Ni        12.3243152715        7.3945967770        5.2326919558
 Ni        -0.0103920909        9.8519050256        5.2265307122
 Ni         2.4651299448        9.8477742831        5.2303061535
 Ni         4.9174954908        9.8362205178        5.2377053347
 Ni         7.3888693875        9.8504436176        5.2296979789
 Ni         9.8494166519        9.8514772209        5.2285623570
 Ni        12.3253822079        9.8523739640        5.2300314907
 Ni        -0.0117770353       12.3282595353        5.2290621120
 Ni         2.4634464346       12.3249214098        5.2317917393
 Ni         4.9212614978       12.3235177830        5.2291268345
 Ni         7.3941806693       12.3257694857        5.2320301186
 Ni         9.8528589683       12.3288941391        5.2291161003
 Ni        12.3266494085       12.3297566057        5.2331202640
 Ni         1.2294160756        1.2186959760        6.9627586287
 Ni         3.7034537374        1.2209453277        6.9585457427
 Ni         6.1630380489        1.2227034057        6.9505407840
 Ni         8.6373954064        1.2250834337        6.9584105037
 Ni        11.0903124893        1.2236966760        7.0001909003
 Ni        13.5700596902        1.2202676851        7.0013104182
 Ni         1.2244236219        3.6677458423        6.9530716281
 Ni         3.7126105112        3.7113387638        7.0189320091
 Ni         6.1511001567        3.7128725601        7.0152321300
 Ni         8.6392296317        3.6954756159        6.9520568355
 Ni        11.0945925528        3.6940346097        6.9633336238
 Ni        13.5629375634        3.6730598615        6.9650799569
 Ni         1.2192472747        6.1526981034        6.9533950385
 Ni         3.7107249094        6.1521538183        7.0253222930
 Ni         6.1465857464        6.1507846081        7.0213775563
 Ni         8.6348042368        6.1575347408        6.9568570259
 Ni        11.0893964589        6.1577075208        6.9616146166
 Ni        13.5559103305        6.1520323735        6.9601804236
 Ni         1.2248433976        8.6345449730        6.9573986216
 Ni         3.7065084023        8.5942528998        7.0114848517
 Ni         6.1440016418        8.5979105458        7.0097101284
 Ni         8.6040872066        8.6373985083        6.9640972862
 Ni        11.0821659283        8.6363608629        6.9680129648
 Ni        13.5599786125        8.6346426473        6.9653208290
 Ni         1.2252718695       11.0873284198        6.9558138767
 Ni         3.7018549339       11.0808455667        6.9586147076
 Ni         6.1533594636       11.0818234212        6.9608544970
 Ni         8.6284280741       11.0909661497        6.9567280675
 Ni        11.0870271764       11.0899908409        6.9598805541
 Ni        13.5687047167       11.0883056131        6.9645995655
 Ni         1.2263564609       13.5653927660        6.9559915575
 Ni         3.7041815194       13.5624796398        6.9571681525
 Ni         6.1596801431       13.5591829069        6.9588950210
 Ni         8.6344731886       13.5697322174        6.9587168579
 Ni        11.0889154453       13.5668932267        6.9623272509
 Ni        13.5683474158       13.5655865598        6.9643741477
 Ni         0.0215735953       -0.0239396689        8.6790084686
 Ni         2.4712129511       -0.0200592224        8.6682790782
 Ni         4.9520635177       -0.0359268901        8.6705575074
 Ni         7.3968787122        0.0200923598        8.6675889036
 Ni         9.8435747291       -0.0212101674        8.6780143297
 Ni        12.3295943425       -0.0249374732        8.6771468637
 Ni         0.0240632005        2.4602248594        8.6759590561
 Ni         2.4743428182        2.4612763812        8.6752334862
 Ni         4.9504901467        2.3366578121        8.6768000104
 Ni         7.3950356529        2.4677116944        8.6721616929
 Ni         9.8401178625        2.4638786769        8.6719360056
 Ni        12.3287634828        2.4629259311        8.6765769006
 Ni        -0.0340652556        4.9088972901        8.6651323609
 Ni         2.3391589344        4.9063019997        8.6706554844
 Ag         4.9291059435        4.8352622630        9.2185048111
 Ni         7.5206774893        4.9120270363        8.6748622544
 Ni         9.8968905315        4.9138586832        8.6687332114
 Ni        12.3295893922        4.9126711118        8.6720224073
 Ni        -0.0266121766        7.3902939130        8.6645521322
 Ni         2.4087378253        7.3943698569        8.6690362520
 Ni         4.9026508439        7.5271234949        8.8716321367
 Ni         7.3994206430        7.3949095905        8.6707910314
 Ni         9.8392407865        7.3966274047        8.6643488111
 Ni        12.3224318784        7.3968001417        8.6687263539
 Ni         0.0173524823        9.8433707614        8.6726342433
 Ni         2.4631936220        9.8819290751        8.6713434027
 Ni         4.9123075076        9.8959444406        8.7167294658
 Ni         7.3924673986        9.8845898524        8.6736778371
 Ni         9.8413819065        9.8781664409        8.6708522550
 Ni        12.3277288176        9.8778851075        8.6699653761
 Ni         0.0189211586       12.3236533504        8.6689155529
 Ni         2.4649844824       12.3271755424        8.6653576614
 Ni         4.9120945947       12.3269194209        8.6700698123
 Ni         7.3934354258       12.3321031314        8.6660205646
 Ni         9.8429180604       12.3280412764        8.6682513490
 Ni        12.3286042276       12.3276917867        8.6658247197
  N         4.9531253323        6.6845670522       10.5248607358
  C         3.8919663057        6.8715864675       11.5290046226
  H         3.9969553788        6.1415507421       12.3446915726
  H         2.9082597022        6.7156784484       11.0552371149
  H         3.9105097933        7.8876269463       11.9488681083
  H         5.8750278376        6.7362747911       10.9678520494
