# Supplementary material for: Single Atom Alloys Segregation in the Presence of Ligands
Source: J Phys Chem C Nanomater Interfaces. 2023 Nov 13;127(46):22790–8. doi: 10.1021/acs.jpcc.3c05827 (PMC10683009; doi:10.1021/acs.jpcc.3c05827)
Supplement: Supplementary file 2 — jp3c05827_si_002.zip [file jp3c05827_si_002.zip › xyz/RNH/100/ni/ni100nh.txt]

     222
 i =       43, E =    -36588.1696143216
 Ni         1.2329600000        1.2329600000        0.0000000000
 Ni         3.6988800000        1.2329600000        0.0000000000
 Ni         6.1647900000        1.2329600000        0.0000000000
 Ni         8.6307100000        1.2329600000        0.0000000000
 Ni        11.0966300000        1.2329600000        0.0000000000
 Ni        13.5625400000        1.2329600000        0.0000000000
 Ni         1.2329600000        3.6988800000        0.0000000000
 Ni         3.6988800000        3.6988800000        0.0000000000
 Ni         6.1647900000        3.6988800000        0.0000000000
 Ni         8.6307100000        3.6988800000        0.0000000000
 Ni        11.0966300000        3.6988800000        0.0000000000
 Ni        13.5625400000        3.6988800000        0.0000000000
 Ni         1.2329600000        6.1647900000        0.0000000000
 Ni         3.6988800000        6.1647900000        0.0000000000
 Ni         6.1647900000        6.1647900000        0.0000000000
 Ni         8.6307100000        6.1647900000        0.0000000000
 Ni        11.0966300000        6.1647900000        0.0000000000
 Ni        13.5625400000        6.1647900000        0.0000000000
 Ni         1.2329600000        8.6307100000        0.0000000000
 Ni         3.6988800000        8.6307100000        0.0000000000
 Ni         6.1647900000        8.6307100000        0.0000000000
 Ni         8.6307100000        8.6307100000        0.0000000000
 Ni        11.0966300000        8.6307100000        0.0000000000
 Ni        13.5625400000        8.6307100000        0.0000000000
 Ni         1.2329600000       11.0966300000        0.0000000000
 Ni         3.6988800000       11.0966300000        0.0000000000
 Ni         6.1647900000       11.0966300000        0.0000000000
 Ni         8.6307100000       11.0966300000        0.0000000000
 Ni        11.0966300000       11.0966300000        0.0000000000
 Ni        13.5625400000       11.0966300000        0.0000000000
 Ni         1.2329600000       13.5625400000        0.0000000000
 Ni         3.6988800000       13.5625400000        0.0000000000
 Ni         6.1647900000       13.5625400000        0.0000000000
 Ni         8.6307100000       13.5625400000        0.0000000000
 Ni        11.0966300000       13.5625400000        0.0000000000
 Ni        13.5625400000       13.5625400000        0.0000000000
 Ni         0.0000000000        0.0000000000        1.7436700000
 Ni         2.4659200000        0.0000000000        1.7436700000
 Ni         4.9318300000        0.0000000000        1.7436700000
 Ni         7.3977500000        0.0000000000        1.7436700000
 Ni         9.8636700000        0.0000000000        1.7436700000
 Ni        12.3295900000        0.0000000000        1.7436700000
 Ni         0.0000000000        2.4659200000        1.7436700000
 Ni         2.4659200000        2.4659200000        1.7436700000
 Ni         4.9318300000        2.4659200000        1.7436700000
 Ni         7.3977500000        2.4659200000        1.7436700000
 Ni         9.8636700000        2.4659200000        1.7436700000
 Ni        12.3295900000        2.4659200000        1.7436700000
 Ni         0.0000000000        4.9318300000        1.7436700000
 Ni         2.4659200000        4.9318300000        1.7436700000
 Ni         4.9318300000        4.9318300000        1.7436700000
 Ni         7.3977500000        4.9318300000        1.7436700000
 Ni         9.8636700000        4.9318300000        1.7436700000
 Ni        12.3295900000        4.9318300000        1.7436700000
 Ni         0.0000000000        7.3977500000        1.7436700000
 Ni         2.4659200000        7.3977500000        1.7436700000
 Ni         4.9318300000        7.3977500000        1.7436700000
 Ni         7.3977500000        7.3977500000        1.7436700000
 Ni         9.8636700000        7.3977500000        1.7436700000
 Ni        12.3295900000        7.3977500000        1.7436700000
 Ni         0.0000000000        9.8636700000        1.7436700000
 Ni         2.4659200000        9.8636700000        1.7436700000
 Ni         4.9318300000        9.8636700000        1.7436700000
 Ni         7.3977500000        9.8636700000        1.7436700000
 Ni         9.8636700000        9.8636700000        1.7436700000
 Ni        12.3295900000        9.8636700000        1.7436700000
 Ni         0.0000000000       12.3295900000        1.7436700000
 Ni         2.4659200000       12.3295900000        1.7436700000
 Ni         4.9318300000       12.3295900000        1.7436700000
 Ni         7.3977500000       12.3295900000        1.7436700000
 Ni         9.8636700000       12.3295900000        1.7436700000
 Ni        12.3295900000       12.3295900000        1.7436700000
 Ni         1.2329600000        1.2329600000        3.4873300000
 Ni         3.6988800000        1.2329600000        3.4873300000
 Ni         6.1647900000        1.2329600000        3.4873300000
 Ni         8.6307100000        1.2329600000        3.4873300000
 Ni        11.0966300000        1.2329600000        3.4873300000
 Ni        13.5625400000        1.2329600000        3.4873300000
 Ni         1.2329600000        3.6988800000        3.4873300000
 Ni         3.6988800000        3.6988800000        3.4873300000
 Ni         6.1647900000        3.6988800000        3.4873300000
 Ni         8.6307100000        3.6988800000        3.4873300000
 Ni        11.0966300000        3.6988800000        3.4873300000
 Ni        13.5625400000        3.6988800000        3.4873300000
 Ni         1.2329600000        6.1647900000        3.4873300000
 Ni         3.6988800000        6.1647900000        3.4873300000
 Ni         6.1647900000        6.1647900000        3.4873300000
 Ni         8.6307100000        6.1647900000        3.4873300000
 Ni        11.0966300000        6.1647900000        3.4873300000
 Ni        13.5625400000        6.1647900000        3.4873300000
 Ni         1.2329600000        8.6307100000        3.4873300000
 Ni         3.6988800000        8.6307100000        3.4873300000
 Ni         6.1647900000        8.6307100000        3.4873300000
 Ni         8.6307100000        8.6307100000        3.4873300000
 Ni        11.0966300000        8.6307100000        3.4873300000
 Ni        13.5625400000        8.6307100000        3.4873300000
 Ni         1.2329600000       11.0966300000        3.4873300000
 Ni         3.6988800000       11.0966300000        3.4873300000
 Ni         6.1647900000       11.0966300000        3.4873300000
 Ni         8.6307100000       11.0966300000        3.4873300000
 Ni        11.0966300000       11.0966300000        3.4873300000
 Ni        13.5625400000       11.0966300000        3.4873300000
 Ni         1.2329600000       13.5625400000        3.4873300000
 Ni         3.6988800000       13.5625400000        3.4873300000
 Ni         6.1647900000       13.5625400000        3.4873300000
 Ni         8.6307100000       13.5625400000        3.4873300000
 Ni        11.0966300000       13.5625400000        3.4873300000
 Ni        13.5625400000       13.5625400000        3.4873300000
 Ni        -0.0117744570        0.0128426865        5.2288359016
 Ni         2.4650390250        0.0160749825        5.2325906979
 Ni         4.9185279516        0.0180055341        5.2300467453
 Ni         7.3962808820        0.0123461475        5.2295015627
 Ni         9.8746970345        0.0116796838        5.2282682349
 Ni        12.3295866207        0.0178839617        5.2350627599
 Ni        -0.0134887301        2.4646595941        5.2327931014
 Ni         2.4660449069        2.4644971192        5.2354867015
 Ni         4.9155342935        2.4760797790        5.2392588570
 Ni         7.3950509884        2.4658152735        5.2322082481
 Ni         9.8776387701        2.4672877857        5.2318277026
 Ni        12.3293216685        2.4630167828        5.2368324191
 Ni        -0.0144821412        4.9245390715        5.2285220110
 Ni         2.4675994962        4.9160628159        5.2374873295
 Ni         4.9172972131        4.9455515634        5.2411402713
 Ni         7.3843116934        4.9179778580        5.2350535827
 Ni         9.8473580504        4.9415077837        5.2291164382
 Ni        12.3229326390        4.9182613376        5.2294207225
 Ni        -0.0171842452        7.3938675335        5.2316411229
 Ni         2.4664498249        7.3932753728        5.2386201160
 Ni         4.9179849669        7.3928709528        5.2426589973
 Ni         7.3844959372        7.3957046043        5.2377521067
 Ni         9.8441881943        7.3969377156        5.2335378085
 Ni        12.3221236707        7.3952826956        5.2324239841
 Ni        -0.0065294289        9.8524141701        5.2263937381
 Ni         2.4659607301        9.8473317222        5.2310753254
 Ni         4.9166378779        9.8382276210        5.2364321221
 Ni         7.3899197838        9.8518682647        5.2300347902
 Ni         9.8512170700        9.8525100162        5.2275639324
 Ni        12.3262183201        9.8535547371        5.2297689906
 Ni        -0.0108898446       12.3295883356        5.2287673682
 Ni         2.4638291878       12.3289139571        5.2318798814
 Ni         4.9194030817       12.3274711604        5.2298543213
 Ni         7.3932458759       12.3296004319        5.2319911921
 Ni         9.8512281701       12.3297766009        5.2289881248
 Ni        12.3266341559       12.3301105991        5.2327984718
 Ni         1.2294408815        1.2243911352        6.9654301994
 Ni         3.7090109830        1.2332784346        7.0046772210
 Ni         6.1561610467        1.2369723939        6.9657185570
 Ni         8.6377854561        1.2268981937        6.9588331650
 Ni        11.0907530754        1.2250791208        6.9999255148
 Ni        13.5694336863        1.2238386475        7.0012738214
 Ni         1.2245107092        3.6956604207        6.9564959187
 Ni         3.7129115058        3.7124144021        7.0164098245
 Ni         6.1461540684        3.7130162274        7.0066708289
 Ni         8.6306168718        3.6972499566        6.9555542530
 Ni        11.0866624205        3.7024510819        6.9655283619
 Ni        13.5615470298        3.6952498627        6.9661619811
 Ni         1.2152603526        6.1541657585        6.9575616460
 Ni         3.7045228137        6.1535056283        7.0187329019
 Ni         6.1408095218        6.1579254786        7.0151762287
 Ni         8.5980952563        6.1564619350        6.9650658295
 Ni        11.0780668304        6.1570825918        6.9662673560
 Ni        13.5324424043        6.1546864236        6.9623875556
 Ni         1.2245190116        8.6355488922        6.9576737338
 Ni         3.7092050911        8.5960035170        7.0168399882
 Ni         6.1447814965        8.6273474254        7.0133691564
 Ni         8.6181828126        8.6393501724        6.9644401281
 Ni        11.0842763772        8.6365369881        6.9688046753
 Ni        13.5589346480        8.6360388483        6.9654339277
 Ni         1.2259607512       11.0884496647        6.9557854744
 Ni         3.7041680564       11.0811021541        6.9600842592
 Ni         6.1525341819       11.0863798468        6.9624267307
 Ni         8.6294728659       11.0920809026        6.9565558772
 Ni        11.0872004722       11.0904871316        6.9593993132
 Ni        13.5695968579       11.0888448082        6.9637504653
 Ni         1.2268912325       13.5673588076        6.9548498202
 Ni         3.7041024408       13.5700601454        6.9576639793
 Ni         6.1571984150       13.5701882059        6.9567527477
 Ni         8.6325634914       13.5706142471        6.9568788059
 Ni        11.0885362011       13.5673890395        6.9617080652
 Ni        13.5687158329       13.5668517457        6.9634948592
 Ni         0.0215549636       -0.0224744066        8.6772095728
 Ni         2.4683237833       -0.0226517287        8.6720143313
 Ni         4.9533302770       -0.0217381702        8.6788097206
 Ni         7.3977549621        0.0189909366        8.6685372006
 Ni         9.8426230325       -0.0211742249        8.6762908071
 Ni        12.3295284714       -0.0246927442        8.6760084570
 Ni         0.0228126477        2.4637107771        8.6728074331
 Ni         2.4659548228        2.4607467960        8.6765122717
 Ni         4.9536750541        2.4638693293        8.7243706436
 Ni         7.3998296182        2.4628948581        8.6713844312
 Ni         9.8412643692        2.4644642849        8.6716878846
 Ni        12.3291046670        2.4654545090        8.6740438745
 Ni        -0.0283126001        4.9141928602        8.6680845311
 Ni         2.4041774998        4.9054504986        8.6702144165
 Ni         4.9012326813        4.9030158461        8.8605216381
 Ni         7.4031014176        4.9060196295        8.6710508114
 Ni         9.8391036762        4.9159357857        8.6689295024
 Ni        12.3199698399        4.9135606669        8.6744260311
 Ni        -0.0291316144        7.3915314824        8.6644126951
 Ni         2.4027235598        7.4002992600        8.6679532827
 Ni         4.9005426436        7.4476005640        8.8604708695
 Ni         7.4027816219        7.4029866079        8.6686301265
 Ni         9.8382059184        7.3965790192        8.6652442765
 Ni        12.3202891134        7.3977051981        8.6699442751
 Ni         0.0176971884        9.8433182845        8.6716842984
 Ni         2.4634164503        9.8822320952        8.6725015780
 Ni         4.9111339762        9.8870808566        8.7207971842
 Ni         7.3940544407        9.8877862916        8.6753981044
 Ni         9.8431451371        9.8793597572        8.6711221351
 Ni        12.3282618134        9.8810817467        8.6698561063
 Ni         0.0184057212       12.3239509569        8.6682516575
 Ni         2.4655741873       12.3280331569        8.6633680342
 Ni         4.9125954589       12.3303409856        8.6690811067
 Ni         7.3929320555       12.3344090740        8.6641433187
 Ni         9.8432720827       12.3283308683        8.6678287523
 Ni        12.3286636942       12.3280420971        8.6652028152
  N         4.9747539485        6.1751447296       10.2665028032
  C         3.9392551725        6.1727986138       11.3344012838
  H         4.4120444303        6.1399231931       12.3243913946
  H         3.2792874583        5.2990476741       11.2253309299
  H         3.3147046030        7.0759040859       11.2657633743
  H         5.9107629252        6.1755781483       10.6839042235
