# Supplementary material for: Single Atom Alloys Segregation in the Presence of Ligands
Source: J Phys Chem C Nanomater Interfaces. 2023 Nov 13;127(46):22790–8. doi: 10.1021/acs.jpcc.3c05827 (PMC10683009; doi:10.1021/acs.jpcc.3c05827)
Supplement: Supplementary file 2 — jp3c05827_si_002.zip [file jp3c05827_si_002.zip › xyz/RNH/100/ni/ni100cunh.txt]

     222

 Ni         1.2329600000        1.2329600000        0.0000000000
 Ni         3.6988800000        1.2329600000        0.0000000000
 Ni         6.1647900000        1.2329600000        0.0000000000
 Ni         8.6307100000        1.2329600000        0.0000000000
 Ni        11.0966300000        1.2329600000        0.0000000000
 Ni        13.5625400000        1.2329600000        0.0000000000
 Ni         1.2329600000        3.6988800000        0.0000000000
 Ni         3.6988800000        3.6988800000        0.0000000000
 Ni         6.1647900000        3.6988800000        0.0000000000
 Ni         8.6307100000        3.6988800000        0.0000000000
 Ni        11.0966300000        3.6988800000        0.0000000000
 Ni        13.5625400000        3.6988800000        0.0000000000
 Ni         1.2329600000        6.1647900000        0.0000000000
 Ni         3.6988800000        6.1647900000        0.0000000000
 Ni         6.1647900000        6.1647900000        0.0000000000
 Ni         8.6307100000        6.1647900000        0.0000000000
 Ni        11.0966300000        6.1647900000        0.0000000000
 Ni        13.5625400000        6.1647900000        0.0000000000
 Ni         1.2329600000        8.6307100000        0.0000000000
 Ni         3.6988800000        8.6307100000        0.0000000000
 Ni         6.1647900000        8.6307100000        0.0000000000
 Ni         8.6307100000        8.6307100000        0.0000000000
 Ni        11.0966300000        8.6307100000        0.0000000000
 Ni        13.5625400000        8.6307100000        0.0000000000
 Ni         1.2329600000       11.0966300000        0.0000000000
 Ni         3.6988800000       11.0966300000        0.0000000000
 Ni         6.1647900000       11.0966300000        0.0000000000
 Ni         8.6307100000       11.0966300000        0.0000000000
 Ni        11.0966300000       11.0966300000        0.0000000000
 Ni        13.5625400000       11.0966300000        0.0000000000
 Ni         1.2329600000       13.5625400000        0.0000000000
 Ni         3.6988800000       13.5625400000        0.0000000000
 Ni         6.1647900000       13.5625400000        0.0000000000
 Ni         8.6307100000       13.5625400000        0.0000000000
 Ni        11.0966300000       13.5625400000        0.0000000000
 Ni        13.5625400000       13.5625400000        0.0000000000
 Ni         0.0000000000        0.0000000000        1.7436700000
 Ni         2.4659200000        0.0000000000        1.7436700000
 Ni         4.9318300000        0.0000000000        1.7436700000
 Ni         7.3977500000        0.0000000000        1.7436700000
 Ni         9.8636700000        0.0000000000        1.7436700000
 Ni        12.3295900000        0.0000000000        1.7436700000
 Ni         0.0000000000        2.4659200000        1.7436700000
 Ni         2.4659200000        2.4659200000        1.7436700000
 Ni         4.9318300000        2.4659200000        1.7436700000
 Ni         7.3977500000        2.4659200000        1.7436700000
 Ni         9.8636700000        2.4659200000        1.7436700000
 Ni        12.3295900000        2.4659200000        1.7436700000
 Ni         0.0000000000        4.9318300000        1.7436700000
 Ni         2.4659200000        4.9318300000        1.7436700000
 Ni         4.9318300000        4.9318300000        1.7436700000
 Ni         7.3977500000        4.9318300000        1.7436700000
 Ni         9.8636700000        4.9318300000        1.7436700000
 Ni        12.3295900000        4.9318300000        1.7436700000
 Ni         0.0000000000        7.3977500000        1.7436700000
 Ni         2.4659200000        7.3977500000        1.7436700000
 Ni         4.9318300000        7.3977500000        1.7436700000
 Ni         7.3977500000        7.3977500000        1.7436700000
 Ni         9.8636700000        7.3977500000        1.7436700000
 Ni        12.3295900000        7.3977500000        1.7436700000
 Ni         0.0000000000        9.8636700000        1.7436700000
 Ni         2.4659200000        9.8636700000        1.7436700000
 Ni         4.9318300000        9.8636700000        1.7436700000
 Ni         7.3977500000        9.8636700000        1.7436700000
 Ni         9.8636700000        9.8636700000        1.7436700000
 Ni        12.3295900000        9.8636700000        1.7436700000
 Ni         0.0000000000       12.3295900000        1.7436700000
 Ni         2.4659200000       12.3295900000        1.7436700000
 Ni         4.9318300000       12.3295900000        1.7436700000
 Ni         7.3977500000       12.3295900000        1.7436700000
 Ni         9.8636700000       12.3295900000        1.7436700000
 Ni        12.3295900000       12.3295900000        1.7436700000
 Ni         1.2329600000        1.2329600000        3.4873300000
 Ni         3.6988800000        1.2329600000        3.4873300000
 Ni         6.1647900000        1.2329600000        3.4873300000
 Ni         8.6307100000        1.2329600000        3.4873300000
 Ni        11.0966300000        1.2329600000        3.4873300000
 Ni        13.5625400000        1.2329600000        3.4873300000
 Ni         1.2329600000        3.6988800000        3.4873300000
 Ni         3.6988800000        3.6988800000        3.4873300000
 Ni         6.1647900000        3.6988800000        3.4873300000
 Ni         8.6307100000        3.6988800000        3.4873300000
 Ni        11.0966300000        3.6988800000        3.4873300000
 Ni        13.5625400000        3.6988800000        3.4873300000
 Ni         1.2329600000        6.1647900000        3.4873300000
 Ni         3.6988800000        6.1647900000        3.4873300000
 Ni         6.1647900000        6.1647900000        3.4873300000
 Ni         8.6307100000        6.1647900000        3.4873300000
 Ni        11.0966300000        6.1647900000        3.4873300000
 Ni        13.5625400000        6.1647900000        3.4873300000
 Ni         1.2329600000        8.6307100000        3.4873300000
 Ni         3.6988800000        8.6307100000        3.4873300000
 Ni         6.1647900000        8.6307100000        3.4873300000
 Ni         8.6307100000        8.6307100000        3.4873300000
 Ni        11.0966300000        8.6307100000        3.4873300000
 Ni        13.5625400000        8.6307100000        3.4873300000
 Ni         1.2329600000       11.0966300000        3.4873300000
 Ni         3.6988800000       11.0966300000        3.4873300000
 Ni         6.1647900000       11.0966300000        3.4873300000
 Ni         8.6307100000       11.0966300000        3.4873300000
 Ni        11.0966300000       11.0966300000        3.4873300000
 Ni        13.5625400000       11.0966300000        3.4873300000
 Ni         1.2329600000       13.5625400000        3.4873300000
 Ni         3.6988800000       13.5625400000        3.4873300000
 Ni         6.1647900000       13.5625400000        3.4873300000
 Ni         8.6307100000       13.5625400000        3.4873300000
 Ni        11.0966300000       13.5625400000        3.4873300000
 Ni        13.5625400000       13.5625400000        3.4873300000
 Ni        -0.0142021190        0.0102970601        5.2286656599
 Ni         2.4641284141       -0.0092984420        5.2286934455
 Ni         4.9284204671        0.0046610230        5.2235762728
 Ni         7.3986327852       -0.0117151578        5.2282173794
 Ni         9.8765960334        0.0055727819        5.2282418106
 Ni        12.3293799159        0.0174255502        5.2348940551
 Ni        -0.0131949240        2.4638823648        5.2318821896
 Ni         2.4655910150        2.4635166338        5.2336538856
 Ni         4.9213688579        2.4753001023        5.2371966857
 Ni         7.3959940799        2.4638145597        5.2323523870
 Ni         9.8782153036        2.4639426559        5.2311890819
 Ni        12.3297334554        2.4625160149        5.2365369973
 Ni        -0.0062860452        4.9224018496        5.2261334121
 Ni         2.4700844823        4.9169440704        5.2380307556
 Ni         4.9221053081        4.9435282812        5.2440201554
 Ni         7.3884235503        4.9180828575        5.2370876251
 Ni         9.8563097479        4.9262088637        5.2258601325
 Ni        12.3273226418        4.9192296129        5.2293293582
 Ni        -0.0139609172        7.3946509305        5.2300908599
 Ni         2.4664393131        7.3939379753        5.2369314682
 Ni         4.9172075046        7.3902514591        5.2425285225
 Ni         7.3869833910        7.3937757113        5.2350379884
 Ni         9.8469648516        7.3957325757        5.2316721744
 Ni        12.3245741785        7.3968606525        5.2320551458
 Ni        -0.0082327385        9.8564802150        5.2262001838
 Ni         2.4658894351        9.8473432784        5.2310992329
 Ni         4.9172249959        9.8361861109        5.2378984808
 Ni         7.3881241635        9.8510025416        5.2300846559
 Ni         9.8496309176        9.8528770090        5.2281827484
 Ni        12.3258194517        9.8725398179        5.2299860548
 Ni        -0.0128581754       12.3294764949        5.2295545039
 Ni         2.4635438498       12.3253042406        5.2319559391
 Ni         4.9210890386       12.3246271929        5.2294159534
 Ni         7.3941629436       12.3258729611        5.2325651192
 Ni         9.8531654276       12.3283436304        5.2297969932
 Ni        12.3265782157       12.3318415387        5.2339960915
 Ni         1.2290176924        1.2225082514        6.9617660563
 Ni         3.7049798856        1.2245218241        6.9636840171
 Ni         6.1606215584        1.2261160695        6.9545791308
 Ni         8.6375285593        1.2243958164        6.9571548423
 Ni        11.0903574535        1.2236359775        7.0000549608
 Ni        13.5694542192        1.2236148912        7.0010209307
 Ni         1.2261362985        3.6949845797        6.9554918060
 Ni         3.7140175237        3.7124516953        7.0178483759
 Ni         6.1497591958        3.7134656153        7.0126002629
 Ni         8.6372478940        3.6959098869        6.9546213332
 Ni        11.0924349302        3.6970158290        6.9627932392
 Ni        13.5649661363        3.6945067523        6.9642827410
 Ni         1.2210730460        6.1554173882        6.9572559468
 Ni         3.7099737868        6.1526795156        7.0221008902
 Ni         6.1464735686        6.1518513904        7.0183035707
 Ni         8.6309128852        6.1557807279        6.9606645792
 Ni        11.0880094749        6.1561354147        6.9602599465
 Ni        13.5599183354        6.1544215241        6.9597059835
 Ni         1.2249039964        8.6357825502        6.9571467870
 Ni         3.7082177028        8.5934785522        7.0165932335
 Ni         6.1430853403        8.5989180742        7.0124055927
 Ni         8.6015989279        8.6361418507        6.9602403510
 Ni        11.0828464255        8.6335451387        6.9605277544
 Ni        13.5618576076        8.6350015412        6.9603742031
 Ni         1.2254805625       11.0881826897        6.9561128637
 Ni         3.7032216405       11.0800206422        6.9598146636
 Ni         6.1528961194       11.0814422074        6.9622129743
 Ni         8.6310407652       11.0890428897        6.9592935662
 Ni        11.0868227260       11.0873980447        6.9669583493
 Ni        13.5678151300       11.0881465091        6.9710374801
 Ni         1.2261455737       13.5662024946        6.9557484051
 Ni         3.7045008842       13.5651295106        6.9572823291
 Ni         6.1584951172       13.5632254110        6.9586034163
 Ni         8.6342524105       13.5682556366        6.9595232053
 Ni        11.0890353499       13.5652127855        6.9639205178
 Ni        13.5682370531       13.5661116867        6.9653068536
 Ni         0.0214028409       -0.0224131983        8.6776120550
 Ni         2.4703039318       -0.0196805435        8.6680626353
 Ni         4.9511503833       -0.0274981716        8.6717283203
 Ni         7.3973595423        0.0192362362        8.6676254574
 Ni         9.8434217534       -0.0222563029        8.6774322361
 Ni        12.3296146994       -0.0251808591        8.6765015974
 Ni         0.0238795528        2.4630077655        8.6722613792
 Ni         2.4695689632        2.4594689828        8.6725826937
 Ni         4.9494586071        2.3985373614        8.6813897726
 Ni         7.3980752903        2.4641491220        8.6713801922
 Ni         9.8408573398        2.4629599231        8.6716859029
 Ni        12.3295202816        2.4645143701        8.6739697430
 Ni        -0.0264573890        4.9125197660        8.6697064642
 Ni         2.3947916190        4.9060402182        8.6704672447
 Cu         4.9256068071        4.8695139746        8.9301559294
 Ni         7.4655165367        4.9079341055        8.6705981124
 Ni         9.8885253145        4.9126936614        8.6700693321
 Ni        12.3288415548        4.9142230374        8.6725960828
 Ni        -0.0271245971        7.3923149689        8.6655388655
 Ni         2.4049531656        7.3989788024        8.6709238368
 Ni         4.9011460939        7.4578888944        8.8596056010
 Ni         7.4046371375        7.3996252659        8.6699757208
 Ni         9.8399455311        7.3933044410        8.6635894266
 Ni        12.3223464943        7.3932222986        8.6676511756
 Ni         0.0174059387        9.8434602772        8.6724427022
 Ni         2.4636978714        9.8822950475        8.6717990237
 Ni         4.9123405854        9.8877841587        8.7212282162
 Ni         7.3918294399        9.8851127410        8.6739293958
 Ni         9.8406487540        9.8421387318        8.6699025522
 Ni        12.3276515146        9.8414467253        8.6696384577
 Ni         0.0192345780       12.3243633230        8.6691813378
 Ni         2.4652921417       12.3277411948        8.6646482598
 Ni         4.9125218889       12.3284204712        8.6698349246
 Ni         7.3932404830       12.3325624349        8.6654803355
 Ni         9.8431476965       12.3239674774        8.6688634384
 Ni        12.3285683898       12.3242781510        8.6666382716
  N         5.0040379077        6.2756743502       10.3260978524
  C         4.0006993993        6.3087928779       11.4099725167
  H         4.1388803091        5.4557274217       12.0892839054
  H         2.9904136816        6.2431027549       10.9738439767
  H         4.0687600404        7.2442702079       11.9826047804
  H         5.9457758626        6.2849863478       10.7321281578
