# Supplementary material for: Single Atom Alloys Segregation in the Presence of Ligands
Source: J Phys Chem C Nanomater Interfaces. 2023 Nov 13;127(46):22790–8. doi: 10.1021/acs.jpcc.3c05827 (PMC10683009; doi:10.1021/acs.jpcc.3c05827)
Supplement: Supplementary file 2 — jp3c05827_si_002.zip [file jp3c05827_si_002.zip › xyz/RNH/100/ni/ni100pdnh.txt]

     222

 Ni         1.2329600000        1.2329600000        0.0000000000
 Ni         3.6988800000        1.2329600000        0.0000000000
 Ni         6.1647900000        1.2329600000        0.0000000000
 Ni         8.6307100000        1.2329600000        0.0000000000
 Ni        11.0966300000        1.2329600000        0.0000000000
 Ni        13.5625400000        1.2329600000        0.0000000000
 Ni         1.2329600000        3.6988800000        0.0000000000
 Ni         3.6988800000        3.6988800000        0.0000000000
 Ni         6.1647900000        3.6988800000        0.0000000000
 Ni         8.6307100000        3.6988800000        0.0000000000
 Ni        11.0966300000        3.6988800000        0.0000000000
 Ni        13.5625400000        3.6988800000        0.0000000000
 Ni         1.2329600000        6.1647900000        0.0000000000
 Ni         3.6988800000        6.1647900000        0.0000000000
 Ni         6.1647900000        6.1647900000        0.0000000000
 Ni         8.6307100000        6.1647900000        0.0000000000
 Ni        11.0966300000        6.1647900000        0.0000000000
 Ni        13.5625400000        6.1647900000        0.0000000000
 Ni         1.2329600000        8.6307100000        0.0000000000
 Ni         3.6988800000        8.6307100000        0.0000000000
 Ni         6.1647900000        8.6307100000        0.0000000000
 Ni         8.6307100000        8.6307100000        0.0000000000
 Ni        11.0966300000        8.6307100000        0.0000000000
 Ni        13.5625400000        8.6307100000        0.0000000000
 Ni         1.2329600000       11.0966300000        0.0000000000
 Ni         3.6988800000       11.0966300000        0.0000000000
 Ni         6.1647900000       11.0966300000        0.0000000000
 Ni         8.6307100000       11.0966300000        0.0000000000
 Ni        11.0966300000       11.0966300000        0.0000000000
 Ni        13.5625400000       11.0966300000        0.0000000000
 Ni         1.2329600000       13.5625400000        0.0000000000
 Ni         3.6988800000       13.5625400000        0.0000000000
 Ni         6.1647900000       13.5625400000        0.0000000000
 Ni         8.6307100000       13.5625400000        0.0000000000
 Ni        11.0966300000       13.5625400000        0.0000000000
 Ni        13.5625400000       13.5625400000        0.0000000000
 Ni         0.0000000000        0.0000000000        1.7436700000
 Ni         2.4659200000        0.0000000000        1.7436700000
 Ni         4.9318300000        0.0000000000        1.7436700000
 Ni         7.3977500000        0.0000000000        1.7436700000
 Ni         9.8636700000        0.0000000000        1.7436700000
 Ni        12.3295900000        0.0000000000        1.7436700000
 Ni         0.0000000000        2.4659200000        1.7436700000
 Ni         2.4659200000        2.4659200000        1.7436700000
 Ni         4.9318300000        2.4659200000        1.7436700000
 Ni         7.3977500000        2.4659200000        1.7436700000
 Ni         9.8636700000        2.4659200000        1.7436700000
 Ni        12.3295900000        2.4659200000        1.7436700000
 Ni         0.0000000000        4.9318300000        1.7436700000
 Ni         2.4659200000        4.9318300000        1.7436700000
 Ni         4.9318300000        4.9318300000        1.7436700000
 Ni         7.3977500000        4.9318300000        1.7436700000
 Ni         9.8636700000        4.9318300000        1.7436700000
 Ni        12.3295900000        4.9318300000        1.7436700000
 Ni         0.0000000000        7.3977500000        1.7436700000
 Ni         2.4659200000        7.3977500000        1.7436700000
 Ni         4.9318300000        7.3977500000        1.7436700000
 Ni         7.3977500000        7.3977500000        1.7436700000
 Ni         9.8636700000        7.3977500000        1.7436700000
 Ni        12.3295900000        7.3977500000        1.7436700000
 Ni         0.0000000000        9.8636700000        1.7436700000
 Ni         2.4659200000        9.8636700000        1.7436700000
 Ni         4.9318300000        9.8636700000        1.7436700000
 Ni         7.3977500000        9.8636700000        1.7436700000
 Ni         9.8636700000        9.8636700000        1.7436700000
 Ni        12.3295900000        9.8636700000        1.7436700000
 Ni         0.0000000000       12.3295900000        1.7436700000
 Ni         2.4659200000       12.3295900000        1.7436700000
 Ni         4.9318300000       12.3295900000        1.7436700000
 Ni         7.3977500000       12.3295900000        1.7436700000
 Ni         9.8636700000       12.3295900000        1.7436700000
 Ni        12.3295900000       12.3295900000        1.7436700000
 Ni         1.2329600000        1.2329600000        3.4873300000
 Ni         3.6988800000        1.2329600000        3.4873300000
 Ni         6.1647900000        1.2329600000        3.4873300000
 Ni         8.6307100000        1.2329600000        3.4873300000
 Ni        11.0966300000        1.2329600000        3.4873300000
 Ni        13.5625400000        1.2329600000        3.4873300000
 Ni         1.2329600000        3.6988800000        3.4873300000
 Ni         3.6988800000        3.6988800000        3.4873300000
 Ni         6.1647900000        3.6988800000        3.4873300000
 Ni         8.6307100000        3.6988800000        3.4873300000
 Ni        11.0966300000        3.6988800000        3.4873300000
 Ni        13.5625400000        3.6988800000        3.4873300000
 Ni         1.2329600000        6.1647900000        3.4873300000
 Ni         3.6988800000        6.1647900000        3.4873300000
 Ni         6.1647900000        6.1647900000        3.4873300000
 Ni         8.6307100000        6.1647900000        3.4873300000
 Ni        11.0966300000        6.1647900000        3.4873300000
 Ni        13.5625400000        6.1647900000        3.4873300000
 Ni         1.2329600000        8.6307100000        3.4873300000
 Ni         3.6988800000        8.6307100000        3.4873300000
 Ni         6.1647900000        8.6307100000        3.4873300000
 Ni         8.6307100000        8.6307100000        3.4873300000
 Ni        11.0966300000        8.6307100000        3.4873300000
 Ni        13.5625400000        8.6307100000        3.4873300000
 Ni         1.2329600000       11.0966300000        3.4873300000
 Ni         3.6988800000       11.0966300000        3.4873300000
 Ni         6.1647900000       11.0966300000        3.4873300000
 Ni         8.6307100000       11.0966300000        3.4873300000
 Ni        11.0966300000       11.0966300000        3.4873300000
 Ni        13.5625400000       11.0966300000        3.4873300000
 Ni         1.2329600000       13.5625400000        3.4873300000
 Ni         3.6988800000       13.5625400000        3.4873300000
 Ni         6.1647900000       13.5625400000        3.4873300000
 Ni         8.6307100000       13.5625400000        3.4873300000
 Ni        11.0966300000       13.5625400000        3.4873300000
 Ni        13.5625400000       13.5625400000        3.4873300000
 Ni        -0.0113218951        0.0118902602        5.2288212525
 Ni         2.4648327935        0.0039072989        5.2319350670
 Ni         4.9203559030        0.0188042360        5.2289539624
 Ni         7.3966911735        0.0143000209        5.2291774236
 Ni         9.8744171363        0.0107581164        5.2282678459
 Ni        12.3295221706        0.0176543897        5.2350614982
 Ni        -0.0115401845        2.4640685856        5.2321194027
 Ni         2.4667336538        2.4630502478        5.2360139733
 Ni         4.9166715304        2.4758070670        5.2402918294
 Ni         7.3952764915        2.4663835271        5.2326686619
 Ni         9.8773981461        2.4654066918        5.2315159763
 Ni        12.3297771302        2.4624403026        5.2364298537
 Ni        -0.0124013045        4.9237602370        5.2280220112
 Ni         2.4684597976        4.9148776283        5.2384910491
 Ni         4.9209484388        4.9438266740        5.2462146928
 Ni         7.3899670826        4.9170769717        5.2369337605
 Ni         9.8623122028        4.9307172693        5.2255451256
 Ni        12.3263619069        4.9175298680        5.2289907039
 Ni        -0.0159910938        7.3941940365        5.2311835061
 Ni         2.4668577471        7.3930177293        5.2393405524
 Ni         4.9170974988        7.3910254795        5.2419528601
 Ni         7.3856733809        7.3928781696        5.2382239136
 Ni         9.8457692141        7.3971137036        5.2320405056
 Ni        12.3231604054        7.3954787392        5.2321722452
 Ni        -0.0071239643        9.8526468949        5.2263423678
 Ni         2.4655843681        9.8474271316        5.2305447008
 Ni         4.9177676661        9.8371432028        5.2374703298
 Ni         7.3885578322        9.8498425193        5.2298609074
 Ni         9.8482531284        9.8511305874        5.2287575804
 Ni        12.3257011724        9.8533329183        5.2299257667
 Ni        -0.0113003710       12.3293632414        5.2288842835
 Ni         2.4636473287       12.3276236772        5.2318477820
 Ni         4.9205161667       12.3269543910        5.2295755059
 Ni         7.3937014597       12.3292351736        5.2320436412
 Ni         9.8520366736       12.3293684324        5.2290006508
 Ni        12.3266180993       12.3300243399        5.2330845096
 Ni         1.2301693638        1.2236810268        6.9645222903
 Ni         3.7068885272        1.2289947504        6.9987635075
 Ni         6.1563883886        1.2310830374        6.9610130696
 Ni         8.6375882184        1.2274113629        6.9593055873
 Ni        11.0905771573        1.2244763789        6.9993383993
 Ni        13.5696312708        1.2237490980        7.0000807008
 Ni         1.2258122179        3.6933523312        6.9567531194
 Ni         3.7129317663        3.7093281568        7.0153337230
 Ni         6.1513601374        3.7097625285        7.0076887052
 Ni         8.6380579573        3.6986451584        6.9555545294
 Ni        11.0924119646        3.6983743395        6.9631581766
 Ni        13.5640985385        3.6934861836        6.9645161070
 Ni         1.2172279103        6.1539553312        6.9573074065
 Ni         3.7072779195        6.1557348137        7.0192367250
 Ni         6.1485562161        6.1544046130        7.0158985357
 Ni         8.6325638104        6.1559622991        6.9616735405
 Ni        11.0858376584        6.1579114863        6.9626270576
 Ni        13.5377154968        6.1549219348        6.9619130161
 Ni         1.2248959018        8.6354437084        6.9580307401
 Ni         3.7081361046        8.5964100058        7.0145518935
 Ni         6.1419450809        8.6012742860        7.0121392239
 Ni         8.6037608933        8.6386564569        6.9640570934
 Ni        11.0822458549        8.6369509304        6.9673562665
 Ni        13.5586799028        8.6357930352        6.9647672500
 Ni         1.2257604154       11.0881174108        6.9558671886
 Ni         3.7033748680       11.0818437419        6.9590207052
 Ni         6.1527536176       11.0834487894        6.9611781796
 Ni         8.6278505840       11.0919120895        6.9567760942
 Ni        11.0867681126       11.0902043081        6.9593181881
 Ni        13.5694648711       11.0885895081        6.9635108881
 Ni         1.2264285564       13.5665283520        6.9553920321
 Ni         3.7041636041       13.5678741088        6.9577077762
 Ni         6.1582501394       13.5677477575        6.9557987466
 Ni         8.6330482541       13.5707408086        6.9568217338
 Ni        11.0884970177       13.5675829332        6.9617971775
 Ni        13.5686478531       13.5669931272        6.9631705579
 Ni         0.0218366580       -0.0225771939        8.6769527013
 Ni         2.4684403461       -0.0228055986        8.6722822806
 Ni         4.9537719900       -0.0305323256        8.6760082953
 Ni         7.3975498907        0.0196738668        8.6681766541
 Ni         9.8422907321       -0.0213591596        8.6768614032
 Ni        12.3296337395       -0.0245174270        8.6762377276
 Ni         0.0235689111        2.4636391054        8.6727028495
 Ni         2.4672111565        2.4621972972        8.6770907089
 Ni         4.9562688644        2.3946518781        8.7275539716
 Ni         7.3983437126        2.4651042731        8.6720839256
 Ni         9.8411963420        2.4643700753        8.6718953621
 Ni        12.3295547744        2.4651449603        8.6746080612
 Ni        -0.0274341264        4.9136521918        8.6668777423
 Ni         2.3880731721        4.9097749587        8.6752782041
 Pd         4.9308185421        4.8839589592        9.0348324432
 Ni         7.4715512537        4.9126082632        8.6761474858
 Ni         9.8877660737        4.9159005863        8.6694767193
 Ni        12.3276985234        4.9123858969        8.6755449744
 Ni        -0.0283078994        7.3910991543        8.6641196759
 Ni         2.4049935375        7.3968959611        8.6701386476
 Ni         4.8994064180        7.5179104655        8.8850701257
 Ni         7.4030544570        7.3978031083        8.6693837891
 Ni         9.8394134587        7.3972468337        8.6655863287
 Ni        12.3209298457        7.3977639271        8.6701647403
 Ni         0.0177346530        9.8430775559        8.6721684056
 Ni         2.4633540727        9.8819166981        8.6725916149
 Ni         4.9120939855        9.8946766689        8.7155488844
 Ni         7.3921198142        9.8852366995        8.6747088458
 Ni         9.8411276282        9.8789666092        8.6703200174
 Ni        12.3277768047        9.8805572292        8.6698002147
 Ni         0.0184717557       12.3238504941        8.6683716688
 Ni         2.4655805435       12.3275662549        8.6639208809
 Ni         4.9126041686       12.3300443724        8.6702594058
 Ni         7.3928930754       12.3336070275        8.6643744877
 Ni         9.8430490005       12.3281240082        8.6678118494
 Ni        12.3286609676       12.3279791326        8.6655422555
  N         4.9658771869        6.4649311694       10.4325869356
  C         3.9240275905        6.5519376707       11.4787552827
  H         4.2779093972        6.0970927271       12.4153283473
  H         3.0178452564        6.0217903441       11.1453452580
  H         3.6505217955        7.6014121102       11.6682063081
  H         5.8963933772        6.5011950387       10.8584674559
