# Supplementary material for: Single Atom Alloys Segregation in the Presence of Ligands
Source: J Phys Chem C Nanomater Interfaces. 2023 Nov 13;127(46):22790–8. doi: 10.1021/acs.jpcc.3c05827 (PMC10683009; doi:10.1021/acs.jpcc.3c05827)
Supplement: Supplementary file 2 — jp3c05827_si_002.zip [file jp3c05827_si_002.zip › xyz/RNH/100/ni/ni100aunh.txt]

     222

 Ni         1.2329600000        1.2329600000        0.0000000000
 Ni         3.6988800000        1.2329600000        0.0000000000
 Ni         6.1647900000        1.2329600000        0.0000000000
 Ni         8.6307100000        1.2329600000        0.0000000000
 Ni        11.0966300000        1.2329600000        0.0000000000
 Ni        13.5625400000        1.2329600000        0.0000000000
 Ni         1.2329600000        3.6988800000        0.0000000000
 Ni         3.6988800000        3.6988800000        0.0000000000
 Ni         6.1647900000        3.6988800000        0.0000000000
 Ni         8.6307100000        3.6988800000        0.0000000000
 Ni        11.0966300000        3.6988800000        0.0000000000
 Ni        13.5625400000        3.6988800000        0.0000000000
 Ni         1.2329600000        6.1647900000        0.0000000000
 Ni         3.6988800000        6.1647900000        0.0000000000
 Ni         6.1647900000        6.1647900000        0.0000000000
 Ni         8.6307100000        6.1647900000        0.0000000000
 Ni        11.0966300000        6.1647900000        0.0000000000
 Ni        13.5625400000        6.1647900000        0.0000000000
 Ni         1.2329600000        8.6307100000        0.0000000000
 Ni         3.6988800000        8.6307100000        0.0000000000
 Ni         6.1647900000        8.6307100000        0.0000000000
 Ni         8.6307100000        8.6307100000        0.0000000000
 Ni        11.0966300000        8.6307100000        0.0000000000
 Ni        13.5625400000        8.6307100000        0.0000000000
 Ni         1.2329600000       11.0966300000        0.0000000000
 Ni         3.6988800000       11.0966300000        0.0000000000
 Ni         6.1647900000       11.0966300000        0.0000000000
 Ni         8.6307100000       11.0966300000        0.0000000000
 Ni        11.0966300000       11.0966300000        0.0000000000
 Ni        13.5625400000       11.0966300000        0.0000000000
 Ni         1.2329600000       13.5625400000        0.0000000000
 Ni         3.6988800000       13.5625400000        0.0000000000
 Ni         6.1647900000       13.5625400000        0.0000000000
 Ni         8.6307100000       13.5625400000        0.0000000000
 Ni        11.0966300000       13.5625400000        0.0000000000
 Ni        13.5625400000       13.5625400000        0.0000000000
 Ni         0.0000000000        0.0000000000        1.7436700000
 Ni         2.4659200000        0.0000000000        1.7436700000
 Ni         4.9318300000        0.0000000000        1.7436700000
 Ni         7.3977500000        0.0000000000        1.7436700000
 Ni         9.8636700000        0.0000000000        1.7436700000
 Ni        12.3295900000        0.0000000000        1.7436700000
 Ni         0.0000000000        2.4659200000        1.7436700000
 Ni         2.4659200000        2.4659200000        1.7436700000
 Ni         4.9318300000        2.4659200000        1.7436700000
 Ni         7.3977500000        2.4659200000        1.7436700000
 Ni         9.8636700000        2.4659200000        1.7436700000
 Ni        12.3295900000        2.4659200000        1.7436700000
 Ni         0.0000000000        4.9318300000        1.7436700000
 Ni         2.4659200000        4.9318300000        1.7436700000
 Ni         4.9318300000        4.9318300000        1.7436700000
 Ni         7.3977500000        4.9318300000        1.7436700000
 Ni         9.8636700000        4.9318300000        1.7436700000
 Ni        12.3295900000        4.9318300000        1.7436700000
 Ni         0.0000000000        7.3977500000        1.7436700000
 Ni         2.4659200000        7.3977500000        1.7436700000
 Ni         4.9318300000        7.3977500000        1.7436700000
 Ni         7.3977500000        7.3977500000        1.7436700000
 Ni         9.8636700000        7.3977500000        1.7436700000
 Ni        12.3295900000        7.3977500000        1.7436700000
 Ni         0.0000000000        9.8636700000        1.7436700000
 Ni         2.4659200000        9.8636700000        1.7436700000
 Ni         4.9318300000        9.8636700000        1.7436700000
 Ni         7.3977500000        9.8636700000        1.7436700000
 Ni         9.8636700000        9.8636700000        1.7436700000
 Ni        12.3295900000        9.8636700000        1.7436700000
 Ni         0.0000000000       12.3295900000        1.7436700000
 Ni         2.4659200000       12.3295900000        1.7436700000
 Ni         4.9318300000       12.3295900000        1.7436700000
 Ni         7.3977500000       12.3295900000        1.7436700000
 Ni         9.8636700000       12.3295900000        1.7436700000
 Ni        12.3295900000       12.3295900000        1.7436700000
 Ni         1.2329600000        1.2329600000        3.4873300000
 Ni         3.6988800000        1.2329600000        3.4873300000
 Ni         6.1647900000        1.2329600000        3.4873300000
 Ni         8.6307100000        1.2329600000        3.4873300000
 Ni        11.0966300000        1.2329600000        3.4873300000
 Ni        13.5625400000        1.2329600000        3.4873300000
 Ni         1.2329600000        3.6988800000        3.4873300000
 Ni         3.6988800000        3.6988800000        3.4873300000
 Ni         6.1647900000        3.6988800000        3.4873300000
 Ni         8.6307100000        3.6988800000        3.4873300000
 Ni        11.0966300000        3.6988800000        3.4873300000
 Ni        13.5625400000        3.6988800000        3.4873300000
 Ni         1.2329600000        6.1647900000        3.4873300000
 Ni         3.6988800000        6.1647900000        3.4873300000
 Ni         6.1647900000        6.1647900000        3.4873300000
 Ni         8.6307100000        6.1647900000        3.4873300000
 Ni        11.0966300000        6.1647900000        3.4873300000
 Ni        13.5625400000        6.1647900000        3.4873300000
 Ni         1.2329600000        8.6307100000        3.4873300000
 Ni         3.6988800000        8.6307100000        3.4873300000
 Ni         6.1647900000        8.6307100000        3.4873300000
 Ni         8.6307100000        8.6307100000        3.4873300000
 Ni        11.0966300000        8.6307100000        3.4873300000
 Ni        13.5625400000        8.6307100000        3.4873300000
 Ni         1.2329600000       11.0966300000        3.4873300000
 Ni         3.6988800000       11.0966300000        3.4873300000
 Ni         6.1647900000       11.0966300000        3.4873300000
 Ni         8.6307100000       11.0966300000        3.4873300000
 Ni        11.0966300000       11.0966300000        3.4873300000
 Ni        13.5625400000       11.0966300000        3.4873300000
 Ni         1.2329600000       13.5625400000        3.4873300000
 Ni         3.6988800000       13.5625400000        3.4873300000
 Ni         6.1647900000       13.5625400000        3.4873300000
 Ni         8.6307100000       13.5625400000        3.4873300000
 Ni        11.0966300000       13.5625400000        3.4873300000
 Ni        13.5625400000       13.5625400000        3.4873300000
 Ni        -0.0170585153        0.0121775517        5.2364249274
 Ni         2.4607421857        0.0182351386        5.2345767971
 Ni         4.9173482848        0.0141020214        5.2280204551
 Ni         7.3994721858       -0.0133223798        5.2291757440
 Ni         9.8837784701       -0.0155752450        5.2339902866
 Ni        12.3302024259       -0.0131275967        5.2421443784
 Ni        -0.0149968229        2.4597771218        5.2358511421
 Ni         2.4649316193        2.4623934765        5.2382951920
 Ni         4.9149715352        2.4740123637        5.2406646706
 Ni         7.3952638258        2.4619033297        5.2333426765
 Ni         9.8854604066        2.4586978632        5.2341469767
 Ni        12.3320596458        2.4564392722        5.2397055651
 Ni        -0.0214118693        4.9134634662        5.2379820485
 Ni         2.4663695244        4.9116896221        5.2410908270
 Ni         4.9230671356        4.9409076177        5.2498342084
 Ni         7.3946190157        4.9134758979        5.2393117853
 Ni         9.8848339278        4.9134173282        5.2368579488
 Ni        12.3295089646        4.9130002862        5.2397405713
 Ni        -0.0248513192        7.3929669046        5.2386296573
 Ni         2.4647238896        7.3927391611        5.2378654981
 Ni         4.9196626593        7.3894732886        5.2428441215
 Ni         7.3944026961        7.3935912374        5.2377026842
 Ni         9.8823439777        7.3951065178        5.2371454461
 Ni        12.3257087658        7.3972247936        5.2401870353
 Ni        -0.0222310979        9.8484764740        5.2353106680
 Ni         2.4631324926        9.8483810316        5.2308020883
 Ni         4.9199466479        9.8369233665        5.2375116829
 Ni         7.3965569235        9.8483893124        5.2321764947
 Ni         9.8809820986        9.8547828490        5.2343936708
 Ni        12.3267428178        9.8759096498        5.2400621980
 Ni        -0.0211323247       12.3294016487        5.2362296997
 Ni         2.4617685302       12.3296164074        5.2325999709
 Ni         4.9232614215       12.3265294685        5.2292162612
 Ni         7.3998435358       12.3254104997        5.2338558337
 Ni         9.8837295247       12.3259953867        5.2369508973
 Ni        12.3288146614       12.3290002670        5.2442533414
 Ni         1.2250549015        1.2217356716        7.0079073340
 Ni         3.7008115717        1.2287867304        6.9997509245
 Ni         6.1589988679        1.2257941928        6.9553621616
 Ni         8.6416518053        1.2178709745        6.9602371634
 Ni        11.0944732198        1.2156587687        7.0135510757
 Ni        13.5688493917        1.2183010943        7.0183778185
 Ni         1.2231122898        3.6617083840        6.9635249980
 Ni         3.7085403914        3.7057657133        7.0220366753
 Ni         6.1522806405        3.7088070163        7.0127182648
 Ni         8.6447352749        3.6697202291        6.9535703015
 Ni        11.1255660348        3.6694875432        7.0009091509
 Ni        13.5660946141        3.6634403876        7.0070976234
 Ni         1.2146261073        6.1509605138        6.9546027885
 Ni         3.7079770589        6.1538274688        7.0208763104
 Ni         6.1494089819        6.1528834386        7.0169760961
 Ni         8.6392962583        6.1534712871        6.9557101778
 Ni        11.0932170494        6.1541423098        7.0037161245
 Ni        13.5261991687        6.1505629775        6.9997413825
 Ni         1.2194948889        8.6350508184        6.9576134485
 Ni         3.7079256068        8.5952934408        7.0114913061
 Ni         6.1480035204        8.6000295341        7.0082512188
 Ni         8.6356611526        8.6400913978        6.9645864341
 Ni        11.0864633098        8.6404687934        7.0141236613
 Ni        13.5267447515        8.6366573675        7.0050501917
 Ni         1.2235098318       11.0881650354        6.9557177926
 Ni         3.7025540502       11.0818207099        6.9571095299
 Ni         6.1554714004       11.0825454390        6.9599554000
 Ni         8.6396854261       11.0905645062        6.9629489318
 Ni        11.0898584874       11.0915334156        7.0142038831
 Ni        13.5632571316       11.0899315786        7.0088201285
 Ni         1.2231195881       13.5707153011        6.9595435740
 Ni         3.7025218567       13.5673577332        6.9563579571
 Ni         6.1593470052       13.5626468789        6.9566608783
 Ni         8.6405124378       13.5656006355        6.9689899734
 Ni        11.0908089622       13.5640245709        7.0146723407
 Ni        13.5660162511       13.5677703469        7.0102026951
 Ni         0.0229670007       -0.0250491773        8.7277461892
 Ni         2.4715425641       -0.0251770894        8.6786624611
 Ni         4.9541357300       -0.0390524352        8.6737109004
 Ni         7.3963946600        0.0189046712        8.6690571832
 Ni         9.8391216441       -0.0203509132        8.7245267723
 Ni        12.3296495936       -0.0211061925        8.7295124205
 Ni         0.0248920328        2.4604715598        8.7271076518
 Ni         2.4703641330        2.4624385058        8.7260688218
 Ni         4.9560614310        2.3324490839        8.7274792278
 Ni         7.3995472398        2.4633252890        8.6738371294
 Ni         9.8404043911        2.4590480749        8.6816923859
 Ni        12.3305758409        2.4566294735        8.7309554678
 Ni        -0.0302551351        4.9107016606        8.6720047822
 Ni         2.3421922973        4.9092296150        8.6774245686
 Au         4.9277764870        4.8058026305        9.1916717928
 Ni         7.5179480135        4.9117889139        8.6759480497
 Ni         9.8928382865        4.9067481683        8.6711745297
 Ni        12.3290672458        4.9078383469        8.7284591284
 Ni        -0.0251517615        7.3903144723        8.6686318537
 Ni         2.4055200668        7.3971515667        8.6662921292
 Ni         4.9028268351        7.5322410425        8.8713126501
 Ni         7.4035606096        7.3977935458        8.6670692064
 Ni         9.8351235386        7.3943403191        8.6744235974
 Ni        12.3204468418        7.3959463963        8.7283123542
 Ni         0.0223239318        9.8415451702        8.6800711262
 Ni         2.4637462183        9.8817956733        8.6709799522
 Ni         4.9134969464        9.8977594673        8.7154510807
 Ni         7.3935978188        9.8828477437        8.6718240840
 Ni         9.8364146332        9.8805301114        8.7234936608
 Ni        12.3276086454        9.8813260267        8.7295301100
 Ni         0.0252529918       12.3234764820        8.6776500755
 Ni         2.4660605490       12.3269507485        8.6645646705
 Ni         4.9124498770       12.3269396387        8.6697348023
 Ni         7.3924907465       12.3316964307        8.6665238008
 Ni         9.8375727533       12.3282205166        8.7215328429
 Ni        12.3294761972       12.3289468995        8.7261640475
  N         4.9616225439        6.6205103932       10.4982619170
  C         3.9079069677        6.7584369559       11.5195310612
  H         4.0148832826        5.9914243900       12.2995530220
  H         2.9213660250        6.6366317630       11.0427898443
  H         3.9480153822        7.7561659717       11.9791680945
  H         5.8879303908        6.6319856968       10.9352781389
