# Supplementary material for: Single Atom Alloys Segregation in the Presence of Ligands
Source: J Phys Chem C Nanomater Interfaces. 2023 Nov 13;127(46):22790–8. doi: 10.1021/acs.jpcc.3c05827 (PMC10683009; doi:10.1021/acs.jpcc.3c05827)
Supplement: Supplementary file 2 — jp3c05827_si_002.zip [file jp3c05827_si_002.zip › xyz/RNH/100/cu/cu100pdnh.txt]

     222

 Cu         1.2812800000        1.2812800000        0.0000000000
 Cu         3.8438300000        1.2812800000        0.0000000000
 Cu         6.4063900000        1.2812800000        0.0000000000
 Cu         8.9689400000        1.2812800000        0.0000000000
 Cu        11.5315000000        1.2812800000        0.0000000000
 Cu        14.0940500000        1.2812800000        0.0000000000
 Cu         1.2812800000        3.8438300000        0.0000000000
 Cu         3.8438300000        3.8438300000        0.0000000000
 Cu         6.4063900000        3.8438300000        0.0000000000
 Cu         8.9689400000        3.8438300000        0.0000000000
 Cu        11.5315000000        3.8438300000        0.0000000000
 Cu        14.0940500000        3.8438300000        0.0000000000
 Cu         1.2812800000        6.4063900000        0.0000000000
 Cu         3.8438300000        6.4063900000        0.0000000000
 Cu         6.4063900000        6.4063900000        0.0000000000
 Cu         8.9689400000        6.4063900000        0.0000000000
 Cu        11.5315000000        6.4063900000        0.0000000000
 Cu        14.0940500000        6.4063900000        0.0000000000
 Cu         1.2812800000        8.9689400000        0.0000000000
 Cu         3.8438300000        8.9689400000        0.0000000000
 Cu         6.4063900000        8.9689400000        0.0000000000
 Cu         8.9689400000        8.9689400000        0.0000000000
 Cu        11.5315000000        8.9689400000        0.0000000000
 Cu        14.0940500000        8.9689400000        0.0000000000
 Cu         1.2812800000       11.5315000000        0.0000000000
 Cu         3.8438300000       11.5315000000        0.0000000000
 Cu         6.4063900000       11.5315000000        0.0000000000
 Cu         8.9689400000       11.5315000000        0.0000000000
 Cu        11.5315000000       11.5315000000        0.0000000000
 Cu        14.0940500000       11.5315000000        0.0000000000
 Cu         1.2812800000       14.0940500000        0.0000000000
 Cu         3.8438300000       14.0940500000        0.0000000000
 Cu         6.4063900000       14.0940500000        0.0000000000
 Cu         8.9689400000       14.0940500000        0.0000000000
 Cu        11.5315000000       14.0940500000        0.0000000000
 Cu        14.0940500000       14.0940500000        0.0000000000
 Cu         0.0000000000        0.0000000000        1.8120000000
 Cu         2.5625500000        0.0000000000        1.8120000000
 Cu         5.1251100000        0.0000000000        1.8120000000
 Cu         7.6876600000        0.0000000000        1.8120000000
 Cu        10.2502200000        0.0000000000        1.8120000000
 Cu        12.8127700000        0.0000000000        1.8120000000
 Cu         0.0000000000        2.5625500000        1.8120000000
 Cu         2.5625500000        2.5625500000        1.8120000000
 Cu         5.1251100000        2.5625500000        1.8120000000
 Cu         7.6876600000        2.5625500000        1.8120000000
 Cu        10.2502200000        2.5625500000        1.8120000000
 Cu        12.8127700000        2.5625500000        1.8120000000
 Cu         0.0000000000        5.1251100000        1.8120000000
 Cu         2.5625500000        5.1251100000        1.8120000000
 Cu         5.1251100000        5.1251100000        1.8120000000
 Cu         7.6876600000        5.1251100000        1.8120000000
 Cu        10.2502200000        5.1251100000        1.8120000000
 Cu        12.8127700000        5.1251100000        1.8120000000
 Cu         0.0000000000        7.6876600000        1.8120000000
 Cu         2.5625500000        7.6876600000        1.8120000000
 Cu         5.1251100000        7.6876600000        1.8120000000
 Cu         7.6876600000        7.6876600000        1.8120000000
 Cu        10.2502200000        7.6876600000        1.8120000000
 Cu        12.8127700000        7.6876600000        1.8120000000
 Cu         0.0000000000       10.2502200000        1.8120000000
 Cu         2.5625500000       10.2502200000        1.8120000000
 Cu         5.1251100000       10.2502200000        1.8120000000
 Cu         7.6876600000       10.2502200000        1.8120000000
 Cu        10.2502200000       10.2502200000        1.8120000000
 Cu        12.8127700000       10.2502200000        1.8120000000
 Cu         0.0000000000       12.8127700000        1.8120000000
 Cu         2.5625500000       12.8127700000        1.8120000000
 Cu         5.1251100000       12.8127700000        1.8120000000
 Cu         7.6876600000       12.8127700000        1.8120000000
 Cu        10.2502200000       12.8127700000        1.8120000000
 Cu        12.8127700000       12.8127700000        1.8120000000
 Cu         1.2812800000        1.2812800000        3.6240000000
 Cu         3.8438300000        1.2812800000        3.6240000000
 Cu         6.4063900000        1.2812800000        3.6240000000
 Cu         8.9689400000        1.2812800000        3.6240000000
 Cu        11.5315000000        1.2812800000        3.6240000000
 Cu        14.0940500000        1.2812800000        3.6240000000
 Cu         1.2812800000        3.8438300000        3.6240000000
 Cu         3.8438300000        3.8438300000        3.6240000000
 Cu         6.4063900000        3.8438300000        3.6240000000
 Cu         8.9689400000        3.8438300000        3.6240000000
 Cu        11.5315000000        3.8438300000        3.6240000000
 Cu        14.0940500000        3.8438300000        3.6240000000
 Cu         1.2812800000        6.4063900000        3.6240000000
 Cu         3.8438300000        6.4063900000        3.6240000000
 Cu         6.4063900000        6.4063900000        3.6240000000
 Cu         8.9689400000        6.4063900000        3.6240000000
 Cu        11.5315000000        6.4063900000        3.6240000000
 Cu        14.0940500000        6.4063900000        3.6240000000
 Cu         1.2812800000        8.9689400000        3.6240000000
 Cu         3.8438300000        8.9689400000        3.6240000000
 Cu         6.4063900000        8.9689400000        3.6240000000
 Cu         8.9689400000        8.9689400000        3.6240000000
 Cu        11.5315000000        8.9689400000        3.6240000000
 Cu        14.0940500000        8.9689400000        3.6240000000
 Cu         1.2812800000       11.5315000000        3.6240000000
 Cu         3.8438300000       11.5315000000        3.6240000000
 Cu         6.4063900000       11.5315000000        3.6240000000
 Cu         8.9689400000       11.5315000000        3.6240000000
 Cu        11.5315000000       11.5315000000        3.6240000000
 Cu        14.0940500000       11.5315000000        3.6240000000
 Cu         1.2812800000       14.0940500000        3.6240000000
 Cu         3.8438300000       14.0940500000        3.6240000000
 Cu         6.4063900000       14.0940500000        3.6240000000
 Cu         8.9689400000       14.0940500000        3.6240000000
 Cu        11.5315000000       14.0940500000        3.6240000000
 Cu        14.0940500000       14.0940500000        3.6240000000
 Cu         0.0005750485       -0.0003281952        5.3833071983
 Cu         2.5610523284        0.0000165576        5.3836581762
 Cu         5.1251064551        0.0011594899        5.3826240999
 Cu         7.6891244513       -0.0000119909        5.3837037682
 Cu        10.2497982758       -0.0002706725        5.3833314727
 Cu        12.8125261868        0.0022423258        5.3821677748
 Cu        -0.0003479695        2.5613823299        5.3840488564
 Cu         2.5623951028        2.5652128165        5.3839802148
 Cu         5.1248580586        2.5626706611        5.3828706673
 Cu         7.6876413175        2.5650997238        5.3837563538
 Cu        10.2506490527        2.5609331874        5.3834420727
 Cu        12.8126665853        2.5610629141        5.3849125108
 Cu         0.0026016804        5.1248393876        5.3826790392
 Cu         2.5684077028        5.1281799862        5.3900549719
 Cu         5.1246389655        5.1294678967        5.4045311742
 Cu         7.6820845146        5.1279651783        5.3897797132
 Cu        10.2475767140        5.1252265788        5.3831188053
 Cu        12.8127481368        5.1246609315        5.3835652723
 Cu         0.0017118690        7.6879645179        5.3838556194
 Cu         2.5679769375        7.6869878747        5.3895174415
 Cu         5.1245555336        7.6864765606        5.3974228590
 Cu         7.6823068194        7.6871274317        5.3893057483
 Cu        10.2484697757        7.6877310520        5.3841181742
 Cu        12.8126686788        7.6908230210        5.3823626430
 Cu         0.0015055680       10.2517883341        5.3825156361
 Cu         2.5668596981       10.2455143521        5.3890581156
 Cu         5.1246368377       10.2477002358        5.3890038532
 Cu         7.6832655556       10.2459492850        5.3884906796
 Cu        10.2485327365       10.2517214452        5.3822953506
 Cu        12.8126333369       10.2504305304        5.3836537930
 Cu         0.0005711454       12.8130426108        5.3818810777
 Cu         2.5613002851       12.8119369411        5.3838614462
 Cu         5.1251467272       12.8126529696        5.3837390851
 Cu         7.6888863224       12.8120644979        5.3838930265
 Cu        10.2497186769       12.8128221610        5.3820387602
 Cu        12.8127246275       12.8149512733        5.3815678440
 Cu         1.2809776334        1.2819530683        7.1591623907
 Cu         3.8420460514        1.2786269085        7.1514434900
 Cu         6.4081996610        1.2782212406        7.1511990789
 Cu         8.9692588241        1.2817543623        7.1590262713
 Cu        11.5307235989        1.2800417012        7.1554885641
 Cu        14.0948986555        1.2800774613        7.1554286142
 Cu         1.2822230650        3.8412588344        7.1544349645
 Cu         3.8493472956        3.8436804744        7.1653275645
 Cu         6.4002750544        3.8418650699        7.1622176051
 Cu         8.9685028737        3.8410754561        7.1534103356
 Cu        11.5306297893        3.8427696243        7.1562783469
 Cu        14.0948134081        3.8425392342        7.1560904394
 Cu         1.2797767605        6.4066238960        7.1532612164
 Cu         3.8512557054        6.4174537020        7.1920656755
 Cu         6.4005843512        6.4166583452        7.1867908694
 Cu         8.9689750563        6.4073704057        7.1548785041
 Cu        11.5315092379        6.4080382923        7.1540380845
 Cu        14.0936889592        6.4080340978        7.1536023754
 Cu         1.2797235033        8.9725326258        7.1540664390
 Cu         3.8614983423        8.9557815251        7.1988409578
 Cu         6.3875583154        8.9585343518        7.1941795147
 Cu         8.9697083370        8.9719653002        7.1541405301
 Cu        11.5307216165        8.9711491267        7.1544631750
 Cu        14.0941585191        8.9712886332        7.1540150753
 Cu         1.2805343174       11.5303296126        7.1567571252
 Cu         3.8436832108       11.5299504788        7.1547479907
 Cu         6.4064263372       11.5304254907        7.1545520613
 Cu         8.9697568715       11.5301609959        7.1564858579
 Cu        11.5317181755       11.5331510601        7.1543422506
 Cu        14.0938163792       11.5330973432        7.1542642587
 Cu         1.2805853993       14.0937836613        7.1559392469
 Cu         3.8413838485       14.0935913213        7.1554723920
 Cu         6.4089241207       14.0935481429        7.1555132346
 Cu         8.9696834455       14.0936363411        7.1557848482
 Cu        11.5315698013       14.0941313466        7.1531473221
 Cu        14.0938272597       14.0943466606        7.1529843543
 Cu         0.0011136446        0.0007243755        8.9004198659
 Cu         2.5626541855       -0.0001964286        8.9032358426
 Cu         5.1251457888       -0.0070017032        8.9023836871
 Cu         7.6876617532       -0.0003605787        8.9034201084
 Cu        10.2488911293        0.0008443912        8.9005084115
 Cu        12.8128059043       -0.0010327198        8.8991628801
 Cu         0.0002673224        2.5615434637        8.9039640729
 Cu         2.5719231669        2.5693591975        8.9078544906
 Cu         5.1257594126        2.5075240287        8.9083774820
 Cu         7.6788355596        2.5689666009        8.9071053447
 Cu        10.2500563104        2.5613950917        8.9036529826
 Cu        12.8129340809        2.5637812620        8.9036729331
 Cu        -0.0136839377        5.1260988001        8.9061589285
 Cu         2.4969994799        5.1215451412        8.9124732813
 Pd         5.1271436511        5.0852538314        9.1086579500
 Cu         7.7517573157        5.1201517834        8.9117667654
 Cu        10.2627610646        5.1260192931        8.9062485430
 Cu        12.8127357604        5.1232086076        8.9002164861
 Cu        -0.0111808217        7.6882067971        8.9044524142
 Cu         2.5157835183        7.6931834684        8.8992893475
 Cu         5.1261879591        7.8009909960        9.0868545499
 Cu         7.7248511372        7.6941909276        8.9008161526
 Cu        10.2578842361        7.6882667695        8.9049371090
 Cu        12.8119541542        7.6870326769        8.9017116425
 Cu        -0.0012215141       10.2488878148        8.9033068821
 Cu         2.5614665424       10.2520254460        8.9083166134
 Cu         5.1253405852       10.2949407195        8.9190562298
 Cu         7.6885549671       10.2530678881        8.9073553974
 Cu        10.2512114202       10.2490398073        8.9032592763
 Cu        12.8128016384       10.2498827691        8.9006436116
 Cu         0.0007100553       12.8120549219        8.9022865107
 Cu         2.5647133778       12.8134343321        8.9019943744
 Cu         5.1250549766       12.8209476340        8.9019820262
 Cu         7.6854863683       12.8136798710        8.9022867752
 Cu        10.2491897498       12.8121581734        8.9022617448
 Cu        12.8128845279       12.8113630085        8.8974861395
  N         5.1899006373        6.6115990253       10.6470083618
  C         4.1577959531        6.6267994953       11.6991880920
  H         6.1134294064        6.5805380472       11.0846555642
  H         4.1822831155        5.7120112627       12.3090728375
  H         3.1607014779        6.6879418061       11.2330593993
  H         4.2728407059        7.4973588736       12.3616925795
