# Supplementary material for: Single Atom Alloys Segregation in the Presence of Ligands
Source: J Phys Chem C Nanomater Interfaces. 2023 Nov 13;127(46):22790–8. doi: 10.1021/acs.jpcc.3c05827 (PMC10683009; doi:10.1021/acs.jpcc.3c05827)
Supplement: Supplementary file 2 — jp3c05827_si_002.zip [file jp3c05827_si_002.zip › xyz/RNH/100/cu/cu100aunh.txt]

     222

 Cu         1.2812800000        1.2812800000        0.0000000000
 Cu         3.8438300000        1.2812800000        0.0000000000
 Cu         6.4063900000        1.2812800000        0.0000000000
 Cu         8.9689400000        1.2812800000        0.0000000000
 Cu        11.5315000000        1.2812800000        0.0000000000
 Cu        14.0940500000        1.2812800000        0.0000000000
 Cu         1.2812800000        3.8438300000        0.0000000000
 Cu         3.8438300000        3.8438300000        0.0000000000
 Cu         6.4063900000        3.8438300000        0.0000000000
 Cu         8.9689400000        3.8438300000        0.0000000000
 Cu        11.5315000000        3.8438300000        0.0000000000
 Cu        14.0940500000        3.8438300000        0.0000000000
 Cu         1.2812800000        6.4063900000        0.0000000000
 Cu         3.8438300000        6.4063900000        0.0000000000
 Cu         6.4063900000        6.4063900000        0.0000000000
 Cu         8.9689400000        6.4063900000        0.0000000000
 Cu        11.5315000000        6.4063900000        0.0000000000
 Cu        14.0940500000        6.4063900000        0.0000000000
 Cu         1.2812800000        8.9689400000        0.0000000000
 Cu         3.8438300000        8.9689400000        0.0000000000
 Cu         6.4063900000        8.9689400000        0.0000000000
 Cu         8.9689400000        8.9689400000        0.0000000000
 Cu        11.5315000000        8.9689400000        0.0000000000
 Cu        14.0940500000        8.9689400000        0.0000000000
 Cu         1.2812800000       11.5315000000        0.0000000000
 Cu         3.8438300000       11.5315000000        0.0000000000
 Cu         6.4063900000       11.5315000000        0.0000000000
 Cu         8.9689400000       11.5315000000        0.0000000000
 Cu        11.5315000000       11.5315000000        0.0000000000
 Cu        14.0940500000       11.5315000000        0.0000000000
 Cu         1.2812800000       14.0940500000        0.0000000000
 Cu         3.8438300000       14.0940500000        0.0000000000
 Cu         6.4063900000       14.0940500000        0.0000000000
 Cu         8.9689400000       14.0940500000        0.0000000000
 Cu        11.5315000000       14.0940500000        0.0000000000
 Cu        14.0940500000       14.0940500000        0.0000000000
 Cu         0.0000000000        0.0000000000        1.8120000000
 Cu         2.5625500000        0.0000000000        1.8120000000
 Cu         5.1251100000        0.0000000000        1.8120000000
 Cu         7.6876600000        0.0000000000        1.8120000000
 Cu        10.2502200000        0.0000000000        1.8120000000
 Cu        12.8127700000        0.0000000000        1.8120000000
 Cu         0.0000000000        2.5625500000        1.8120000000
 Cu         2.5625500000        2.5625500000        1.8120000000
 Cu         5.1251100000        2.5625500000        1.8120000000
 Cu         7.6876600000        2.5625500000        1.8120000000
 Cu        10.2502200000        2.5625500000        1.8120000000
 Cu        12.8127700000        2.5625500000        1.8120000000
 Cu         0.0000000000        5.1251100000        1.8120000000
 Cu         2.5625500000        5.1251100000        1.8120000000
 Cu         5.1251100000        5.1251100000        1.8120000000
 Cu         7.6876600000        5.1251100000        1.8120000000
 Cu        10.2502200000        5.1251100000        1.8120000000
 Cu        12.8127700000        5.1251100000        1.8120000000
 Cu         0.0000000000        7.6876600000        1.8120000000
 Cu         2.5625500000        7.6876600000        1.8120000000
 Cu         5.1251100000        7.6876600000        1.8120000000
 Cu         7.6876600000        7.6876600000        1.8120000000
 Cu        10.2502200000        7.6876600000        1.8120000000
 Cu        12.8127700000        7.6876600000        1.8120000000
 Cu         0.0000000000       10.2502200000        1.8120000000
 Cu         2.5625500000       10.2502200000        1.8120000000
 Cu         5.1251100000       10.2502200000        1.8120000000
 Cu         7.6876600000       10.2502200000        1.8120000000
 Cu        10.2502200000       10.2502200000        1.8120000000
 Cu        12.8127700000       10.2502200000        1.8120000000
 Cu         0.0000000000       12.8127700000        1.8120000000
 Cu         2.5625500000       12.8127700000        1.8120000000
 Cu         5.1251100000       12.8127700000        1.8120000000
 Cu         7.6876600000       12.8127700000        1.8120000000
 Cu        10.2502200000       12.8127700000        1.8120000000
 Cu        12.8127700000       12.8127700000        1.8120000000
 Cu         1.2812800000        1.2812800000        3.6240000000
 Cu         3.8438300000        1.2812800000        3.6240000000
 Cu         6.4063900000        1.2812800000        3.6240000000
 Cu         8.9689400000        1.2812800000        3.6240000000
 Cu        11.5315000000        1.2812800000        3.6240000000
 Cu        14.0940500000        1.2812800000        3.6240000000
 Cu         1.2812800000        3.8438300000        3.6240000000
 Cu         3.8438300000        3.8438300000        3.6240000000
 Cu         6.4063900000        3.8438300000        3.6240000000
 Cu         8.9689400000        3.8438300000        3.6240000000
 Cu        11.5315000000        3.8438300000        3.6240000000
 Cu        14.0940500000        3.8438300000        3.6240000000
 Cu         1.2812800000        6.4063900000        3.6240000000
 Cu         3.8438300000        6.4063900000        3.6240000000
 Cu         6.4063900000        6.4063900000        3.6240000000
 Cu         8.9689400000        6.4063900000        3.6240000000
 Cu        11.5315000000        6.4063900000        3.6240000000
 Cu        14.0940500000        6.4063900000        3.6240000000
 Cu         1.2812800000        8.9689400000        3.6240000000
 Cu         3.8438300000        8.9689400000        3.6240000000
 Cu         6.4063900000        8.9689400000        3.6240000000
 Cu         8.9689400000        8.9689400000        3.6240000000
 Cu        11.5315000000        8.9689400000        3.6240000000
 Cu        14.0940500000        8.9689400000        3.6240000000
 Cu         1.2812800000       11.5315000000        3.6240000000
 Cu         3.8438300000       11.5315000000        3.6240000000
 Cu         6.4063900000       11.5315000000        3.6240000000
 Cu         8.9689400000       11.5315000000        3.6240000000
 Cu        11.5315000000       11.5315000000        3.6240000000
 Cu        14.0940500000       11.5315000000        3.6240000000
 Cu         1.2812800000       14.0940500000        3.6240000000
 Cu         3.8438300000       14.0940500000        3.6240000000
 Cu         6.4063900000       14.0940500000        3.6240000000
 Cu         8.9689400000       14.0940500000        3.6240000000
 Cu        11.5315000000       14.0940500000        3.6240000000
 Cu        14.0940500000       14.0940500000        3.6240000000
 Cu         0.0012852064       -0.0000660806        5.3833725203
 Cu         2.5601273411       -0.0000851804        5.3816700972
 Cu         5.1249633339        0.0010604603        5.3812500771
 Cu         7.6899273190       -0.0002235362        5.3816787951
 Cu        10.2490222181       -0.0000517501        5.3834783145
 Cu        12.8125068523        0.0019531611        5.3812947325
 Cu        -0.0006496246        2.5605405187        5.3814415230
 Cu         2.5660527549        2.5678891507        5.3882419261
 Cu         5.1243452211        2.5672755086        5.3881491177
 Cu         7.6840116557        2.5673658913        5.3872656515
 Cu        10.2504598251        2.5604866260        5.3814267961
 Cu        12.8123840733        2.5614759588        5.3824699466
 Cu         0.0020126118        5.1255067244        5.3823873186
 Cu         2.5712489808        5.1267754851        5.3933725002
 Cu         5.1239218020        5.1290566881        5.4108103130
 Cu         7.6781306772        5.1268181401        5.3927301399
 Cu        10.2472763831        5.1256665628        5.3828206583
 Cu        12.8121712402        5.1245820497        5.3808356273
 Cu         0.0017925708        7.6879709553        5.3836503934
 Cu         2.5680371608        7.6865322806        5.3885321695
 Cu         5.1243193580        7.6823267600        5.4003004048
 Cu         7.6819918438        7.6869227171        5.3879993257
 Cu        10.2479563340        7.6876878899        5.3840635302
 Cu        12.8123391025        7.6903032420        5.3817423356
 Cu         0.0000349910       10.2519745421        5.3820167780
 Cu         2.5665337688       10.2444325487        5.3886352463
 Cu         5.1246933792       10.2464044585        5.3867665001
 Cu         7.6837586830       10.2447832903        5.3880512711
 Cu        10.2501903171       10.2521053525        5.3817785578
 Cu        12.8127060296       10.2517231494        5.3829821791
 Cu         0.0002216541       12.8138428333        5.3818518435
 Cu         2.5605931653       12.8110156243        5.3823299750
 Cu         5.1250849372       12.8109078040        5.3813881378
 Cu         7.6894386736       12.8111236239        5.3823728632
 Cu        10.2500057849       12.8137540396        5.3818787366
 Cu        12.8126212726       12.8127287590        5.3812255998
 Cu         1.2811702371        1.2836304800        7.1588521291
 Cu         3.8404890882        1.2735223406        7.1486755360
 Cu         6.4092716765        1.2733081565        7.1484910959
 Cu         8.9688213979        1.2832839607        7.1583885184
 Cu        11.5309994593        1.2798862768        7.1544481862
 Cu        14.0943060421        1.2798341228        7.1543135724
 Cu         1.2772608384        3.8394866600        7.1506160910
 Cu         3.8486522247        3.8472552242        7.1911762001
 Cu         6.3977317410        3.8451639821        7.1848826068
 Cu         8.9695563526        3.8396646981        7.1503305083
 Cu        11.5306189319        3.8419365696        7.1518542943
 Cu        14.0917870557        3.8410435114        7.1504143873
 Cu         1.2757295564        6.4060834116        7.1523657572
 Cu         3.8496431094        6.4155251964        7.1995161435
 Cu         6.3985105438        6.4165277786        7.1939135491
 Cu         8.9698189383        6.4066311517        7.1535565481
 Cu        11.5314154434        6.4075597511        7.1515821602
 Cu        14.0908675286        6.4082371656        7.1501007572
 Cu         1.2793762363        8.9740980566        7.1514509016
 Cu         3.8612448133        8.9526765664        7.1964812860
 Cu         6.3888640357        8.9552677060        7.1921486522
 Cu         8.9702816747        8.9736668778        7.1512590901
 Cu        11.5311358206        8.9702124863        7.1540510834
 Cu        14.0938477000        8.9704516657        7.1537002767
 Cu         1.2797480778       11.5312192417        7.1553409365
 Cu         3.8420279343       11.5294081460        7.1522843163
 Cu         6.4080789439       11.5297327204        7.1521467340
 Cu         8.9705852692       11.5311600863        7.1550227744
 Cu        11.5313460735       11.5336393252        7.1543778232
 Cu        14.0941437653       11.5335805339        7.1543785157
 Cu         1.2814131586       14.0942486077        7.1557695889
 Cu         3.8408689790       14.0896213816        7.1490511377
 Cu         6.4092727135       14.0896103989        7.1490549824
 Cu         8.9687813018       14.0941533516        7.1557890276
 Cu        11.5317808039       14.0945416254        7.1524613685
 Cu        14.0936380971       14.0946753429        7.1524045461
 Cu         0.0016472281       -0.0004937120        8.9011207621
 Cu         2.5641676190       -0.0012515833        8.9016181659
 Cu         5.1252924772       -0.0331733046        8.8983296415
 Cu         7.6862997061       -0.0015342150        8.9016994513
 Cu        10.2485358544       -0.0004473674        8.9011903355
 Cu        12.8128817913       -0.0011179924        8.8987254379
 Cu        -0.0012756271        2.5630109876        8.9010341479
 Cu         2.5674916589        2.5656227419        8.9092647666
 Cu         5.1248660474        2.4441831879        8.9139875109
 Cu         7.6816835422        2.5648196608        8.9075841552
 Cu        10.2505828820        2.5626023516        8.9007684266
 Cu        12.8123763663        2.5643759749        8.9014887650
 Cu        -0.0423994718        5.1251964081        8.9046740407
 Cu         2.4519855218        5.1265539292        8.9154697526
 Au         5.1154453334        4.9954876172        9.2868956563
 Cu         7.7702064747        5.1254553978        8.9115910961
 Cu        10.2676503522        5.1251636516        8.9042212953
 Cu        12.8071400716        5.1247560834        8.8987469266
 Cu        -0.0122140513        7.6873711718        8.9052586335
 Cu         2.5099154788        7.6926179060        8.8963599861
 Cu         5.1279966375        7.8235507296        9.0838231567
 Cu         7.7331370694        7.6927890589        8.8988295423
 Cu        10.2590286426        7.6876526341        8.9054212324
 Cu        12.8117984402        7.6869535919        8.9007728252
 Cu        -0.0013792876       10.2483190218        8.9012132912
 Cu         2.5616822724       10.2517796527        8.9051840644
 Cu         5.1252184481       10.3085227066        8.9121878307
 Cu         7.6889265982       10.2528796917        8.9040671696
 Cu        10.2518548391       10.2484085874        8.9011125024
 Cu        12.8129564561       10.2481046017        8.9013430501
 Cu         0.0009987938       12.8124255025        8.9014993247
 Cu         2.5646728360       12.8148857058        8.9013490232
 Cu         5.1252144575       12.8169233585        8.8992898907
 Cu         7.6858065640       12.8150862978        8.9015373109
 Cu        10.2492865096       12.8124582574        8.9014915767
 Cu        12.8129739906       12.8114792493        8.8981808763
  N         5.1702145132        6.7363345639       10.7270739393
  C         4.1165005137        6.8250554822       11.7526672665
  H         6.0879159774        6.7192296700       11.1786809983
  H         4.1644788057        5.9905069200       12.4665208360
  H         3.1295940009        6.7889773093       11.2619970040
  H         4.1791028923        7.7725283228       12.3075729366
