# Supplementary material for: Single Atom Alloys Segregation in the Presence of Ligands
Source: J Phys Chem C Nanomater Interfaces. 2023 Nov 13;127(46):22790–8. doi: 10.1021/acs.jpcc.3c05827 (PMC10683009; doi:10.1021/acs.jpcc.3c05827)
Supplement: Supplementary file 2 — jp3c05827_si_002.zip [file jp3c05827_si_002.zip › xyz/RNH/100/cu/cu100nh.txt]

     222
 i =       25, E =    -10414.3083829718
 Cu         1.2812800000        1.2812800000        0.0000000000
 Cu         3.8438300000        1.2812800000        0.0000000000
 Cu         6.4063900000        1.2812800000        0.0000000000
 Cu         8.9689400000        1.2812800000        0.0000000000
 Cu        11.5315000000        1.2812800000        0.0000000000
 Cu        14.0940500000        1.2812800000        0.0000000000
 Cu         1.2812800000        3.8438300000        0.0000000000
 Cu         3.8438300000        3.8438300000        0.0000000000
 Cu         6.4063900000        3.8438300000        0.0000000000
 Cu         8.9689400000        3.8438300000        0.0000000000
 Cu        11.5315000000        3.8438300000        0.0000000000
 Cu        14.0940500000        3.8438300000        0.0000000000
 Cu         1.2812800000        6.4063900000        0.0000000000
 Cu         3.8438300000        6.4063900000        0.0000000000
 Cu         6.4063900000        6.4063900000        0.0000000000
 Cu         8.9689400000        6.4063900000        0.0000000000
 Cu        11.5315000000        6.4063900000        0.0000000000
 Cu        14.0940500000        6.4063900000        0.0000000000
 Cu         1.2812800000        8.9689400000        0.0000000000
 Cu         3.8438300000        8.9689400000        0.0000000000
 Cu         6.4063900000        8.9689400000        0.0000000000
 Cu         8.9689400000        8.9689400000        0.0000000000
 Cu        11.5315000000        8.9689400000        0.0000000000
 Cu        14.0940500000        8.9689400000        0.0000000000
 Cu         1.2812800000       11.5315000000        0.0000000000
 Cu         3.8438300000       11.5315000000        0.0000000000
 Cu         6.4063900000       11.5315000000        0.0000000000
 Cu         8.9689400000       11.5315000000        0.0000000000
 Cu        11.5315000000       11.5315000000        0.0000000000
 Cu        14.0940500000       11.5315000000        0.0000000000
 Cu         1.2812800000       14.0940500000        0.0000000000
 Cu         3.8438300000       14.0940500000        0.0000000000
 Cu         6.4063900000       14.0940500000        0.0000000000
 Cu         8.9689400000       14.0940500000        0.0000000000
 Cu        11.5315000000       14.0940500000        0.0000000000
 Cu        14.0940500000       14.0940500000        0.0000000000
 Cu         0.0000000000        0.0000000000        1.8120000000
 Cu         2.5625500000        0.0000000000        1.8120000000
 Cu         5.1251100000        0.0000000000        1.8120000000
 Cu         7.6876600000        0.0000000000        1.8120000000
 Cu        10.2502200000        0.0000000000        1.8120000000
 Cu        12.8127700000        0.0000000000        1.8120000000
 Cu         0.0000000000        2.5625500000        1.8120000000
 Cu         2.5625500000        2.5625500000        1.8120000000
 Cu         5.1251100000        2.5625500000        1.8120000000
 Cu         7.6876600000        2.5625500000        1.8120000000
 Cu        10.2502200000        2.5625500000        1.8120000000
 Cu        12.8127700000        2.5625500000        1.8120000000
 Cu         0.0000000000        5.1251100000        1.8120000000
 Cu         2.5625500000        5.1251100000        1.8120000000
 Cu         5.1251100000        5.1251100000        1.8120000000
 Cu         7.6876600000        5.1251100000        1.8120000000
 Cu        10.2502200000        5.1251100000        1.8120000000
 Cu        12.8127700000        5.1251100000        1.8120000000
 Cu         0.0000000000        7.6876600000        1.8120000000
 Cu         2.5625500000        7.6876600000        1.8120000000
 Cu         5.1251100000        7.6876600000        1.8120000000
 Cu         7.6876600000        7.6876600000        1.8120000000
 Cu        10.2502200000        7.6876600000        1.8120000000
 Cu        12.8127700000        7.6876600000        1.8120000000
 Cu         0.0000000000       10.2502200000        1.8120000000
 Cu         2.5625500000       10.2502200000        1.8120000000
 Cu         5.1251100000       10.2502200000        1.8120000000
 Cu         7.6876600000       10.2502200000        1.8120000000
 Cu        10.2502200000       10.2502200000        1.8120000000
 Cu        12.8127700000       10.2502200000        1.8120000000
 Cu         0.0000000000       12.8127700000        1.8120000000
 Cu         2.5625500000       12.8127700000        1.8120000000
 Cu         5.1251100000       12.8127700000        1.8120000000
 Cu         7.6876600000       12.8127700000        1.8120000000
 Cu        10.2502200000       12.8127700000        1.8120000000
 Cu        12.8127700000       12.8127700000        1.8120000000
 Cu         1.2812800000        1.2812800000        3.6240000000
 Cu         3.8438300000        1.2812800000        3.6240000000
 Cu         6.4063900000        1.2812800000        3.6240000000
 Cu         8.9689400000        1.2812800000        3.6240000000
 Cu        11.5315000000        1.2812800000        3.6240000000
 Cu        14.0940500000        1.2812800000        3.6240000000
 Cu         1.2812800000        3.8438300000        3.6240000000
 Cu         3.8438300000        3.8438300000        3.6240000000
 Cu         6.4063900000        3.8438300000        3.6240000000
 Cu         8.9689400000        3.8438300000        3.6240000000
 Cu        11.5315000000        3.8438300000        3.6240000000
 Cu        14.0940500000        3.8438300000        3.6240000000
 Cu         1.2812800000        6.4063900000        3.6240000000
 Cu         3.8438300000        6.4063900000        3.6240000000
 Cu         6.4063900000        6.4063900000        3.6240000000
 Cu         8.9689400000        6.4063900000        3.6240000000
 Cu        11.5315000000        6.4063900000        3.6240000000
 Cu        14.0940500000        6.4063900000        3.6240000000
 Cu         1.2812800000        8.9689400000        3.6240000000
 Cu         3.8438300000        8.9689400000        3.6240000000
 Cu         6.4063900000        8.9689400000        3.6240000000
 Cu         8.9689400000        8.9689400000        3.6240000000
 Cu        11.5315000000        8.9689400000        3.6240000000
 Cu        14.0940500000        8.9689400000        3.6240000000
 Cu         1.2812800000       11.5315000000        3.6240000000
 Cu         3.8438300000       11.5315000000        3.6240000000
 Cu         6.4063900000       11.5315000000        3.6240000000
 Cu         8.9689400000       11.5315000000        3.6240000000
 Cu        11.5315000000       11.5315000000        3.6240000000
 Cu        14.0940500000       11.5315000000        3.6240000000
 Cu         1.2812800000       14.0940500000        3.6240000000
 Cu         3.8438300000       14.0940500000        3.6240000000
 Cu         6.4063900000       14.0940500000        3.6240000000
 Cu         8.9689400000       14.0940500000        3.6240000000
 Cu        11.5315000000       14.0940500000        3.6240000000
 Cu        14.0940500000       14.0940500000        3.6240000000
 Cu         0.0010116255       -0.0007544632        5.3823107369
 Cu         2.5624165444        0.0011891615        5.3834939744
 Cu         5.1250686685        0.0021102346        5.3838521779
 Cu         7.6877197890        0.0011278389        5.3835246122
 Cu        10.2494865483       -0.0007968108        5.3824098549
 Cu        12.8126231744        0.0009198565        5.3814393109
 Cu        -0.0002036798        2.5609214394        5.3816938689
 Cu         2.5673060860        2.5679849737        5.3888244937
 Cu         5.1248268725        2.5666872695        5.3877140500
 Cu         7.6831517239        2.5675945010        5.3882080342
 Cu        10.2505309294        2.5605663731        5.3812384140
 Cu        12.8126469619        2.5621581486        5.3830610932
 Cu         0.0021664372        5.1255458956        5.3831940820
 Cu         2.5681629531        5.1260790844        5.3883135210
 Cu         5.1248727373        5.1281287061        5.3961895263
 Cu         7.6825184843        5.1258666438        5.3879944682
 Cu        10.2482026369        5.1258450833        5.3835217433
 Cu        12.8127548928        5.1240162783        5.3822780521
 Cu         0.0021494932        7.6872112948        5.3831968948
 Cu         2.5681099857        7.6866196334        5.3882455796
 Cu         5.1248701598        7.6845039872        5.3960975661
 Cu         7.6825610432        7.6868319040        5.3879576912
 Cu        10.2482129416        7.6869211777        5.3835289174
 Cu        12.8127480725        7.6887607064        5.3822889821
 Cu        -0.0002376906       10.2518637628        5.3816743664
 Cu         2.5672853064       10.2447709673        5.3887850262
 Cu         5.1248166692       10.2460583230        5.3876672176
 Cu         7.6831930101       10.2451650995        5.3881659677
 Cu        10.2505535099       10.2521978894        5.3812272258
 Cu        12.8126407268       10.2506161077        5.3830525165
 Cu         0.0010049846       12.8135185773        5.3823138276
 Cu         2.5624057597       12.8115646264        5.3834916088
 Cu         5.1250691408       12.8106561333        5.3838383231
 Cu         7.6877334183       12.8116279140        5.3835185704
 Cu        10.2495017132       12.8135636111        5.3824071141
 Cu        12.8126262570       12.8118711570        5.3814360718
 Cu         1.2808633005        1.2821171110        7.1552798047
 Cu         3.8442099469        1.2841065461        7.1561780033
 Cu         6.4059685238        1.2837832790        7.1560775552
 Cu         8.9696915344        1.2817973185        7.1549278168
 Cu        11.5312614123        1.2797678667        7.1541673157
 Cu        14.0942637478        1.2798581614        7.1541633831
 Cu         1.2795703603        3.8389648261        7.1497359817
 Cu         3.8597088569        3.8647960069        7.1952968856
 Cu         6.3913148524        3.8618536552        7.1912860216
 Cu         8.9709036036        3.8388592789        7.1488258852
 Cu        11.5310975366        3.8429590630        7.1541532076
 Cu        14.0940940633        3.8428327528        7.1533411535
 Cu         1.2796591918        6.4063376519        7.1523166099
 Cu         3.8570614466        6.4063730531        7.1921019321
 Cu         6.3960805120        6.4063445100        7.1868575211
 Cu         8.9696600851        6.4063526704        7.1543373296
 Cu        11.5320767505        6.4063874279        7.1531118454
 Cu        14.0933960871        6.4063862569        7.1524518012
 Cu         1.2795136111        8.9738283031        7.1496383028
 Cu         3.8596677447        8.9477487529        7.1951539180
 Cu         6.3914787760        8.9507615251        7.1908269141
 Cu         8.9709468107        8.9738989859        7.1488177427
 Cu        11.5311022339        8.9698227351        7.1541734460
 Cu        14.0940686929        8.9699544934        7.1533454239
 Cu         1.2808414725       11.5306279939        7.1552664769
 Cu         3.8442038472       11.5285647932        7.1561329625
 Cu         6.4059884740       11.5289044338        7.1560214236
 Cu         8.9697216450       11.5309413601        7.1548929424
 Cu        11.5312635609       11.5330127785        7.1541636597
 Cu        14.0942473545       11.5329333371        7.1541767627
 Cu         1.2817391453       14.0940262736        7.1556457325
 Cu         3.8436090749       14.0940116757        7.1539715796
 Cu         6.4066697802       14.0940104868        7.1541865209
 Cu         8.9684631082       14.0940241326        7.1554465544
 Cu        11.5318390170       14.0940620241        7.1522834478
 Cu        14.0938280200       14.0940660386        7.1520571097
 Cu         0.0010048513       -0.0001242861        8.9006133902
 Cu         2.5636886382       -0.0014040419        8.9013672188
 Cu         5.1250853583       -0.0017031317        8.9013681895
 Cu         7.6866997361       -0.0016780062        8.9016751796
 Cu        10.2490148607       -0.0002564298        8.9006863565
 Cu        12.8129079830        0.0006053106        8.8990646409
 Cu        -0.0015427737        2.5637181455        8.9008896909
 Cu         2.5631308326        2.5616135012        8.9048190952
 Cu         5.1253396747        2.5451428944        8.9106035517
 Cu         7.6876524387        2.5602780756        8.9037371364
 Cu        10.2517605031        2.5634765540        8.9007183175
 Cu        12.8129430440        2.5642574735        8.9013612350
 Cu        -0.0123303126        5.1258938401        8.9039189131
 Cu         2.5076278567        5.1183299100        8.8956690207
 Cu         5.1258964806        5.0755223235        9.0503571832
 Cu         7.7401894582        5.1168613124        8.8971432051
 Cu        10.2606046940        5.1259476967        8.9048403150
 Cu        12.8123099684        5.1248703282        8.9001797758
 Cu        -0.0123715523        7.6868778088        8.9038979332
 Cu         2.5075449914        7.6944478490        8.8954200988
 Cu         5.1262301946        7.7376788178        9.0498874156
 Cu         7.7402484266        7.6958470875        8.8969668929
 Cu        10.2605761266        7.6868212810        8.9048405192
 Cu        12.8122899111        7.6879011320        8.9001802315
 Cu        -0.0015468414       10.2490475552        8.9008777765
 Cu         2.5631400590       10.2510697084        8.9047283936
 Cu         5.1253530035       10.2673649952        8.9103775073
 Cu         7.6876314017       10.2523945890        8.9036665854
 Cu        10.2517535284       10.2492822293        8.9007473725
 Cu        12.8129390758       10.2485357363        8.9013822418
 Cu         0.0009934734       12.8128930211        8.9006198637
 Cu         2.5636930536       12.8140676827        8.9013447493
 Cu         5.1250950630       12.8143338605        8.9013453908
 Cu         7.6867026364       12.8143373284        8.9016677199
 Cu        10.2490261920       12.8130116998        8.9006920769
 Cu        12.8129050989       12.8122035914        8.8990713887
  N         5.2120831634        6.4069598283       10.5262044100
  C         4.1977556371        6.4082794130       11.5993217245
  H         6.1433562467        6.4065787458       10.9520789818
  H         4.2700894201        5.5107984865       12.2299707739
  H         3.1911446184        6.4155560392       11.1468728392
  H         4.2798902449        7.3002356137       12.2366084393
