# Supplementary material for: Single Atom Alloys Segregation in the Presence of Ligands
Source: J Phys Chem C Nanomater Interfaces. 2023 Nov 13;127(46):22790–8. doi: 10.1021/acs.jpcc.3c05827 (PMC10683009; doi:10.1021/acs.jpcc.3c05827)
Supplement: Supplementary file 2 — jp3c05827_si_002.zip [file jp3c05827_si_002.zip › xyz/RNH/100/cu/cu100ptnh.txt]

     222

 Cu         1.2812800000        1.2812800000        0.0000000000
 Cu         3.8438300000        1.2812800000        0.0000000000
 Cu         6.4063900000        1.2812800000        0.0000000000
 Cu         8.9689400000        1.2812800000        0.0000000000
 Cu        11.5315000000        1.2812800000        0.0000000000
 Cu        14.0940500000        1.2812800000        0.0000000000
 Cu         1.2812800000        3.8438300000        0.0000000000
 Cu         3.8438300000        3.8438300000        0.0000000000
 Cu         6.4063900000        3.8438300000        0.0000000000
 Cu         8.9689400000        3.8438300000        0.0000000000
 Cu        11.5315000000        3.8438300000        0.0000000000
 Cu        14.0940500000        3.8438300000        0.0000000000
 Cu         1.2812800000        6.4063900000        0.0000000000
 Cu         3.8438300000        6.4063900000        0.0000000000
 Cu         6.4063900000        6.4063900000        0.0000000000
 Cu         8.9689400000        6.4063900000        0.0000000000
 Cu        11.5315000000        6.4063900000        0.0000000000
 Cu        14.0940500000        6.4063900000        0.0000000000
 Cu         1.2812800000        8.9689400000        0.0000000000
 Cu         3.8438300000        8.9689400000        0.0000000000
 Cu         6.4063900000        8.9689400000        0.0000000000
 Cu         8.9689400000        8.9689400000        0.0000000000
 Cu        11.5315000000        8.9689400000        0.0000000000
 Cu        14.0940500000        8.9689400000        0.0000000000
 Cu         1.2812800000       11.5315000000        0.0000000000
 Cu         3.8438300000       11.5315000000        0.0000000000
 Cu         6.4063900000       11.5315000000        0.0000000000
 Cu         8.9689400000       11.5315000000        0.0000000000
 Cu        11.5315000000       11.5315000000        0.0000000000
 Cu        14.0940500000       11.5315000000        0.0000000000
 Cu         1.2812800000       14.0940500000        0.0000000000
 Cu         3.8438300000       14.0940500000        0.0000000000
 Cu         6.4063900000       14.0940500000        0.0000000000
 Cu         8.9689400000       14.0940500000        0.0000000000
 Cu        11.5315000000       14.0940500000        0.0000000000
 Cu        14.0940500000       14.0940500000        0.0000000000
 Cu         0.0000000000        0.0000000000        1.8120000000
 Cu         2.5625500000        0.0000000000        1.8120000000
 Cu         5.1251100000        0.0000000000        1.8120000000
 Cu         7.6876600000        0.0000000000        1.8120000000
 Cu        10.2502200000        0.0000000000        1.8120000000
 Cu        12.8127700000        0.0000000000        1.8120000000
 Cu         0.0000000000        2.5625500000        1.8120000000
 Cu         2.5625500000        2.5625500000        1.8120000000
 Cu         5.1251100000        2.5625500000        1.8120000000
 Cu         7.6876600000        2.5625500000        1.8120000000
 Cu        10.2502200000        2.5625500000        1.8120000000
 Cu        12.8127700000        2.5625500000        1.8120000000
 Cu         0.0000000000        5.1251100000        1.8120000000
 Cu         2.5625500000        5.1251100000        1.8120000000
 Cu         5.1251100000        5.1251100000        1.8120000000
 Cu         7.6876600000        5.1251100000        1.8120000000
 Cu        10.2502200000        5.1251100000        1.8120000000
 Cu        12.8127700000        5.1251100000        1.8120000000
 Cu         0.0000000000        7.6876600000        1.8120000000
 Cu         2.5625500000        7.6876600000        1.8120000000
 Cu         5.1251100000        7.6876600000        1.8120000000
 Cu         7.6876600000        7.6876600000        1.8120000000
 Cu        10.2502200000        7.6876600000        1.8120000000
 Cu        12.8127700000        7.6876600000        1.8120000000
 Cu         0.0000000000       10.2502200000        1.8120000000
 Cu         2.5625500000       10.2502200000        1.8120000000
 Cu         5.1251100000       10.2502200000        1.8120000000
 Cu         7.6876600000       10.2502200000        1.8120000000
 Cu        10.2502200000       10.2502200000        1.8120000000
 Cu        12.8127700000       10.2502200000        1.8120000000
 Cu         0.0000000000       12.8127700000        1.8120000000
 Cu         2.5625500000       12.8127700000        1.8120000000
 Cu         5.1251100000       12.8127700000        1.8120000000
 Cu         7.6876600000       12.8127700000        1.8120000000
 Cu        10.2502200000       12.8127700000        1.8120000000
 Cu        12.8127700000       12.8127700000        1.8120000000
 Cu         1.2812800000        1.2812800000        3.6240000000
 Cu         3.8438300000        1.2812800000        3.6240000000
 Cu         6.4063900000        1.2812800000        3.6240000000
 Cu         8.9689400000        1.2812800000        3.6240000000
 Cu        11.5315000000        1.2812800000        3.6240000000
 Cu        14.0940500000        1.2812800000        3.6240000000
 Cu         1.2812800000        3.8438300000        3.6240000000
 Cu         3.8438300000        3.8438300000        3.6240000000
 Cu         6.4063900000        3.8438300000        3.6240000000
 Cu         8.9689400000        3.8438300000        3.6240000000
 Cu        11.5315000000        3.8438300000        3.6240000000
 Cu        14.0940500000        3.8438300000        3.6240000000
 Cu         1.2812800000        6.4063900000        3.6240000000
 Cu         3.8438300000        6.4063900000        3.6240000000
 Cu         6.4063900000        6.4063900000        3.6240000000
 Cu         8.9689400000        6.4063900000        3.6240000000
 Cu        11.5315000000        6.4063900000        3.6240000000
 Cu        14.0940500000        6.4063900000        3.6240000000
 Cu         1.2812800000        8.9689400000        3.6240000000
 Cu         3.8438300000        8.9689400000        3.6240000000
 Cu         6.4063900000        8.9689400000        3.6240000000
 Cu         8.9689400000        8.9689400000        3.6240000000
 Cu        11.5315000000        8.9689400000        3.6240000000
 Cu        14.0940500000        8.9689400000        3.6240000000
 Cu         1.2812800000       11.5315000000        3.6240000000
 Cu         3.8438300000       11.5315000000        3.6240000000
 Cu         6.4063900000       11.5315000000        3.6240000000
 Cu         8.9689400000       11.5315000000        3.6240000000
 Cu        11.5315000000       11.5315000000        3.6240000000
 Cu        14.0940500000       11.5315000000        3.6240000000
 Cu         1.2812800000       14.0940500000        3.6240000000
 Cu         3.8438300000       14.0940500000        3.6240000000
 Cu         6.4063900000       14.0940500000        3.6240000000
 Cu         8.9689400000       14.0940500000        3.6240000000
 Cu        11.5315000000       14.0940500000        3.6240000000
 Cu        14.0940500000       14.0940500000        3.6240000000
 Cu         0.0009562997       -0.0000953586        5.3835901828
 Cu         2.5615654647        0.0000968393        5.3841720100
 Cu         5.1250841599        0.0006002343        5.3826427715
 Cu         7.6885910557        0.0000774093        5.3841264032
 Cu        10.2494740758       -0.0001374700        5.3835239427
 Cu        12.8125723022        0.0022767025        5.3821822432
 Cu        -0.0006570409        2.5613903336        5.3840065317
 Cu         2.5613875369        2.5647176241        5.3837832041
 Cu         5.1247887368        2.5606513997        5.3815563196
 Cu         7.6886060507        2.5646264748        5.3834174920
 Cu        10.2509961293        2.5608901622        5.3833225054
 Cu        12.8127134388        2.5614712356        5.3852051744
 Cu         0.0016529536        5.1248179566        5.3821638400
 Cu         2.5662713512        5.1283989370        5.3894837386
 Cu         5.1248187668        5.1299072644        5.3950628049
 Cu         7.6840714472        5.1281578987        5.3894703802
 Cu        10.2487379165        5.1251118832        5.3823904519
 Cu        12.8127963864        5.1250100990        5.3837156405
 Cu         0.0017064337        7.6880699613        5.3841842772
 Cu         2.5680089511        7.6873562753        5.3896999540
 Cu         5.1247298709        7.6891462624        5.3960389182
 Cu         7.6826177687        7.6876147440        5.3892830807
 Cu        10.2486992160        7.6879776600        5.3843120908
 Cu        12.8127538861        7.6911521041        5.3816725989
 Cu         0.0020033179       10.2517496135        5.3821158772
 Cu         2.5668825423       10.2460640870        5.3891096632
 Cu         5.1248117876       10.2492982795        5.3897272615
 Cu         7.6833750257       10.2464078507        5.3886311029
 Cu        10.2481770332       10.2518014138        5.3819095066
 Cu        12.8127189941       10.2516957977        5.3844048273
 Cu        -0.0001933977       12.8131267148        5.3824757142
 Cu         2.5610841414       12.8122708014        5.3836734029
 Cu         5.1251973870       12.8132108190        5.3830547602
 Cu         7.6890720479       12.8123300085        5.3837576586
 Cu        10.2504536601       12.8128941261        5.3826345130
 Cu        12.8126856327       12.8155706327        5.3824163707
 Cu         1.2812225049        1.2823187342        7.1596000253
 Cu         3.8432268522        1.2783838108        7.1531514477
 Cu         6.4069232573        1.2778174223        7.1529090274
 Cu         8.9691401444        1.2819977911        7.1591504151
 Cu        11.5306300166        1.2805330961        7.1556437952
 Cu        14.0948625047        1.2805977117        7.1556543828
 Cu         1.2822886071        3.8417843575        7.1550165306
 Cu         3.8466670921        3.8398013281        7.1544318681
 Cu         6.4026253557        3.8371774610        7.1516963093
 Cu         8.9685036557        3.8413670923        7.1536386371
 Cu        11.5306700792        3.8432986786        7.1562051502
 Cu        14.0947685390        3.8431216781        7.1560545302
 Cu         1.2794487159        6.4054774248        7.1540128913
 Cu         3.8467803621        6.4232454667        7.1833509625
 Cu         6.4059100291        6.4233178298        7.1779915117
 Cu         8.9702219637        6.4061579178        7.1548997372
 Cu        11.5315734870        6.4082054808        7.1540898226
 Cu        14.0939657764        6.4081127883        7.1537535943
 Cu         1.2793331439        8.9731599389        7.1536651650
 Cu         3.8620466478        8.9581875318        7.1993362966
 Cu         6.3883487575        8.9602451030        7.1960492493
 Cu         8.9706443990        8.9726813119        7.1537078578
 Cu        11.5310078252        8.9711984561        7.1540585379
 Cu        14.0941080357        8.9713059144        7.1536382849
 Cu         1.2808343325       11.5303731576        7.1573140497
 Cu         3.8441440798       11.5303150887        7.1542983956
 Cu         6.4060367544       11.5305646299        7.1542782281
 Cu         8.9694128611       11.5303080730        7.1572184886
 Cu        11.5317744638       11.5334621509        7.1549163073
 Cu        14.0937452580       11.5333504336        7.1547861479
 Cu         1.2813834253       14.0937059188        7.1561720979
 Cu         3.8416822240       14.0935473508        7.1563044210
 Cu         6.4086367029       14.0934333366        7.1563157640
 Cu         8.9688959849       14.0935736220        7.1559899900
 Cu        11.5314251250       14.0941232894        7.1538468415
 Cu        14.0939897555       14.0942804966        7.1537276012
 Cu         0.0010445003        0.0008229404        8.9011699280
 Cu         2.5625499256       -0.0003141583        8.9033743352
 Cu         5.1251402437        0.0019128464        8.9030002638
 Cu         7.6876167315       -0.0006268076        8.9034911230
 Cu        10.2488886325        0.0008234658        8.9011902923
 Cu        12.8128805484       -0.0017193927        8.8989812799
 Cu         0.0001194619        2.5617539300        8.9033330306
 Cu         2.5675314273        2.5658206876        8.9082525722
 Cu         5.1255216521        2.5288758406        8.9146222939
 Cu         7.6833659609        2.5650650201        8.9070623102
 Cu        10.2501564757        2.5617113054        8.9030138539
 Cu        12.8128407011        2.5630758117        8.9044686816
 Cu        -0.0088666741        5.1251821723        8.9060489760
 Cu         2.5053518368        5.1216553712        8.9190965431
 Pt         5.1271741851        5.0878394956        9.0580084128
 Cu         7.7452877101        5.1208560044        8.9168222144
 Cu        10.2583987949        5.1251085374        8.9061531114
 Cu        12.8127995924        5.1228093798        8.8999667550
 Cu        -0.0105317778        7.6878810035        8.9040908782
 Cu         2.5142183140        7.6966488879        8.8979387013
 Cu         5.1261125041        7.8045795063        9.0887081698
 Cu         7.7305714039        7.6969023075        8.9004279647
 Cu        10.2585632383        7.6879315238        8.9047996918
 Cu        12.8123050184        7.6870125302        8.9016107873
 Cu        -0.0010880773       10.2489767080        8.9039202590
 Cu         2.5615225742       10.2516291091        8.9090758593
 Cu         5.1254463752       10.2958096889        8.9203295918
 Cu         7.6887964510       10.2521356521        8.9085567731
 Cu        10.2511242149       10.2492477501        8.9039843647
 Cu        12.8128402685       10.2495863563        8.9000377834
 Cu         0.0007243880       12.8116292347        8.9030219942
 Cu         2.5645267635       12.8139024112        8.9021402615
 Cu         5.1250039389       12.8226442505        8.9017078705
 Cu         7.6858229662       12.8139876907        8.9024283241
 Cu        10.2492823583       12.8116616427        8.9030232066
 Cu        12.8128307873       12.8114039738        8.8984526886
  N         5.1852034362        6.5303233015       10.6201740961
  C         4.1540382739        6.5139501354       11.6755219612
  H         6.1091853786        6.4951809657       11.0560517096
  H         4.1752614789        5.5787191954       12.2525182145
  H         3.1579826524        6.6015487392       11.2130592320
  H         4.2876949001        7.3638708182       12.3600860879
