# Supplementary material for: Single Atom Alloys Segregation in the Presence of Ligands
Source: J Phys Chem C Nanomater Interfaces. 2023 Nov 13;127(46):22790–8. doi: 10.1021/acs.jpcc.3c05827 (PMC10683009; doi:10.1021/acs.jpcc.3c05827)
Supplement: Supplementary file 2 — jp3c05827_si_002.zip [file jp3c05827_si_002.zip › xyz/RNH/100/cu/cu100agnh.txt]

     222

 Cu         1.2812800000        1.2812800000        0.0000000000
 Cu         3.8438300000        1.2812800000        0.0000000000
 Cu         6.4063900000        1.2812800000        0.0000000000
 Cu         8.9689400000        1.2812800000        0.0000000000
 Cu        11.5315000000        1.2812800000        0.0000000000
 Cu        14.0940500000        1.2812800000        0.0000000000
 Cu         1.2812800000        3.8438300000        0.0000000000
 Cu         3.8438300000        3.8438300000        0.0000000000
 Cu         6.4063900000        3.8438300000        0.0000000000
 Cu         8.9689400000        3.8438300000        0.0000000000
 Cu        11.5315000000        3.8438300000        0.0000000000
 Cu        14.0940500000        3.8438300000        0.0000000000
 Cu         1.2812800000        6.4063900000        0.0000000000
 Cu         3.8438300000        6.4063900000        0.0000000000
 Cu         6.4063900000        6.4063900000        0.0000000000
 Cu         8.9689400000        6.4063900000        0.0000000000
 Cu        11.5315000000        6.4063900000        0.0000000000
 Cu        14.0940500000        6.4063900000        0.0000000000
 Cu         1.2812800000        8.9689400000        0.0000000000
 Cu         3.8438300000        8.9689400000        0.0000000000
 Cu         6.4063900000        8.9689400000        0.0000000000
 Cu         8.9689400000        8.9689400000        0.0000000000
 Cu        11.5315000000        8.9689400000        0.0000000000
 Cu        14.0940500000        8.9689400000        0.0000000000
 Cu         1.2812800000       11.5315000000        0.0000000000
 Cu         3.8438300000       11.5315000000        0.0000000000
 Cu         6.4063900000       11.5315000000        0.0000000000
 Cu         8.9689400000       11.5315000000        0.0000000000
 Cu        11.5315000000       11.5315000000        0.0000000000
 Cu        14.0940500000       11.5315000000        0.0000000000
 Cu         1.2812800000       14.0940500000        0.0000000000
 Cu         3.8438300000       14.0940500000        0.0000000000
 Cu         6.4063900000       14.0940500000        0.0000000000
 Cu         8.9689400000       14.0940500000        0.0000000000
 Cu        11.5315000000       14.0940500000        0.0000000000
 Cu        14.0940500000       14.0940500000        0.0000000000
 Cu         0.0000000000        0.0000000000        1.8120000000
 Cu         2.5625500000        0.0000000000        1.8120000000
 Cu         5.1251100000        0.0000000000        1.8120000000
 Cu         7.6876600000        0.0000000000        1.8120000000
 Cu        10.2502200000        0.0000000000        1.8120000000
 Cu        12.8127700000        0.0000000000        1.8120000000
 Cu         0.0000000000        2.5625500000        1.8120000000
 Cu         2.5625500000        2.5625500000        1.8120000000
 Cu         5.1251100000        2.5625500000        1.8120000000
 Cu         7.6876600000        2.5625500000        1.8120000000
 Cu        10.2502200000        2.5625500000        1.8120000000
 Cu        12.8127700000        2.5625500000        1.8120000000
 Cu         0.0000000000        5.1251100000        1.8120000000
 Cu         2.5625500000        5.1251100000        1.8120000000
 Cu         5.1251100000        5.1251100000        1.8120000000
 Cu         7.6876600000        5.1251100000        1.8120000000
 Cu        10.2502200000        5.1251100000        1.8120000000
 Cu        12.8127700000        5.1251100000        1.8120000000
 Cu         0.0000000000        7.6876600000        1.8120000000
 Cu         2.5625500000        7.6876600000        1.8120000000
 Cu         5.1251100000        7.6876600000        1.8120000000
 Cu         7.6876600000        7.6876600000        1.8120000000
 Cu        10.2502200000        7.6876600000        1.8120000000
 Cu        12.8127700000        7.6876600000        1.8120000000
 Cu         0.0000000000       10.2502200000        1.8120000000
 Cu         2.5625500000       10.2502200000        1.8120000000
 Cu         5.1251100000       10.2502200000        1.8120000000
 Cu         7.6876600000       10.2502200000        1.8120000000
 Cu        10.2502200000       10.2502200000        1.8120000000
 Cu        12.8127700000       10.2502200000        1.8120000000
 Cu         0.0000000000       12.8127700000        1.8120000000
 Cu         2.5625500000       12.8127700000        1.8120000000
 Cu         5.1251100000       12.8127700000        1.8120000000
 Cu         7.6876600000       12.8127700000        1.8120000000
 Cu        10.2502200000       12.8127700000        1.8120000000
 Cu        12.8127700000       12.8127700000        1.8120000000
 Cu         1.2812800000        1.2812800000        3.6240000000
 Cu         3.8438300000        1.2812800000        3.6240000000
 Cu         6.4063900000        1.2812800000        3.6240000000
 Cu         8.9689400000        1.2812800000        3.6240000000
 Cu        11.5315000000        1.2812800000        3.6240000000
 Cu        14.0940500000        1.2812800000        3.6240000000
 Cu         1.2812800000        3.8438300000        3.6240000000
 Cu         3.8438300000        3.8438300000        3.6240000000
 Cu         6.4063900000        3.8438300000        3.6240000000
 Cu         8.9689400000        3.8438300000        3.6240000000
 Cu        11.5315000000        3.8438300000        3.6240000000
 Cu        14.0940500000        3.8438300000        3.6240000000
 Cu         1.2812800000        6.4063900000        3.6240000000
 Cu         3.8438300000        6.4063900000        3.6240000000
 Cu         6.4063900000        6.4063900000        3.6240000000
 Cu         8.9689400000        6.4063900000        3.6240000000
 Cu        11.5315000000        6.4063900000        3.6240000000
 Cu        14.0940500000        6.4063900000        3.6240000000
 Cu         1.2812800000        8.9689400000        3.6240000000
 Cu         3.8438300000        8.9689400000        3.6240000000
 Cu         6.4063900000        8.9689400000        3.6240000000
 Cu         8.9689400000        8.9689400000        3.6240000000
 Cu        11.5315000000        8.9689400000        3.6240000000
 Cu        14.0940500000        8.9689400000        3.6240000000
 Cu         1.2812800000       11.5315000000        3.6240000000
 Cu         3.8438300000       11.5315000000        3.6240000000
 Cu         6.4063900000       11.5315000000        3.6240000000
 Cu         8.9689400000       11.5315000000        3.6240000000
 Cu        11.5315000000       11.5315000000        3.6240000000
 Cu        14.0940500000       11.5315000000        3.6240000000
 Cu         1.2812800000       14.0940500000        3.6240000000
 Cu         3.8438300000       14.0940500000        3.6240000000
 Cu         6.4063900000       14.0940500000        3.6240000000
 Cu         8.9689400000       14.0940500000        3.6240000000
 Cu        11.5315000000       14.0940500000        3.6240000000
 Cu        14.0940500000       14.0940500000        3.6240000000
 Cu         0.0008608273       -0.0003816863        5.3829506888
 Cu         2.5603495449        0.0002445854        5.3816207047
 Cu         5.1250687835        0.0018349855        5.3818184863
 Cu         7.6898080086        0.0001671078        5.3817365142
 Cu        10.2494209749       -0.0002850498        5.3831204549
 Cu        12.8125421994        0.0016281110        5.3815247957
 Cu        -0.0003962974        2.5599729718        5.3808095798
 Cu         2.5670967592        2.5683121567        5.3889431655
 Cu         5.1248449692        2.5699867659        5.3916711598
 Cu         7.6830832705        2.5681575564        5.3886075566
 Cu        10.2504464985        2.5598368531        5.3806895993
 Cu        12.8125980539        2.5610150771        5.3820562935
 Cu         0.0027687253        5.1255474173        5.3822822528
 Cu         2.5722423303        5.1261631549        5.3930312056
 Cu         5.1246408180        5.1275416680        5.4174189791
 Cu         7.6778242430        5.1260716644        5.3929121125
 Cu        10.2471335485        5.1257136559        5.3825782562
 Cu        12.8126451257        5.1242245806        5.3804874167
 Cu         0.0015947810        7.6882419587        5.3826152763
 Cu         2.5680673211        7.6863806557        5.3883290805
 Cu         5.1246694084        7.6810755689        5.4003340719
 Cu         7.6821113612        7.6864355712        5.3881806242
 Cu        10.2484411036        7.6880388055        5.3828380516
 Cu        12.8125881800        7.6902995882        5.3817497351
 Cu        -0.0001468209       10.2517896895        5.3822207594
 Cu         2.5666817224       10.2443068540        5.3880577835
 Cu         5.1246491685       10.2451563640        5.3866391992
 Cu         7.6837033521       10.2447298819        5.3874603692
 Cu        10.2504368937       10.2519066115        5.3818818945
 Cu        12.8127090278       10.2508665545        5.3825617877
 Cu         0.0008058698       12.8137129245        5.3815641092
 Cu         2.5610756003       12.8109430191        5.3825531352
 Cu         5.1250948364       12.8104677683        5.3818124038
 Cu         7.6890747299       12.8111387775        5.3824707876
 Cu        10.2495581959       12.8136408160        5.3815663930
 Cu        12.8127227537       12.8123886905        5.3804057908
 Cu         1.2813985588        1.2829518690        7.1583039274
 Cu         3.8402218325        1.2758071710        7.1493179651
 Cu         6.4099146747        1.2756663852        7.1492410352
 Cu         8.9686392180        1.2828514126        7.1582256718
 Cu        11.5310951926        1.2796724539        7.1543249965
 Cu        14.0944170631        1.2796290097        7.1541840720
 Cu         1.2763171388        3.8380170224        7.1486367047
 Cu         3.8541385079        3.8557203475        7.2034834553
 Cu         6.3949938994        3.8542198710        7.2014132590
 Cu         8.9730916755        3.8383899612        7.1486126885
 Cu        11.5324080646        3.8409664420        7.1504086199
 Cu        14.0922809406        3.8406262307        7.1499654450
 Cu         1.2758927223        6.4076963487        7.1503525598
 Cu         3.8537668138        6.4102045155        7.2030052422
 Cu         6.3965193700        6.4101135161        7.1997346646
 Cu         8.9723494559        6.4081860488        7.1515389874
 Cu        11.5331933923        6.4081928240        7.1497867134
 Cu        14.0913584692        6.4083733466        7.1492778563
 Cu         1.2802049851        8.9734295264        7.1516398808
 Cu         3.8609368008        8.9502840101        7.1957758778
 Cu         6.3893522714        8.9533630120        7.1902164991
 Cu         8.9697210065        8.9731103082        7.1513239212
 Cu        11.5310803740        8.9704501251        7.1540644252
 Cu        14.0941160768        8.9705743930        7.1537326830
 Cu         1.2798040455       11.5311615668        7.1548939971
 Cu         3.8419015086       11.5290020194        7.1523676204
 Cu         6.4082765039       11.5294547002        7.1521219344
 Cu         8.9706561870       11.5311342142        7.1545073683
 Cu        11.5313563837       11.5334090186        7.1540272010
 Cu        14.0941904405       11.5333155059        7.1540904034
 Cu         1.2809895676       14.0941369634        7.1555321797
 Cu         3.8408546096       14.0901351263        7.1490157184
 Cu         6.4093231033       14.0901917796        7.1490297330
 Cu         8.9692947598       14.0940155125        7.1554870438
 Cu        11.5318471980       14.0944636518        7.1522516749
 Cu        14.0935881626       14.0945617274        7.1521665440
 Cu         0.0014877634       -0.0001722398        8.9001732078
 Cu         2.5641548615       -0.0006650712        8.9016280676
 Cu         5.1251866534       -0.0408175796        8.8990509112
 Cu         7.6863047221       -0.0008620740        8.9017555950
 Cu        10.2486403476       -0.0000275111        8.9003355565
 Cu        12.8127699518        0.0000139054        8.8989518402
 Cu        -0.0008840755        2.5633949754        8.9013968621
 Cu         2.5706595593        2.5691085146        8.9096893452
 Cu         5.1250923252        2.4463756096        8.9084611454
 Cu         7.6795357998        2.5685236012        8.9092069918
 Cu        10.2508273084        2.5630662348        8.9013049987
 Cu        12.8126922052        2.5647162264        8.9008768565
 Cu        -0.0448455974        5.1258059846        8.9041248120
 Cu         2.4485285355        5.1244298218        8.9049461501
 Ag         5.1252578480        5.0198249761        9.3371842152
 Cu         7.7950511891        5.1238307103        8.9055508634
 Cu        10.2889412452        5.1257191860        8.9040056470
 Cu        12.8114514180        5.1250784162        8.8984602269
 Cu        -0.0120603374        7.6874278110        8.9046534252
 Cu         2.5120324056        7.6892939368        8.8972299305
 Cu         5.1290291331        7.8124007481        9.0784896947
 Cu         7.7312379569        7.6901683996        8.8987128780
 Cu        10.2592995574        7.6875351295        8.9047437890
 Cu        12.8120333522        7.6869224184        8.9003907977
 Cu        -0.0012246393       10.2486092572        8.9005106953
 Cu         2.5618537215       10.2515769067        8.9044230975
 Cu         5.1251247802       10.3054820935        8.9113907785
 Cu         7.6885990999       10.2529902885        8.9029112853
 Cu        10.2516566126       10.2486745956        8.9004539732
 Cu        12.8128788237       10.2483702963        8.9012523615
 Cu         0.0009160692       12.8127042337        8.9005718929
 Cu         2.5645151978       12.8140930558        8.9010765180
 Cu         5.1251930979       12.8149899259        8.8997425985
 Cu         7.6856802738       12.8144045164        8.9013298545
 Cu        10.2491783182       12.8128785838        8.9005466231
 Cu        12.8129459339       12.8119385682        8.8981695443
  N         5.1724719261        6.7794688007       10.7443529565
  C         4.1124589145        6.9350519846       11.7562242787
  H         6.0865891797        6.8150138609       11.2020303918
  H         4.1697770770        6.1572457626       12.5322640512
  H         3.1271335604        6.8404083636       11.2680492853
  H         4.1463147069        7.9208683769       12.2429852019
