# Supplementary material for: Single Atom Alloys Segregation in the Presence of Ligands
Source: J Phys Chem C Nanomater Interfaces. 2023 Nov 13;127(46):22790–8. doi: 10.1021/acs.jpcc.3c05827 (PMC10683009; doi:10.1021/acs.jpcc.3c05827)
Supplement: Supplementary file 2 — jp3c05827_si_002.zip [file jp3c05827_si_002.zip › xyz/RNH/100/cu/cu100ninh.txt]

     222

 Cu         1.2812800000        1.2812800000        0.0000000000
 Cu         3.8438300000        1.2812800000        0.0000000000
 Cu         6.4063900000        1.2812800000        0.0000000000
 Cu         8.9689400000        1.2812800000        0.0000000000
 Cu        11.5315000000        1.2812800000        0.0000000000
 Cu        14.0940500000        1.2812800000        0.0000000000
 Cu         1.2812800000        3.8438300000        0.0000000000
 Cu         3.8438300000        3.8438300000        0.0000000000
 Cu         6.4063900000        3.8438300000        0.0000000000
 Cu         8.9689400000        3.8438300000        0.0000000000
 Cu        11.5315000000        3.8438300000        0.0000000000
 Cu        14.0940500000        3.8438300000        0.0000000000
 Cu         1.2812800000        6.4063900000        0.0000000000
 Cu         3.8438300000        6.4063900000        0.0000000000
 Cu         6.4063900000        6.4063900000        0.0000000000
 Cu         8.9689400000        6.4063900000        0.0000000000
 Cu        11.5315000000        6.4063900000        0.0000000000
 Cu        14.0940500000        6.4063900000        0.0000000000
 Cu         1.2812800000        8.9689400000        0.0000000000
 Cu         3.8438300000        8.9689400000        0.0000000000
 Cu         6.4063900000        8.9689400000        0.0000000000
 Cu         8.9689400000        8.9689400000        0.0000000000
 Cu        11.5315000000        8.9689400000        0.0000000000
 Cu        14.0940500000        8.9689400000        0.0000000000
 Cu         1.2812800000       11.5315000000        0.0000000000
 Cu         3.8438300000       11.5315000000        0.0000000000
 Cu         6.4063900000       11.5315000000        0.0000000000
 Cu         8.9689400000       11.5315000000        0.0000000000
 Cu        11.5315000000       11.5315000000        0.0000000000
 Cu        14.0940500000       11.5315000000        0.0000000000
 Cu         1.2812800000       14.0940500000        0.0000000000
 Cu         3.8438300000       14.0940500000        0.0000000000
 Cu         6.4063900000       14.0940500000        0.0000000000
 Cu         8.9689400000       14.0940500000        0.0000000000
 Cu        11.5315000000       14.0940500000        0.0000000000
 Cu        14.0940500000       14.0940500000        0.0000000000
 Cu         0.0000000000        0.0000000000        1.8120000000
 Cu         2.5625500000        0.0000000000        1.8120000000
 Cu         5.1251100000        0.0000000000        1.8120000000
 Cu         7.6876600000        0.0000000000        1.8120000000
 Cu        10.2502200000        0.0000000000        1.8120000000
 Cu        12.8127700000        0.0000000000        1.8120000000
 Cu         0.0000000000        2.5625500000        1.8120000000
 Cu         2.5625500000        2.5625500000        1.8120000000
 Cu         5.1251100000        2.5625500000        1.8120000000
 Cu         7.6876600000        2.5625500000        1.8120000000
 Cu        10.2502200000        2.5625500000        1.8120000000
 Cu        12.8127700000        2.5625500000        1.8120000000
 Cu         0.0000000000        5.1251100000        1.8120000000
 Cu         2.5625500000        5.1251100000        1.8120000000
 Cu         5.1251100000        5.1251100000        1.8120000000
 Cu         7.6876600000        5.1251100000        1.8120000000
 Cu        10.2502200000        5.1251100000        1.8120000000
 Cu        12.8127700000        5.1251100000        1.8120000000
 Cu         0.0000000000        7.6876600000        1.8120000000
 Cu         2.5625500000        7.6876600000        1.8120000000
 Cu         5.1251100000        7.6876600000        1.8120000000
 Cu         7.6876600000        7.6876600000        1.8120000000
 Cu        10.2502200000        7.6876600000        1.8120000000
 Cu        12.8127700000        7.6876600000        1.8120000000
 Cu         0.0000000000       10.2502200000        1.8120000000
 Cu         2.5625500000       10.2502200000        1.8120000000
 Cu         5.1251100000       10.2502200000        1.8120000000
 Cu         7.6876600000       10.2502200000        1.8120000000
 Cu        10.2502200000       10.2502200000        1.8120000000
 Cu        12.8127700000       10.2502200000        1.8120000000
 Cu         0.0000000000       12.8127700000        1.8120000000
 Cu         2.5625500000       12.8127700000        1.8120000000
 Cu         5.1251100000       12.8127700000        1.8120000000
 Cu         7.6876600000       12.8127700000        1.8120000000
 Cu        10.2502200000       12.8127700000        1.8120000000
 Cu        12.8127700000       12.8127700000        1.8120000000
 Cu         1.2812800000        1.2812800000        3.6240000000
 Cu         3.8438300000        1.2812800000        3.6240000000
 Cu         6.4063900000        1.2812800000        3.6240000000
 Cu         8.9689400000        1.2812800000        3.6240000000
 Cu        11.5315000000        1.2812800000        3.6240000000
 Cu        14.0940500000        1.2812800000        3.6240000000
 Cu         1.2812800000        3.8438300000        3.6240000000
 Cu         3.8438300000        3.8438300000        3.6240000000
 Cu         6.4063900000        3.8438300000        3.6240000000
 Cu         8.9689400000        3.8438300000        3.6240000000
 Cu        11.5315000000        3.8438300000        3.6240000000
 Cu        14.0940500000        3.8438300000        3.6240000000
 Cu         1.2812800000        6.4063900000        3.6240000000
 Cu         3.8438300000        6.4063900000        3.6240000000
 Cu         6.4063900000        6.4063900000        3.6240000000
 Cu         8.9689400000        6.4063900000        3.6240000000
 Cu        11.5315000000        6.4063900000        3.6240000000
 Cu        14.0940500000        6.4063900000        3.6240000000
 Cu         1.2812800000        8.9689400000        3.6240000000
 Cu         3.8438300000        8.9689400000        3.6240000000
 Cu         6.4063900000        8.9689400000        3.6240000000
 Cu         8.9689400000        8.9689400000        3.6240000000
 Cu        11.5315000000        8.9689400000        3.6240000000
 Cu        14.0940500000        8.9689400000        3.6240000000
 Cu         1.2812800000       11.5315000000        3.6240000000
 Cu         3.8438300000       11.5315000000        3.6240000000
 Cu         6.4063900000       11.5315000000        3.6240000000
 Cu         8.9689400000       11.5315000000        3.6240000000
 Cu        11.5315000000       11.5315000000        3.6240000000
 Cu        14.0940500000       11.5315000000        3.6240000000
 Cu         1.2812800000       14.0940500000        3.6240000000
 Cu         3.8438300000       14.0940500000        3.6240000000
 Cu         6.4063900000       14.0940500000        3.6240000000
 Cu         8.9689400000       14.0940500000        3.6240000000
 Cu        11.5315000000       14.0940500000        3.6240000000
 Cu        14.0940500000       14.0940500000        3.6240000000
 Cu         0.0008868324       -0.0004571576        5.3828805175
 Cu         2.5633992180        0.0017590658        5.3858671165
 Cu         5.1250961517        0.0024939863        5.3850391750
 Cu         7.6868496566        0.0013616638        5.3856678055
 Cu        10.2496715169       -0.0004946025        5.3828756989
 Cu        12.8126232533        0.0014102535        5.3824538373
 Cu         0.0003553078        2.5619698592        5.3846284206
 Cu         2.5646950179        2.5663424160        5.3873263475
 Cu         5.1245236552        2.5631692663        5.3859950928
 Cu         7.6861273338        2.5650875753        5.3858043556
 Cu        10.2505006535        2.5612592386        5.3834658917
 Cu        12.8127769944        2.5618480680        5.3851626030
 Cu         0.0025128149        5.1247844757        5.3832876807
 Cu         2.5661234255        5.1270528766        5.3886275071
 Cu         5.1246594145        5.1275712892        5.3909266103
 Cu         7.6856997419        5.1265548907        5.3868272529
 Cu        10.2487452935        5.1251906006        5.3831576925
 Cu        12.8130240359        5.1242837727        5.3844273695
 Cu         0.0021701458        7.6871424070        5.3841408488
 Cu         2.5672764355        7.6868876837        5.3889365956
 Cu         5.1245585295        7.6897164382        5.3931441646
 Cu         7.6842174466        7.6881224486        5.3874427588
 Cu        10.2487153381        7.6871652837        5.3841329856
 Cu        12.8129501821        7.6898121317        5.3824334916
 Cu         0.0012820661       10.2519808267        5.3819723990
 Cu         2.5670907998       10.2462776984        5.3890278720
 Cu         5.1248194663       10.2487180670        5.3896260071
 Cu         7.6831760130       10.2467769259        5.3885409107
 Cu        10.2490278188       10.2522566380        5.3816223818
 Cu        12.8127035487       10.2507575126        5.3840739115
 Cu         0.0005517625       12.8131739053        5.3828516348
 Cu         2.5625490336       12.8125901891        5.3844900412
 Cu         5.1251891709       12.8127479431        5.3852287179
 Cu         7.6876242585       12.8125937863        5.3845894189
 Cu        10.2497523333       12.8129924249        5.3829696970
 Cu        12.8126342213       12.8143913415        5.3822071185
 Cu         1.2812459537        1.2819207664        7.1573325848
 Cu         3.8467939925        1.2881197993        7.1615709947
 Cu         6.4037617011        1.2867925195        7.1606524143
 Cu         8.9693312512        1.2816019149        7.1568783665
 Cu        11.5308897461        1.2801734511        7.1551811402
 Cu        14.0946241940        1.2802843696        7.1552378245
 Cu         1.2839719173        3.8419201636        7.1558943469
 Cu         3.8612176466        3.8630932247        7.1794654913
 Cu         6.3934340395        3.8571628296        7.1692314437
 Cu         8.9689350528        3.8409114183        7.1527914992
 Cu        11.5304430223        3.8439705737        7.1574779901
 Cu        14.0957927800        3.8439059530        7.1573084246
 Cu         1.2826320690        6.4050739632        7.1557485654
 Cu         3.8598936139        6.4102676770        7.1849800775
 Cu         6.3997423779        6.4112492756        7.1714364748
 Cu         8.9688353801        6.4057216724        7.1559914794
 Cu        11.5315306713        6.4069969178        7.1548033715
 Cu        14.0949223641        6.4067429461        7.1546578084
 Cu         1.2789751467        8.9731725972        7.1514213676
 Cu         3.8593170645        8.9534765742        7.1951641205
 Cu         6.3911967233        8.9560553832        7.1917102578
 Cu         8.9715188540        8.9730933688        7.1507392835
 Cu        11.5311520100        8.9705096626        7.1541596006
 Cu        14.0941612533        8.9706496757        7.1536081526
 Cu         1.2814792134       11.5303758778        7.1569228710
 Cu         3.8455630890       11.5291439603        7.1575604552
 Cu         6.4046846802       11.5294875499        7.1574560772
 Cu         8.9688483419       11.5304956266        7.1568638117
 Cu        11.5316711996       11.5329832143        7.1547040665
 Cu        14.0938555053       11.5329373775        7.1545377230
 Cu         1.2817332586       14.0939570343        7.1560395327
 Cu         3.8435048913       14.0963049481        7.1591040834
 Cu         6.4069212429       14.0960740032        7.1592649818
 Cu         8.9686125243       14.0938947864        7.1557367965
 Cu        11.5315049254       14.0937826082        7.1534749025
 Cu        14.0939479191       14.0938239047        7.1531890175
 Cu         0.0005640213        0.0007013916        8.9005248959
 Cu         2.5624048275       -0.0002197120        8.9030661836
 Cu         5.1251443208        0.0135463413        8.9043233204
 Cu         7.6875997913       -0.0004486861        8.9031959780
 Cu        10.2491482175        0.0005643504        8.9005436362
 Cu        12.8129679539       -0.0003692969        8.8989951650
 Cu        -0.0005798521        2.5621931076        8.9030950649
 Cu         2.5651116432        2.5639887727        8.9065337860
 Cu         5.1266463990        2.6077480459        8.9159400617
 Cu         7.6862785105        2.5631072132        8.9050754906
 Cu        10.2511080534        2.5622600657        8.9027785282
 Cu        12.8129826721        2.5630774080        8.9038096310
 Cu         0.0003333431        5.1258769487        8.9058342642
 Cu         2.5539322963        5.1169930524        8.8991812262
 Ni         5.1506895855        5.1484660101        8.9674348507
 Cu         7.7055721032        5.1146859446        8.8970801300
 Cu        10.2514789231        5.1257390741        8.9060387243
 Cu        12.8133728557        5.1229231473        8.9007215102
 Cu        -0.0110461373        7.6873374805        8.9033580687
 Cu         2.5120295918        7.6981385251        8.8958173720
 Cu         5.1246720518        7.7245188433        9.0471348111
 Cu         7.7354017680        7.6991472127        8.8964632507
 Cu        10.2596206764        7.6871393773        8.9042066312
 Cu        12.8124875421        7.6880305886        8.9010816931
 Cu        -0.0013576243       10.2492244884        8.9029089257
 Cu         2.5624961915       10.2515812730        8.9076605768
 Cu         5.1257248377       10.2585530959        8.9164789065
 Cu         7.6877367031       10.2518820891        8.9070919141
 Cu        10.2512833612       10.2495191533        8.9029423317
 Cu        12.8129444627       10.2497182991        8.9002732565
 Cu         0.0007669232       12.8123090455        8.9016736953
 Cu         2.5637821920       12.8134826192        8.9020930387
 Cu         5.1248409961       12.8166627426        8.9028568647
 Cu         7.6867000693       12.8135655273        8.9024702596
 Cu        10.2491989526       12.8122346781        8.9017230544
 Cu        12.8127629387       12.8117271081        8.8988201678
  N         5.2140412989        6.3346202593       10.4814637503
  C         4.2073333010        6.2775471876       11.5610548579
  H         6.1459904145        6.3315690482       10.9053404153
  H         4.2670748493        5.3335671028       12.1205909662
  H         3.1970731691        6.3445581666       11.1243947816
  H         4.3257742214        7.1172746575       12.2602505605
