# Supplementary material for: Single Atom Alloys Segregation in the Presence of Ligands
Source: J Phys Chem C Nanomater Interfaces. 2023 Nov 13;127(46):22790–8. doi: 10.1021/acs.jpcc.3c05827 (PMC10683009; doi:10.1021/acs.jpcc.3c05827)
Supplement: Supplementary file 2 — jp3c05827_si_002.zip [file jp3c05827_si_002.zip › xyz/RNH/100/pt/pt100agnh.txt]

     222

 Pt         1.3878100000        1.3878100000        0.0000000000
 Pt         4.1634400000        1.3878100000        0.0000000000
 Pt         6.9390700000        1.3878100000        0.0000000000
 Pt         9.7147000000        1.3878100000        0.0000000000
 Pt        12.4903300000        1.3878100000        0.0000000000
 Pt        15.2659600000        1.3878100000        0.0000000000
 Pt         1.3878100000        4.1634400000        0.0000000000
 Pt         4.1634400000        4.1634400000        0.0000000000
 Pt         6.9390700000        4.1634400000        0.0000000000
 Pt         9.7147000000        4.1634400000        0.0000000000
 Pt        12.4903300000        4.1634400000        0.0000000000
 Pt        15.2659600000        4.1634400000        0.0000000000
 Pt         1.3878100000        6.9390700000        0.0000000000
 Pt         4.1634400000        6.9390700000        0.0000000000
 Pt         6.9390700000        6.9390700000        0.0000000000
 Pt         9.7147000000        6.9390700000        0.0000000000
 Pt        12.4903300000        6.9390700000        0.0000000000
 Pt        15.2659600000        6.9390700000        0.0000000000
 Pt         1.3878100000        9.7147000000        0.0000000000
 Pt         4.1634400000        9.7147000000        0.0000000000
 Pt         6.9390700000        9.7147000000        0.0000000000
 Pt         9.7147000000        9.7147000000        0.0000000000
 Pt        12.4903300000        9.7147000000        0.0000000000
 Pt        15.2659600000        9.7147000000        0.0000000000
 Pt         1.3878100000       12.4903300000        0.0000000000
 Pt         4.1634400000       12.4903300000        0.0000000000
 Pt         6.9390700000       12.4903300000        0.0000000000
 Pt         9.7147000000       12.4903300000        0.0000000000
 Pt        12.4903300000       12.4903300000        0.0000000000
 Pt        15.2659600000       12.4903300000        0.0000000000
 Pt         1.3878100000       15.2659600000        0.0000000000
 Pt         4.1634400000       15.2659600000        0.0000000000
 Pt         6.9390700000       15.2659600000        0.0000000000
 Pt         9.7147000000       15.2659600000        0.0000000000
 Pt        12.4903300000       15.2659600000        0.0000000000
 Pt        15.2659600000       15.2659600000        0.0000000000
 Pt         0.0000000000        0.0000000000        1.9626700000
 Pt         2.7756300000        0.0000000000        1.9626700000
 Pt         5.5512600000        0.0000000000        1.9626700000
 Pt         8.3268900000        0.0000000000        1.9626700000
 Pt        11.1025200000        0.0000000000        1.9626700000
 Pt        13.8781500000        0.0000000000        1.9626700000
 Pt         0.0000000000        2.7756300000        1.9626700000
 Pt         2.7756300000        2.7756300000        1.9626700000
 Pt         5.5512600000        2.7756300000        1.9626700000
 Pt         8.3268900000        2.7756300000        1.9626700000
 Pt        11.1025200000        2.7756300000        1.9626700000
 Pt        13.8781500000        2.7756300000        1.9626700000
 Pt         0.0000000000        5.5512600000        1.9626700000
 Pt         2.7756300000        5.5512600000        1.9626700000
 Pt         5.5512600000        5.5512600000        1.9626700000
 Pt         8.3268900000        5.5512600000        1.9626700000
 Pt        11.1025200000        5.5512600000        1.9626700000
 Pt        13.8781500000        5.5512600000        1.9626700000
 Pt         0.0000000000        8.3268900000        1.9626700000
 Pt         2.7756300000        8.3268900000        1.9626700000
 Pt         5.5512600000        8.3268900000        1.9626700000
 Pt         8.3268900000        8.3268900000        1.9626700000
 Pt        11.1025200000        8.3268900000        1.9626700000
 Pt        13.8781500000        8.3268900000        1.9626700000
 Pt         0.0000000000       11.1025200000        1.9626700000
 Pt         2.7756300000       11.1025200000        1.9626700000
 Pt         5.5512600000       11.1025200000        1.9626700000
 Pt         8.3268900000       11.1025200000        1.9626700000
 Pt        11.1025200000       11.1025200000        1.9626700000
 Pt        13.8781500000       11.1025200000        1.9626700000
 Pt         0.0000000000       13.8781500000        1.9626700000
 Pt         2.7756300000       13.8781500000        1.9626700000
 Pt         5.5512600000       13.8781500000        1.9626700000
 Pt         8.3268900000       13.8781500000        1.9626700000
 Pt        11.1025200000       13.8781500000        1.9626700000
 Pt        13.8781500000       13.8781500000        1.9626700000
 Pt         1.3878100000        1.3878100000        3.9253300000
 Pt         4.1634400000        1.3878100000        3.9253300000
 Pt         6.9390700000        1.3878100000        3.9253300000
 Pt         9.7147000000        1.3878100000        3.9253300000
 Pt        12.4903300000        1.3878100000        3.9253300000
 Pt        15.2659600000        1.3878100000        3.9253300000
 Pt         1.3878100000        4.1634400000        3.9253300000
 Pt         4.1634400000        4.1634400000        3.9253300000
 Pt         6.9390700000        4.1634400000        3.9253300000
 Pt         9.7147000000        4.1634400000        3.9253300000
 Pt        12.4903300000        4.1634400000        3.9253300000
 Pt        15.2659600000        4.1634400000        3.9253300000
 Pt         1.3878100000        6.9390700000        3.9253300000
 Pt         4.1634400000        6.9390700000        3.9253300000
 Pt         6.9390700000        6.9390700000        3.9253300000
 Pt         9.7147000000        6.9390700000        3.9253300000
 Pt        12.4903300000        6.9390700000        3.9253300000
 Pt        15.2659600000        6.9390700000        3.9253300000
 Pt         1.3878100000        9.7147000000        3.9253300000
 Pt         4.1634400000        9.7147000000        3.9253300000
 Pt         6.9390700000        9.7147000000        3.9253300000
 Pt         9.7147000000        9.7147000000        3.9253300000
 Pt        12.4903300000        9.7147000000        3.9253300000
 Pt        15.2659600000        9.7147000000        3.9253300000
 Pt         1.3878100000       12.4903300000        3.9253300000
 Pt         4.1634400000       12.4903300000        3.9253300000
 Pt         6.9390700000       12.4903300000        3.9253300000
 Pt         9.7147000000       12.4903300000        3.9253300000
 Pt        12.4903300000       12.4903300000        3.9253300000
 Pt        15.2659600000       12.4903300000        3.9253300000
 Pt         1.3878100000       15.2659600000        3.9253300000
 Pt         4.1634400000       15.2659600000        3.9253300000
 Pt         6.9390700000       15.2659600000        3.9253300000
 Pt         9.7147000000       15.2659600000        3.9253300000
 Pt        12.4903300000       15.2659600000        3.9253300000
 Pt        15.2659600000       15.2659600000        3.9253300000
 Pt        -0.0008804516       -0.0017991462        5.8975513762
 Pt         2.7767805693        0.0007043685        5.8967463482
 Pt         5.5506057153        0.0023116942        5.8978645602
 Pt         8.3250894995        0.0014207179        5.8968507462
 Pt        11.1029254660       -0.0010114376        5.8975238746
 Pt        13.8777712283       -0.0008296283        5.8997013609
 Pt         0.0054986536        2.7725572424        5.8956613201
 Pt         2.7859335217        2.7799156212        5.8991845630
 Pt         5.5506771970        2.7964012986        5.9214464413
 Pt         8.3157231991        2.7801055069        5.8991374002
 Pt        11.0956914392        2.7723957893        5.8955580175
 Pt        13.8772240906        2.7780386084        5.9008292393
 Pt         0.0040908333        5.5493849064        5.8958256241
 Pt         2.7968350942        5.5491342740        5.9173161346
 Pt         5.5504165059        5.5530784401        5.9535319905
 Pt         8.3036479193        5.5497092777        5.9178598264
 Pt        11.0956157508        5.5494773478        5.8960447837
 Pt        13.8768787970        5.5530137484        5.8987616330
 Pt         0.0065296785        8.3255610536        5.8967717717
 Pt         2.7897904506        8.3203465056        5.9001220856
 Pt         5.5510213827        8.2936139044        5.9357145642
 Pt         8.3138308075        8.3204624185        5.8972894099
 Pt        11.0960653902        8.3257935049        5.8965130624
 Pt        13.8777007448        8.3253329378        5.8992186919
 Pt         0.0025112044       11.1022030541        5.8959107984
 Pt         2.7811128648       11.0966756557        5.8955469185
 Pt         5.5496418486       11.0758084519        5.9127508864
 Pt         8.3213414106       11.1007868794        5.8926853237
 Pt        11.1018653978       11.1035291200        5.8943301401
 Pt        13.8788734642       11.1017389335        5.8994506998
 Pt         0.0000298543       13.8777541243        5.8975701648
 Pt         2.7782732862       13.8741090747        5.8994848621
 Pt         5.5503192200       13.8670097612        5.9004100846
 Pt         8.3233113368       13.8774216445        5.8990097378
 Pt        11.1023837693       13.8793736601        5.8974164183
 Pt        13.8782101273       13.8760049895        5.9017198110
 Pt         1.3908418813        1.3858874686        7.8571384742
 Pt         4.1595820294        1.3901045862        7.8534496350
 Pt         6.9412925295        1.3902915296        7.8533288029
 Pt         9.7098596213        1.3870191435        7.8572669904
 Pt        12.4880058122        1.3838982938        7.8576833834
 Pt        15.2666500453        1.3835713200        7.8576405067
 Pt         1.3923365609        4.1559103109        7.8446531489
 Pt         4.1823877472        4.1861963652        7.9463251816
 Pt         6.9149134971        4.1869936188        7.9453204238
 Pt         9.7049586690        4.1577623807        7.8457214191
 Pt        12.4885627567        4.1604539753        7.8530367695
 Pt        15.2630516201        4.1601947168        7.8531015101
 Pt         1.3998032246        6.9418424863        7.8455903150
 Pt         4.1948586114        6.9177887245        7.9738838374
 Pt         6.9020409543        6.9205573072        7.9740909689
 Pt         9.6976543248        6.9434658572        7.8459629324
 Pt        12.4878734250        6.9414408062        7.8513500380
 Pt        15.2642812473        6.9410453143        7.8515509513
 Pt         1.3977901469        9.7154021543        7.8484869438
 Pt         4.1759490812        9.6771407618        7.8942687185
 Pt         6.9337884296        9.6836328463        7.8822077368
 Pt         9.7061168641        9.7186736074        7.8438494489
 Pt        12.4881626684        9.7189248492        7.8532499507
 Pt        15.2673881216        9.7178765376        7.8537680005
 Pt         1.3876303888       12.4862591566        7.8535992441
 Pt         4.1604295276       12.4687103186        7.8569127474
 Pt         6.9418534437       12.4726090045        7.8555517614
 Pt         9.7150548001       12.4886084487        7.8521251200
 Pt        12.4898947613       12.4911294747        7.8607181784
 Pt        15.2666074100       12.4901997375        7.8612851513
 Pt         1.3836101750       15.2632215437        7.8561419432
 Pt         4.1601546853       15.2534640415        7.8526803770
 Pt         6.9410393142       15.2549299397        7.8539289418
 Pt         9.7180077086       15.2645865379        7.8565168383
 Pt        12.4906766079       15.2645196899        7.8614618145
 Pt        15.2649697997       15.2641390346        7.8614351214
 Pt         0.0001711065       -0.0025344177        9.8004946539
 Pt         2.7725559039       -0.0073683696        9.7913902705
 Pt         5.5500835821       -0.0353017176        9.7871142303
 Pt         8.3289702633       -0.0054511031        9.7912194635
 Pt        11.1016484000       -0.0009123722        9.8007941089
 Pt        13.8770185386       -0.0050073224        9.8046824383
 Pt        -0.0005110900        2.7723588444        9.7916382824
 Pt         2.7679088788        2.7663171042        9.8140693558
 Pt         5.5490813093        2.6691286873        9.8279041665
 Pt         8.3292286958        2.7698841390        9.8129730390
 Pt        11.0985326604        2.7736327084        9.7919379549
 Pt        13.8759880137        2.7704832174        9.7937789945
 Pt        -0.0279665503        5.5507009658        9.7823940706
 Pt         2.6800987409        5.5442260572        9.8152784275
 Ag         5.5367289447        5.4196260089       10.2451892870
 Pt         8.4093264340        5.5497515885        9.8164564473
 Pt        11.1220020951        5.5515757726        9.7809842786
 Pt        13.8739423056        5.5520890675        9.8082128553
 Pt        -0.0034040146        8.3266780530        9.7799604069
 Pt         2.7474176789        8.3302667894        9.8151381373
 Pt         5.5372005741        8.4748870029        9.9721460859
 Pt         8.3493500942        8.3366291752        9.8086995081
 Pt        11.1002341579        8.3291242371        9.7786746530
 Pt        13.8747643947        8.3317096504        9.7968902761
 Pt         0.0017080051       11.1024982423        9.7966171056
 Pt         2.7666776790       11.1035980562        9.8041606387
 Pt         5.5533328606       11.1380463419        9.8321167471
 Pt         8.3346363707       11.1051474143        9.8012364804
 Pt        11.1000902519       11.1038779353        9.7957204471
 Pt        13.8774023519       11.1006508391        9.8027522959
 Pt        -0.0002102577       13.8754756099        9.8032644335
 Pt         2.7677596422       13.8714843733        9.7924339414
 Pt         5.5504402837       13.8606322347        9.7996421832
 Pt         8.3344740361       13.8735557559        9.7935536196
 Pt        11.1020571681       13.8765085151        9.8028355067
 Pt        13.8778558871       13.8765262343        9.8075706418
  N         5.6416972137        7.2412630091       11.5687225619
  C         4.6726701006        7.4112573349       12.6646042741
  H         6.6005840528        7.2597520902       11.9300022793
  H         4.7745455969        8.3982828898       13.1376088109
  H         4.8391626737        6.6294802927       13.4207746591
  H         3.6514170320        7.3115557999       12.2701955316
