# Supplementary material for: Single Atom Alloys Segregation in the Presence of Ligands
Source: J Phys Chem C Nanomater Interfaces. 2023 Nov 13;127(46):22790–8. doi: 10.1021/acs.jpcc.3c05827 (PMC10683009; doi:10.1021/acs.jpcc.3c05827)
Supplement: Supplementary file 2 — jp3c05827_si_002.zip [file jp3c05827_si_002.zip › xyz/RNH/100/pt/pt100ninh.txt]

     222

 Pt         1.3878100000        1.3878100000        0.0000000000
 Pt         4.1634400000        1.3878100000        0.0000000000
 Pt         6.9390700000        1.3878100000        0.0000000000
 Pt         9.7147000000        1.3878100000        0.0000000000
 Pt        12.4903300000        1.3878100000        0.0000000000
 Pt        15.2659600000        1.3878100000        0.0000000000
 Pt         1.3878100000        4.1634400000        0.0000000000
 Pt         4.1634400000        4.1634400000        0.0000000000
 Pt         6.9390700000        4.1634400000        0.0000000000
 Pt         9.7147000000        4.1634400000        0.0000000000
 Pt        12.4903300000        4.1634400000        0.0000000000
 Pt        15.2659600000        4.1634400000        0.0000000000
 Pt         1.3878100000        6.9390700000        0.0000000000
 Pt         4.1634400000        6.9390700000        0.0000000000
 Pt         6.9390700000        6.9390700000        0.0000000000
 Pt         9.7147000000        6.9390700000        0.0000000000
 Pt        12.4903300000        6.9390700000        0.0000000000
 Pt        15.2659600000        6.9390700000        0.0000000000
 Pt         1.3878100000        9.7147000000        0.0000000000
 Pt         4.1634400000        9.7147000000        0.0000000000
 Pt         6.9390700000        9.7147000000        0.0000000000
 Pt         9.7147000000        9.7147000000        0.0000000000
 Pt        12.4903300000        9.7147000000        0.0000000000
 Pt        15.2659600000        9.7147000000        0.0000000000
 Pt         1.3878100000       12.4903300000        0.0000000000
 Pt         4.1634400000       12.4903300000        0.0000000000
 Pt         6.9390700000       12.4903300000        0.0000000000
 Pt         9.7147000000       12.4903300000        0.0000000000
 Pt        12.4903300000       12.4903300000        0.0000000000
 Pt        15.2659600000       12.4903300000        0.0000000000
 Pt         1.3878100000       15.2659600000        0.0000000000
 Pt         4.1634400000       15.2659600000        0.0000000000
 Pt         6.9390700000       15.2659600000        0.0000000000
 Pt         9.7147000000       15.2659600000        0.0000000000
 Pt        12.4903300000       15.2659600000        0.0000000000
 Pt        15.2659600000       15.2659600000        0.0000000000
 Pt         0.0000000000        0.0000000000        1.9626700000
 Pt         2.7756300000        0.0000000000        1.9626700000
 Pt         5.5512600000        0.0000000000        1.9626700000
 Pt         8.3268900000        0.0000000000        1.9626700000
 Pt        11.1025200000        0.0000000000        1.9626700000
 Pt        13.8781500000        0.0000000000        1.9626700000
 Pt         0.0000000000        2.7756300000        1.9626700000
 Pt         2.7756300000        2.7756300000        1.9626700000
 Pt         5.5512600000        2.7756300000        1.9626700000
 Pt         8.3268900000        2.7756300000        1.9626700000
 Pt        11.1025200000        2.7756300000        1.9626700000
 Pt        13.8781500000        2.7756300000        1.9626700000
 Pt         0.0000000000        5.5512600000        1.9626700000
 Pt         2.7756300000        5.5512600000        1.9626700000
 Pt         5.5512600000        5.5512600000        1.9626700000
 Pt         8.3268900000        5.5512600000        1.9626700000
 Pt        11.1025200000        5.5512600000        1.9626700000
 Pt        13.8781500000        5.5512600000        1.9626700000
 Pt         0.0000000000        8.3268900000        1.9626700000
 Pt         2.7756300000        8.3268900000        1.9626700000
 Pt         5.5512600000        8.3268900000        1.9626700000
 Pt         8.3268900000        8.3268900000        1.9626700000
 Pt        11.1025200000        8.3268900000        1.9626700000
 Pt        13.8781500000        8.3268900000        1.9626700000
 Pt         0.0000000000       11.1025200000        1.9626700000
 Pt         2.7756300000       11.1025200000        1.9626700000
 Pt         5.5512600000       11.1025200000        1.9626700000
 Pt         8.3268900000       11.1025200000        1.9626700000
 Pt        11.1025200000       11.1025200000        1.9626700000
 Pt        13.8781500000       11.1025200000        1.9626700000
 Pt         0.0000000000       13.8781500000        1.9626700000
 Pt         2.7756300000       13.8781500000        1.9626700000
 Pt         5.5512600000       13.8781500000        1.9626700000
 Pt         8.3268900000       13.8781500000        1.9626700000
 Pt        11.1025200000       13.8781500000        1.9626700000
 Pt        13.8781500000       13.8781500000        1.9626700000
 Pt         1.3878100000        1.3878100000        3.9253300000
 Pt         4.1634400000        1.3878100000        3.9253300000
 Pt         6.9390700000        1.3878100000        3.9253300000
 Pt         9.7147000000        1.3878100000        3.9253300000
 Pt        12.4903300000        1.3878100000        3.9253300000
 Pt        15.2659600000        1.3878100000        3.9253300000
 Pt         1.3878100000        4.1634400000        3.9253300000
 Pt         4.1634400000        4.1634400000        3.9253300000
 Pt         6.9390700000        4.1634400000        3.9253300000
 Pt         9.7147000000        4.1634400000        3.9253300000
 Pt        12.4903300000        4.1634400000        3.9253300000
 Pt        15.2659600000        4.1634400000        3.9253300000
 Pt         1.3878100000        6.9390700000        3.9253300000
 Pt         4.1634400000        6.9390700000        3.9253300000
 Pt         6.9390700000        6.9390700000        3.9253300000
 Pt         9.7147000000        6.9390700000        3.9253300000
 Pt        12.4903300000        6.9390700000        3.9253300000
 Pt        15.2659600000        6.9390700000        3.9253300000
 Pt         1.3878100000        9.7147000000        3.9253300000
 Pt         4.1634400000        9.7147000000        3.9253300000
 Pt         6.9390700000        9.7147000000        3.9253300000
 Pt         9.7147000000        9.7147000000        3.9253300000
 Pt        12.4903300000        9.7147000000        3.9253300000
 Pt        15.2659600000        9.7147000000        3.9253300000
 Pt         1.3878100000       12.4903300000        3.9253300000
 Pt         4.1634400000       12.4903300000        3.9253300000
 Pt         6.9390700000       12.4903300000        3.9253300000
 Pt         9.7147000000       12.4903300000        3.9253300000
 Pt        12.4903300000       12.4903300000        3.9253300000
 Pt        15.2659600000       12.4903300000        3.9253300000
 Pt         1.3878100000       15.2659600000        3.9253300000
 Pt         4.1634400000       15.2659600000        3.9253300000
 Pt         6.9390700000       15.2659600000        3.9253300000
 Pt         9.7147000000       15.2659600000        3.9253300000
 Pt        12.4903300000       15.2659600000        3.9253300000
 Pt        15.2659600000       15.2659600000        3.9253300000
 Pt         0.0006154531       -0.0015037789        5.8991596614
 Pt         2.7787125394        0.0003625805        5.9015564303
 Pt         5.5502967765        0.0076109062        5.9028960544
 Pt         8.3214381115        0.0002591654        5.9016999188
 Pt        11.1008763537       -0.0019255270        5.8990742661
 Pt        13.8780134791        0.0007048486        5.9007810306
 Pt         0.0030186053        2.7728822689        5.8984537264
 Pt         2.7822192716        2.7726138677        5.8962262627
 Pt         5.5501158642        2.7969339793        5.9171784504
 Pt         8.3174905328        2.7744764842        5.8964181015
 Pt        11.0988759966        2.7717283177        5.8963387889
 Pt        13.8781238624        2.7763598523        5.9001732176
 Pt        -0.0000262847        5.5506890952        5.8960342765
 Pt         2.7873071667        5.5475065899        5.9051031852
 Pt         5.5511734454        5.5599456170        5.9279174364
 Pt         8.3104162358        5.5502502719        5.9106718779
 Pt        11.0983913464        5.5517184815        5.8954227743
 Pt        13.8767940573        5.5528699982        5.8993304076
 Pt        -0.0001661415        8.3285437491        5.8974008067
 Pt         2.7831437116        8.3306940540        5.8981672471
 Pt         5.5516630837        8.3089150186        5.9221735915
 Pt         8.3164402835        8.3267096706        5.9012448353
 Pt        11.0984162848        8.3283278162        5.8976005607
 Pt        13.8767514375        8.3267583684        5.8996778265
 Pt         0.0013358784       11.1052277696        5.8982933715
 Pt         2.7809443602       11.1061915645        5.8973462499
 Pt         5.5504937225       11.0833528711        5.9128334583
 Pt         8.3210553962       11.1068909448        5.8957038661
 Pt        11.1012642406       11.1058086895        5.8971599817
 Pt        13.8778403545       11.1023525964        5.9008350747
 Pt         0.0011787156       13.8792889159        5.8998286288
 Pt         2.7787496574       13.8784202351        5.9007391496
 Pt         5.5501659361       13.8728156684        5.9040466575
 Pt         8.3217749211       13.8800468144        5.9015030873
 Pt        11.1001851352       13.8797232121        5.8989264480
 Pt        13.8777977312       13.8776380462        5.9015383309
 Pt         1.3914719210        1.3866385212        7.8599128889
 Pt         4.1639110994        1.4037723995        7.8650972500
 Pt         6.9360139814        1.4033242190        7.8648028468
 Pt         9.7084571651        1.3881651186        7.8593960615
 Pt        12.4877028193        1.3858920558        7.8597360616
 Pt        15.2666165843        1.3858485268        7.8606124493
 Pt         1.3902253441        4.1545222159        7.8440333306
 Pt         4.1769433647        4.1916842106        7.9102527484
 Pt         6.9224325510        4.1910805234        7.9156673757
 Pt         9.7104852841        4.1543244334        7.8415126042
 Pt        12.4881577515        4.1600573364        7.8536281981
 Pt        15.2642790199        4.1610255064        7.8564950784
 Pt         1.3868069820        6.9425976780        7.8431754560
 Pt         4.1699839368        6.9343917190        7.9095970203
 Pt         6.9098816095        6.9253523555        7.9350087891
 Pt         9.7058456979        6.9420468784        7.8467547865
 Pt        12.4877412207        6.9407639881        7.8535770616
 Pt        15.2623281669        6.9400566784        7.8560578285
 Pt         1.3916692093        9.7225122556        7.8496989622
 Pt         4.1707222479        9.6899290493        7.8923634298
 Pt         6.9336497421        9.6904827362        7.8832545810
 Pt         9.7077083091        9.7220201816        7.8480556839
 Pt        12.4874221701        9.7192779568        7.8565539729
 Pt        15.2649176883        9.7181891669        7.8577365386
 Pt         1.3906680626       12.4914254482        7.8585530265
 Pt         4.1645655042       12.4743605443        7.8660207836
 Pt         6.9367937859       12.4774004603        7.8644821752
 Pt         9.7106157890       12.4916696331        7.8578146192
 Pt        12.4878538239       12.4926264889        7.8609177004
 Pt        15.2661590387       12.4923705964        7.8613242106
 Pt         1.3870411282       15.2667076292        7.8609306511
 Pt         4.1622319659       15.2661599607        7.8589215682
 Pt         6.9369551616       15.2670838454        7.8611207058
 Pt         9.7133707457       15.2676475998        7.8607594257
 Pt        12.4888612425       15.2669493028        7.8611742743
 Pt        15.2654940621       15.2663902432        7.8624832673
 Pt         0.0000465328        0.0003981200        9.8037856227
 Pt         2.7749179638        0.0022738307        9.7990323072
 Pt         5.5496090425        0.0035372606        9.8037232340
 Pt         8.3247143048        0.0050660498        9.7984952008
 Pt        11.0998492356        0.0010005600        9.8024210119
 Pt        13.8762886850       -0.0005507236        9.8037882337
 Pt         0.0008034641        2.7751746878        9.7963354344
 Pt         2.7726005774        2.7772208954        9.8136824659
 Pt         5.5460212777        2.7870190701        9.8195619426
 Pt         8.3235157302        2.7835553097        9.8138646628
 Pt        11.0985148310        2.7745536211        9.7954023978
 Pt        13.8756949616        2.7744890730        9.7991991358
 Pt        -0.0110355030        5.5516925173        9.7884975642
 Pt         2.7364483331        5.5433379076        9.7842421885
 Ni         5.4377412247        5.4951385201        9.8202312937
 Pt         8.3742310625        5.5422472338        9.7880876366
 Pt        11.1104105692        5.5494828273        9.7894525186
 Pt        13.8714505094        5.5514557077        9.8019741118
 Pt        -0.0061376757        8.3270002014        9.7873162608
 Pt         2.7445539906        8.3294188921        9.8019617249
 Pt         5.5247422028        8.3620006828        9.9244440166
 Pt         8.3473049827        8.3293731631        9.8020339614
 Pt        11.1011068905        8.3291552456        9.7846685861
 Pt        13.8722245440        8.3304848765        9.8008857127
 Pt        -0.0002812932       11.1050945364        9.7987605232
 Pt         2.7688051850       11.1055051157        9.8112322531
 Pt         5.5532669745       11.1002044294        9.8296936473
 Pt         8.3278806289       11.1032416794        9.8079553793
 Pt        11.0980676899       11.1053701151        9.7981505727
 Pt        13.8762654438       11.1038289700        9.8020211389
 Pt         0.0007922155       13.8784687315        9.8027300053
 Pt         2.7730154197       13.8766223998        9.7989677206
 Pt         5.5483512249       13.8762430903        9.8004215745
 Pt         8.3291490960       13.8773909190        9.7977237488
 Pt        11.1006575744       13.8793290139        9.8024916926
 Pt        13.8756709679       13.8795500616        9.8033878284
  N         5.6458026648        6.7670950306       11.2176397974
  C         4.7607819638        6.7220343150       12.4002778900
  H         6.6283023636        6.7266564905       11.5208564774
  H         4.9685330288        7.5754056004       13.0605799519
  H         4.9344597954        5.7833719191       12.9452793549
  H         3.7107988047        6.7614627620       12.0785051866
